# Supplementary material for: Gut Microbiota and Metabolic Specificity in Ulcerative Colitis and Crohn's Disease
Source: Front Med (Lausanne). 2020 Nov 27;7:606298. doi: 10.3389/fmed.2020.606298 (PMC7729129; doi:10.3389/fmed.2020.606298)
Supplement: Supplementary file 3 [file Data_Sheet_2.XLSX]

## Sheet: Read Me
Sheet name	Description
HC vs IBD	Order level comparison of five different datasets between HC vs IBD
HC vs CD vs UC	Order level comparison of five different datasets among HC vs CD vs UC
CD vs UC	Order level comparison of five different datasets between CD vs UC

## Sheet: HC_IBD
Order level comparison of five different datasets between HC vs IBD
Taxonomy	SRP183770	SRP128892	ERP008725	SRP115494	SRP129027
k__Bacteria;p__Bacteroidetes;c__Bacteroidia;o__Bacteroidales	1	1	1	1	1
k__Bacteria;p__Firmicutes;c__Clostridia;o__Clostridiales	1	1	1	1	1
k__Bacteria;p__Firmicutes;c__Bacilli;o__Lactobacillales	1	1	0	0	1
k__Bacteria;p__Firmicutes;c__Erysipelotrichi;o__Erysipelotrichales	1	1	1	0	0
k__Bacteria;p__Actinobacteria;c__Actinobacteria;o__Bifidobacteriales	1	1	0	0	0
k__Bacteria;p__Actinobacteria;c__Coriobacteriia;o__Coriobacteriales	1	1	0	0	0
k__Bacteria;p__Fusobacteria;c__Fusobacteriia;o__Fusobacteriales	0	1	0	1	0
k__Bacteria;p__Proteobacteria;c__Gammaproteobacteria;o__Enterobacteriales	0	1	0	1	0
k__Bacteria;p__Tenericutes;c__Mollicutes;o__RF39	0	1	0	1	0
k__Archaea;p__Euryarchaeota;c__Methanobacteria;o__Methanobacteriales	0	1	0	0	0
k__Bacteria;p__Actinobacteria;c__Actinobacteria;o__Actinomycetales	0	1	0	0	0
k__Bacteria;p__Firmicutes;c__Bacilli;o__Gemellales	0	1	0	0	0
k__Bacteria;p__Lentisphaerae;c__Lentisphaeria;o__Victivallales	0	1	0	0	0
k__Bacteria;p__Proteobacteria;c__Deltaproteobacteria;o__Desulfovibrionales	0	1	0	0	0
k__Bacteria;p__Tenericutes;c__RF3;o__ML615J-28	0	1	0	0	0
k__Bacteria;p__Proteobacteria;c__Betaproteobacteria;o__Burkholderiales	0	0	0	1	0
k__Bacteria;p__Proteobacteria;c__Gammaproteobacteria;o__Pseudomonadales	0	0	0	1	0
k__Bacteria;p__Proteobacteria;c__Gammaproteobacteria;o__	0	0	0	0	1
k__Bacteria;p__Proteobacteria;c__Gammaproteobacteria;o__Enterobacterales	0	0	0	0	1
k__Bacteria;p__Firmicutes;c__Erysipelotrichia;o__Erysipelotrichales	0	0	0	0	1
k__Bacteria;p__Actinobacteria;c__Coriobacteriia;o__Eggerthellales	0	0	0	0	1
k__Bacteria;p__Actinobacteria;c__Actinobacteria;o__	0	0	0	0	1
k__Bacteria;p__Actinobacteria;c__Actinobacteria;o__Corynebacteriales	0	0	0	0	1
k__Bacteria;p__Firmicutes;c__Bacilli;o__Bacillales	0	0	0	0	1
k__Eukaryota;p__Chordata;c__Mammalia;o__Primates	0	0	0	0	1
*1 and 0 indicates presence and absense, respectively

## Sheet: HC vs CD vs UC
Order level comparison of five different datasets among HC vs CD vs UC
Taxonomy	SRP183770	SRP128892	ERP008725	SRP115494	SRP129027
k__Bacteria;p__Firmicutes;c__Clostridia;o__Clostridiales	1	1	1	1	1
k__Bacteria;p__Actinobacteria;c__Coriobacteriia;o__Coriobacteriales	1	1	1	1	0
k__Bacteria;p__Bacteroidetes;c__Bacteroidia;o__Bacteroidales	0	1	1	1	1
k__Bacteria;p__Actinobacteria;c__Actinobacteria;o__Bifidobacteriales	1	1	0	1	0
k__Bacteria;p__Firmicutes;c__Erysipelotrichi;o__Erysipelotrichales	0	1	1	1	0
k__Bacteria;p__Tenericutes;c__Mollicutes;o__RF39	0	1	1	1	0
k__Bacteria;p__Firmicutes;c__Bacilli;o__Lactobacillales	0	1	0	1	0
k__Bacteria;p__Lentisphaerae;c__Lentisphaeria;o__Victivallales	0	1	1	0	0
k__Bacteria;p__Proteobacteria;c__Deltaproteobacteria;o__Desulfovibrionales	0	1	1	0	0
k__Archaea;p__Euryarchaeota;c__Methanobacteria;o__Methanobacteriales	0	1	0	0	0
k__Bacteria;p__Actinobacteria;c__Actinobacteria;o__Actinomycetales	0	1	0	0	0
k__Bacteria;p__Bacteroidetes;c__;o__	0	1	0	0	0
k__Bacteria;p__Firmicutes;c__Bacilli;o__Gemellales	0	1	0	0	0
k__Bacteria;p__Firmicutes;c__Bacilli;o__Turicibacterales	0	1	0	0	0
k__Bacteria;p__Firmicutes;c__Clostridia;o__	0	1	0	0	0
k__Bacteria;p__Fusobacteria;c__Fusobacteriia;o__Fusobacteriales	0	1	0	0	0
k__Bacteria;p__Proteobacteria;c__Gammaproteobacteria;o__Enterobacteriales	0	1	0	0	0
k__Bacteria;p__Tenericutes;c__Mollicutes;o__Anaeroplasmatales	0	1	0	0	0
k__Bacteria;p__Tenericutes;c__RF3;o__ML615J-28	0	1	0	0	0
k__Bacteria;p__Verrucomicrobia;c__Opitutae;o__Cerasicoccales	0	1	0	0	0
k__Bacteria;p__Verrucomicrobia;c__Verrucomicrobiae;o__Verrucomicrobiales	0	1	0	0	0
k__Bacteria;p__Proteobacteria;c__Betaproteobacteria;o__Burkholderiales	0	0	1	0	0
k__Bacteria;p__OD1;c__ZB2;o__	0	0	0	1	0
k__Bacteria;p__Firmicutes;c__;o__	0	0	0	0	1
k__Bacteria;p__Actinobacteria;c__Coriobacteriia;o__Eggerthellales	0	0	0	0	1
k__Bacteria;p__Actinobacteria;c__Coriobacteriia;o__	0	0	0	0	1
k__Bacteria;p__Firmicutes;c__Negativicutes;o__Veillonellales	0	0	0	0	1
k__Bacteria;p__Actinobacteria;c__Actinobacteria;o__	0	0	0	0	1
*1 and 0 indicates presence and absense, respectively

## Sheet: CD vs UC
Order level comparison of five different datasets between CD vs UC
Taxonomy	SRP183770	SRP128892	ERP008725	SRP115494	SRP129027
k__Bacteria;p__Bacteroidetes;c__Bacteroidia;o__Bacteroidales	1	1	1	1	1
k__Bacteria;p__Firmicutes;c__Clostridia;o__Clostridiales	1	1	1	1	1
k__Bacteria;p__Actinobacteria;c__Actinobacteria;o__Bifidobacteriales	1	1	1	1	0
k__Bacteria;p__Actinobacteria;c__Coriobacteriia;o__Coriobacteriales	0	1	1	0	1
k__Bacteria;p__Firmicutes;c__Erysipelotrichi;o__Erysipelotrichales	0	1	1	1	0
k__Bacteria;p__Fusobacteria;c__Fusobacteriia;o__Fusobacteriales	0	1	0	1	1
k__Bacteria;p__Firmicutes;c__Bacilli;o__Lactobacillales	1	0	0	0	1
k__Bacteria;p__Firmicutes;c__Bacilli;o__Turicibacterales	1	1	0	0	0
k__Bacteria;p__Proteobacteria;c__Betaproteobacteria;o__Burkholderiales	1	0	0	1	0
k__Bacteria;p__Proteobacteria;c__Gammaproteobacteria;o__Enterobacteriales	1	1	0	0	0
k__Bacteria;p__Tenericutes;c__RF3;o__ML615J-28	0	1	1	0	0
k__Bacteria;p__Proteobacteria;c__Deltaproteobacteria;o__Desulfovibrionales	0	0	0	1	1
k__Bacteria;p__Bacteroidetes;c__;o__	0	1	0	0	0
k__Bacteria;p__Lentisphaerae;c__Lentisphaeria;o__Victivallales	0	1	0	0	0
k__Bacteria;p__Tenericutes;c__Mollicutes;o__RF39	0	1	0	0	0
k__Bacteria;p__Verrucomicrobia;c__Verrucomicrobiae;o__Verrucomicrobiales	0	1	0	0	0
k__Bacteria;p__Proteobacteria;c__Betaproteobacteria;o__Neisseriales	0	0	0	1	0
k__Bacteria;p__Proteobacteria;c__Gammaproteobacteria;o__Pasteurellales	0	0	0	1	0
k__Archaea;p__Euryarchaeota;c__Methanobacteria;o__Methanobacteriales	0	0	0	0	1
k__Archaea;p__Euryarchaeota;c__;o__	0	0	0	0	1
k__Bacteria;p__Firmicutes;c__Negativicutes;o__Veillonellales	0	0	0	0	1
k__Bacteria;p__Actinobacteria;c__Coriobacteriia;o__	0	0	0	0	1
k__Bacteria;p__Firmicutes;c__;o__	0	0	0	0	1
k__Bacteria;p__Actinobacteria;c__;o__	0	0	0	0	1
k__Bacteria;p__Firmicutes;c__Clostridia;o__Clostridiales;__;__;__	0	0	0	0	1
k__Bacteria;p__Actinobacteria;c__Actinobacteria;o__	0	0	0	0	1
k__Bacteria;p__Firmicutes;c__Negativicutes;o__	0	0	0	0	1
k__Bacteria;p__Actinobacteria;c__Coriobacteriia;o__Eggerthellales	0	0	0	0	1
k__Bacteria;p__Firmicutes;c__Erysipelotrichia;o__Erysipelotrichales	0	0	0	0	1
k__Bacteria;p__Firmicutes;c__Bacilli;o__Bacillales	0	0	0	0	1
*1 and 0 indicates presence and absense, respectively
