# Supplementary material for: Gut Microbiota and Metabolic Specificity in Ulcerative Colitis and Crohn's Disease
Source: Front Med (Lausanne). 2020 Nov 27;7:606298. doi: 10.3389/fmed.2020.606298 (PMC7729129; doi:10.3389/fmed.2020.606298)
Supplement: Supplementary file 4 [file Data_Sheet_3.XLSX]

## Sheet: ReadMe
Analyzes and comparison of Inflammatory bowel disease (IBD) vs. Healthy control (HC)
Sheet name	Description
146_OTUs	Taxonomy predicted as significance among the five datasets and their significant mean relative frequency values for all the predicted taxonomy was highlighted in yellow. The taxonomy conserved in minimum of 3 datasets were highlighted with different colours, blue indicates IBD and orange indicates HC.
SRP183770	Taxonomy predicted as significance in SRP183770
SRP128892	Taxonomy predicted as significance in SRP128892
ERP008725	Taxonomy predicted as significance in ERP008725
SRP115494	Taxonomy predicted as significance in SRP115494
SRP129027	Taxonomy predicted as significance in SRP129027

## Sheet: 146_OTUs
Taxonomy predicted as significance among the five datasets and their significant mean relative frequency values for all the predicted taxonomy was highlighted in yellow. The taxonomy conserved in minimum of 3 datasets were highlighted with different colours, blue indicates IBD and orange indicates HC.
			SRP183770				SRP128892				ERP008725				SRP115494				SRP129027
No.	Datasets	Taxonomy	p-values	p-values corrected	HC	IBD	p-values	p-values corrected	HC	IBD	p-values	p-values corrected	HC	IBD	p-values	p-values corrected	HC	IBD	p-values	p-values corrected	HC	IBD
1	ERP008725 SRP115494 SRP128892 SRP129027 SRP183770	k__Bacteria;p__Firmicutes;c__Clostridia;o__Clostridiales;f__Ruminococcaceae;g__Ruminococcus;s__	0.00376537	0.00376537	0.126858	0.0227856	4.12e-05	0.000866	0.67	0.18237	0.000530563	0.01979	2.1	0.897038	0.0310189	0.0310189	0.154465	0.0615103	0.000105245	0.0109131	2.51006	1.35685
2	ERP008725 SRP115494 SRP128892 SRP129027	k__Bacteria;p__Firmicutes;c__Clostridia;o__Clostridiales;f__Ruminococcaceae;g__;s__	NA	NA	NA	NA	3.06e-06	0.000108901	2.45	1.60943	0.000116138	0.00618849	1.93645	1.03358	0.00430359	0.00430359	1.20413	0.580899	6.85e-06	0.00230748	1.54639	0.996055
3	ERP008725 SRP128892 SRP183770	k__Bacteria;p__Firmicutes;c__Clostridia;o__Clostridiales;f__;g__;s__	0.000102072	0.000102072	2.18509	0.825761	8.74e-08	1.01e-05	4.94756	2.76377	5.33e-07	0.000198886	3.72747	0.86118	NA	NA	NA	NA	NA	NA	NA	NA
4		k__Bacteria;p__Firmicutes;c__Erysipelotrichi;o__Erysipelotrichales;f__Erysipelotrichaceae;g__Clostridium;s__ramosum	0.0125368	0.0125368	0	0.0202821	2.11e-06	8.86e-05	0.096	0.325165	9.52e-05	0.00709831	0.0434007	0.219535	NA	NA	NA	NA	NA	NA	NA	NA
5	SRP128892 SRP129027 SRP183770	k__Bacteria;p__Firmicutes;c__Clostridia;o__Clostridiales;f__Ruminococcaceae;g__Gemmiger;s__formicilis	0.00203522	0.00203522	3.10193	0.883705	9.79e-11	1.51e-08	0.983472	0.385245	NA	NA	NA	NA	NA	NA	NA	NA	1.19e-05	0.00320385	0.0702286	0.0181822
6		k__Bacteria;p__Firmicutes;c__Clostridia;o__Clostridiales;f__Lachnospiraceae;g__Coprococcus;s__catus	0.00051441	0.00051441	0.642588	0.235159	0.000474	0.00608	0.253008	0.162032	NA	NA	NA	NA	NA	NA	NA	NA	2.03e-05	0.00455485	0.1204	0.0547365
7		k__Bacteria;p__Firmicutes;c__Clostridia;o__Clostridiales;f__Lachnospiraceae;g__Blautia;s__producta	0.00673422	0.00673422	0.237211	3.46068	2.78e-05	0.000675	0.0318051	0.241421	NA	NA	NA	NA	NA	NA	NA	NA	0.00218157	0.0498434	0.00230033	0.063098
8	SRP128892 SRP183770	k__Bacteria;p__Firmicutes;c__Clostridia;o__Clostridiales;f__Christensenellaceae;g__;s__	0.0224164	0.0224164	0.207833	0.0428209	2.46e-05	0.000669369	0.742	0.273239	NA	NA	NA	NA	NA	NA	NA	NA	NA	NA	NA	NA
9		k__Bacteria;p__Firmicutes;c__Clostridia;o__Clostridiales;f__Clostridiaceae;g__;s__	0.0109414	0.0109414	1.03761	0.164733	0.000127	0.0021	0.171651	0.0531922	NA	NA	NA	NA	NA	NA	NA	NA	NA	NA	NA	NA
10		k__Bacteria;p__Firmicutes;c__Bacilli;o__Lactobacillales;f__Streptococcaceae;g__Streptococcus;s__	0.00617088	0.00617088	0.0914387	0.470741	0.00130714	0.01342	0.173738	0.475781	NA	NA	NA	NA	NA	NA	NA	NA	NA	NA	NA	NA
11		k__Bacteria;p__Firmicutes;c__Clostridia;o__Clostridiales;f__Lachnospiraceae;g__Coprococcus;s__eutactus	0.00382791	0.00382791	0.535208	0.0815458	4.2e-06	0.000138459	0.568	0.19282	NA	NA	NA	NA	NA	NA	NA	NA	NA	NA	NA	NA
12	ERP008725 SRP183770	k__Bacteria;p__Firmicutes;c__Clostridia;o__Clostridiales;f__Dehalobacteriaceae;g__Dehalobacterium;s__	0.039844	0.039844	0.017275	0.0015465	NA	NA	NA	NA	4.47e-05	0.00416997	0.0188089	0.00272844	NA	NA	NA	NA	NA	NA	NA	NA
13	SRP129027 SRP183770	k__Bacteria;p__Firmicutes;c__Clostridia;o__Clostridiales;f__Lachnospiraceae;g__Ruminococcus;s__gnavus	0.00391141	0.00391141	0.152845	2.36049	NA	NA	NA	NA	NA	NA	NA	NA	NA	NA	NA	NA	0.000256505	0.0132988	0.142467	0.652593
14	ERP008725 SRP128892	k__Bacteria;p__Firmicutes;c__Clostridia;o__Clostridiales;f__Ruminococcaceae;g__Ruminococcus;s__bromii	NA	NA	NA	NA	0.000491472	0.00613675	1.12	0.571327	9.83e-05	0.00611225	1.62335	0.502147	NA	NA	NA	NA	NA	NA	NA	NA
15	SRP115494 SRP128892	k__Bacteria;p__Tenericutes;c__Mollicutes;o__RF39;f__;g__;s__	NA	NA	NA	NA	1.86e-06	9.54e-05	0.659	0.14886	NA	NA	NA	NA	0.0239026	0.0239026	0.0592939	0.00461754	NA	NA	NA	NA
16		k__Bacteria;p__Firmicutes;c__Clostridia;o__Clostridiales;f__Tissierellaceae;g__Anaerococcus;s__	NA	NA	NA	NA	0.000385	0.00538	0.000167	0.0515451	NA	NA	NA	NA	0.00707562	0.00707562	0.0022066	0.0211718	NA	NA	NA	NA
17		k__Bacteria;p__Bacteroidetes;c__Bacteroidia;o__Bacteroidales;f__Bacteroidaceae;g__Bacteroides;s__	NA	NA	NA	NA	0.00014	0.0022275	9.05528	13.3917	NA	NA	NA	NA	0.0218509	0.0218509	23.862	17.4938	NA	NA	NA	NA
18		k__Bacteria;p__Fusobacteria;c__Fusobacteriia;o__Fusobacteriales;f__Fusobacteriaceae;g__Fusobacterium;s__	NA	NA	NA	NA	0.0013	0.014	0.00296	0.315106	NA	NA	NA	NA	0.0328471	0.0328471	0.152342	0.91668	NA	NA	NA	NA
19	SRP128892 SRP129027	k__Bacteria;p__Firmicutes;c__Clostridia;o__Clostridiales;f__Lachnospiraceae;g__Clostridium;s__clostridioforme	NA	NA	NA	NA	8.99e-07	5.19e-05	0.887	0.490149	NA	NA	NA	NA	NA	NA	NA	NA	0.000387573	0.0174149	0.00144643	0.0701369
20		k__Bacteria;p__Firmicutes;c__Bacilli;o__Lactobacillales;f__;g__;s__	NA	NA	NA	NA	0.00484	0.0367	0.00769105	0.0286229	NA	NA	NA	NA	NA	NA	NA	NA	0.000166676	0.0149786	0.0529589	0.142746
21	ERP008725 SRP115494	k__Bacteria;p__Firmicutes;c__Clostridia;o__Clostridiales;f__Lachnospiraceae;g__Clostridium;s__citroniae	NA	NA	NA	NA	NA	NA	NA	NA	0.000400836	0.0166124	0.149026	0.530406	0.0460765	0.0460765	0.396349	1.25057	NA	NA	NA	NA
22	SRP115494 SRP129027	k__Bacteria;p__Firmicutes;c__Clostridia;o__Clostridiales;f__Lachnospiraceae;g__Coprococcus;s__	NA	NA	NA	NA	NA	NA	NA	NA	NA	NA	NA	NA	0.03679	0.03679	3.52327	2.07707	0.000186374	0.015702	0.56959	0.187265
23	SRP183770	k__Bacteria;p__Firmicutes;c__Clostridia;o__Clostridiales;f__Lachnospiraceae;g__Ruminococcus;s__	0.0409144	0.0409144	1.04745	0.69141	NA	NA	NA	NA	NA	NA	NA	NA	NA	NA	NA	NA	NA	NA	NA	NA
24		k__Bacteria;p__Firmicutes;c__Clostridia;o__Clostridiales;f__Christensenellaceae;g__Christensenella;s__	0.0490855	0.0490855	0.00771753	0.00210408	NA	NA	NA	NA	NA	NA	NA	NA	NA	NA	NA	NA	NA	NA	NA	NA
25		k__Bacteria;p__Firmicutes;c__Bacilli;o__Lactobacillales;f__Lactobacillaceae;g__Lactobacillus;s__	0.0458325	0.0458325	0.026	0.202936	NA	NA	NA	NA	NA	NA	NA	NA	NA	NA	NA	NA	NA	NA	NA	NA
26		k__Bacteria;p__Actinobacteria;c__Actinobacteria;o__Bifidobacteriales;f__Bifidobacteriaceae;g__Bifidobacterium;s__breve	0.0173199	0.0173199	2.24701	4.83222	NA	NA	NA	NA	NA	NA	NA	NA	NA	NA	NA	NA	NA	NA	NA	NA
27		k__Bacteria;p__Actinobacteria;c__Coriobacteriia;o__Coriobacteriales;f__Coriobacteriaceae;g__;s__	0.00230563	0.00230563	0.263915	0.088591	NA	NA	NA	NA	NA	NA	NA	NA	NA	NA	NA	NA	NA	NA	NA	NA
28		k__Bacteria;p__Firmicutes;c__Clostridia;o__Clostridiales;f__Ruminococcaceae;g__Faecalibacterium;s__prausnitzii	0.0204478	0.0204478	1.49947	0.747228	NA	NA	NA	NA	NA	NA	NA	NA	NA	NA	NA	NA	NA	NA	NA	NA
29		k__Bacteria;p__Firmicutes;c__Clostridia;o__Clostridiales;f__Clostridiaceae;__;__	0.00956067	0.00956067	0.647054	0.113762	NA	NA	NA	NA	NA	NA	NA	NA	NA	NA	NA	NA	NA	NA	NA	NA
30		k__Bacteria;p__Firmicutes;c__Clostridia;o__Clostridiales;f__Lachnospiraceae;g__Lachnospira;s__	0.0286376	0.0286376	0.176733	0.0365926	NA	NA	NA	NA	NA	NA	NA	NA	NA	NA	NA	NA	NA	NA	NA	NA
31		k__Bacteria;p__Firmicutes;c__Clostridia;o__Clostridiales;f__Clostridiaceae;g__Clostridium;s__paraputrificum	0.0123213	0.0123213	0	0.0387871	NA	NA	NA	NA	NA	NA	NA	NA	NA	NA	NA	NA	NA	NA	NA	NA
32		k__Bacteria;p__Bacteroidetes;c__Bacteroidia;o__Bacteroidales;f__Rikenellaceae;g__Alistipes;s__putredinis	0.0259719	0.0259719	0.132064	0.0388843	NA	NA	NA	NA	NA	NA	NA	NA	NA	NA	NA	NA	NA	NA	NA	NA
33		k__Bacteria;p__Firmicutes;c__Bacilli;o__Lactobacillales;f__Carnobacteriaceae;g__;s__	0.000908184	0.000908184	0.00573524	0.0579018	NA	NA	NA	NA	NA	NA	NA	NA	NA	NA	NA	NA	NA	NA	NA	NA
34		k__Bacteria;p__Firmicutes;c__Bacilli;o__Lactobacillales;f__Enterococcaceae;g__Enterococcus;s__casseliflavus	0.0266073	0.0266073	0.031744	0.334103	NA	NA	NA	NA	NA	NA	NA	NA	NA	NA	NA	NA	NA	NA	NA	NA
35		k__Bacteria;p__Actinobacteria;c__Coriobacteriia;o__Coriobacteriales;f__Coriobacteriaceae;g__Collinsella;s__aerofaciens	0.0368961	0.0368961	5.19423	3.56084	NA	NA	NA	NA	NA	NA	NA	NA	NA	NA	NA	NA	NA	NA	NA	NA
36		k__Bacteria;p__Firmicutes;c__Clostridia;o__Clostridiales;f__Clostridiaceae;g__Clostridium;s__perfringens	0.0251574	0.0251574	0.000680113	0.0311281	NA	NA	NA	NA	NA	NA	NA	NA	NA	NA	NA	NA	NA	NA	NA	NA
37		k__Bacteria;p__Firmicutes;c__Clostridia;o__Clostridiales;f__Lachnospiraceae;g__Dorea;s__formicigenerans	0.0243528	0.0243528	1.54627	0.732419	NA	NA	NA	NA	NA	NA	NA	NA	NA	NA	NA	NA	NA	NA	NA	NA
38		k__Bacteria;p__Bacteroidetes;c__Bacteroidia;o__Bacteroidales;f__Rikenellaceae;g__Alistipes;s__finegoldii	0.0282559	0.0282559	0.0726	0.0105269	NA	NA	NA	NA	NA	NA	NA	NA	NA	NA	NA	NA	NA	NA	NA	NA
39	SRP128892	k__Bacteria;p__Actinobacteria;c__Coriobacteriia;o__Coriobacteriales;f__Coriobacteriaceae;g__Collinsella;s__	NA	NA	NA	NA	3.18e-05	0.000733721	0.0158	0.069988	NA	NA	NA	NA	NA	NA	NA	NA	NA	NA	NA	NA
40		k__Bacteria;p__Firmicutes;c__Clostridia;o__Clostridiales;f__Lachnospiraceae;g__Clostridium;s__aldenense	NA	NA	NA	NA	2.84e-06	0.000109	0.0218977	0.133975	NA	NA	NA	NA	NA	NA	NA	NA	NA	NA	NA	NA
41		k__Bacteria;p__Firmicutes;c__Clostridia;o__Clostridiales;f__Lachnospiraceae;g__Roseburia;s__inulinivorans	NA	NA	NA	NA	4.38e-07	2.89e-05	1.3	0.60808	NA	NA	NA	NA	NA	NA	NA	NA	NA	NA	NA	NA
42		k__Bacteria;p__Firmicutes;c__Bacilli;o__Gemellales;f__Gemellaceae;g__Gemella;s__	NA	NA	NA	NA	0.00167	0.0158	0.00127	0.0299809	NA	NA	NA	NA	NA	NA	NA	NA	NA	NA	NA	NA
43		k__Bacteria;p__Firmicutes;c__Clostridia;o__Clostridiales;f__Lachnospiraceae;g__Lachnobacterium;s__	NA	NA	NA	NA	0.00131	0.0137	0.267	0.092621	NA	NA	NA	NA	NA	NA	NA	NA	NA	NA	NA	NA
44		k__Bacteria;p__Firmicutes;c__Clostridia;o__Clostridiales;f__Clostridiaceae;g__02d06;s__	NA	NA	NA	NA	2.7e-05	0.000693712	0.0553063	0.00436515	NA	NA	NA	NA	NA	NA	NA	NA	NA	NA	NA	NA
45		k__Bacteria;p__Firmicutes;c__Clostridia;o__Clostridiales;f__Clostridiaceae;g__Clostridium;s__	NA	NA	NA	NA	0.00205	0.0182498	0.3	0.145265	NA	NA	NA	NA	NA	NA	NA	NA	NA	NA	NA	NA
46		k__Bacteria;p__Bacteroidetes;c__Bacteroidia;o__Bacteroidales;f__Rikenellaceae;g__Alistipes;s__massiliensis	NA	NA	NA	NA	0.00187214	0.0172986	0.041991	0.105457	NA	NA	NA	NA	NA	NA	NA	NA	NA	NA	NA	NA
47		k__Bacteria;p__Proteobacteria;c__Deltaproteobacteria;o__Desulfovibrionales;f__Desulfovibrionaceae;g__Desulfovibrio;s__D168	NA	NA	NA	NA	0.000703	0.00812	0.0615	0.00449596	NA	NA	NA	NA	NA	NA	NA	NA	NA	NA	NA	NA
48		k__Bacteria;p__Tenericutes;c__RF3;o__ML615J-28;f__;g__;s__	NA	NA	NA	NA	0.00275437	0.0231367	0.0636	0.0128266	NA	NA	NA	NA	NA	NA	NA	NA	NA	NA	NA	NA
49		k__Archaea;p__Euryarchaeota;c__Methanobacteria;o__Methanobacteriales;f__Methanobacteriaceae;g__Methanosphaera;s__	NA	NA	NA	NA	0.00365861	0.0291427	0.0267067	0.00121225	NA	NA	NA	NA	NA	NA	NA	NA	NA	NA	NA	NA
50		k__Bacteria;p__Firmicutes;c__Erysipelotrichi;o__Erysipelotrichales;f__Erysipelotrichaceae;g__Anaerorhabdus;s__furcosa	NA	NA	NA	NA	0.00253	0.0217	0.00228	0.0102747	NA	NA	NA	NA	NA	NA	NA	NA	NA	NA	NA	NA
51		k__Bacteria;p__Firmicutes;c__Clostridia;o__Clostridiales;f__Ruminococcaceae;g__;__	NA	NA	NA	NA	5.54e-11	1.28e-08	7.43	3.66249	NA	NA	NA	NA	NA	NA	NA	NA	NA	NA	NA	NA
52		k__Bacteria;p__Firmicutes;c__Clostridia;o__Clostridiales;f__Tissierellaceae;g__Parvimonas;s__	NA	NA	NA	NA	0.00144	0.0142	0.00288	0.0724904	NA	NA	NA	NA	NA	NA	NA	NA	NA	NA	NA	NA
53		k__Bacteria;p__Firmicutes;c__Clostridia;o__Clostridiales;f__Veillonellaceae;g__Veillonella;s__parvula	NA	NA	NA	NA	0.00124768	0.0137245	0.0347868	0.129514	NA	NA	NA	NA	NA	NA	NA	NA	NA	NA	NA	NA
54		k__Bacteria;p__Firmicutes;c__Clostridia;o__Clostridiales;f__Peptostreptococcaceae;g__Clostridium;s__ruminantium	NA	NA	NA	NA	3.58e-07	2.76e-05	0.4	0.160724	NA	NA	NA	NA	NA	NA	NA	NA	NA	NA	NA	NA
55		k__Bacteria;p__Firmicutes;c__Clostridia;o__Clostridiales;f__Lachnospiraceae;g__;s__	NA	NA	NA	NA	0.00429503	0.0336322	9.29171	11.1169	NA	NA	NA	NA	NA	NA	NA	NA	NA	NA	NA	NA
56		k__Bacteria;p__Firmicutes;c__Clostridia;o__Clostridiales;f__Lachnospiraceae;g__Clostridium;s__symbiosum	NA	NA	NA	NA	1.88e-06	8.67e-05	0.0211	0.138413	NA	NA	NA	NA	NA	NA	NA	NA	NA	NA	NA	NA
57		k__Bacteria;p__Bacteroidetes;c__Bacteroidia;o__Bacteroidales;f__Rikenellaceae;g__human;s__gut_metagenome	NA	NA	NA	NA	0.00485946	0.0362108	0.12794	0.0333478	NA	NA	NA	NA	NA	NA	NA	NA	NA	NA	NA	NA
58		k__Bacteria;p__Firmicutes;c__Clostridia;o__Clostridiales;f__Lachnospiraceae;g__Clostridium;s__fimetarium	NA	NA	NA	NA	1.7e-05	0.000490024	0.211	0.0407237	NA	NA	NA	NA	NA	NA	NA	NA	NA	NA	NA	NA
59		k__Bacteria;p__Firmicutes;c__Clostridia;o__Clostridiales;f__Veillonellaceae;g__;s__	NA	NA	NA	NA	0.000498	0.0059	0.0465871	0.33751	NA	NA	NA	NA	NA	NA	NA	NA	NA	NA	NA	NA
60		k__Bacteria;p__Actinobacteria;c__Coriobacteriia;o__Coriobacteriales;f__Coriobacteriaceae;g__Olsenella;s__uli	NA	NA	NA	NA	0.00212974	0.0185649	0.00265	0.0256329	NA	NA	NA	NA	NA	NA	NA	NA	NA	NA	NA	NA
61		k__Bacteria;p__Firmicutes;c__Erysipelotrichi;o__Erysipelotrichales;f__Erysipelotrichaceae;g__cc_115;s__	NA	NA	NA	NA	1.15e-05	0.00035286	0.0383	0.178028	NA	NA	NA	NA	NA	NA	NA	NA	NA	NA	NA	NA
62		k__Bacteria;p__Actinobacteria;c__Actinobacteria;o__Bifidobacteriales;f__Bifidobacteriaceae;g__;s__	NA	NA	NA	NA	0.0019929	0.0180534	0.0041	0.0614217	NA	NA	NA	NA	NA	NA	NA	NA	NA	NA	NA	NA
63		k__Bacteria;p__Bacteroidetes;c__Bacteroidia;o__Bacteroidales;f__Porphyromonadaceae;g__Parabacteroides;s__gordonii	NA	NA	NA	NA	0.000454132	0.00599455	0.0969924	0.0226557	NA	NA	NA	NA	NA	NA	NA	NA	NA	NA	NA	NA
64		k__Bacteria;p__Proteobacteria;c__Gammaproteobacteria;o__Enterobacteriales;f__Enterobacteriaceae;g__Shigella;s__	NA	NA	NA	NA	0.0001221	0.00208926	0.218	2.4692	NA	NA	NA	NA	NA	NA	NA	NA	NA	NA	NA	NA
65		k__Bacteria;p__Firmicutes;c__Clostridia;o__Clostridiales;f__Ruminococcaceae;g__Butyricicoccus;s__pullicaecorum	NA	NA	NA	NA	0.00154815	0.014901	0.246803	0.12807	NA	NA	NA	NA	NA	NA	NA	NA	NA	NA	NA	NA
66		k__Bacteria;p__Firmicutes;c__Clostridia;o__Clostridiales;f__Ruminococcaceae;g__Oscillospira;s__	NA	NA	NA	NA	4.19e-05	0.000842	1.11798	1.62507	NA	NA	NA	NA	NA	NA	NA	NA	NA	NA	NA	NA
67		k__Bacteria;p__Firmicutes;c__Clostridia;o__Clostridiales;f__Veillonellaceae;g__Veillonella;s__	NA	NA	NA	NA	0.00460464	0.0354557	0	0.0666986	NA	NA	NA	NA	NA	NA	NA	NA	NA	NA	NA	NA
68		k__Bacteria;p__Firmicutes;c__Erysipelotrichi;o__Erysipelotrichales;f__Erysipelotrichaceae;g__Eubacterium;s__dolichum	NA	NA	NA	NA	0.000763299	0.00860108	0.108	0.246	NA	NA	NA	NA	NA	NA	NA	NA	NA	NA	NA	NA
69		k__Bacteria;p__Firmicutes;c__Clostridia;o__Clostridiales;f__Tissierellaceae;g__Peptoniphilus;s__	NA	NA	NA	NA	0.000100724	0.00178979	0.000701	0.0695375	NA	NA	NA	NA	NA	NA	NA	NA	NA	NA	NA	NA
70		k__Bacteria;p__Actinobacteria;c__Actinobacteria;o__Bifidobacteriales;f__Bifidobacteriaceae;g__Bifidobacterium;s__bifidum	NA	NA	NA	NA	6.55e-05	0.0012103	0.0182577	0.0936202	NA	NA	NA	NA	NA	NA	NA	NA	NA	NA	NA	NA
71		k__Bacteria;p__Firmicutes;c__Clostridia;o__Clostridiales;f__Veillonellaceae;g__Anaerosinus;s__glycerini	NA	NA	NA	NA	0.00286	0.0236	0.00128	0.122979	NA	NA	NA	NA	NA	NA	NA	NA	NA	NA	NA	NA
72		k__Bacteria;p__Firmicutes;c__Clostridia;o__Clostridiales;f__Ruminococcaceae;g__Oscillospira;s__guilliermondii	NA	NA	NA	NA	4.33e-05	0.00083322	0.0511	0.147613	NA	NA	NA	NA	NA	NA	NA	NA	NA	NA	NA	NA
73		k__Bacteria;p__Firmicutes;c__Clostridia;o__Clostridiales;f__Ruminococcaceae;g__Ruminococcus;s__albus	NA	NA	NA	NA	4.02e-05	0.000885	0.574	0.290427	NA	NA	NA	NA	NA	NA	NA	NA	NA	NA	NA	NA
74		k__Bacteria;p__Actinobacteria;c__Actinobacteria;o__Actinomycetales;f__Actinomycetaceae;g__Actinomyces;s__hyovaginalis	NA	NA	NA	NA	0.000294	0.00438	0.00492084	0.0213857	NA	NA	NA	NA	NA	NA	NA	NA	NA	NA	NA	NA
75		k__Bacteria;p__Lentisphaerae;c__Lentisphaeria;o__Victivallales;f__Victivallaceae;g__;s__	NA	NA	NA	NA	0.00521553	0.0382473	0.0344888	0.00841947	NA	NA	NA	NA	NA	NA	NA	NA	NA	NA	NA	NA
76		k__Bacteria;p__Firmicutes;c__Clostridia;o__Clostridiales;f__Ruminococcaceae;g__Ruminococcus;s__callidus	NA	NA	NA	NA	3.34e-07	3.09e-05	0.417	0.166831	NA	NA	NA	NA	NA	NA	NA	NA	NA	NA	NA	NA
77		k__Bacteria;p__Actinobacteria;c__Actinobacteria;o__Bifidobacteriales;f__Bifidobacteriaceae;g__Bifidobacterium;s__	NA	NA	NA	NA	0.0035277	0.028593	0.500618	1.01635	NA	NA	NA	NA	NA	NA	NA	NA	NA	NA	NA	NA
78		k__Bacteria;p__Firmicutes;c__Clostridia;o__Clostridiales;f__;g__;g__	NA	NA	NA	NA	0.000327	0.00471718	3.4	2.20268	NA	NA	NA	NA	NA	NA	NA	NA	NA	NA	NA	NA
79		k__Bacteria;p__Bacteroidetes;c__Bacteroidia;o__Bacteroidales;f__S24-7;g__;s__	NA	NA	NA	NA	0.000396371	0.00538599	0.271158	0.0761721	NA	NA	NA	NA	NA	NA	NA	NA	NA	NA	NA	NA
80		k__Bacteria;p__Firmicutes;c__Clostridia;o__Clostridiales;f__Lachnospiraceae;g__Clostridium;s__	NA	NA	NA	NA	3.39e-14	1.57e-11	0.217339	1.02055	NA	NA	NA	NA	NA	NA	NA	NA	NA	NA	NA	NA
81		k__Bacteria;p__Firmicutes;c__Clostridia;o__Clostridiales;f__Eubacteriaceae;g__Anaerofustis;s__	NA	NA	NA	NA	0.00132318	0.0132894	0.00136711	0.00877367	NA	NA	NA	NA	NA	NA	NA	NA	NA	NA	NA	NA
82		k__Bacteria;p__Firmicutes;c__Bacilli;o__Lactobacillales;f__Enterococcaceae;g__;s__	NA	NA	NA	NA	0.000221	0.00341	0.00910665	0.0662853	NA	NA	NA	NA	NA	NA	NA	NA	NA	NA	NA	NA
83		k__Bacteria;p__Firmicutes;c__Clostridia;o__Clostridiales;f__Peptostreptococcaceae;g__Peptostreptococcus;s__anaerobius	NA	NA	NA	NA	0.000497	0.00605	0	0.0691622	NA	NA	NA	NA	NA	NA	NA	NA	NA	NA	NA	NA
84	ERP008725	k__Bacteria;p__Firmicutes;c__Clostridia;o__Clostridiales;f__Mogibacteriaceae;g__;s__	NA	NA	NA	NA	NA	NA	NA	NA	1.29e-05	0.00240895	0.289	0.0857028	NA	NA	NA	NA	NA	NA	NA	NA
85		k__Bacteria;p__Bacteroidetes;c__Bacteroidia;o__Bacteroidales;f__Odoribacteraceae;g__Butyricimonas;s__	NA	NA	NA	NA	NA	NA	NA	NA	0.00129	0.0401309	0.026873	0.00870028	NA	NA	NA	NA	NA	NA	NA	NA
86		k__Bacteria;p__Bacteroidetes;c__Bacteroidia;o__Bacteroidales;f__Bacteroidaceae;g__Bacteroides;s__uniformis	NA	NA	NA	NA	NA	NA	NA	NA	0.00105697	0.0358407	2.49	1.01477	NA	NA	NA	NA	NA	NA	NA	NA
87		k__Bacteria;p__Bacteroidetes;c__Bacteroidia;o__Bacteroidales;f__Rikenellaceae;g__;s__	NA	NA	NA	NA	NA	NA	NA	NA	0.000296099	0.0138056	0.412701	0.11747	NA	NA	NA	NA	NA	NA	NA	NA
88	SRP115494	k__Bacteria;p__Bacteroidetes;c__Bacteroidia;o__Bacteroidales;f__Bacteroidaceae;g__Bacteroides;s__fragilis	NA	NA	NA	NA	NA	NA	NA	NA	NA	NA	NA	NA	0.0116958	0.0116958	2.52314	5.83188	NA	NA	NA	NA
89		k__Bacteria;p__Firmicutes;c__Clostridia;o__Clostridiales;f__Peptostreptococcaceae;g__Peptostreptococcus;s__	NA	NA	NA	NA	NA	NA	NA	NA	NA	NA	NA	NA	0.0495072	0.0495072	0.00151619	0.00921783	NA	NA	NA	NA
90		k__Bacteria;p__Firmicutes;c__Clostridia;o__Clostridiales;f__Lachnospiraceae;g__Roseburia;s__	NA	NA	NA	NA	NA	NA	NA	NA	NA	NA	NA	NA	0.0306398	0.0306398	0.770016	1.38144	NA	NA	NA	NA
91		k__Bacteria;p__Bacteroidetes;c__Bacteroidia;o__Bacteroidales;f__Bacteroidaceae;g__Bacteroides;s__eggerthii	NA	NA	NA	NA	NA	NA	NA	NA	NA	NA	NA	NA	0.0185667	0.0185667	0.464719	0.0396779	NA	NA	NA	NA
92		k__Bacteria;p__Bacteroidetes;c__Bacteroidia;o__Bacteroidales;f__Porphyromonadaceae;g__Parabacteroides;s__distasonis	NA	NA	NA	NA	NA	NA	NA	NA	NA	NA	NA	NA	0.00160728	0.00160728	0.00038429	0.00570487	NA	NA	NA	NA
93		k__Bacteria;p__Firmicutes;c__Clostridia;o__Clostridiales;f__Lachnospiraceae;g__Ruminococcus;s__torques	NA	NA	NA	NA	NA	NA	NA	NA	NA	NA	NA	NA	0.0104446	0.0104446	0.518195	1.3649	NA	NA	NA	NA
94		k__Bacteria;p__Proteobacteria;c__Gammaproteobacteria;o__Enterobacteriales;f__Enterobacteriaceae;g__;s__	NA	NA	NA	NA	NA	NA	NA	NA	NA	NA	NA	NA	0.0439548	0.0439548	3.34423	7.13575	NA	NA	NA	NA
95		k__Bacteria;p__Proteobacteria;c__Betaproteobacteria;o__Burkholderiales;f__Comamonadaceae;g__;s__	NA	NA	NA	NA	NA	NA	NA	NA	NA	NA	NA	NA	0.0276217	0.0276217	0.000406331	0.0940803	NA	NA	NA	NA
96		k__Bacteria;p__Bacteroidetes;c__Bacteroidia;o__Bacteroidales;f__Prevotellaceae;g__Prevotella;s__stercorea	NA	NA	NA	NA	NA	NA	NA	NA	NA	NA	NA	NA	0.0230604	0.0230604	0.000919033	0.424782	NA	NA	NA	NA
97		k__Bacteria;p__Proteobacteria;c__Gammaproteobacteria;o__Pseudomonadales;f__Pseudomonadaceae;g__Pseudomonas;s__	NA	NA	NA	NA	NA	NA	NA	NA	NA	NA	NA	NA	0.0277807	0.0277807	0.0595024	0.933736	NA	NA	NA	NA
98	SRP129027	k__Eukaryota;p__;c__;o__;f__;g__;s__	NA	NA	NA	NA	NA	NA	NA	NA	NA	NA	NA	NA	NA	NA	NA	NA	0.000945168	0.0276975	0.00968667	0.0965944
99		k__Bacteria;p__Firmicutes;c__Bacilli;o__Bacillales;f__;g__;s__	NA	NA	NA	NA	NA	NA	NA	NA	NA	NA	NA	NA	NA	NA	NA	NA	0.00141156	0.0380555	0.00667558	0.0216877
100		k__Bacteria;p__Firmicutes;c__Clostridia;o__Clostridiales;f__Lachnospiraceae;g__Lachnoclostridium;s__	NA	NA	NA	NA	NA	NA	NA	NA	NA	NA	NA	NA	NA	NA	NA	NA	1.91e-07	0.000256935	0.0750951	0.203349
101		k__Bacteria;p__Firmicutes;c__;o__;f__;g__;s__	NA	NA	NA	NA	NA	NA	NA	NA	NA	NA	NA	NA	NA	NA	NA	NA	5.32e-07	0.00035866	11.5474	9.05077
102		k__Bacteria;p__Proteobacteria;c__Gammaproteobacteria;o__Enterobacterales;f__Enterobacteriaceae;g__Shigella;s__	NA	NA	NA	NA	NA	NA	NA	NA	NA	NA	NA	NA	NA	NA	NA	NA	0.0010156	0.0285215	0.00111588	0.00871676
103		k__Bacteria;p__Firmicutes;c__Clostridia;o__Clostridiales;f__Lachnospiraceae;g__Dorea;s__longicatena	NA	NA	NA	NA	NA	NA	NA	NA	NA	NA	NA	NA	NA	NA	NA	NA	0.000578341	0.0222744	0.286792	0.151112
104		k__Eukaryota;p__Chordata;c__Mammalia;o__Primates;f__;g__;s__	NA	NA	NA	NA	NA	NA	NA	NA	NA	NA	NA	NA	NA	NA	NA	NA	0.00152916	0.0404178	0.00140719	0.477172
105		k__Bacteria;p__Proteobacteria;c__Gammaproteobacteria;o__Enterobacterales;f__Enterobacteriaceae;g__Salmonella;s__enterica	NA	NA	NA	NA	NA	NA	NA	NA	NA	NA	NA	NA	NA	NA	NA	NA	0.00053872	0.0213587	0	0.00984316
106		k__Eukaryota;p__Chordata;c__Mammalia;o__Primates;f__Hominidae;g__;s__	NA	NA	NA	NA	NA	NA	NA	NA	NA	NA	NA	NA	NA	NA	NA	NA	0.00121872	0.0335273	0.000910534	0.0715679
107		k__Eukaryota;p__Chordata;c__Mammalia;o__Primates;f__Cercopithecidae;g__;s__	NA	NA	NA	NA	NA	NA	NA	NA	NA	NA	NA	NA	NA	NA	NA	NA	0.000284395	0.0136916	0	0.0244522
108		k__Bacteria;p__Firmicutes;c__Clostridia;o__Clostridiales;f__Lachnospiraceae;g__Dorea;s__Dorea_sp._CAG:317	NA	NA	NA	NA	NA	NA	NA	NA	NA	NA	NA	NA	NA	NA	NA	NA	0.000210299	0.0149202	0.00912718	0.105417
109		k__Bacteria;p__Proteobacteria;c__Gammaproteobacteria;o__Enterobacterales;f__Enterobacteriaceae;g__;s__	NA	NA	NA	NA	NA	NA	NA	NA	NA	NA	NA	NA	NA	NA	NA	NA	7.33e-05	0.00898326	0.19454	2.12359
110		k__Bacteria;p__Proteobacteria;c__Gammaproteobacteria;o__Enterobacterales;f__Enterobacteriaceae;g__Escherichia;s__	NA	NA	NA	NA	NA	NA	NA	NA	NA	NA	NA	NA	NA	NA	NA	NA	0.000610123	0.0222282	0.00881984	0.133026
111		k__Bacteria;p__Firmicutes;c__Clostridia;o__Clostridiales;f__Lachnospiraceae;g__Roseburia;s__hominis	NA	NA	NA	NA	NA	NA	NA	NA	NA	NA	NA	NA	NA	NA	NA	NA	0.0002324	0.0142398	0.107063	0.0291695
112		k__Bacteria;p__Proteobacteria;c__Gammaproteobacteria;o__Enterobacterales;f__Enterobacteriaceae;g__Shigella;s__sonnei	NA	NA	NA	NA	NA	NA	NA	NA	NA	NA	NA	NA	NA	NA	NA	NA	6.02e-05	0.00811038	0	0.0194565
113		k__Bacteria;p__Actinobacteria;c__Coriobacteriia;o__Eggerthellales;f__Eggerthellaceae;g__;s__	NA	NA	NA	NA	NA	NA	NA	NA	NA	NA	NA	NA	NA	NA	NA	NA	0.000502408	0.0211639	0.29605	0.187441
114		k__Bacteria;p__Firmicutes;c__Clostridia;o__Clostridiales;f__Lachnospiraceae;g__Coprococcus;s__comes	NA	NA	NA	NA	NA	NA	NA	NA	NA	NA	NA	NA	NA	NA	NA	NA	0.000624573	0.0215878	0.163101	0.0853244
115		k__Bacteria;p__Firmicutes;c__Clostridia;o__Clostridiales;f__Lachnospiraceae;g__Dorea;s__	NA	NA	NA	NA	NA	NA	NA	NA	NA	NA	NA	NA	NA	NA	NA	NA	0.000582584	0.0218145	0.523595	0.330888
116		k__Bacteria;p__Proteobacteria;c__Gammaproteobacteria;o__Enterobacterales;f__Morganellaceae;g__Proteus;s__mirabilis	NA	NA	NA	NA	NA	NA	NA	NA	NA	NA	NA	NA	NA	NA	NA	NA	0.00187835	0.0468892	0	0.0064614
117		k__Bacteria;p__Firmicutes;c__Erysipelotrichia;o__Erysipelotrichales;f__Erysipelotrichaceae;g__;s__	NA	NA	NA	NA	NA	NA	NA	NA	NA	NA	NA	NA	NA	NA	NA	NA	0.000234029	0.0137162	0.150982	0.336389
118		k__Bacteria;p__Proteobacteria;c__Gammaproteobacteria;o__Enterobacterales;f__;g__;s__	NA	NA	NA	NA	NA	NA	NA	NA	NA	NA	NA	NA	NA	NA	NA	NA	0.000203289	0.0161196	0.0327982	0.31964
119		k__Bacteria;p__Firmicutes;c__Clostridia;o__Clostridiales;f__Ruminococcaceae;g__Subdoligranulum;s__	NA	NA	NA	NA	NA	NA	NA	NA	NA	NA	NA	NA	NA	NA	NA	NA	2.28e-05	0.00384111	0.161647	0.0896879
120		k__Bacteria;p__Firmicutes;c__Clostridia;o__Clostridiales;f__Lachnospiraceae;g__Blautia;s__uncultured_Blautia_sp.	NA	NA	NA	NA	NA	NA	NA	NA	NA	NA	NA	NA	NA	NA	NA	NA	0.000206469	0.0154622	0.171241	0.0834807
121		k__Eukaryota;p__Chordata;c__Mammalia;o__Primates;f__Hominidae;g__Pan;s__	NA	NA	NA	NA	NA	NA	NA	NA	NA	NA	NA	NA	NA	NA	NA	NA	0.000618599	0.021944	0	0.00266883
122		k__Bacteria;p__Firmicutes;c__Clostridia;o__Clostridiales;f__Lachnospiraceae;g__Clostridium;s__bolteae	NA	NA	NA	NA	NA	NA	NA	NA	NA	NA	NA	NA	NA	NA	NA	NA	0.000101297	0.011379	0	0.0469496
123		k__Bacteria;p__;c__;o__;f__;g__;s__	NA	NA	NA	NA	NA	NA	NA	NA	NA	NA	NA	NA	NA	NA	NA	NA	0.000535229	0.0218633	8.7807	8.06637
124		k__Bacteria;p__Actinobacteria;c__Actinobacteria;o__Corynebacteriales;f__;g__;s__	NA	NA	NA	NA	NA	NA	NA	NA	NA	NA	NA	NA	NA	NA	NA	NA	0.000864639	0.0264894	0	0.000708114
125		k__Bacteria;p__Firmicutes;c__Clostridia;o__Clostridiales;f__Eubacteriaceae;g__Eubacterium;s__uncultured_Eubacterium_sp.	NA	NA	NA	NA	NA	NA	NA	NA	NA	NA	NA	NA	NA	NA	NA	NA	0.0003408	0.0158413	0.0525545	0.019711
126		k__Bacteria;p__Actinobacteria;c__Actinobacteria;o__;f__;g__;s__	NA	NA	NA	NA	NA	NA	NA	NA	NA	NA	NA	NA	NA	NA	NA	NA	0.000806573	0.0252851	0.0950469	0.145118
127		k__Bacteria;p__Firmicutes;c__Bacilli;o__Lactobacillales;f__Streptococcaceae;g__Streptococcus;s__pneumoniae	NA	NA	NA	NA	NA	NA	NA	NA	NA	NA	NA	NA	NA	NA	NA	NA	0.000971472	0.0278627	0	0.0153851
128		k__Bacteria;p__Firmicutes;c__Clostridia;o__Clostridiales;f__Ruminococcaceae;g__Subdoligranulum;s__Subdoligranulum_sp._APC924_74	NA	NA	NA	NA	NA	NA	NA	NA	NA	NA	NA	NA	NA	NA	NA	NA	0.000272454	0.0136025	0.707715	0.196576
129		k__Bacteria;p__Firmicutes;c__Clostridia;o__Clostridiales;f__Ruminococcaceae;g__Flavonifractor;s__	NA	NA	NA	NA	NA	NA	NA	NA	NA	NA	NA	NA	NA	NA	NA	NA	0.00180302	0.0458579	0.0398039	0.0702821
130		k__Bacteria;p__Firmicutes;c__Clostridia;o__Clostridiales;f__Lachnospiraceae;g__Anaerobutyricum;s__hallii	NA	NA	NA	NA	NA	NA	NA	NA	NA	NA	NA	NA	NA	NA	NA	NA	0.00165068	0.0427907	0.0797906	0.0333591
131		k__Bacteria;p__Firmicutes;c__Clostridia;o__Clostridiales;f__Clostridiaceae;g__Butyricicoccus;s__	NA	NA	NA	NA	NA	NA	NA	NA	NA	NA	NA	NA	NA	NA	NA	NA	0.000162207	0.0156182	0.100179	0.0555946
132		k__Bacteria;p__Bacteroidetes;c__Bacteroidia;o__Bacteroidales;f__Bacteroidaceae;g__Bacteroides;s__dorei	NA	NA	NA	NA	NA	NA	NA	NA	NA	NA	NA	NA	NA	NA	NA	NA	0.000788231	0.0252985	0.0101632	0.0436436
133		k__Bacteria;p__Firmicutes;c__Clostridia;o__Clostridiales;f__Ruminococcaceae;g__Drancourtella;s__	NA	NA	NA	NA	NA	NA	NA	NA	NA	NA	NA	NA	NA	NA	NA	NA	1.54e-06	0.000690211	0	0.0110792
134		k__Eukaryota;p__Chordata;c__Mammalia;o__Primates;f__Cercopithecidae;g__Macaca;s__	NA	NA	NA	NA	NA	NA	NA	NA	NA	NA	NA	NA	NA	NA	NA	NA	0.000236591	0.0132885	0	0.0111603
135		k__Bacteria;p__Proteobacteria;c__Gammaproteobacteria;o__;f__;g__;s__	NA	NA	NA	NA	NA	NA	NA	NA	NA	NA	NA	NA	NA	NA	NA	NA	2.09e-05	0.00401948	0.0269728	0.181018
136		k__Bacteria;p__Firmicutes;c__Bacilli;o__Bacillales;f__Bacillaceae;g__Bacillus;s__	NA	NA	NA	NA	NA	NA	NA	NA	NA	NA	NA	NA	NA	NA	NA	NA	0.00207589	0.0490931	0	0.00477978
137		k__Bacteria;p__Actinobacteria;c__Coriobacteriia;o__Eggerthellales;f__;g__;s__	NA	NA	NA	NA	NA	NA	NA	NA	NA	NA	NA	NA	NA	NA	NA	NA	0.000933196	0.0279544	0.0390907	0.0077947
138		k__Bacteria;p__Proteobacteria;c__Gammaproteobacteria;o__Enterobacterales;f__Enterobacteriaceae;g__Escherichia;s__coli	NA	NA	NA	NA	NA	NA	NA	NA	NA	NA	NA	NA	NA	NA	NA	NA	0.000248684	0.013409	0.0507472	0.823446
139		k__Bacteria;p__Firmicutes;c__Erysipelotrichia;o__Erysipelotrichales;f__Erysipelotrichaceae;g__Clostridium;s__spiroforme	NA	NA	NA	NA	NA	NA	NA	NA	NA	NA	NA	NA	NA	NA	NA	NA	0.00075519	0.0248292	0	0.0135989
140		k__Bacteria;p__Firmicutes;c__Clostridia;o__Clostridiales;f__Ruminococcaceae;g__Flavonifractor;s__plautii	NA	NA	NA	NA	NA	NA	NA	NA	NA	NA	NA	NA	NA	NA	NA	NA	0.00021942	0.0147889	0.00559528	0.0766578
141		k__Bacteria;p__Firmicutes;c__Clostridia;o__Clostridiales;f__;g__;s__Clostridiales_bacterium_52_15	NA	NA	NA	NA	NA	NA	NA	NA	NA	NA	NA	NA	NA	NA	NA	NA	0.000687216	0.0231592	0.150311	0.0529598
142		k__Bacteria;p__Firmicutes;c__Clostridia;o__Clostridiales;f__Ruminococcaceae;g__Ruminococcus;s__uncultured_Ruminococcus_sp.	NA	NA	NA	NA	NA	NA	NA	NA	NA	NA	NA	NA	NA	NA	NA	NA	2.59e-05	0.00388555	0.0957353	0.0388479
143		k__Eukaryota;p__Chordata;c__Mammalia;o__;f__;g__;s__	NA	NA	NA	NA	NA	NA	NA	NA	NA	NA	NA	NA	NA	NA	NA	NA	0.00204841	0.0493082	0.000265754	0.0633909
144		k__Bacteria;p__Firmicutes;c__;o__;f__;g__;s__Firmicutes_bacterium_CAG:176	NA	NA	NA	NA	NA	NA	NA	NA	NA	NA	NA	NA	NA	NA	NA	NA	0.000447408	0.019455	0.172753	0.00540806
145		k__Bacteria;p__Firmicutes;c__;o__;f__;g__;s__Firmicutes_bacterium_CAG:94	NA	NA	NA	NA	NA	NA	NA	NA	NA	NA	NA	NA	NA	NA	NA	NA	0.00191832	0.0470163	0.0212637	0.0850733
146		k__Bacteria;p__Firmicutes;c__Clostridia;o__Clostridiales;f__Ruminococcaceae;g__Faecalibacterium;s__	NA	NA	NA	NA	NA	NA	NA	NA	NA	NA	NA	NA	NA	NA	NA	NA	0.000230097	0.0147701	3.06453	1.96095

## Sheet: SRP183770
Taxonomy predicted as significance in SRP183770
Taxonomy	HC: mean rel. freq. (%)	HC: std. dev. (%)	IBD: mean rel. freq. (%)	IBD: std. dev. (%)	p-values	p-values (corrected)	Difference between means	95.0% lower CI	95.0% upper CI	Note	2001.1	2001.1: parent seq. count	2001.1: rel. freq. (%)	2001.2	2001.2: parent seq. count	2001.2: rel. freq. (%)	2006.1	2006.1: parent seq. count	2006.1: rel. freq. (%)	2006.2	2006.2: parent seq. count	2006.2: rel. freq. (%)	2008.1	2008.1: parent seq. count	2008.1: rel. freq. (%)	2008.2	2008.2: parent seq. count	2008.2: rel. freq. (%)	2012.1	2012.1: parent seq. count	2012.1: rel. freq. (%)	2012.2	2012.2: parent seq. count	2012.2: rel. freq. (%)	2013.1	2013.1: parent seq. count	2013.1: rel. freq. (%)	2013.2	2013.2: parent seq. count	2013.2: rel. freq. (%)	2014.1	2014.1: parent seq. count	2014.1: rel. freq. (%)	2014.2	2014.2: parent seq. count	2014.2: rel. freq. (%)	2015.1	2015.1: parent seq. count	2015.1: rel. freq. (%)
k__Bacteria;p__Actinobacteria;c__Actinobacteria;o__Bifidobacteriales;f__Bifidobacteriaceae;g__Bifidobacterium;s__breve	2.24701	3.34676	4.83222	8.1372	0.0173199	0.0173199	-2.58521	-4.70519	-0.465241		566	30207	1.87374	715	22065	3.24043	1189	48224	2.46558	3835	41126	9.325	340	27359	1.24274	954	18839	5.06396	0	48100	0	0	41486	0	123	27886	0.441082	93	31964	0.290952	0	23269	0	113	33579	0.33652	0	16927	0
k__Bacteria;p__Actinobacteria;c__Coriobacteriia;o__Coriobacteriales;f__Coriobacteriaceae;g__;s__	0.263915	0.334547	0.088591	0.205291	0.00230563	0.00230563	0.175324	0.0649354	0.285712		0	30207	0	26	22065	0.117834	5	48224	0.0103683	185	41126	0.449837	0	27359	0	0	18839	0	94	48100	0.195426	0	41486	0	371	27886	1.33042	232	31964	0.725817	98	23269	0.421161	0	33579	0	0	16927	0
k__Bacteria;p__Actinobacteria;c__Coriobacteriia;o__Coriobacteriales;f__Coriobacteriaceae;g__Collinsella;s__aerofaciens	5.19423	3.98577	3.56084	4.24234	0.0368961	0.0368961	1.63339	0.101359	3.16542		1064	30207	3.52236	1029	22065	4.66349	777	48224	1.61123	1115	41126	2.71118	1287	27359	4.70412	3456	18839	18.3449	3722	48100	7.73805	1274	41486	3.07092	4438	27886	15.9148	1479	31964	4.62708	344	23269	1.47836	2764	33579	8.23134	360	16927	2.12678
k__Bacteria;p__Bacteroidetes;c__Bacteroidia;o__Bacteroidales;f__Rikenellaceae;g__Alistipes;s__finegoldii	0.0726348	0.180085	0.0105269	0.0504537	0.0282559	0.0282559	0.0621079	0.00689658	0.117319		164	30207	0.542921	48	22065	0.217539	0	48224	0	0	41126	0	0	27359	0	0	18839	0	0	48100	0	0	41486	0	0	27886	0	0	31964	0	0	23269	0	0	33579	0	0	16927	0
k__Bacteria;p__Bacteroidetes;c__Bacteroidia;o__Bacteroidales;f__Rikenellaceae;g__Alistipes;s__putredinis	0.132064	0.23394	0.0388843	0.186485	0.0259719	0.0259719	0.0931799	0.0114519	0.174908		303	30207	1.00308	142	22065	0.643553	0	48224	0	0	41126	0	0	27359	0	0	18839	0	0	48100	0	96	41486	0.231403	0	27886	0	0	31964	0	0	23269	0	0	33579	0	0	16927	0
k__Bacteria;p__Firmicutes;c__Bacilli;o__Lactobacillales;f__Carnobacteriaceae;g__;s__	0.00573524	0.0176667	0.0579018	0.128133	0.000908184	0.000908184	-0.0521665	-0.0822769	-0.0220562		0	30207	0	4	22065	0.0181283	0	48224	0	0	41126	0	5	27359	0.0182755	0	18839	0	0	48100	0	0	41486	0	0	27886	0	0	31964	0	0	23269	0	10	33579	0.0297805	0	16927	0
k__Bacteria;p__Firmicutes;c__Bacilli;o__Lactobacillales;f__Enterococcaceae;g__Enterococcus;s__casseliflavus	0.031744	0.155969	0.334103	1.1335	0.0266073	0.0266073	-0.302359	-0.56871	-0.0360088		0	30207	0	0	22065	0	0	48224	0	0	41126	0	0	27359	0	0	18839	0	0	48100	0	0	41486	0	0	27886	0	0	31964	0	0	23269	0	0	33579	0	0	16927	0
k__Bacteria;p__Firmicutes;c__Bacilli;o__Lactobacillales;f__Lactobacillaceae;g__Lactobacillus;s__	0.0259747	0.088125	0.202936	0.74147	0.0458325	0.0458325	-0.176961	-0.350563	-0.00335916		0	30207	0	97	22065	0.43961	0	48224	0	4	41126	0.00972621	0	27359	0	0	18839	0	0	48100	0	0	41486	0	0	27886	0	129	31964	0.403579	0	23269	0	0	33579	0	0	16927	0
k__Bacteria;p__Firmicutes;c__Bacilli;o__Lactobacillales;f__Streptococcaceae;g__Streptococcus;s__	0.0914387	0.241659	0.470741	1.11962	0.00617088	0.00617088	-0.379303	-0.647813	-0.110792		414	30207	1.37054	43	22065	0.194879	0	48224	0	213	41126	0.517921	43	27359	0.157169	54	18839	0.286639	0	48100	0	0	41486	0	0	27886	0	0	31964	0	38	23269	0.163307	0	33579	0	0	16927	0
k__Bacteria;p__Firmicutes;c__Clostridia;o__Clostridiales;f__;g__;s__	2.18509	1.8374	0.825761	1.63968	0.000102072	0.000102072	1.35933	0.696042	2.02262		1147	30207	3.79713	636	22065	2.88239	176	48224	0.364964	108	41126	0.262608	466	27359	1.70328	422	18839	2.24003	2590	48100	5.38462	1489	41486	3.58916	243	27886	0.871405	665	31964	2.08047	527	23269	2.26482	362	33579	1.07805	1197	16927	7.07154
k__Bacteria;p__Firmicutes;c__Clostridia;o__Clostridiales;f__Christensenellaceae;g__;s__	0.207833	0.459469	0.0428209	0.123543	0.0224164	0.0224164	0.165012	0.0243752	0.30565		0	30207	0	125	22065	0.566508	0	48224	0	0	41126	0	0	27359	0	0	18839	0	24	48100	0.049896	197	41486	0.474859	0	27886	0	51	31964	0.159554	0	23269	0	2	33579	0.0059561	294	16927	1.73687
k__Bacteria;p__Firmicutes;c__Clostridia;o__Clostridiales;f__Christensenellaceae;g__Christensenella;s__	0.00771753	0.0176087	0.00210408	0.00817334	0.0490855	0.0490855	0.00561345	2.3264e-05	0.0112036		0	30207	0	8	22065	0.0362565	0	48224	0	0	41126	0	17	27359	0.0621368	0	18839	0	0	48100	0	6	41486	0.0144627	0	27886	0	26	31964	0.0813415	0	23269	0	10	33579	0.0297805	0	16927	0
k__Bacteria;p__Firmicutes;c__Clostridia;o__Clostridiales;f__Clostridiaceae;g__;s__	1.03761	2.17268	0.164733	0.5353	0.0109414	0.0109414	0.872873	0.209872	1.53587		0	30207	0	0	22065	0	94	48224	0.194924	0	41126	0	0	27359	0	0	18839	0	57	48100	0.118503	316	41486	0.761703	0	27886	0	0	31964	0	107	23269	0.459839	301	33579	0.896394	797	16927	4.70845
k__Bacteria;p__Firmicutes;c__Clostridia;o__Clostridiales;f__Clostridiaceae;__;__	0.647054	1.29201	0.113762	0.390946	0.00956067	0.00956067	0.533293	0.13583	0.930756		0	30207	0	0	22065	0	0	48224	0	0	41126	0	68	27359	0.248547	0	18839	0	0	48100	0	289	41486	0.696621	0	27886	0	0	31964	0	0	23269	0	294	33579	0.875547	486	16927	2.87115
k__Bacteria;p__Firmicutes;c__Clostridia;o__Clostridiales;f__Clostridiaceae;g__Clostridium;s__paraputrificum	0	0	0.0387871	0.130047	0.0123213	0.0123213	-0.0387871	-0.0689097	-0.00866446		0	30207	0	0	22065	0	0	48224	0	0	41126	0	0	27359	0	0	18839	0	0	48100	0	0	41486	0	0	27886	0	0	31964	0	0	23269	0	0	33579	0	0	16927	0
k__Bacteria;p__Firmicutes;c__Clostridia;o__Clostridiales;f__Clostridiaceae;g__Clostridium;s__perfringens	0.000680113	0.00456234	0.0311281	0.114472	0.0251574	0.0251574	-0.0304479	-0.0569952	-0.00390068		0	30207	0	0	22065	0	0	48224	0	0	41126	0	0	27359	0	0	18839	0	0	48100	0	0	41486	0	0	27886	0	10	31964	0.0312852	0	23269	0	0	33579	0	0	16927	0
k__Bacteria;p__Firmicutes;c__Clostridia;o__Clostridiales;f__Dehalobacteriaceae;g__Dehalobacterium;s__	0.017275	0.0493676	0.0015465	0.00939471	0.039844	0.039844	0.0157285	0.000761278	0.0306957		5	30207	0.0165525	0	22065	0	0	48224	0	0	41126	0	0	27359	0	0	18839	0	12	48100	0.024948	0	41486	0	0	27886	0	0	31964	0	0	23269	0	0	33579	0	50	16927	0.295386
k__Bacteria;p__Firmicutes;c__Clostridia;o__Clostridiales;f__Lachnospiraceae;g__Ruminococcus;s__	1.04745	0.874405	0.69141	0.964679	0.0409144	0.0409144	0.356041	0.0149894	0.697093		138	30207	0.456848	163	22065	0.738726	1008	48224	2.09025	384	41126	0.933716	0	27359	0	0	18839	0	327	48100	0.679834	157	41486	0.378441	264	27886	0.946712	122	31964	0.381679	155	23269	0.666122	249	33579	0.741535	72	16927	0.425356
k__Bacteria;p__Firmicutes;c__Clostridia;o__Clostridiales;f__Lachnospiraceae;g__Ruminococcus;s__gnavus	0.152845	0.73238	2.36049	6.31453	0.00391142	0.00391142	-2.20765	-3.68533	-0.729966		0	30207	0	0	22065	0	688	48224	1.42668	0	41126	0	0	27359	0	0	18839	0	0	48100	0	0	41486	0	1349	27886	4.83755	40	31964	0.125141	0	23269	0	0	33579	0	0	16927	0
k__Bacteria;p__Firmicutes;c__Clostridia;o__Clostridiales;f__Lachnospiraceae;g__Blautia;s__producta	0.237211	0.4926	3.46068	9.92773	0.00673422	0.00673422	-3.22347	-5.52736	-0.919586		0	30207	0	0	22065	0	1236	48224	2.56304	161	41126	0.39148	72	27359	0.263168	0	18839	0	161	48100	0.334719	256	41486	0.617076	57	27886	0.204404	109	31964	0.341009	77	23269	0.330912	106	33579	0.315673	0	16927	0
k__Bacteria;p__Firmicutes;c__Clostridia;o__Clostridiales;f__Lachnospiraceae;g__Coprococcus;s__catus	0.642588	0.674706	0.235159	0.414545	0.00051441	0.00051441	0.407428	0.184751	0.630106		361	30207	1.19509	339	22065	1.53637	261	48224	0.541224	130	41126	0.316102	167	27359	0.610402	0	18839	0	49	48100	0.101871	148	41486	0.356747	0	27886	0	0	31964	0	0	23269	0	48	33579	0.142946	467	16927	2.75891
k__Bacteria;p__Firmicutes;c__Clostridia;o__Clostridiales;f__Lachnospiraceae;g__Coprococcus;s__eutactus	0.535208	0.969104	0.0815458	0.341296	0.00382791	0.00382791	0.453662	0.153019	0.754306		332	30207	1.09908	0	22065	0	191	48224	0.396068	0	41126	0	0	27359	0	174	18839	0.923616	0	48100	0	304	41486	0.732777	0	27886	0	0	31964	0	0	23269	0	0	33579	0	306	16927	1.80776
k__Bacteria;p__Firmicutes;c__Clostridia;o__Clostridiales;f__Lachnospiraceae;g__Dorea;s__formicigenerans	1.54627	2.25472	0.732419	0.875998	0.0243528	0.0243528	0.813847	0.109539	1.51815		243	30207	0.804449	123	22065	0.557444	501	48224	1.0389	85	41126	0.206682	164	27359	0.599437	171	18839	0.907691	638	48100	1.3264	521	41486	1.25585	919	27886	3.29556	707	31964	2.21186	400	23269	1.71903	416	33579	1.23887	115	16927	0.679388
k__Bacteria;p__Firmicutes;c__Clostridia;o__Clostridiales;f__Lachnospiraceae;g__Lachnospira;s__	0.176733	0.410715	0.0365926	0.0888497	0.0286376	0.0286376	0.14014	0.0152693	0.265011		0	30207	0	16	22065	0.072513	613	48224	1.27115	225	41126	0.547099	0	27359	0	0	18839	0	120	48100	0.24948	196	41486	0.472449	0	27886	0	0	31964	0	0	23269	0	0	33579	0	0	16927	0
k__Bacteria;p__Firmicutes;c__Clostridia;o__Clostridiales;f__Ruminococcaceae;g__Faecalibacterium;s__prausnitzii	1.49947	1.78621	0.747228	1.49966	0.0204478	0.0204478	0.752244	0.119182	1.38531		1875	30207	6.20717	120	22065	0.543848	542	48224	1.12392	1766	41126	4.29412	0	27359	0	0	18839	0	651	48100	1.35343	2147	41486	5.17524	0	27886	0	0	31964	0	429	23269	1.84365	0	33579	0	0	16927	0
k__Bacteria;p__Firmicutes;c__Clostridia;o__Clostridiales;f__Ruminococcaceae;g__Gemmiger;s__formicilis	3.10193	3.71211	0.883705	3.67396	0.00203522	0.00203522	2.21822	0.830362	3.60609		0	30207	0	160	22065	0.72513	9974	48224	20.6826	614	41126	1.49297	1399	27359	5.11349	1293	18839	6.86342	675	48100	1.40333	396	41486	0.954539	28	27886	0.100409	719	31964	2.24941	493	23269	2.1187	170	33579	0.506269	0	16927	0
k__Bacteria;p__Firmicutes;c__Clostridia;o__Clostridiales;f__Ruminococcaceae;g__Ruminococcus;s__	0.126858	0.219366	0.0227856	0.0913846	0.00376537	0.00376537	0.104073	0.0351562	0.172989		0	30207	0	59	22065	0.267392	377	48224	0.781768	0	41126	0	0	27359	0	0	18839	0	185	48100	0.384615	31	41486	0.074724	0	27886	0	0	31964	0	0	23269	0	31	33579	0.0923196	0	16927	0
k__Bacteria;p__Firmicutes;c__Erysipelotrichi;o__Erysipelotrichales;f__Erysipelotrichaceae;g__Clostridium;s__ramosum	0	0	0.0202821	0.0681774	0.0125368	0.0125368	-0.0202821	-0.0360739	-0.0044903		0	30207	0	0	22065	0	0	48224	0	0	41126	0	0	27359	0	0	18839	0	0	48100	0	0	41486	0	0	27886	0	0	31964	0	0	23269	0	0	33579	0	0	16927	0
[truncated: 324 more columns]

## Sheet: SRP128892
Taxonomy predicted as significance in SRP128892
Taxonomy	HC: mean rel. freq. (%)	HC: std. dev. (%)	IBD: mean rel. freq. (%)	IBD: std. dev. (%)	p-values	p-values (corrected)	Difference between means	95.0% lower CI	95.0% upper CI	Note	H.21	H.21: parent seq. count	H.21: rel. freq. (%)	H.22	H.22: parent seq. count	H.22: rel. freq. (%)	H.23	H.23: parent seq. count	H.23: rel. freq. (%)	H.24	H.24: parent seq. count	H.24: rel. freq. (%)	H.25	H.25: parent seq. count	H.25: rel. freq. (%)	H.26	H.26: parent seq. count	H.26: rel. freq. (%)	H.27	H.27: parent seq. count	H.27: rel. freq. (%)	H.28	H.28: parent seq. count	H.28: rel. freq. (%)	H.29	H.29: parent seq. count	H.29: rel. freq. (%)	H.30	H.30: parent seq. count	H.30: rel. freq. (%)	H.31	H.31: parent seq. count	H.31: rel. freq. (%)	H.32	H.32: parent seq. count	H.32: rel. freq. (%)	H.33	H.33: parent seq. count	H.33: rel. freq. (%)
k__Archaea;p__Euryarchaeota;c__Methanobacteria;o__Methanobacteriales;f__Methanobacteriaceae;g__Methanosphaera;s__	0.0267067	0.105985	0.00121225	0.0138283	0.00365861	0.0291427	0.0254945	0.00842912	0.0425599		0	15290	0	20	19353	0.103343	0	10528	0	0	16315	0	0	10713	0	0	11648	0	42	22406	0.18745	0	16116	0	5	20181	0.0247758	0	19637	0	0	15072	0	0	17782	0	5	17424	0.0286961
k__Bacteria;p__Actinobacteria;c__Actinobacteria;o__Actinomycetales;f__Actinomycetaceae;g__Actinomyces;s__hyovaginalis	0.00492084	0.020609	0.0213857	0.0674982	0.000294019	0.00438184	-0.0164648	-0.0253166	-0.00761309		0	15290	0	0	19353	0	0	10528	0	0	16315	0	19	10713	0.177355	0	11648	0	0	22406	0	3	16116	0.018615	0	20181	0	4	19637	0.0203697	0	15072	0	0	17782	0	0	17424	0
k__Bacteria;p__Actinobacteria;c__Actinobacteria;o__Bifidobacteriales;f__Bifidobacteriaceae;g__;s__	0.00410487	0.0298326	0.0614217	0.294035	0.0019929	0.0180534	-0.0573168	-0.0934645	-0.0211691		0	15290	0	0	19353	0	0	10528	0	0	16315	0	0	10713	0	0	11648	0	0	22406	0	0	16116	0	0	20181	0	0	19637	0	0	15072	0	0	17782	0	0	17424	0
k__Bacteria;p__Actinobacteria;c__Actinobacteria;o__Bifidobacteriales;f__Bifidobacteriaceae;g__Bifidobacterium;s__	0.500618	0.679881	1.01635	2.69054	0.00352771	0.028593	-0.51573	-0.860898	-0.170561		147	15290	0.961413	152	19353	0.785408	0	10528	0	9	16315	0.055164	0	10713	0	97	11648	0.832761	0	22406	0	0	16116	0	84	20181	0.416233	0	19637	0	154	15072	1.02176	68	17782	0.382409	0	17424	0
k__Bacteria;p__Actinobacteria;c__Actinobacteria;o__Bifidobacteriales;f__Bifidobacteriaceae;g__Bifidobacterium;s__bifidum	0.0182577	0.0812222	0.0936202	0.281627	6.54925e-05	0.0012103	-0.0753625	-0.112022	-0.0387027		6	15290	0.0392413	0	19353	0	0	10528	0	0	16315	0	0	10713	0	0	11648	0	0	22406	0	0	16116	0	0	20181	0	0	19637	0	0	15072	0	0	17782	0	0	17424	0
k__Bacteria;p__Actinobacteria;c__Coriobacteriia;o__Coriobacteriales;f__Coriobacteriaceae;g__Collinsella;s__	0.0158275	0.04859	0.069988	0.197212	3.17628e-05	0.000733721	-0.0541605	-0.0793999	-0.0289212		0	15290	0	0	19353	0	0	10528	0	0	16315	0	0	10713	0	0	11648	0	0	22406	0	0	16116	0	0	20181	0	0	19637	0	0	15072	0	0	17782	0	0	17424	0
k__Bacteria;p__Actinobacteria;c__Coriobacteriia;o__Coriobacteriales;f__Coriobacteriaceae;g__Olsenella;s__uli	0.00264974	0.0232822	0.0256329	0.115873	0.00212974	0.0185649	-0.0229832	-0.0375795	-0.00838686		0	15290	0	0	19353	0	0	10528	0	0	16315	0	0	10713	0	0	11648	0	0	22406	0	0	16116	0	0	20181	0	0	19637	0	0	15072	0	0	17782	0	0	17424	0
k__Bacteria;p__Bacteroidetes;c__Bacteroidia;o__Bacteroidales;f__Bacteroidaceae;g__Bacteroides;s__	9.05528	8.37323	13.3917	14.5489	0.000139821	0.0022275	-4.33642	-6.55365	-2.11919		1446	15290	9.45716	1588	19353	8.20545	624	10528	5.92705	404	16315	2.47625	1097	10713	10.2399	3060	11648	26.2706	1606	22406	7.16772	3468	16116	21.519	584	20181	2.89381	740	19637	3.7684	650	15072	4.31263	158	17782	0.888539	3202	17424	18.377
k__Bacteria;p__Bacteroidetes;c__Bacteroidia;o__Bacteroidales;f__Porphyromonadaceae;g__Parabacteroides;s__gordonii	0.0969924	0.244829	0.0226557	0.100751	0.000454132	0.00599455	0.0743367	0.0332686	0.115405		0	15290	0	34	19353	0.175683	0	10528	0	0	16315	0	0	10713	0	0	11648	0	0	22406	0	0	16116	0	0	20181	0	0	19637	0	0	15072	0	6	17782	0.033742	58	17424	0.332874
k__Bacteria;p__Bacteroidetes;c__Bacteroidia;o__Bacteroidales;f__Rikenellaceae;g__Alistipes;s__massiliensis	0.041991	0.144096	0.105457	0.267672	0.00187215	0.0172986	-0.0634663	-0.103324	-0.0236086		76	15290	0.497057	0	19353	0	0	10528	0	0	16315	0	0	10713	0	0	11648	0	0	22406	0	0	16116	0	0	20181	0	0	19637	0	154	15072	1.02176	0	17782	0	0	17424	0
k__Bacteria;p__Bacteroidetes;c__Bacteroidia;o__Bacteroidales;f__Rikenellaceae;g__human;s__gut_metagenome	0.12794	0.38333	0.0333478	0.188309	0.00485946	0.0362108	0.0945922	0.0291057	0.160079		0	15290	0	0	19353	0	0	10528	0	0	16315	0	0	10713	0	128	11648	1.0989	0	22406	0	0	16116	0	60	20181	0.297309	0	19637	0	0	15072	0	0	17782	0	182	17424	1.04454
k__Bacteria;p__Bacteroidetes;c__Bacteroidia;o__Bacteroidales;f__S24-7;g__;s__	0.271158	0.634841	0.0761721	0.264134	0.000396371	0.00538599	0.194986	0.0883926	0.301578		0	15290	0	0	19353	0	0	10528	0	0	16315	0	0	10713	0	0	11648	0	184	22406	0.821209	0	16116	0	0	20181	0	189	19637	0.962469	0	15072	0	284	17782	1.59712	0	17424	0
k__Bacteria;p__Firmicutes;c__Bacilli;o__Gemellales;f__Gemellaceae;g__Gemella;s__	0.00126763	0.00800127	0.0299809	0.14571	0.00167431	0.0157863	-0.0287133	-0.0465181	-0.0109085		0	15290	0	0	19353	0	0	10528	0	0	16315	0	0	10713	0	0	11648	0	5	22406	0.0223155	0	16116	0	0	20181	0	0	19637	0	0	15072	0	0	17782	0	0	17424	0
k__Bacteria;p__Firmicutes;c__Bacilli;o__Lactobacillales;f__;g__;s__	0.00769105	0.0320816	0.0286229	0.111559	0.00484314	0.0366808	-0.0209319	-0.0354486	-0.00641518		0	15290	0	0	19353	0	3	10528	0.0284954	0	16315	0	0	10713	0	0	11648	0	0	22406	0	0	16116	0	3	20181	0.0148655	0	19637	0	0	15072	0	0	17782	0	0	17424	0
k__Bacteria;p__Firmicutes;c__Bacilli;o__Lactobacillales;f__Enterococcaceae;g__;s__	0.00910665	0.047245	0.0662853	0.239126	0.000221304	0.00340808	-0.0571787	-0.0872691	-0.0270882		0	15290	0	0	19353	0	0	10528	0	0	16315	0	29	10713	0.270699	0	11648	0	0	22406	0	0	16116	0	0	20181	0	0	19637	0	0	15072	0	0	17782	0	0	17424	0
k__Bacteria;p__Firmicutes;c__Bacilli;o__Lactobacillales;f__Streptococcaceae;g__Streptococcus;s__	0.173738	0.675098	0.475781	1.2208	0.00130714	0.01342	-0.302043	-0.485485	-0.118601		0	15290	0	0	19353	0	0	10528	0	0	16315	0	33	10713	0.308037	0	11648	0	0	22406	0	0	16116	0	28	20181	0.138744	0	19637	0	0	15072	0	0	17782	0	0	17424	0
k__Bacteria;p__Firmicutes;c__Clostridia;o__Clostridiales;f__;g__;g__	3.40113	3.78503	2.20268	1.8468	0.000326731	0.00471718	1.19845	0.552355	1.84454		414	15290	2.70765	1201	19353	6.20576	20	10528	0.18997	159	16315	0.974563	0	10713	0	165	11648	1.41655	1159	22406	5.17272	662	16116	4.10772	394	20181	1.95233	1030	19637	5.2452	416	15072	2.76008	798	17782	4.48768	790	17424	4.53398
k__Bacteria;p__Firmicutes;c__Clostridia;o__Clostridiales;f__;g__;s__	4.94756	4.25903	2.76377	3.12627	8.73883e-08	1.00933e-05	2.18378	1.40391	2.96365		205	15290	1.34075	1713	19353	8.85134	98	10528	0.930851	722	16315	4.42538	45	10713	0.42005	84	11648	0.721154	1834	22406	8.18531	684	16116	4.24423	330	20181	1.6352	2147	19637	10.9334	639	15072	4.23965	788	17782	4.43145	569	17424	3.26561
k__Bacteria;p__Firmicutes;c__Clostridia;o__Clostridiales;f__Tissierellaceae;g__Anaerococcus;s__	0.000166659	0.00205471	0.0515451	0.230729	0.0003846	0.0053844	-0.0513785	-0.0795025	-0.0232544		0	15290	0	0	19353	0	0	10528	0	0	16315	0	0	10713	0	0	11648	0	0	22406	0	0	16116	0	0	20181	0	0	19637	0	0	15072	0	0	17782	0	0	17424	0
k__Bacteria;p__Firmicutes;c__Clostridia;o__Clostridiales;f__Tissierellaceae;g__Parvimonas;s__	0.0028784	0.0282687	0.0724904	0.347376	0.00144442	0.0141983	-0.069612	-0.112187	-0.0270368		0	15290	0	0	19353	0	0	10528	0	0	16315	0	0	10713	0	0	11648	0	0	22406	0	0	16116	0	0	20181	0	0	19637	0	0	15072	0	0	17782	0	0	17424	0
k__Bacteria;p__Firmicutes;c__Clostridia;o__Clostridiales;f__Tissierellaceae;g__Peptoniphilus;s__	0.000701421	0.00406012	0.0695375	0.281511	0.000100724	0.00178979	-0.0688361	-0.103154	-0.0345183		0	15290	0	0	19353	0	0	10528	0	0	16315	0	0	10713	0	0	11648	0	0	22406	0	0	16116	0	0	20181	0	0	19637	0	0	15072	0	0	17782	0	0	17424	0
k__Bacteria;p__Firmicutes;c__Clostridia;o__Clostridiales;f__Christensenellaceae;g__;s__	0.741582	1.205	0.273239	0.769285	2.46305e-05	0.000669369	0.468343	0.254103	0.682583		24	15290	0.156965	119	19353	0.614892	8	10528	0.0759878	167	16315	1.0236	0	10713	0	12	11648	0.103022	121	22406	0.540034	37	16116	0.229586	22	20181	0.109013	12	19637	0.0611091	32	15072	0.212314	120	17782	0.67484	17	17424	0.0975666
k__Bacteria;p__Firmicutes;c__Clostridia;o__Clostridiales;f__Clostridiaceae;g__;s__	0.171651	0.333147	0.0531922	0.224934	0.000127242	0.0020995	0.118459	0.0585703	0.178348		3	15290	0.0196207	0	19353	0	0	10528	0	38	16315	0.232914	218	10713	2.03491	84	11648	0.721154	193	22406	0.861376	0	16116	0	90	20181	0.445964	132	19637	0.6722	76	15072	0.504246	32	17782	0.179957	17	17424	0.0975666
k__Bacteria;p__Firmicutes;c__Clostridia;o__Clostridiales;f__Clostridiaceae;g__02d06;s__	0.0553063	0.142493	0.00436515	0.0380561	2.70278e-05	0.000693712	0.0509411	0.0276517	0.0742306		0	15290	0	0	19353	0	0	10528	0	0	16315	0	0	10713	0	0	11648	0	0	22406	0	0	16116	0	0	20181	0	0	19637	0	0	15072	0	0	17782	0	0	17424	0
k__Bacteria;p__Firmicutes;c__Clostridia;o__Clostridiales;f__Clostridiaceae;g__Clostridium;s__	0.300017	0.53009	0.145265	0.402389	0.00205409	0.0182498	0.154752	0.0568977	0.252607		0	15290	0	49	19353	0.253191	4	10528	0.0379939	0	16315	0	381	10713	3.55643	110	11648	0.944368	0	22406	0	3	16116	0.018615	34	20181	0.168475	102	19637	0.519428	45	15072	0.298567	48	17782	0.269936	0	17424	0
k__Bacteria;p__Firmicutes;c__Clostridia;o__Clostridiales;f__Eubacteriaceae;g__Anaerofustis;s__	0.00136711	0.00601459	0.00877367	0.0360453	0.00132318	0.0132894	-0.00740656	-0.0119019	-0.00291122		0	15290	0	0	19353	0	0	10528	0	0	16315	0	0	10713	0	0	11648	0	0	22406	0	0	16116	0	0	20181	0	0	19637	0	2	15072	0.0132696	0	17782	0	0	17424	0
k__Bacteria;p__Firmicutes;c__Clostridia;o__Clostridiales;f__Lachnospiraceae;g__;s__	9.29171	5.01342	11.1169	7.8918	0.00429503	0.0336322	-1.82521	-3.07464	-0.575782		2726	15290	17.8286	2537	19353	13.1091	944	10528	8.96657	612	16315	3.75115	684	10713	6.38477	1362	11648	11.693	2210	22406	9.86343	718	16116	4.4552	1066	20181	5.2822	2788	19637	14.1977	1337	15072	8.87075	821	17782	4.61703	962	17424	5.52112
k__Bacteria;p__Firmicutes;c__Clostridia;o__Clostridiales;f__Lachnospiraceae;g__Blautia;s__producta	0.0318051	0.198769	0.241421	0.752489	2.77634e-05	0.00067509	-0.209616	-0.306588	-0.112643		0	15290	0	0	19353	0	0	10528	0	0	16315	0	0	10713	0	0	11648	0	0	22406	0	0	16116	0	0	20181	0	0	19637	0	0	15072	0	0	17782	0	0	17424	0
k__Bacteria;p__Firmicutes;c__Clostridia;o__Clostridiales;f__Lachnospiraceae;g__Clostridium;s__	0.217339	0.598777	1.02055	1.44697	3.39467e-14	1.56834e-11	-0.803207	-1.00354	-0.602877		20	15290	0.130804	0	19353	0	15	10528	0.142477	107	16315	0.655838	0	10713	0	0	11648	0	76	22406	0.339195	2	16116	0.01241	6	20181	0.0297309	0	19637	0	0	15072	0	0	17782	0	20	17424	0.114784
k__Bacteria;p__Firmicutes;c__Clostridia;o__Clostridiales;f__Lachnospiraceae;g__Clostridium;s__aldenense	0.0218977	0.127357	0.133975	0.342104	2.83675e-06	0.000109215	-0.112078	-0.15841	-0.0657454		0	15290	0	0	19353	0	0	10528	0	0	16315	0	0	10713	0	0	11648	0	0	22406	0	0	16116	0	0	20181	0	0	19637	0	0	15072	0	0	17782	0	0	17424	0
k__Bacteria;p__Firmicutes;c__Clostridia;o__Clostridiales;f__Lachnospiraceae;g__Clostridium;s__clostridioforme	0.887252	0.768842	0.490149	0.790735	8.98741e-07	5.19023e-05	0.397104	0.241146	0.553061		0	15290	0	366	19353	1.89118	0	10528	0	0	16315	0	209	10713	1.9509	219	11648	1.88015	225	22406	1.0042	268	16116	1.66294	127	20181	0.629305	0	19637	0	137	15072	0.90897	0	17782	0	105	17424	0.602617
k__Bacteria;p__Firmicutes;c__Clostridia;o__Clostridiales;f__Lachnospiraceae;g__Clostridium;s__fimetarium	0.21078	0.456668	0.0407237	0.166138	1.69705e-05	0.000490024	0.170056	0.0941891	0.245923		10	15290	0.0654022	150	19353	0.775074	0	10528	0	0	16315	0	64	10713	0.597405	0	11648	0	4	22406	0.0178524	0	16116	0	121	20181	0.599574	175	19637	0.891175	65	15072	0.431263	0	17782	0	15	17424	0.0860882
k__Bacteria;p__Firmicutes;c__Clostridia;o__Clostridiales;f__Lachnospiraceae;g__Clostridium;s__symbiosum	0.0210785	0.0908086	0.138413	0.371583	1.87755e-06	8.67428e-05	-0.117335	-0.164854	-0.069815		0	15290	0	0	19353	0	0	10528	0	0	16315	0	0	10713	0	0	11648	0	0	22406	0	0	16116	0	0	20181	0	0	19637	0	0	15072	0	0	17782	0	0	17424	0
k__Bacteria;p__Firmicutes;c__Clostridia;o__Clostridiales;f__Lachnospiraceae;g__Coprococcus;s__catus	0.253008	0.238993	0.162032	0.274711	0.000473687	0.00607898	0.0909761	0.040263	0.141689		0	15290	0	54	19353	0.279027	13	10528	0.12348	30	16315	0.18388	0	10713	0	56	11648	0.480769	52	22406	0.232081	40	16116	0.248201	21	20181	0.104058	0	19637	0	52	15072	0.345011	41	17782	0.23057	56	17424	0.321396
k__Bacteria;p__Firmicutes;c__Clostridia;o__Clostridiales;f__Lachnospiraceae;g__Coprococcus;s__eutactus	0.568198	0.84755	0.19282	0.655668	4.19572e-06	0.000138459	0.375378	0.218174	0.532582		0	15290	0	193	19353	0.997261	343	10528	3.25798	0	16315	0	0	10713	0	0	11648	0	149	22406	0.665	0	16116	0	190	20181	0.94148	145	19637	0.738402	0	15072	0	26	17782	0.146215	171	17424	0.981405
k__Bacteria;p__Firmicutes;c__Clostridia;o__Clostridiales;f__Lachnospiraceae;g__Lachnobacterium;s__	0.266535	0.603369	0.092621	0.344188	0.0013066	0.0137193	0.173914	0.068695	0.279134		0	15290	0	0	19353	0	0	10528	0	0	16315	0	0	10713	0	0	11648	0	0	22406	0	0	16116	0	180	20181	0.891928	274	19637	1.39533	0	15072	0	74	17782	0.416151	0	17424	0
k__Bacteria;p__Firmicutes;c__Clostridia;o__Clostridiales;f__Lachnospiraceae;g__Roseburia;s__inulinivorans	1.30228	1.46771	0.60808	0.975933	4.37822e-07	2.88963e-05	0.694202	0.431177	0.957226		283	15290	1.85088	298	19353	1.53981	180	10528	1.70973	264	16315	1.61814	59	10713	0.550733	545	11648	4.67891	400	22406	1.78524	474	16116	2.94118	499	20181	2.47262	198	19637	1.0083	217	15072	1.43976	276	17782	1.55213	378	17424	2.16942
k__Bacteria;p__Firmicutes;c__Clostridia;o__Clostridiales;f__Peptostreptococcaceae;g__Clostridium;s__ruminantium	0.39986	0.503029	0.160724	0.329168	3.57796e-07	2.75503e-05	0.239136	0.149276	0.328997		130	15290	0.850229	98	19353	0.506381	0	10528	0	0	16315	0	155	10713	1.44684	110	11648	0.944368	100	22406	0.446309	50	16116	0.310251	55	20181	0.272534	0	19637	0	70	15072	0.464437	172	17782	0.96727	47	17424	0.269743
k__Bacteria;p__Firmicutes;c__Clostridia;o__Clostridiales;f__Peptostreptococcaceae;g__Peptostreptococcus;s__anaerobius	0	0	0.0691622	0.316845	0.000497294	0.00604604	-0.0691622	-0.10778	-0.0305439		0	15290	0	0	19353	0	0	10528	0	0	16315	0	0	10713	0	0	11648	0	0	22406	0	0	16116	0	0	20181	0	0	19637	0	0	15072	0	0	17782	0	0	17424	0
k__Bacteria;p__Firmicutes;c__Clostridia;o__Clostridiales;f__Ruminococcaceae;g__;s__	2.45127	1.72794	1.60943	1.75207	3.06431e-06	0.000108901	0.841841	0.493196	1.19049		221	15290	1.44539	340	19353	1.75683	445	10528	4.22682	441	16315	2.70303	335	10713	3.12704	96	11648	0.824176	583	22406	2.60198	280	16116	1.7374	176	20181	0.872107	167	19637	0.850435	96	15072	0.636943	761	17782	4.27961	737	17424	4.2298
k__Bacteria;p__Firmicutes;c__Clostridia;o__Clostridiales;f__Ruminococcaceae;g__;__	7.42618	5.51715	3.66249	5.26475	5.53686e-11	1.27901e-08	3.76369	2.67438	4.85301		486	15290	3.17855	1186	19353	6.12825	692	10528	6.57295	1288	16315	7.89458	0	10713	0	454	11648	3.89766	2147	22406	9.58225	722	16116	4.48002	581	20181	2.87895	1042	19637	5.30631	1794	15072	11.9029	2965	17782	16.6742	1712	17424	9.82553
k__Bacteria;p__Firmicutes;c__Clostridia;o__Clostridiales;f__Ruminococcaceae;g__Butyricicoccus;s__pullicaecorum	0.246803	0.38544	0.12807	0.323716	0.00154815	0.014901	0.118733	0.0456312	0.191834		50	15290	0.327011	57	19353	0.294528	28	10528	0.265957	0	16315	0	53	10713	0.494726	177	11648	1.51957	107	22406	0.477551	29	16116	0.179945	32	20181	0.158565	192	19637	0.977746	68	15072	0.451168	153	17782	0.860421	173	17424	0.992883
k__Bacteria;p__Firmicutes;c__Clostridia;o__Clostridiales;f__Ruminococcaceae;g__Gemmiger;s__formicilis	0.983472	0.912214	0.385245	0.799154	9.78628e-11	1.50709e-08	0.598227	0.423041	0.773413		27	15290	0.176586	319	19353	1.64832	0	10528	0	102	16315	0.625192	308	10713	2.87501	0	11648	0	128	22406	0.571276	0	16116	0	112	20181	0.554977	0	19637	0	7	15072	0.0464437	174	17782	0.978518	261	17424	1.49793
k__Bacteria;p__Firmicutes;c__Clostridia;o__Clostridiales;f__Ruminococcaceae;g__Oscillospira;s__	1.11798	1.03801	1.62507	1.43499	4.19093e-05	0.00084183	-0.507089	-0.747699	-0.266478		444	15290	2.90386	43	19353	0.222188	117	10528	1.11132	140	16315	0.858106	18	10713	0.16802	276	11648	2.36951	152	22406	0.67839	17	16116	0.105485	93	20181	0.460829	150	19637	0.763864	346	15072	2.29565	171	17782	0.961647	167	17424	0.958448
k__Bacteria;p__Firmicutes;c__Clostridia;o__Clostridiales;f__Ruminococcaceae;g__Oscillospira;s__guilliermondii	0.0511004	0.165601	0.147613	0.308514	4.32841e-05	0.00083322	-0.0965124	-0.142408	-0.0506171		0	15290	0	0	19353	0	0	10528	0	0	16315	0	0	10713	0	38	11648	0.326236	20	22406	0.0892618	0	16116	0	0	20181	0	0	19637	0	0	15072	0	0	17782	0	52	17424	0.298439
k__Bacteria;p__Firmicutes;c__Clostridia;o__Clostridiales;f__Ruminococcaceae;g__Ruminococcus;s__	0.670072	1.38084	0.18237	0.481728	4.12427e-05	0.000866098	0.487703	0.258946	0.716459		149	15290	0.974493	36	19353	0.186018	0	10528	0	147	16315	0.901011	0	10713	0	52	11648	0.446429	0	22406	0	0	16116	0	181	20181	0.896883	108	19637	0.549982	0	15072	0	229	17782	1.28782	0	17424	0
k__Bacteria;p__Firmicutes;c__Clostridia;o__Clostridiales;f__Ruminococcaceae;g__Ruminococcus;s__albus	0.574231	0.729903	0.290427	0.536403	4.02434e-05	0.000885355	0.283803	0.150114	0.417493		163	15290	1.06606	198	19353	1.0231	0	10528	0	14	16315	0.0858106	0	10713	0	0	11648	0	128	22406	0.571276	257	16116	1.59469	64	20181	0.31713	0	19637	0	0	15072	0	0	17782	0	44	17424	0.252525
k__Bacteria;p__Firmicutes;c__Clostridia;o__Clostridiales;f__Ruminococcaceae;g__Ruminococcus;s__bromii	1.11556	1.53069	0.571327	1.48543	0.000491472	0.00613675	0.544232	0.240242	0.848222		191	15290	1.24918	278	19353	1.43647	275	10528	2.61208	0	16315	0	0	10713	0	0	11648	0	479	22406	2.13782	0	16116	0	227	20181	1.12482	0	19637	0	283	15072	1.87765	0	17782	0	352	17424	2.0202
k__Bacteria;p__Firmicutes;c__Clostridia;o__Clostridiales;f__Ruminococcaceae;g__Ruminococcus;s__callidus	0.416621	0.517835	0.166831	0.360717	3.33916e-07	3.08538e-05	0.24979	0.156084	0.343496		0	15290	0	0	19353	0	95	10528	0.902356	85	16315	0.520993	0	10713	0	0	11648	0	206	22406	0.919397	97	16116	0.601886	53	20181	0.262623	0	19637	0	190	15072	1.26062	11	17782	0.0618603	150	17424	0.860882
k__Bacteria;p__Firmicutes;c__Clostridia;o__Clostridiales;f__Veillonellaceae;g__;s__	0.0465871	0.163728	0.33751	1.31648	0.000498397	0.00590408	-0.290923	-0.45346	-0.128386		0	15290	0	0	19353	0	0	10528	0	0	16315	0	0	10713	0	0	11648	0	0	22406	0	0	16116	0	10	20181	0.0495516	0	19637	0	8	15072	0.0530786	25	17782	0.140592	0	17424	0
k__Bacteria;p__Firmicutes;c__Clostridia;o__Clostridiales;f__Veillonellaceae;g__Anaerosinus;s__glycerini	0.00128488	0.00785816	0.122979	0.652949	0.00286245	0.0236152	-0.121694	-0.201288	-0.0421006		0	15290	0	0	19353	0	0	10528	0	0	16315	0	0	10713	0	0	11648	0	0	22406	0	0	16116	0	0	20181	0	0	19637	0	0	15072	0	0	17782	0	0	17424	0
k__Bacteria;p__Firmicutes;c__Clostridia;o__Clostridiales;f__Veillonellaceae;g__Veillonella;s__	0	0	0.0666986	0.377007	0.00460464	0.0354557	-0.0666986	-0.11265	-0.0207475		0	15290	0	0	19353	0	0	10528	0	0	16315	0	0	10713	0	0	11648	0	0	22406	0	0	16116	0	0	20181	0	0	19637	0	0	15072	0	0	17782	0	0	17424	0
k__Bacteria;p__Firmicutes;c__Clostridia;o__Clostridiales;f__Veillonellaceae;g__Veillonella;s__parvula	0.0347868	0.139457	0.129514	0.433226	0.00124768	0.0137245	-0.0947273	-0.151972	-0.0374827		0	15290	0	0	19353	0	0	10528	0	0	16315	0	0	10713	0	32	11648	0.274725	20	22406	0.0892618	36	16116	0.22338	0	20181	0	0	19637	0	0	15072	0	0	17782	0	0	17424	0
k__Bacteria;p__Firmicutes;c__Erysipelotrichi;o__Erysipelotrichales;f__Erysipelotrichaceae;g__Eubacterium;s__dolichum	0.108478	0.296231	0.246	0.527792	0.000763299	0.00860108	-0.137522	-0.21724	-0.0578038		38	15290	0.248528	0	19353	0	0	10528	0	0	16315	0	11	10713	0.102679	0	11648	0	0	22406	0	0	16116	0	0	20181	0	0	19637	0	0	15072	0	0	17782	0	0	17424	0
k__Bacteria;p__Firmicutes;c__Erysipelotrichi;o__Erysipelotrichales;f__Erysipelotrichaceae;g__Anaerorhabdus;s__furcosa	0.00228403	0.0105031	0.0102747	0.0401222	0.00253374	0.0216776	-0.00799071	-0.0131563	-0.00282508		0	15290	0	0	19353	0	0	10528	0	0	16315	0	0	10713	0	0	11648	0	2	22406	0.00892618	0	16116	0	0	20181	0	0	19637	0	0	15072	0	0	17782	0	0	17424	0
k__Bacteria;p__Firmicutes;c__Erysipelotrichi;o__Erysipelotrichales;f__Erysipelotrichaceae;g__cc_115;s__	0.0382889	0.0879667	0.178028	0.492208	1.14565e-05	0.00035286	-0.139739	-0.201327	-0.0781518		0	15290	0	8	19353	0.0413373	0	10528	0	4	16315	0.0245173	0	10713	0	0	11648	0	6	22406	0.0267785	2	16116	0.01241	0	20181	0	0	19637	0	0	15072	0	0	17782	0	9	17424	0.0516529
k__Bacteria;p__Firmicutes;c__Erysipelotrichi;o__Erysipelotrichales;f__Erysipelotrichaceae;g__Clostridium;s__ramosum	0.0959946	0.33485	0.325165	0.632144	2.11071e-06	8.86497e-05	-0.22917	-0.322802	-0.135538		0	15290	0	0	19353	0	0	10528	0	0	16315	0	0	10713	0	0	11648	0	0	22406	0	0	16116	0	0	20181	0	0	19637	0	0	15072	0	0	17782	0	0	17424	0
k__Bacteria;p__Fusobacteria;c__Fusobacteriia;o__Fusobacteriales;f__Fusobacteriaceae;g__Fusobacterium;s__	0.00296395	0.0181068	0.315106	1.55099	0.00130127	0.013981	-0.312142	-0.501204	-0.123079		0	15290	0	0	19353	0	0	10528	0	0	16315	0	0	10713	0	0	11648	0	0	22406	0	0	16116	0	0	20181	0	0	19637	0	0	15072	0	0	17782	0	4	17424	0.0229568
k__Bacteria;p__Lentisphaerae;c__Lentisphaeria;o__Victivallales;f__Victivallaceae;g__;s__	0.0344888	0.107937	0.00841947	0.0468194	0.00521553	0.0382473	0.0260694	0.00787605	0.0442627		0	15290	0	0	19353	0	0	10528	0	5	16315	0.0306466	0	10713	0	0	11648	0	32	22406	0.142819	7	16116	0.0434351	0	20181	0	0	19637	0	0	15072	0	4	17782	0.0224947	20	17424	0.114784
k__Bacteria;p__Proteobacteria;c__Deltaproteobacteria;o__Desulfovibrionales;f__Desulfovibrionaceae;g__Desulfovibrio;s__D168	0.061512	0.200577	0.00449596	0.044555	0.00070307	0.00812046	0.057016	0.0244294	0.0896027		0	15290	0	0	19353	0	0	10528	0	116	16315	0.711002	0	10713	0	0	11648	0	0	22406	0	0	16116	0	0	20181	0	92	19637	0.468503	0	15072	0	0	17782	0	118	17424	0.677227
k__Bacteria;p__Proteobacteria;c__Gammaproteobacteria;o__Enterobacteriales;f__Enterobacteriaceae;g__Shigella;s__	0.218297	0.58316	2.4692	9.29318	0.0001221	0.00208926	-2.2509	-3.38734	-1.11446		0	15290	0	0	19353	0	15	10528	0.142477	665	16315	4.076	0	10713	0	58	11648	0.49794	70	22406	0.312416	0	16116	0	0	20181	0	0	19637	0	0	15072	0	0	17782	0	0	17424	0
k__Bacteria;p__Tenericutes;c__Mollicutes;o__RF39;f__;g__;s__	0.659071	1.2285	0.14886	0.446432	1.85892e-06	9.54247e-05	0.510211	0.306135	0.714287		0	15290	0	56	19353	0.289361	0	10528	0	45	16315	0.27582	0	10713	0	0	11648	0	251	22406	1.12024	61	16116	0.378506	0	20181	0	13	19637	0.0662016	136	15072	0.902335	855	17782	4.80823	0	17424	0
k__Bacteria;p__Tenericutes;c__RF3;o__ML615J-28;f__;g__;s__	0.063633	0.199559	0.0128266	0.0680683	0.00275437	0.0231367	0.0508065	0.0177935	0.0838194		0	15290	0	5	19353	0.0258358	0	10528	0	4	16315	0.0245173	0	10713	0	0	11648	0	9	22406	0.0401678	14	16116	0.0868702	0	20181	0	0	19637	0	0	15072	0	12	17782	0.067484	0	17424	0
[truncated: 1,206 more columns]

## Sheet: ERP008725
Taxonomy predicted as significance in ERP008725
Taxonomy	HC: mean rel. freq. (%)	HC: std. dev. (%)	IBD: mean rel. freq. (%)	IBD: std. dev. (%)	p-values	p-values (corrected)	Difference between means	95.0% lower CI	95.0% upper CI	Note	10579	10579: parent seq. count	10579: rel. freq. (%)	10615	10615: parent seq. count	10615: rel. freq. (%)	13520	13520: parent seq. count	13520: rel. freq. (%)	14918	14918: parent seq. count	14918: rel. freq. (%)	14986	14986: parent seq. count	14986: rel. freq. (%)	14999	14999: parent seq. count	14999: rel. freq. (%)	15789	15789: parent seq. count	15789: rel. freq. (%)	15800	15800: parent seq. count	15800: rel. freq. (%)	15830	15830: parent seq. count	15830: rel. freq. (%)	15839	15839: parent seq. count	15839: rel. freq. (%)	15841	15841: parent seq. count	15841: rel. freq. (%)	16043	16043: parent seq. count	16043: rel. freq. (%)	16045	16045: parent seq. count	16045: rel. freq. (%)
k__Bacteria;p__Bacteroidetes;c__Bacteroidia;o__Bacteroidales;f__Odoribacteraceae;g__Butyricimonas;s__	0.026873	0.0336281	0.00870028	0.0296194	0.00129108	0.0401309	0.0181727	0.00731129	0.0290341		0	30091	0	0	118722	0	15	22306	0.0672465	44	63958	0.0687951	18	72161	0.0249442	12	60466	0.0198459	27	53504	0.0504635	33	78310	0.0421402	51	92123	0.0553608	39	78768	0.0495125	0	76422	0	56	73268	0.0764317	0	51591	0
k__Bacteria;p__Bacteroidetes;c__Bacteroidia;o__Bacteroidales;f__Bacteroidaceae;g__Bacteroides;s__uniformis	2.48569	2.78526	1.01477	1.97404	0.00105697	0.0358407	1.47092	0.61106	2.33079		55	30091	0.182779	6800	118722	5.72767	579	22306	2.59571	432	63958	0.675443	496	72161	0.687352	1146	60466	1.89528	912	53504	1.70455	2531	78310	3.23203	2891	92123	3.1382	1295	78768	1.64407	2305	76422	3.01615	1588	73268	2.16739	1441	51591	2.79312
k__Bacteria;p__Bacteroidetes;c__Bacteroidia;o__Bacteroidales;f__Rikenellaceae;g__;s__	0.412701	0.505869	0.11747	0.339047	0.000296099	0.0138056	0.295231	0.140492	0.44997		0	30091	0	646	118722	0.544128	37	22306	0.165875	422	63958	0.659808	726	72161	1.00608	162	60466	0.267919	950	53504	1.77557	1550	78310	1.97931	1744	92123	1.89312	1019	78768	1.29367	500	76422	0.654262	343	73268	0.468144	146	51591	0.282995
k__Bacteria;p__Firmicutes;c__Clostridia;o__Clostridiales;f__;g__;s__	3.72747	3.48907	0.86118	1.61165	5.33207e-07	0.000198886	2.86629	1.84376	3.88882		1618	30091	5.37702	1041	118722	0.876838	244	22306	1.09388	7186	63958	11.2355	7305	72161	10.1232	1826	60466	3.01988	4768	53504	8.91148	4891	78310	6.24569	3955	92123	4.29317	9995	78768	12.6892	495	76422	0.647719	2515	73268	3.4326	1383	51591	2.6807
k__Bacteria;p__Firmicutes;c__Clostridia;o__Clostridiales;f__Mogibacteriaceae;g__;s__	0.288921	0.284819	0.0857028	0.179516	1.29166e-05	0.00240895	0.203218	0.11689	0.289546		32	30091	0.106344	192	118722	0.161722	11	22306	0.0493141	324	63958	0.506582	730	72161	1.01163	81	60466	0.13396	211	53504	0.394363	218	78310	0.278381	164	92123	0.178023	185	78768	0.234867	130	76422	0.170108	266	73268	0.363051	326	51591	0.631893
k__Bacteria;p__Firmicutes;c__Clostridia;o__Clostridiales;f__Dehalobacteriaceae;g__Dehalobacterium;s__	0.0188089	0.0249957	0.00272844	0.0112155	4.47182e-05	0.00416997	0.0160804	0.00877163	0.0233892		0	30091	0	15	118722	0.0126346	0	22306	0	22	63958	0.0343976	33	72161	0.0457311	0	60466	0	29	53504	0.0542016	23	78310	0.0293705	40	92123	0.0434202	18	78768	0.0228519	7	76422	0.00915967	22	73268	0.0300268	23	51591	0.0445814
k__Bacteria;p__Firmicutes;c__Clostridia;o__Clostridiales;f__Lachnospiraceae;g__Clostridium;s__citroniae	0.149026	0.377042	0.530406	0.975348	0.000400836	0.0166124	-0.38138	-0.589728	-0.173033		0	30091	0	28	118722	0.0235845	18	22306	0.0806958	0	63958	0	0	72161	0	0	60466	0	14	53504	0.0261663	51	78310	0.0651258	35	92123	0.0379927	39	78768	0.0495125	31	76422	0.0405642	44	73268	0.0600535	156	51591	0.302378
k__Bacteria;p__Firmicutes;c__Clostridia;o__Clostridiales;f__Ruminococcaceae;g__;s__	1.93645	1.2515	1.03358	1.53128	0.000116138	0.00618849	0.902868	0.454454	1.35128		404	30091	1.34259	2555	118722	2.15209	291	22306	1.30458	942	63958	1.47284	1828	72161	2.53322	1342	60466	2.21943	452	53504	0.844797	1112	78310	1.42	3471	92123	3.76779	1168	78768	1.48284	430	76422	0.562665	1178	73268	1.6078	785	51591	1.52158
k__Bacteria;p__Firmicutes;c__Clostridia;o__Clostridiales;f__Ruminococcaceae;g__;s__	5.42152	5.52494	1.54102	3.27283	1.51771e-05	0.00188702	3.88051	2.21975	5.54126		324	30091	1.07673	6395	118722	5.38653	360	22306	1.61392	6828	63958	10.6758	10309	72161	14.2861	1785	60466	2.95207	11435	53504	21.3722	13825	78310	17.6542	10602	92123	11.5085	7121	78768	9.04047	2311	76422	3.024	2786	73268	3.80248	2255	51591	4.37092
k__Bacteria;p__Firmicutes;c__Clostridia;o__Clostridiales;f__Ruminococcaceae;g__Ruminococcus;s__	2.09578	2.15058	0.897038	1.45581	0.000530563	0.01979	1.19874	0.539863	1.85761		48	30091	0.159516	2755	118722	2.32055	14	22306	0.0627634	842	63958	1.31649	1065	72161	1.47587	322	60466	0.532531	415	53504	0.775643	595	78310	0.759801	734	92123	0.796761	614	78768	0.779504	297	76422	0.388632	4089	73268	5.58088	4699	51591	9.10818
k__Bacteria;p__Firmicutes;c__Clostridia;o__Clostridiales;f__Ruminococcaceae;g__Ruminococcus;s__bromii	1.62335	1.74009	0.502147	1.31657	9.83203e-05	0.00611225	1.1212	0.577551	1.66486		970	30091	3.22356	3541	118722	2.9826	290	22306	1.3001	796	63958	1.24457	1540	72161	2.13412	1742	60466	2.88096	1638	53504	3.06145	1872	78310	2.3905	766	92123	0.831497	891	78768	1.13117	991	76422	1.29675	1877	73268	2.56183	8	51591	0.0155066
k__Bacteria;p__Firmicutes;c__Erysipelotrichi;o__Erysipelotrichales;f__Erysipelotrichaceae;g__Clostridium;s__ramosum	0.0434007	0.143575	0.219535	0.417568	9.51516e-05	0.00709831	-0.176135	-0.262988	-0.0892807		0	30091	0	0	118722	0	0	22306	0	0	63958	0	0	72161	0	0	60466	0	0	53504	0	0	78310	0	0	92123	0	0	78768	0	2	76422	0.00261705	0	73268	0	16	51591	0.0310132
[truncated: 462 more columns]

## Sheet: SRP115494
Taxonomy predicted as significance in SRP115494
Taxonomy	HC: mean rel. freq. (%)	HC: std. dev. (%)	IBD: mean rel. freq. (%)	IBD: std. dev. (%)	p-values	p-values (corrected)	Difference between means	95.0% lower CI	95.0% upper CI	Note	C3022CSC1_BP	C3022CSC1_BP: parent seq. count	C3022CSC1_BP: rel. freq. (%)	C3022CSC2_BP	C3022CSC2_BP: parent seq. count	C3022CSC2_BP: rel. freq. (%)	H4008CB1_BP	H4008CB1_BP: parent seq. count	H4008CB1_BP: rel. freq. (%)	H4008CB2_BP	H4008CB2_BP: parent seq. count	H4008CB2_BP: rel. freq. (%)	H4008CSC1_BP	H4008CSC1_BP: parent seq. count	H4008CSC1_BP: rel. freq. (%)	H4008CSC2_BP	H4008CSC2_BP: parent seq. count	H4008CSC2_BP: rel. freq. (%)	H4009CSC1_BP	H4009CSC1_BP: parent seq. count	H4009CSC1_BP: rel. freq. (%)	H4009CSC2_BP	H4009CSC2_BP: parent seq. count	H4009CSC2_BP: rel. freq. (%)	H4013CSC1_BP	H4013CSC1_BP: parent seq. count	H4013CSC1_BP: rel. freq. (%)	H4016CSC1_BP	H4016CSC1_BP: parent seq. count	H4016CSC1_BP: rel. freq. (%)	H4016CSC2_BP	H4016CSC2_BP: parent seq. count	H4016CSC2_BP: rel. freq. (%)	H4018CSC1_BP	H4018CSC1_BP: parent seq. count	H4018CSC1_BP: rel. freq. (%)	H4018CSC2_BP	H4018CSC2_BP: parent seq. count	H4018CSC2_BP: rel. freq. (%)
k__Bacteria;p__Bacteroidetes;c__Bacteroidia;o__Bacteroidales;f__Bacteroidaceae;g__Bacteroides;s__	23.862	15.7303	17.4938	15.1488	0.0218509	0.0218509	6.36823	0.951377	11.7851		4701	34696	13.5491	1766	22921	7.70472	7042	35971	19.5769	8217	39718	20.6884	3811	26301	14.4899	8189	25181	32.5206	8691	34081	25.501	8930	30289	29.4827	12879	29685	43.3855	14243	34524	41.2554	10889	36572	29.7741	21	11228	0.187032	38	21876	0.173706
k__Bacteria;p__Bacteroidetes;c__Bacteroidia;o__Bacteroidales;f__Bacteroidaceae;g__Bacteroides;s__eggerthii	0.464719	1.14832	0.0396779	0.198323	0.0185667	0.0185667	0.425041	0.07459	0.775492		0	34696	0	0	22921	0	1593	35971	4.42857	1679	39718	4.2273	765	26301	2.90863	569	25181	2.25964	11	34081	0.032276	0	30289	0	0	29685	0	0	34524	0	0	36572	0	0	11228	0	0	21876	0
k__Bacteria;p__Bacteroidetes;c__Bacteroidia;o__Bacteroidales;f__Bacteroidaceae;g__Bacteroides;s__fragilis	2.52314	5.35622	5.83188	11.5752	0.0116958	0.0116958	-3.30875	-5.8707	-0.746787		445	34696	1.28257	161	22921	0.702413	0	35971	0	0	39718	0	86	26301	0.326984	101	25181	0.401096	72	34081	0.211261	67	30289	0.221202	0	29685	0	0	34524	0	0	36572	0	2565	11228	22.8447	709	21876	3.24099
k__Bacteria;p__Bacteroidetes;c__Bacteroidia;o__Bacteroidales;f__Porphyromonadaceae;g__Parabacteroides;s__distasonis	0.00038429	0.00254909	0.00570487	0.0183492	0.00160728	0.00160728	-0.00532058	-0.00859101	-0.00205016		6	34696	0.0172931	0	22921	0	0	35971	0	0	39718	0	0	26301	0	0	25181	0	0	34081	0	0	30289	0	0	29685	0	0	34524	0	0	36572	0	0	11228	0	0	21876	0
k__Bacteria;p__Bacteroidetes;c__Bacteroidia;o__Bacteroidales;f__Prevotellaceae;g__Prevotella;s__stercorea	0.000919033	0.00609618	0.424782	2.10148	0.0230604	0.0230604	-0.423863	-0.788507	-0.0592197		0	34696	0	0	22921	0	0	35971	0	0	39718	0	0	26301	0	0	25181	0	0	34081	0	0	30289	0	0	29685	0	0	34524	0	0	36572	0	0	11228	0	0	21876	0
k__Bacteria;p__Firmicutes;c__Clostridia;o__Clostridiales;f__Tissierellaceae;g__Anaerococcus;s__	0.0022066	0.0120852	0.0211718	0.0763921	0.00707562	0.00707562	-0.0189652	-0.0326864	-0.00524397		0	34696	0	0	22921	0	0	35971	0	0	39718	0	0	26301	0	0	25181	0	0	34081	0	0	30289	0	0	29685	0	0	34524	0	7	36572	0.0191403	9	11228	0.0801568	0	21876	0
k__Bacteria;p__Firmicutes;c__Clostridia;o__Clostridiales;f__Lachnospiraceae;g__Ruminococcus;s__torques	0.518195	1.02631	1.3649	3.28517	0.0104446	0.0104446	-0.846703	-1.4922	-0.201202		343	34696	0.988587	232	22921	1.01217	311	35971	0.864585	281	39718	0.707488	1674	26301	6.36478	710	25181	2.81959	226	34081	0.663126	106	30289	0.349962	409	29685	1.3778	29	34524	0.0839995	48	36572	0.131248	0	11228	0	0	21876	0
k__Bacteria;p__Firmicutes;c__Clostridia;o__Clostridiales;f__Lachnospiraceae;g__Clostridium;s__citroniae	0.396349	1.67571	1.25057	3.89703	0.0460765	0.0460765	-0.854216	-1.69338	-0.0150474		0	34696	0	0	22921	0	10	35971	0.0278002	30	39718	0.0755325	37	26301	0.140679	63	25181	0.250189	25	34081	0.0733547	30	30289	0.0990459	23	29685	0.0774802	28	34524	0.081103	25	36572	0.0683583	0	11228	0	0	21876	0
k__Bacteria;p__Firmicutes;c__Clostridia;o__Clostridiales;f__Lachnospiraceae;g__Coprococcus;s__	3.52327	4.18189	2.07707	2.7999	0.03679	0.03679	1.4462	0.0918308	2.80057		484	34696	1.39497	412	22921	1.79748	1099	35971	3.05524	385	39718	0.969334	1217	26301	4.6272	841	25181	3.33982	5327	34081	15.6304	2996	30289	9.89138	1368	29685	4.60839	1390	34524	4.02618	2244	36572	6.13584	39	11228	0.347346	0	21876	0
k__Bacteria;p__Firmicutes;c__Clostridia;o__Clostridiales;f__Lachnospiraceae;g__Roseburia;s__	0.770016	0.805834	1.38144	2.88246	0.0306398	0.0306398	-0.611419	-1.16509	-0.0577457		639	34696	1.84171	428	22921	1.86728	257	35971	0.714464	213	39718	0.536281	546	26301	2.07597	366	25181	1.45348	0	34081	0	0	30289	0	297	29685	1.00051	108	34524	0.312826	89	36572	0.243356	0	11228	0	0	21876	0
k__Bacteria;p__Firmicutes;c__Clostridia;o__Clostridiales;f__Peptostreptococcaceae;g__Peptostreptococcus;s__	0.00151619	0.00882606	0.00921783	0.0416893	0.0495072	0.0495072	-0.00770164	-0.0153865	-1.68027e-05		0	34696	0	0	22921	0	0	35971	0	0	39718	0	0	26301	0	0	25181	0	3	34081	0.00880256	0	30289	0	0	29685	0	0	34524	0	0	36572	0	0	11228	0	13	21876	0.0594259
k__Bacteria;p__Firmicutes;c__Clostridia;o__Clostridiales;f__Ruminococcaceae;g__;s__	1.20413	1.3086	0.580899	0.797882	0.00430359	0.00430359	0.623235	0.203823	1.04265		889	34696	2.56226	659	22921	2.87509	214	35971	0.594924	151	39718	0.38018	130	26301	0.494278	87	25181	0.345499	55	34081	0.16138	88	30289	0.290535	48	29685	0.161698	72	34524	0.208551	72	36572	0.196872	0	11228	0	0	21876	0
k__Bacteria;p__Firmicutes;c__Clostridia;o__Clostridiales;f__Ruminococcaceae;g__Ruminococcus;s__	0.154465	0.252716	0.0615103	0.205849	0.0310189	0.0310189	0.0929544	0.00875248	0.177156		137	34696	0.394858	76	22921	0.331574	424	35971	1.17873	252	39718	0.634473	96	26301	0.365005	89	25181	0.353441	0	34081	0	0	30289	0	155	29685	0.522149	8	34524	0.0231723	20	36572	0.0546866	0	11228	0	0	21876	0
k__Bacteria;p__Fusobacteria;c__Fusobacteriia;o__Fusobacteriales;f__Fusobacteriaceae;g__Fusobacterium;s__	0.152342	0.333675	0.91668	4.00107	0.0328471	0.0328471	-0.764338	-1.46543	-0.0632488		0	34696	0	0	22921	0	5	35971	0.0139001	7	39718	0.0176243	12	26301	0.0456256	15	25181	0.0595687	5	34081	0.0146709	6	30289	0.0198092	0	29685	0	161	34524	0.466342	478	36572	1.30701	12	11228	0.106876	101	21876	0.461693
k__Bacteria;p__Proteobacteria;c__Betaproteobacteria;o__Burkholderiales;f__Comamonadaceae;g__;s__	0.000406331	0.00269529	0.0940803	0.479424	0.0276217	0.0276217	-0.093674	-0.176865	-0.0104829		0	34696	0	0	22921	0	0	35971	0	0	39718	0	0	26301	0	0	25181	0	0	34081	0	0	30289	0	0	29685	0	0	34524	0	0	36572	0	0	11228	0	4	21876	0.0182849
k__Bacteria;p__Proteobacteria;c__Gammaproteobacteria;o__Enterobacteriales;f__Enterobacteriaceae;g__;s__	3.34423	8.28409	7.13575	15.8029	0.0439548	0.0439548	-3.79152	-7.47897	-0.104074		7	34696	0.0201752	23	22921	0.100345	26	35971	0.0722804	10	39718	0.0251775	282	26301	1.0722	214	25181	0.849847	7	34081	0.0205393	0	30289	0	12	29685	0.0404245	161	34524	0.466342	351	36572	0.959751	4988	11228	44.4247	6507	21876	29.7449
k__Bacteria;p__Proteobacteria;c__Gammaproteobacteria;o__Pseudomonadales;f__Pseudomonadaceae;g__Pseudomonas;s__	0.0595024	0.164151	0.933736	4.47069	0.0277807	0.0277807	-0.874233	-1.65145	-0.0970134		12	34696	0.0345861	22	22921	0.0959819	0	35971	0	0	39718	0	0	26301	0	0	25181	0	0	34081	0	5	30289	0.0165076	0	29685	0	0	34524	0	0	36572	0	0	11228	0	8	21876	0.0365698
k__Bacteria;p__Tenericutes;c__Mollicutes;o__RF39;f__;g__;s__	0.0592939	0.154328	0.00461754	0.0270314	0.0239026	0.0239026	0.0546763	0.00757157	0.101781		0	34696	0	0	22921	0	33	35971	0.0917406	32	39718	0.080568	0	26301	0	0	25181	0	0	34081	0	0	30289	0	0	29685	0	0	34524	0	0	36572	0	0	11228	0	0	21876	0
[truncated: 489 more columns]

## Sheet: SRP129027
Taxonomy predicted as significance in SRP129027
Taxonomy	HC: mean rel. freq. (%)	HC: std. dev. (%)	IBD: mean rel. freq. (%)	IBD: std. dev. (%)	p-values	p-values (corrected)	Difference between means	95.0% lower CI	95.0% upper CI	Note	SRR6468503	SRR6468503: parent seq. count	SRR6468503: rel. freq. (%)	SRR6468522	SRR6468522: parent seq. count	SRR6468522: rel. freq. (%)	SRR6468523	SRR6468523: parent seq. count	SRR6468523: rel. freq. (%)	SRR6468528	SRR6468528: parent seq. count	SRR6468528: rel. freq. (%)	SRR6468541	SRR6468541: parent seq. count	SRR6468541: rel. freq. (%)	SRR6468542	SRR6468542: parent seq. count	SRR6468542: rel. freq. (%)	SRR6468543	SRR6468543: parent seq. count	SRR6468543: rel. freq. (%)	SRR6468544	SRR6468544: parent seq. count	SRR6468544: rel. freq. (%)	SRR6468545	SRR6468545: parent seq. count	SRR6468545: rel. freq. (%)	SRR6468546	SRR6468546: parent seq. count	SRR6468546: rel. freq. (%)	SRR6468547	SRR6468547: parent seq. count	SRR6468547: rel. freq. (%)	SRR6468548	SRR6468548: parent seq. count	SRR6468548: rel. freq. (%)	SRR6468549	SRR6468549: parent seq. count	SRR6468549: rel. freq. (%)
k__Bacteria;p__Firmicutes;c__Clostridia;o__Clostridiales;f__Lachnospiraceae;g__Lachnoclostridium;s__	0.0750951	0.0827548	0.203349	0.268821	1.90605e-07	0.000256935	-0.128254	-0.175221	-0.0812861		215	409880	0.0524544	203	409886	0.049526	262	409561	0.0639709	233	409885	0.0568452	304	409884	0.0741673	433	409581	0.105718	0	409885	0	244	409657	0.059562	334	409883	0.0814867	0	409669	0	339	409881	0.0827069	556	409879	0.13565	795	409880	0.193959
k__Bacteria;p__Firmicutes;c__;o__;f__;g__;s__	11.5474	2.55389	9.05077	4.22141	5.32137e-07	0.00035866	2.49664	1.55372	3.43956		44497	409880	10.8561	37919	409886	9.25111	35101	409561	8.5704	41563	409885	10.1402	64383	409884	15.7076	56947	409581	13.9037	54496	409885	13.2954	52236	409657	12.7512	52300	409883	12.7597	50517	409669	12.3312	47693	409881	11.6358	54663	409879	13.3364	64593	409880	15.759
k__Bacteria;p__Firmicutes;c__Clostridia;o__Clostridiales;f__Ruminococcaceae;g__Drancourtella;s__	0	0	0.0110792	0.0283464	1.53608e-06	0.000690211	-0.0110792	-0.0154634	-0.00669501		0	409880	0	0	409886	0	0	409561	0	0	409885	0	0	409884	0	0	409581	0	0	409885	0	0	409657	0	0	409883	0	0	409669	0	0	409881	0	0	409879	0	0	409880	0
k__Bacteria;p__Firmicutes;c__Clostridia;o__Clostridiales;f__Ruminococcaceae;g__;s__	1.54639	0.674481	0.996055	0.94954	6.84712e-06	0.00230748	0.550335	0.317955	0.782716		5765	409880	1.40651	9310	409886	2.27136	5615	409561	1.37098	7491	409885	1.82759	4835	409884	1.1796	7558	409581	1.8453	9075	409885	2.21404	10528	409657	2.56995	8891	409883	2.16916	6321	409669	1.54295	6115	409881	1.4919	3057	409879	0.74583	5511	409880	1.34454
k__Bacteria;p__Firmicutes;c__Clostridia;o__Clostridiales;f__Ruminococcaceae;g__Gemmiger;s__formicilis	0.0702286	0.0764641	0.0181822	0.0511768	1.18837e-05	0.00320385	0.0520464	0.0299959	0.0740968		327	409880	0.0797794	492	409886	0.120033	0	409561	0	391	409885	0.0953926	0	409884	0	0	409581	0	922	409885	0.224941	625	409657	0.152567	622	409883	0.151751	389	409669	0.0949547	0	409881	0	0	409879	0	503	409880	0.122719
k__Bacteria;p__Firmicutes;c__Clostridia;o__Clostridiales;f__Lachnospiraceae;g__Coprococcus;s__catus	0.1204	0.0876409	0.0547365	0.113882	2.02738e-05	0.00455485	0.0656639	0.0363543	0.0949736		0	409880	0	567	409886	0.138331	770	409561	0.188006	445	409885	0.108567	807	409884	0.196885	1254	409581	0.306167	912	409885	0.222501	1125	409657	0.27462	506	409883	0.12345	1031	409669	0.251667	665	409881	0.162242	0	409879	0	0	409880	0
k__Bacteria;p__Proteobacteria;c__Gammaproteobacteria;o__;f__;g__;s__	0.0269728	0.0331439	0.181018	0.445462	2.08727e-05	0.00401948	-0.154046	-0.223489	-0.0846018		0	409880	0	60	409886	0.0146382	211	409561	0.0515186	121	409885	0.0295205	0	409884	0	237	409581	0.057864	0	409885	0	68	409657	0.0165993	40	409883	0.00975888	49	409669	0.0119609	458	409881	0.11174	0	409879	0	122	409880	0.0297648
k__Bacteria;p__Firmicutes;c__Clostridia;o__Clostridiales;f__Ruminococcaceae;g__Subdoligranulum;s__	0.161647	0.0946615	0.0896879	0.130982	2.27959e-05	0.00384111	0.0719592	0.0395625	0.104356		626	409880	0.152728	736	409886	0.179562	562	409561	0.13722	1034	409885	0.252266	799	409884	0.194933	1032	409581	0.251965	557	409885	0.135892	1633	409657	0.398626	684	409883	0.166877	1070	409669	0.261186	640	409881	0.156143	0	409879	0	451	409880	0.110032
k__Bacteria;p__Firmicutes;c__Clostridia;o__Clostridiales;f__Ruminococcaceae;g__Ruminococcus;s__uncultured_Ruminococcus_sp.	0.0957353	0.0843024	0.0388479	0.0750124	2.59421e-05	0.00388555	0.0568873	0.0314508	0.0823239		1192	409880	0.290817	364	409886	0.0888052	0	409561	0	315	409885	0.0768508	1036	409884	0.252754	0	409581	0	553	409885	0.134916	0	409657	0	291	409883	0.0709959	1418	409669	0.346133	510	409881	0.124426	581	409879	0.141749	233	409880	0.0568459
k__Bacteria;p__Proteobacteria;c__Gammaproteobacteria;o__Enterobacterales;f__Enterobacteriaceae;g__Shigella;s__sonnei	0	0	0.0194565	0.0602942	6.0166e-05	0.00811038	-0.0194565	-0.0287819	-0.0101311		0	409880	0	0	409886	0	0	409561	0	0	409885	0	0	409884	0	0	409581	0	0	409885	0	0	409657	0	0	409883	0	0	409669	0	0	409881	0	0	409879	0	0	409880	0
k__Bacteria;p__Proteobacteria;c__Gammaproteobacteria;o__Enterobacterales;f__Enterobacteriaceae;g__;s__	0.19454	0.534246	2.12359	5.98894	7.33056e-05	0.00898326	-1.92905	-2.86588	-0.992227		0	409880	0	209	409886	0.0509898	0	409561	0	490	409885	0.119546	0	409884	0	3336	409581	0.814491	0	409885	0	435	409657	0.106186	242	409883	0.0590412	195	409669	0.0475994	8670	409881	2.11525	0	409879	0	1984	409880	0.484044
k__Bacteria;p__Firmicutes;c__Clostridia;o__Clostridiales;f__Lachnospiraceae;g__Clostridium;s__bolteae	0	0	0.0469496	0.150392	0.000101297	0.011379	-0.0469496	-0.0702099	-0.0236894		0	409880	0	0	409886	0	0	409561	0	0	409885	0	0	409884	0	0	409581	0	0	409885	0	0	409657	0	0	409883	0	0	409669	0	0	409881	0	0	409879	0	0	409880	0
k__Bacteria;p__Firmicutes;c__Clostridia;o__Clostridiales;f__Ruminococcaceae;g__Ruminococcus;s__	2.51006	1.85979	1.35685	1.69848	0.000105245	0.0109131	1.15321	0.589064	1.71736		16058	409880	3.91773	18756	409886	4.57591	12055	409561	2.9434	10591	409885	2.5839	4945	409884	1.20644	8890	409581	2.17051	16999	409885	4.14726	5327	409657	1.30036	21188	409883	5.16928	6792	409669	1.65792	22294	409881	5.43914	10609	409879	2.58832	9772	409880	2.38411
k__Bacteria;p__Firmicutes;c__Clostridia;o__Clostridiales;f__Clostridiaceae;g__Butyricicoccus;s__	0.100179	0.0738335	0.0555946	0.0687841	0.000162207	0.0156182	0.0445845	0.0220931	0.0670759		453	409880	0.11052	0	409886	0	0	409561	0	491	409885	0.11979	562	409884	0.137112	328	409581	0.0800818	377	409885	0.091977	440	409657	0.107407	315	409883	0.0768512	378	409669	0.0922696	265	409881	0.0646529	371	409879	0.0905145	0	409880	0
k__Bacteria;p__Firmicutes;c__Bacilli;o__Lactobacillales;f__;g__;s__	0.0529589	0.038142	0.142746	0.290713	0.000166676	0.0149786	-0.0897874	-0.135853	-0.043722		130	409880	0.0317166	113	409886	0.0275686	254	409561	0.0620176	463	409885	0.112959	154	409884	0.0375716	59	409581	0.014405	207	409885	0.050502	80	409657	0.0195285	402	409883	0.0980768	86	409669	0.0209926	153	409881	0.0373279	123	409879	0.0300089	407	409880	0.0992974
k__Bacteria;p__Firmicutes;c__Clostridia;o__Clostridiales;f__Lachnospiraceae;g__Coprococcus;s__	0.56959	0.696371	0.187265	0.253898	0.000186374	0.015702	0.382325	0.190334	0.574317		3622	409880	0.883673	326	409886	0.0795343	714	409561	0.174333	6725	409885	1.6407	1748	409884	0.426462	644	409581	0.157234	2017	409885	0.492089	2438	409657	0.595132	1740	409883	0.424511	4037	409669	0.98543	684	409881	0.166878	1624	409879	0.396214	1857	409880	0.453059
k__Bacteria;p__Proteobacteria;c__Gammaproteobacteria;o__Enterobacterales;f__;g__;s__	0.0327982	0.0739416	0.31964	0.955791	0.000203289	0.0161196	-0.286842	-0.435936	-0.137747		0	409880	0	20	409886	0.00487941	0	409561	0	133	409885	0.0324481	0	409884	0	434	409581	0.105962	0	409885	0	38	409657	0.00927605	20	409883	0.00487944	15	409669	0.00366149	796	409881	0.194203	0	409879	0	248	409880	0.0605055
k__Bacteria;p__Firmicutes;c__Clostridia;o__Clostridiales;f__Lachnospiraceae;g__Blautia;s__uncultured_Blautia_sp.	0.171241	0.152012	0.0834807	0.120183	0.000206469	0.0154622	0.0877603	0.0428685	0.132652		656	409880	0.160047	288	409886	0.0702634	254	409561	0.0620176	467	409885	0.113934	1917	409884	0.467693	321	409581	0.0783728	1194	409885	0.291301	2445	409657	0.596841	628	409883	0.153214	778	409669	0.189909	1349	409881	0.32912	927	409879	0.226164	417	409880	0.101737
k__Bacteria;p__Firmicutes;c__Clostridia;o__Clostridiales;f__Lachnospiraceae;g__Dorea;s__Dorea_sp._CAG:317	0.00912718	0.0478542	0.105417	0.314434	0.000210299	0.0149202	-0.0962895	-0.146521	-0.0460584		0	409880	0	0	409886	0	0	409561	0	0	409885	0	0	409884	0	0	409581	0	0	409885	0	0	409657	0	0	409883	0	0	409669	0	0	409881	0	0	409879	0	0	409880	0
k__Bacteria;p__Firmicutes;c__Clostridia;o__Clostridiales;f__Ruminococcaceae;g__Flavonifractor;s__plautii	0.00559528	0.0212506	0.0766578	0.237439	0.00021942	0.0147889	-0.0710625	-0.108207	-0.0339182		0	409880	0	0	409886	0	0	409561	0	0	409885	0	0	409884	0	397	409581	0.0969283	0	409885	0	0	409657	0	0	409883	0	0	409669	0	0	409881	0	0	409879	0	0	409880	0
k__Bacteria;p__Firmicutes;c__Clostridia;o__Clostridiales;f__Ruminococcaceae;g__Faecalibacterium;s__	3.06453	1.63534	1.96095	2.44252	0.000230097	0.0147701	1.10358	0.526476	1.68068		17043	409880	4.15805	14414	409886	3.51659	4547	409561	1.11021	11117	409885	2.71222	16595	409884	4.04871	2378	409581	0.580593	11214	409885	2.73589	9408	409657	2.29656	6882	409883	1.67902	11030	409669	2.69242	11602	409881	2.83058	13357	409879	3.25877	519	409880	0.126622
k__Bacteria;p__Firmicutes;c__Clostridia;o__Clostridiales;f__Lachnospiraceae;g__Roseburia;s__hominis	0.107063	0.139861	0.0291695	0.0876796	0.0002324	0.0142398	0.077893	0.0378652	0.117921		591	409880	0.144189	943	409886	0.230064	0	409561	0	449	409885	0.109543	316	409884	0.077095	0	409581	0	0	409885	0	0	409657	0	0	409883	0	873	409669	0.213099	0	409881	0	483	409879	0.11784	0	409880	0
k__Bacteria;p__Firmicutes;c__Erysipelotrichia;o__Erysipelotrichales;f__Erysipelotrichaceae;g__;s__	0.150982	0.130003	0.336389	0.590805	0.000234029	0.0137162	-0.185407	-0.282983	-0.0878316		249	409880	0.0607495	561	409886	0.136867	631	409561	0.154067	508	409885	0.123937	528	409884	0.128817	757	409581	0.184823	589	409885	0.143699	442	409657	0.107895	347	409883	0.0846583	333	409669	0.0812851	612	409881	0.149312	506	409879	0.123451	937	409880	0.228603
k__Bacteria;p__Proteobacteria;c__Gammaproteobacteria;o__Enterobacterales;f__Enterobacteriaceae;g__Escherichia;s__coli	0.0507472	0.159101	0.823446	2.6203	0.000248684	0.013409	-0.772699	-1.18011	-0.365288		0	409880	0	0	409886	0	0	409561	0	0	409885	0	0	409884	0	1799	409581	0.439229	0	409885	0	0	409657	0	0	409883	0	0	409669	0	2775	409881	0.677026	0	409879	0	963	409880	0.234947
k__Bacteria;p__Firmicutes;c__Clostridia;o__Clostridiales;f__Lachnospiraceae;g__Ruminococcus;s__gnavus	0.142467	0.463217	0.652593	1.55996	0.000256505	0.0132988	-0.510126	-0.780598	-0.239654		0	409880	0	0	409886	0	345	409561	0.0842365	0	409885	0	0	409884	0	0	409581	0	0	409885	0	0	409657	0	487	409883	0.118814	0	409669	0	11327	409881	2.76349	0	409879	0	3719	409880	0.907339
k__Bacteria;p__Firmicutes;c__Clostridia;o__Clostridiales;f__Ruminococcaceae;g__Subdoligranulum;s__Subdoligranulum_sp._APC924_74	0.707715	0.953819	0.196576	0.398634	0.000272454	0.0136025	0.511139	0.246544	0.775734		2606	409880	0.635796	2087	409886	0.509166	1475	409561	0.360142	5257	409885	1.28255	6322	409884	1.54239	1761	409581	0.429952	2909	409885	0.709711	11926	409657	2.91122	5370	409883	1.31013	8378	409669	2.04507	4244	409881	1.03542	0	409879	0	0	409880	0
k__Bacteria;p__Firmicutes;c__Clostridia;o__Clostridiales;f__Eubacteriaceae;g__Eubacterium;s__uncultured_Eubacterium_sp.	0.0525545	0.0597694	0.019711	0.0435614	0.0003408	0.0158413	0.0328436	0.0154116	0.0502756		0	409880	0	248	409886	0.0605046	0	409561	0	227	409885	0.0553814	255	409884	0.0622127	604	409581	0.147468	577	409885	0.140771	331	409657	0.0807993	210	409883	0.0512341	0	409669	0	214	409881	0.0522103	218	409879	0.0531864	0	409880	0
k__Bacteria;p__Firmicutes;c__Clostridia;o__Clostridiales;f__Lachnospiraceae;g__Clostridium;s__clostridioforme	0.00144643	0.010727	0.0701369	0.241361	0.000387573	0.0174149	-0.0686905	-0.106126	-0.0312546		0	409880	0	0	409886	0	0	409561	0	0	409885	0	0	409884	0	0	409581	0	0	409885	0	0	409657	0	0	409883	0	0	409669	0	0	409881	0	0	409879	0	0	409880	0
k__Bacteria;p__Firmicutes;c__;o__;f__;g__;s__Firmicutes_bacterium_CAG:176	0.172753	0.331839	0.00540806	0.0337513	0.000447408	0.019455	0.167345	0.0775314	0.257159		0	409880	0	0	409886	0	0	409561	0	519	409885	0.126621	0	409884	0	2688	409581	0.65628	0	409885	0	1017	409657	0.248256	0	409883	0	0	409669	0	0	409881	0	0	409879	0	0	409880	0
k__Bacteria;p__Actinobacteria;c__Coriobacteriia;o__Eggerthellales;f__Eggerthellaceae;g__;s__	0.29605	0.182531	0.187441	0.226457	0.000502408	0.0211639	0.108609	0.0485231	0.168695		436	409880	0.106373	957	409886	0.23348	1676	409561	0.409219	1020	409885	0.24885	1861	409884	0.454031	556	409581	0.135748	1177	409885	0.287154	2597	409657	0.633945	1426	409883	0.347904	778	409669	0.189909	872	409881	0.212745	1633	409879	0.39841	1448	409880	0.353274
k__Bacteria;p__;c__;o__;f__;g__;s__	8.7807	0.944038	8.06637	2.01747	0.000535229	0.0218633	0.714333	0.314171	1.11449		30988	409880	7.56026	34655	409886	8.45479	36583	409561	8.93225	36021	409885	8.78807	36248	409884	8.84348	38949	409581	9.50947	33345	409885	8.13521	39779	409657	9.71032	32519	409883	7.93373	35164	409669	8.58351	36860	409881	8.99285	36387	409879	8.8775	38092	409880	9.29345
k__Bacteria;p__Proteobacteria;c__Gammaproteobacteria;o__Enterobacterales;f__Enterobacteriaceae;g__Salmonella;s__enterica	0	0	0.00984316	0.0355916	0.00053872	0.0213587	-0.00984316	-0.0153479	-0.0043384		0	409880	0	0	409886	0	0	409561	0	0	409885	0	0	409884	0	0	409581	0	0	409885	0	0	409657	0	0	409883	0	0	409669	0	0	409881	0	0	409879	0	0	409880	0
k__Bacteria;p__Firmicutes;c__Clostridia;o__Clostridiales;f__Lachnospiraceae;g__Dorea;s__longicatena	0.286792	0.244358	0.151112	0.243993	0.000578341	0.0222744	0.13568	0.0600565	0.211303		1249	409880	0.304723	456	409886	0.11125	1107	409561	0.270289	587	409885	0.143211	2762	409884	0.673849	624	409581	0.152351	1406	409885	0.343023	2076	409657	0.506765	2459	409883	0.599927	2342	409669	0.571681	877	409881	0.213965	1203	409879	0.293501	2467	409880	0.601883
k__Bacteria;p__Firmicutes;c__Clostridia;o__Clostridiales;f__Lachnospiraceae;g__Dorea;s__	0.523595	0.339956	0.330888	0.371104	0.000582584	0.0218145	0.192706	0.0850515	0.300361		2289	409880	0.558456	1270	409886	0.309842	1640	409561	0.400429	1191	409885	0.290569	4497	409884	1.09714	970	409581	0.236827	3913	409885	0.954658	3287	409657	0.802379	4053	409883	0.988819	4014	409669	0.979815	1862	409881	0.454278	2139	409879	0.521861	3292	409880	0.803162
k__Bacteria;p__Proteobacteria;c__Gammaproteobacteria;o__Enterobacterales;f__Enterobacteriaceae;g__Escherichia;s__	0.00881984	0.02313	0.133026	0.452075	0.000610123	0.0222282	-0.124206	-0.194389	-0.0540237		0	409880	0	0	409886	0	0	409561	0	0	409885	0	0	409884	0	261	409581	0.0637237	0	409885	0	0	409657	0	0	409883	0	0	409669	0	350	409881	0.0853906	0	409879	0	160	409880	0.0390358
k__Bacteria;p__Firmicutes;c__Clostridia;o__Clostridiales;f__Lachnospiraceae;g__Coprococcus;s__comes	0.163101	0.129474	0.0853244	0.174449	0.000624573	0.0215878	0.0777766	0.0339066	0.121647		677	409880	0.16517	249	409886	0.0607486	509	409561	0.124279	372	409885	0.0907572	1318	409884	0.321554	0	409581	0	943	409885	0.230065	238	409657	0.0580974	1382	409883	0.337169	1115	409669	0.272171	523	409881	0.127598	1404	409879	0.34254	1286	409880	0.31375
k__Bacteria;p__Firmicutes;c__Clostridia;o__Clostridiales;f__;g__;s__Clostridiales_bacterium_52_15	0.150311	0.16097	0.0529598	0.225886	0.000687216	0.0231592	0.0973516	0.0419619	0.152741		0	409880	0	0	409886	0	942	409561	0.230002	2063	409885	0.503312	341	409884	0.0831943	1067	409581	0.26051	462	409885	0.112715	799	409657	0.195041	0	409883	0	238	409669	0.0580957	0	409881	0	555	409879	0.135406	0	409880	0
k__Bacteria;p__Firmicutes;c__Erysipelotrichia;o__Erysipelotrichales;f__Erysipelotrichaceae;g__Clostridium;s__spiroforme	0	0	0.0135989	0.0505645	0.00075519	0.0248292	-0.0135989	-0.0214195	-0.0057784		0	409880	0	0	409886	0	0	409561	0	0	409885	0	0	409884	0	0	409581	0	0	409885	0	0	409657	0	0	409883	0	0	409669	0	0	409881	0	0	409879	0	0	409880	0
k__Bacteria;p__Bacteroidetes;c__Bacteroidia;o__Bacteroidales;f__Bacteroidaceae;g__Bacteroides;s__dorei	0.0101632	0.0278994	0.0436436	0.11588	0.000788231	0.0252985	-0.0334803	-0.0528513	-0.0141094		0	409880	0	0	409886	0	0	409561	0	0	409885	0	0	409884	0	350	409581	0.0854532	0	409885	0	0	409657	0	0	409883	0	0	409669	0	0	409881	0	0	409879	0	0	409880	0
k__Bacteria;p__Actinobacteria;c__Actinobacteria;o__;f__;g__;s__	0.0950469	0.0539514	0.145118	0.163598	0.000806573	0.0252851	-0.0500714	-0.0791127	-0.02103		680	409880	0.165902	254	409886	0.0619684	343	409561	0.0837482	244	409885	0.0595289	557	409884	0.135892	448	409581	0.10938	963	409885	0.234944	867	409657	0.21164	404	409883	0.0985647	238	409669	0.0580957	492	409881	0.120035	331	409879	0.0807555	390	409880	0.0951498
k__Bacteria;p__Actinobacteria;c__Actinobacteria;o__Corynebacteriales;f__;g__;s__	0	0	0.000708114	0.00266363	0.000864639	0.0264894	-0.000708114	-0.00112008	-0.000296145		0	409880	0	0	409886	0	0	409561	0	0	409885	0	0	409884	0	0	409581	0	0	409885	0	0	409657	0	0	409883	0	0	409669	0	0	409881	0	0	409879	0	0	409880	0
k__Bacteria;p__Actinobacteria;c__Coriobacteriia;o__Eggerthellales;f__;g__;s__	0.0390907	0.0652842	0.0077947	0.0228884	0.000933196	0.0279544	0.031296	0.0133238	0.0492683		3	409880	0.000731922	24	409886	0.00585529	36	409561	0.0087899	554	409885	0.13516	1067	409884	0.260318	13	409581	0.00317398	241	409885	0.058797	309	409657	0.075429	48	409883	0.0117107	203	409669	0.0495522	78	409881	0.0190299	4	409879	0.000975898	2	409880	0.000487948
k__Bacteria;p__Firmicutes;c__Bacilli;o__Lactobacillales;f__Streptococcaceae;g__Streptococcus;s__pneumoniae	0	0	0.0153851	0.0584635	0.000971472	0.0278627	-0.0153851	-0.0244274	-0.00634292		0	409880	0	0	409886	0	0	409561	0	0	409885	0	0	409884	0	0	409581	0	0	409885	0	0	409657	0	0	409883	0	0	409669	0	0	409881	0	0	409879	0	0	409880	0
k__Bacteria;p__Proteobacteria;c__Gammaproteobacteria;o__Enterobacterales;f__Enterobacteriaceae;g__Shigella;s__	0.00111588	0.00827561	0.00871676	0.0254094	0.0010156	0.0285215	-0.00760087	-0.0120979	-0.00310383		0	409880	0	0	409886	0	0	409561	0	0	409885	0	0	409884	0	0	409581	0	0	409885	0	0	409657	0	0	409883	0	0	409669	0	0	409881	0	0	409879	0	0	409880	0
k__Bacteria;p__Firmicutes;c__Bacilli;o__Bacillales;f__;g__;s__	0.00667558	0.0190211	0.0216877	0.0493889	0.00141156	0.0380555	-0.0150121	-0.0241607	-0.00586348		0	409880	0	0	409886	0	0	409561	0	0	409885	0	0	409884	0	368	409581	0.0898479	0	409885	0	0	409657	0	0	409883	0	0	409669	0	0	409881	0	0	409879	0	0	409880	0
k__Bacteria;p__Firmicutes;c__Clostridia;o__Clostridiales;f__Lachnospiraceae;g__Anaerobutyricum;s__hallii	0.0797906	0.0989889	0.0333591	0.0611129	0.00165068	0.0427907	0.0464315	0.018148	0.074715		524	409880	0.127842	0	409886	0	0	409561	0	481	409885	0.11735	505	409884	0.123206	364	409581	0.0888713	426	409885	0.103932	400	409657	0.0976427	277	409883	0.0675803	908	409669	0.221642	0	409881	0	734	409879	0.179077	0	409880	0
k__Bacteria;p__Firmicutes;c__Clostridia;o__Clostridiales;f__Ruminococcaceae;g__Flavonifractor;s__	0.0398039	0.0440098	0.0702821	0.0969181	0.00180302	0.0458579	-0.0304783	-0.0494779	-0.0114786		0	409880	0	342	409886	0.0834378	501	409561	0.122326	0	409885	0	0	409884	0	664	409581	0.162117	0	409885	0	294	409657	0.0717674	0	409883	0	0	409669	0	338	409881	0.082463	319	409879	0.0778278	0	409880	0
k__Bacteria;p__Proteobacteria;c__Gammaproteobacteria;o__Enterobacterales;f__Morganellaceae;g__Proteus;s__mirabilis	0	0	0.0064614	0.0261019	0.00187835	0.0468892	-0.0064614	-0.0104984	-0.00242436		0	409880	0	0	409886	0	0	409561	0	0	409885	0	0	409884	0	0	409581	0	0	409885	0	0	409657	0	0	409883	0	0	409669	0	0	409881	0	0	409879	0	0	409880	0
k__Bacteria;p__Firmicutes;c__;o__;f__;g__;s__Firmicutes_bacterium_CAG:94	0.0212637	0.0561807	0.0850733	0.24044	0.00191832	0.0470163	-0.0638096	-0.103833	-0.0237866		0	409880	0	0	409886	0	439	409561	0.107188	0	409885	0	0	409884	0	969	409581	0.236583	0	409885	0	1025	409657	0.250209	0	409883	0	0	409669	0	408	409881	0.0995411	277	409879	0.0675809	0	409880	0
k__Bacteria;p__Firmicutes;c__Bacilli;o__Bacillales;f__Bacillaceae;g__Bacillus;s__	0	0	0.00477978	0.0195003	0.00207589	0.0490931	-0.00477978	-0.0077958	-0.00176377		0	409880	0	0	409886	0	0	409561	0	0	409885	0	0	409884	0	0	409581	0	0	409885	0	0	409657	0	0	409883	0	0	409669	0	0	409881	0	0	409879	0	0	409880	0
k__Bacteria;p__Firmicutes;c__Clostridia;o__Clostridiales;f__Lachnospiraceae;g__Blautia;s__producta	0.00230033	0.0121014	0.063098	0.248458	0.00218157	0.0498434	-0.0607977	-0.0993563	-0.0222391		0	409880	0	0	409886	0	0	409561	0	0	409885	0	0	409884	0	0	409581	0	0	409885	0	0	409657	0	0	409883	0	0	409669	0	0	409881	0	0	409879	0	305	409880	0.074412
k__Eukaryota;p__Chordata;c__Mammalia;o__Primates;f__Cercopithecidae;g__Macaca;s__	0	0	0.0111603	0.0378963	0.000236591	0.0132885	-0.0111603	-0.0170215	-0.00529905		0	409880	0	0	409886	0	0	409561	0	0	409885	0	0	409884	0	0	409581	0	0	409885	0	0	409657	0	0	409883	0	0	409669	0	0	409881	0	0	409879	0	0	409880	0
k__Eukaryota;p__Chordata;c__Mammalia;o__Primates;f__Cercopithecidae;g__;s__	0	0	0.0244522	0.084157	0.000284395	0.0136916	-0.0244522	-0.0374683	-0.0114361		0	409880	0	0	409886	0	0	409561	0	0	409885	0	0	409884	0	0	409581	0	0	409885	0	0	409657	0	0	409883	0	0	409669	0	0	409881	0	0	409879	0	0	409880	0
k__Eukaryota;p__Chordata;c__Mammalia;o__Primates;f__Hominidae;g__Pan;s__	0	0	0.00266883	0.00975949	0.000618599	0.021944	-0.00266883	-0.00417828	-0.00115938		0	409880	0	0	409886	0	0	409561	0	0	409885	0	0	409884	0	0	409581	0	0	409885	0	0	409657	0	0	409883	0	0	409669	0	0	409881	0	0	409879	0	0	409880	0
k__Eukaryota;p__;c__;o__;f__;g__;s__	0.00968667	0.0243733	0.0965944	0.326965	0.000945168	0.0276975	-0.0869077	-0.13788	-0.0359351		0	409880	0	0	409886	0	0	409561	0	0	409885	0	0	409884	0	213	409581	0.0520044	0	409885	0	0	409657	0	0	409883	0	0	409669	0	0	409881	0	0	409879	0	0	409880	0
k__Eukaryota;p__Chordata;c__Mammalia;o__Primates;f__Hominidae;g__;s__	0.000910534	0.0067527	0.0715679	0.273777	0.00121872	0.0335273	-0.0706574	-0.113038	-0.0282769		0	409880	0	0	409886	0	0	409561	0	0	409885	0	0	409884	0	0	409581	0	0	409885	0	0	409657	0	0	409883	0	0	409669	0	0	409881	0	0	409879	0	0	409880	0
k__Eukaryota;p__Chordata;c__Mammalia;o__Primates;f__;g__;s__	0.00140719	0.010436	0.477172	1.88419	0.00152916	0.0404178	-0.475765	-0.767196	-0.184334		0	409880	0	0	409886	0	0	409561	0	0	409885	0	0	409884	0	0	409581	0	0	409885	0	0	409657	0	0	409883	0	0	409669	0	0	409881	0	0	409879	0	0	409880	0
k__Eukaryota;p__Chordata;c__Mammalia;o__;f__;g__;s__	0.000265754	0.00197088	0.0633909	0.257173	0.00204841	0.0493082	-0.0631252	-0.102904	-0.0233463		0	409880	0	0	409886	0	0	409561	0	0	409885	0	0	409884	0	0	409581	0	0	409885	0	0	409657	0	0	409883	0	0	409669	0	0	409881	0	0	409879	0	0	409880	0
[truncated: 621 more columns]
