# Supplementary material for: Gut Microbiota and Metabolic Specificity in Ulcerative Colitis and Crohn's Disease
Source: Front Med (Lausanne). 2020 Nov 27;7:606298. doi: 10.3389/fmed.2020.606298 (PMC7729129; doi:10.3389/fmed.2020.606298)
Supplement: Supplementary file 5 [file Data_Sheet_4.XLSX]

## Sheet: ReadMe
Analyzes and comparison of Crohn’s disease (CD) vs. Ulcerative Colitis (UC) vs. Healthy control (HC)
Sheet name	Description
SRP183770	Taxonomy predicted as significance in SRP183770
SRP128892	Taxonomy predicted as significance in SRP128892
ERP008725	Taxonomy predicted as significance in ERP008725
SRP115494	Taxonomy predicted as significance in SRP115494
SRP129027	Taxonomy predicted as significance in SRP129027
168_OTUs	Taxonomy predicted as significance among the five datasets and their significant mean relative frequency values for all the predicted taxonomy was highligted in yellow. The taxonomy conserved in minimum of 3 datasets were highlighted with different colours, blue indicates CD, green indicates UC and orange indicates HC

## Sheet: 168_OTUs
Taxonomy predicted as significance among the five datasets and their significant mean relative frequency values for all the predicted taxonomy was highligted in yellow. The taxonomy conserved in minimum of 3 datasets were highlighted with different colours, blue indicates CD, green indicates UC and orange indicates HC
			SRP183770						SRP128892						ERP008725						SRP115494						SRP129027
No.	Datasets	Taxonomy	p-values	p-values corrected	Effect size	CD	HC	UC	p-values	p-values corrected	Effect size	CD	HC	UC	p-values	p-values corrected	Effect size	CD	HC	UC	p-values	p-values corrected	Effect size	CD	HC	UC	p-values	p-values corrected	Effect size	CD	HC	UC
1	ERP008725 SRP115494 SRP128892 SRP183770	k__Bacteria;p__Actinobacteria;c__Coriobacteriia;o__Coriobacteriales;f__Coriobacteriaceae;g__;s__	0.00169587	0.0496042	0.102487	0.0587595	0.263915	0.117637	1.56e-10	4.5e-09	0.103827	0.027903	0.190327	0.275602	6.72e-05	0.00278655	0.110559	0.00884039	0.0833011	0.0332486	0.0362163	0.0362163	0.0376348	0.000498367	0.0035612	0.00128844	NA	NA	NA	NA	NA	NA
2	SRP115494 SRP128892 SRP183770 SRP129027	k__Bacteria;p__Firmicutes;c__Clostridia;o__Clostridiales;f__Lachnospiraceae;g__Coprococcus;s__catus	4.15e-05	0.00486117	0.157173	0.10031	0.642588	0.36646	7.15e-09	1.38e-07	0.0870259	0.0827326	0.253008	0.246326	NA	NA	NA	NA	NA	NA	0.0302014	0.0302014	0.0396533	0.131989	0.243381	0.341265	5.603e-06	0.000839205	0.105463	0.0308152	0.1204	0.0824347
3		k__Bacteria;p__Firmicutes;c__Clostridia;o__Clostridiales;f__Ruminococcaceae;g__Ruminococcus;__	0.00210576	0.0492749	0.0991882	0.0297061	0.126858	0.0160473	2.15e-07	3e-06	0.0718276	0.0625803	0.670072	0.309705	NA	NA	NA	NA	NA	NA	0.049773	0.049773	0.0340907	0.0558812	0.154465	0.0719118	2.54494e-05	0.00263891	0.0928982	0.0379472	0.0957353	0.0398909
4	ERP008725 SRP115494 SRP128892 SRP129027	k__Bacteria;p__Firmicutes;c__Clostridia;o__Clostridiales;f__Ruminococcaceae;g__;s__	NA	NA	NA	NA	NA	NA	3.6e-29	8.31e-27	0.272349	0.819801	7.42618	6.68424	1.87e-07	3.49e-05	0.172139	0.815793	5.42152	2.00723	0.00102455	0.00102455	0.0764941	0.548175	1.20413	0.641367	6.68153e-05	0.00500372	0.0847925	0.867735	1.54639	1.14464
5	ERP008725 SRP128892 SRP183770 SRP129027	k__Bacteria;p__Firmicutes;c__Clostridia;o__Clostridiales;f__;g__;s__	6.26e-06	0.00146506	0.18378	0.269503	2.18509	1.36738	1.87e-19	1.44e-17	0.188882	1.2547	4.94756	4.36791	1.42e-10	5.31e-08	0.241555	0.699219	3.72747	0.965298	NA	NA	NA	NA	NA	NA	0.000154344	0.00866898	0.0777028	0	0.0207569	0.0118781
6	SRP128892 SRP129027 SRP183770	k__Bacteria;p__Firmicutes;c__Clostridia;o__Clostridiales;f__Lachnospiraceae;g__Coprococcus;s__eutactus	0.00172875	0.0449475	0.102195	0.104759	0.535208	0.0589438	1.47e-09	3.4e-08	0.0940006	0.0172219	0.568198	0.379479	NA	NA	NA	NA	NA	NA	NA	NA	NA	NA	NA	NA	7.62904e-06	0.0010284	0.102915	0	0.0180147	0
7	ERP008725 SRP115494 SRP128892	k__Bacteria;p__Tenericutes;c__Mollicutes;o__RF39;f__;g__;s__	NA	NA	NA	NA	NA	NA	6.82e-10	1.85e-08	0.097384	0.0165425	0.659071	0.289513	0.000945753	0.0141106	0.0814152	0.0348514	0.399692	0.0791645	0.000552536	0.000552536	0.0830632	0	0.0592939	0.0131499	NA	NA	NA	NA	NA	NA
8		k__Bacteria;p__Firmicutes;c__Clostridia;o__Clostridiales;f__Ruminococcaceae;g__Ruminococcus;s__bromii	NA	NA	NA	NA	NA	NA	1.82e-05	0.000175054	0.0516052	0.295432	1.11556	0.864602	3.1e-05	0.00165411	0.118903	0.308905	1.62335	0.626374	0.0322674	0.0322674	0.0389184	0.0888209	0.325335	0.422154	NA	NA	NA	NA	NA	NA
9		k__Bacteria;p__Firmicutes;c__Erysipelotrichi;o__Erysipelotrichales;f__Erysipelotrichaceae;g__Clostridium;s__ramosum	NA	NA	NA	NA	NA	NA	2.85e-21	2.64e-19	0.205179	0.59956	0.0959946	0.0334846	0.00361379	0.0408468	0.0662749	0.289578	0.0434007	0.174508	0.0255023	0.0255023	0.0415291	0.0591952	0.14981	0.464909	NA	NA	NA	NA	NA	NA
10		k__Bacteria;p__Firmicutes;c__Clostridia;o__Clostridiales;f__Ruminococcaceae;__;__	NA	NA	NA	NA	NA	NA	6.01e-29	9.25e-27	0.270536	0.586828	2.45127	2.69645	2.82e-05	0.00210561	0.119924	0.562363	1.93645	1.33651	0.0123224	0.0123224	0.0495547	0.347983	0.55454	0.868669	NA	NA	NA	NA	NA	NA
11	ERP008725 SRP128892 SRP129027	k__Bacteria;p__Firmicutes;c__Clostridia;o__Clostridiales;f__Ruminococcaceae;g__Gemmiger;s__formicilis	NA	NA	NA	NA	NA	NA	1.33e-13	5.6e-12	0.13404	0.19998	0.983472	0.582181	0.00119533	0.0171484	0.078788	1.155	2.0939	0.501912	NA	NA	NA	NA	NA	NA	2.47229e-07	8.3316e-05	0.130826	0.0162074	0.0702286	0.020469
12		k__Bacteria;p__Firmicutes;c__Clostridia;o__Clostridiales;f__Ruminococcaceae;g__Ruminococcus;s__	NA	NA	NA	NA	NA	NA	0.00167186	0.0097772	0.0305612	0.41932	1.21357	1.06679	2.93e-05	0.00182357	0.119511	0.484784	2.09578	1.16206	NA	NA	NA	NA	NA	NA	1.14225e-05	0.00139977	0.0995711	1.06293	2.51006	1.69718
13	SRP128892 SRP183770	k__Bacteria;p__Firmicutes;c__Clostridia;o__Clostridiales;f__Clostridiaceae;g__Clostridium;s__	0.000366699	0.0214519	0.125484	0.349145	0.632211	1.16458	9.13e-06	9.58e-05	0.0547751	0.116978	0.260914	0.314797	NA	NA	NA	NA	NA	NA	NA	NA	NA	NA	NA	NA	NA	NA	NA	NA	NA	NA
14		k__Bacteria;p__Actinobacteria;c__Actinobacteria;o__Bifidobacteriales;f__Bifidobacteriaceae;g__Bifidobacterium;s__bifidum	0.000329025	0.0256639	0.127089	0.0844932	0.262892	0.841868	0.00386391	0.0189907	0.0266108	0.0807915	0.0182577	0.107257	NA	NA	NA	NA	NA	NA	NA	NA	NA	NA	NA	NA	NA	NA	NA	NA	NA	NA
15		k__Bacteria;p__Firmicutes;c__Clostridia;o__Clostridiales;f__Lachnospiraceae;g__Blautia;s__producta	0.000974888	0.0380206	0.11087	6.22336	0.237211	0.770705	4.35e-09	9.57e-08	0.0892291	0.430069	0.0318051	0.0408886	NA	NA	NA	NA	NA	NA	NA	NA	NA	NA	NA	NA	NA	NA	NA	NA	NA	NA
16	ERP008725 SRP128892	k__Bacteria;p__Actinobacteria;c__Coriobacteriia;o__Coriobacteriales;f__Coriobacteriaceae;g__Slackia;s__	NA	NA	NA	NA	NA	NA	0.000164524	0.00116939	0.0414116	0	0.00111575	0.00452251	0.002482	0.0298641	0.070543	0.00196354	0.00963143	0.00149839	NA	NA	NA	NA	NA	NA	NA	NA	NA	NA	NA	NA
17		k__Bacteria;p__Firmicutes;c__Clostridia;o__Clostridiales;f__Clostridiaceae;g__02d06;s__	NA	NA	NA	NA	NA	NA	4.48e-07	5.6e-06	0.0685012	0	0.0553063	0.00900527	0.00499187	0.0465492	0.062589	0.00020722	0.0375993	0.00401947	NA	NA	NA	NA	NA	NA	NA	NA	NA	NA	NA	NA
18		k__Bacteria;p__Firmicutes;c__Clostridia;o__Clostridiales;f__Peptococcaceae;g__;s__	NA	NA	NA	NA	NA	NA	1.39e-05	0.000139617	0.0528416	0.0119361	0.0630654	0.0656885	0.000802268	0.0130107	0.0832566	0.000395013	0.0113351	0.00431626	NA	NA	NA	NA	NA	NA	NA	NA	NA	NA	NA	NA
19		k__Bacteria;p__Firmicutes;c__Clostridia;o__Clostridiales;f__Mogibacteriaceae;g__;s__	NA	NA	NA	NA	NA	NA	7.56e-11	2.33e-09	0.106969	0.0939796	0.407008	0.503379	3.08e-07	2.87e-05	0.167099	0.0503389	0.288921	0.108437	NA	NA	NA	NA	NA	NA	NA	NA	NA	NA	NA	NA
20		k__Bacteria;p__Firmicutes;c__Clostridia;o__Clostridiales;f__Christensenellaceae;g__;s__	NA	NA	NA	NA	NA	NA	1.05e-09	2.54e-08	0.0955079	0.0271722	0.741582	0.534806	0.000321791	0.00750176	0.0934131	0.172606	0.915193	0.148036	NA	NA	NA	NA	NA	NA	NA	NA	NA	NA	NA	NA
21		k__Bacteria;p__Bacteroidetes;c__Bacteroidia;o__Bacteroidales;f__Odoribacteraceae;g__Butyricimonas;s__	NA	NA	NA	NA	NA	NA	0.000109109	0.000813035	0.0433209	0.0786711	0.158757	0.206382	0.00277319	0.032325	0.0692848	0.0095869	0.026873	0.00813031	NA	NA	NA	NA	NA	NA	NA	NA	NA	NA	NA	NA
22		k__Bacteria;p__Bacteroidetes;c__Bacteroidia;o__Bacteroidales;f__Rikenellaceae;g__Alistipes;s__indistinctus	NA	NA	NA	NA	NA	NA	1.12e-07	1.78e-06	0.0747684	0.100778	0.154363	0.296689	0.00038811	0.00851558	0.091339	0.0233105	0.0765392	0.011264	NA	NA	NA	NA	NA	NA	NA	NA	NA	NA	NA	NA
23		k__Bacteria;p__Firmicutes;c__Erysipelotrichi;o__Erysipelotrichales;f__Erysipelotrichaceae;g__cc_115;s__	NA	NA	NA	NA	NA	NA	1.07e-06	1.26e-05	0.06457	0.0849932	0.0382889	0.276924	0.00483901	0.0462808	0.0629445	0.000711943	0.0105981	0.0481286	NA	NA	NA	NA	NA	NA	NA	NA	NA	NA	NA	NA
24		k__Bacteria;p__Firmicutes;c__Clostridia;o__Clostridiales;f__Ruminococcaceae;g__Oscillospira;s__	NA	NA	NA	NA	NA	NA	1.97e-07	2.85e-06	0.072207	1.30904	1.11798	1.96101	0.000242844	0.00603871	0.0965198	1.28559	3.49879	2.20583	NA	NA	NA	NA	NA	NA	NA	NA	NA	NA	NA	NA
25		k__Bacteria;p__Firmicutes;c__Clostridia;o__Clostridiales;__;__;__	NA	NA	NA	NA	NA	NA	2.24e-07	3.04e-06	0.0716377	1.62716	3.40113	2.81445	0.0017985	0.0231324	0.074187	0.0274436	0.11136	0.0612576	NA	NA	NA	NA	NA	NA	NA	NA	NA	NA	NA	NA
26		k__Bacteria;p__Bacteroidetes;c__Bacteroidia;o__Bacteroidales;f__Rikenellaceae;g__;s__	NA	NA	NA	NA	NA	NA	1.52e-07	2.34e-06	0.0733826	0.0298787	0.110284	0.25659	7.1e-05	0.00240704	0.10997	0.0740674	0.412701	0.145371	NA	NA	NA	NA	NA	NA	NA	NA	NA	NA	NA	NA
27		k__Bacteria;p__Bacteroidetes;c__Bacteroidia;o__Bacteroidales;f__Rikenellaceae;g__Alistipes;s__putredinis	NA	NA	NA	NA	NA	NA	0.00211023	0.0116063	0.0294648	0.300914	0.534962	0.456581	0.000926038	0.0143922	0.0816512	0.134786	0.619102	0.365272	NA	NA	NA	NA	NA	NA	NA	NA	NA	NA	NA	NA
28		k__Bacteria;p__Firmicutes;c__Clostridia;o__Clostridiales;f__Lachnospiraceae;g__Clostridium;__	NA	NA	NA	NA	NA	NA	8.02e-34	3.71e-31	0.309218	1.73846	0.217339	0.257413	8.29e-05	0.00257772	0.108281	0.168352	0.0383409	0.0463303	NA	NA	NA	NA	NA	NA	NA	NA	NA	NA	NA	NA
29		k__Bacteria;p__Firmicutes;c__Clostridia;o__Clostridiales;f__Dehalobacteriaceae;g__Dehalobacterium;s__	NA	NA	NA	NA	NA	NA	0.000270607	0.00183854	0.0390932	0.00113605	0.0193245	0.0223332	2.54e-07	3.16e-05	0.169058	0.000911569	0.0188089	0.00389643	NA	NA	NA	NA	NA	NA	NA	NA	NA	NA	NA	NA
30		k__Bacteria;p__Bacteroidetes;c__Bacteroidia;o__Bacteroidales;f__Rikenellaceae;__;__	NA	NA	NA	NA	NA	NA	1.97e-05	0.00018214	0.0512345	0.0403048	0.167661	0.19553	0.00414326	0.0429288	0.0647167	0.00140767	0.0223289	0.00140668	NA	NA	NA	NA	NA	NA	NA	NA	NA	NA	NA	NA
31	SRP115494 SRP128892	k__Bacteria;p__Bacteroidetes;c__Bacteroidia;o__Bacteroidales;f__Bacteroidaceae;g__Bacteroides;s__fragilis	NA	NA	NA	NA	NA	NA	0.00335696	0.0168578	0.0272751	2.79149	0.624254	0.318308	NA	NA	NA	NA	NA	NA	0.0107574	0.0107574	0.051046	7.42439	2.52314	2.88922	NA	NA	NA	NA	NA	NA
32		k__Bacteria;p__Firmicutes;c__Clostridia;o__Clostridiales;f__Lachnospiraceae;g__Lachnobacterium;s__	NA	NA	NA	NA	NA	NA	4.81e-05	0.000411568	0.0471166	0.0242236	0.266535	0.165327	NA	NA	NA	NA	NA	NA	0.0220144	0.0220144	0.0431573	0.0112279	0.0569348	0.0174777	NA	NA	NA	NA	NA	NA
33		k__Bacteria;p__Firmicutes;c__Clostridia;o__Clostridiales;f__Veillonellaceae;g__Veillonella;s__parvula	NA	NA	NA	NA	NA	NA	0.000169725	0.00118808	0.0412667	0.198386	0.0347868	0.056304	NA	NA	NA	NA	NA	NA	0.0156767	0.0156767	0.0469057	0.136316	0.0495789	0.0166007	NA	NA	NA	NA	NA	NA
34		k__Bacteria;p__Firmicutes;c__Clostridia;o__Clostridiales;f__Lachnospiraceae;g__Butyrivibrio;s__crossotus	NA	NA	NA	NA	NA	NA	0.00182208	0.0101422	0.0301562	8.53e-05	0.38512	0.0879918	NA	NA	NA	NA	NA	NA	0.00647635	0.00647635	0.0565965	0	0.0520575	0	NA	NA	NA	NA	NA	NA
35		k__Bacteria;p__Bacteroidetes;c__Bacteroidia;o__Bacteroidales;f__S24-7;g__;s__	NA	NA	NA	NA	NA	NA	7.18e-05	0.000571678	0.0452642	0.0560895	0.271158	0.0975196	NA	NA	NA	NA	NA	NA	0.0286041	0.0286041	0.0402564	0.0257951	0.568381	0.00499786	NA	NA	NA	NA	NA	NA
36	SRP128892 SRP129027	k__Bacteria;p__Firmicutes;c__Clostridia;o__Clostridiales;f__Lachnospiraceae;g__Clostridium;s__clostridioforme	NA	NA	NA	NA	NA	NA	4.76e-07	5.79e-06	0.0682252	0.383726	0.887252	0.603275	NA	NA	NA	NA	NA	NA	NA	NA	NA	NA	NA	NA	0.000871546	0.0317525	0.0628698	0.116968	0.00144643	0.0159115
37		k__Bacteria;p__Firmicutes;c__Clostridia;o__Clostridiales;f__Lachnospiraceae;g__Clostridium;s__bolteae	NA	NA	NA	NA	NA	NA	0.00181458	0.0102236	0.0301756	0.0293654	0.00120475	0.00236355	NA	NA	NA	NA	NA	NA	NA	NA	NA	NA	NA	NA	5.50434e-05	0.00436462	0.0864258	0.0822412	0	0.00608573
38		k__Bacteria;p__Firmicutes;c__Clostridia;o__Clostridiales;f__Ruminococcaceae;g__Faecalibacterium;s__	NA	NA	NA	NA	NA	NA	4.89e-28	5.64e-26	0.263077	0.409699	2.87007	4.24282	NA	NA	NA	NA	NA	NA	NA	NA	NA	NA	NA	NA	4.37634e-07	0.000117986	0.126239	1.24258	3.06453	2.79275
39	ERP008725 SRP115494	k__Bacteria;p__Firmicutes;c__Clostridia;o__Clostridiales;f__Veillonellaceae;g__Phascolarctobacterium;s__	NA	NA	NA	NA	NA	NA	NA	NA	NA	NA	NA	NA	0.0023768	0.0295516	0.0710338	0.596532	0.665423	0.214827	0.032254	0.032254	0.038923	0.23431	0.224254	0.511792	NA	NA	NA	NA	NA	NA
40	ERP008725 SRP129027	k__Bacteria;p__Firmicutes;c__Clostridia;o__Clostridiales;f__Ruminococcaceae;g__Faecalibacterium;s__prausnitzii	NA	NA	NA	NA	NA	NA	NA	NA	NA	NA	NA	NA	5.11e-05	0.00238396	0.113524	5.90495	14.7459	13.8661	NA	NA	NA	NA	NA	NA	2.93492e-05	0.00263751	0.0917055	0.385591	0.828221	0.924711
41		k__Bacteria;p__;c__;o__;f__;g__;s__	NA	NA	NA	NA	NA	NA	NA	NA	NA	NA	NA	NA	0.00136185	0.0188137	0.0773216	6.08e-05	0.00124741	0.000134117	NA	NA	NA	NA	NA	NA	0.000552674	0.0219119	0.0667958	7.68209	8.7807	8.51132
42	SRP115494 SRP129027	k__Bacteria;p__Firmicutes;c__Clostridia;o__Clostridiales;f__Lachnospiraceae;g__Coprococcus;s__	NA	NA	NA	NA	NA	NA	NA	NA	NA	NA	NA	NA	NA	NA	NA	NA	NA	NA	0.00306403	0.00306403	0.064724	1.6141	3.52327	2.93258	7.79844e-08	5.25615e-05	0.14002	0.173675	0.56959	0.203
43	SRP183770	k__Bacteria;p__Actinobacteria;c__Actinobacteria;o__Bifidobacteriales;f__Bifidobacteriaceae;g__Bifidobacterium;s__breve	0.00127204	0.0425224	0.106851	2.44695	2.24701	7.15473	NA	NA	NA	NA	NA	NA	NA	NA	NA	NA	NA	NA	NA	NA	NA	NA	NA	NA	NA	NA	NA	NA	NA	NA
44		k__Bacteria;p__Firmicutes;c__Clostridia;o__Clostridiales;f__Lachnospiraceae;g__Ruminococcus;s__gnavus	0.00045012	0.0210656	0.12244	4.20047	0.152845	0.568938	NA	NA	NA	NA	NA	NA	NA	NA	NA	NA	NA	NA	NA	NA	NA	NA	NA	NA	NA	NA	NA	NA	NA	NA
45	SRP128892	k__Bacteria;p__Fusobacteria;c__Fusobacteriia;o__Fusobacteriales;f__Fusobacteriaceae;g__;s__	NA	NA	NA	NA	NA	NA	0.000677434	0.00422938	0.0348032	1.1783	0.083066	0.110337	NA	NA	NA	NA	NA	NA	NA	NA	NA	NA	NA	NA	NA	NA	NA	NA	NA	NA
46		k__Bacteria;p__Bacteroidetes;c__Bacteroidia;o__Bacteroidales;f__Rikenellaceae;g__human;s__gut metagenome	NA	NA	NA	NA	NA	NA	0.00256922	0.0138021	0.0285371	0.0178278	0.12794	0.0498453	NA	NA	NA	NA	NA	NA	NA	NA	NA	NA	NA	NA	NA	NA	NA	NA	NA	NA
47		k__Bacteria;p__Firmicutes;c__Clostridia;o__Clostridiales;f__Clostridiaceae;g__Clostridium;__	NA	NA	NA	NA	NA	NA	7.23e-05	0.000566066	0.0452307	0.0681828	0.300017	0.227202	NA	NA	NA	NA	NA	NA	NA	NA	NA	NA	NA	NA	NA	NA	NA	NA	NA	NA
48		k__Bacteria;p__Verrucomicrobia;c__Verrucomicrobiae;o__Verrucomicrobiales;f__Verrucomicrobiaceae;g__Akkermansia;s__muciniphila	NA	NA	NA	NA	NA	NA	0.00473033	0.02253	0.0256543	3.04684	0.924166	0.2722	NA	NA	NA	NA	NA	NA	NA	NA	NA	NA	NA	NA	NA	NA	NA	NA	NA	NA
49		k__Bacteria;p__Firmicutes;c__Clostridia;o__Clostridiales;f__Lachnospiraceae;g__Clostridium;s__aldenense	NA	NA	NA	NA	NA	NA	2.48e-12	8.83e-11	0.121654	0.237181	0.0218977	0.0242687	NA	NA	NA	NA	NA	NA	NA	NA	NA	NA	NA	NA	NA	NA	NA	NA	NA	NA
50		k__Bacteria;p__Firmicutes;c__Clostridia;o__Clostridiales;f__Lachnospiraceae;g__Dorea;s__longicatena	NA	NA	NA	NA	NA	NA	0.00797847	0.0372329	0.0231786	1.40895	1.068	0.938617	NA	NA	NA	NA	NA	NA	NA	NA	NA	NA	NA	NA	NA	NA	NA	NA	NA	NA
51		k__Bacteria;p__Firmicutes;c__Clostridia;o__Clostridiales;f__Lachnospiraceae;g__Roseburia;s__inulinivorans	NA	NA	NA	NA	NA	NA	4.12e-11	1.36e-09	0.109592	0.326894	1.30228	0.906979	NA	NA	NA	NA	NA	NA	NA	NA	NA	NA	NA	NA	NA	NA	NA	NA	NA	NA
52		k__Bacteria;p__Firmicutes;c__Bacilli;o__Gemellales;f__Gemellaceae;g__Gemella;s__	NA	NA	NA	NA	NA	NA	0.00460372	0.0221554	0.0257826	0.0145764	0.00126763	0.0463558	NA	NA	NA	NA	NA	NA	NA	NA	NA	NA	NA	NA	NA	NA	NA	NA	NA	NA
53		k__Bacteria;p__Firmicutes;c__Clostridia;o__Clostridiales;f__Veillonellaceae;__;__	NA	NA	NA	NA	NA	NA	1.92e-06	2.17e-05	0.0618965	0.610075	0.0465871	0.0477762	NA	NA	NA	NA	NA	NA	NA	NA	NA	NA	NA	NA	NA	NA	NA	NA	NA	NA
54		k__Bacteria;p__Proteobacteria;c__Gammaproteobacteria;o__Enterobacteriales;f__Enterobacteriaceae;g__Shigella;__	NA	NA	NA	NA	NA	NA	3.78e-08	6.47e-07	0.079614	4.67506	0.218297	0.124387	NA	NA	NA	NA	NA	NA	NA	NA	NA	NA	NA	NA	NA	NA	NA	NA	NA	NA
55		k__Bacteria;p__Firmicutes;c__Bacilli;o__Lactobacillales;f__Enterococcaceae;__;__	NA	NA	NA	NA	NA	NA	0.000122741	0.000900098	0.042774	0.101894	0.00910665	0.0284338	NA	NA	NA	NA	NA	NA	NA	NA	NA	NA	NA	NA	NA	NA	NA	NA	NA	NA
56		k__Bacteria;p__Firmicutes;c__Clostridia;o__Clostridiales;f__Lachnospiraceae;g__Blautia;s__obeum	NA	NA	NA	NA	NA	NA	8.05e-10	2.07e-08	0.0966578	0.123595	0.543897	0.640554	NA	NA	NA	NA	NA	NA	NA	NA	NA	NA	NA	NA	NA	NA	NA	NA	NA	NA
57		k__Bacteria;p__Bacteroidetes;c__Bacteroidia;o__Bacteroidales;f__Rikenellaceae;g__Alistipes;s__massiliensis	NA	NA	NA	NA	NA	NA	1.49e-06	1.72e-05	0.0630528	0.0449576	0.041991	0.169768	NA	NA	NA	NA	NA	NA	NA	NA	NA	NA	NA	NA	NA	NA	NA	NA	NA	NA
58		k__Bacteria;p__Firmicutes;c__Clostridia;o__Clostridiales;f__Ruminococcaceae;g__Clostridium;__	NA	NA	NA	NA	NA	NA	0.0107177	0.0471578	0.0217781	0.000775072	0.04653	0.0297085	NA	NA	NA	NA	NA	NA	NA	NA	NA	NA	NA	NA	NA	NA	NA	NA	NA	NA
59		k__Bacteria;p__Firmicutes;c__Clostridia;o__Clostridiales;f__Lachnospiraceae;__;__	NA	NA	NA	NA	NA	NA	1.31e-08	2.41e-07	0.0843558	13.364	9.29171	8.72833	NA	NA	NA	NA	NA	NA	NA	NA	NA	NA	NA	NA	NA	NA	NA	NA	NA	NA
60		k__Bacteria;p__Proteobacteria;c__Gammaproteobacteria;o__Enterobacteriales;f__Enterobacteriaceae;g__Morganella;__	NA	NA	NA	NA	NA	NA	0.000657424	0.00421847	0.0349437	0.0688329	0.00400969	0.00107137	NA	NA	NA	NA	NA	NA	NA	NA	NA	NA	NA	NA	NA	NA	NA	NA	NA	NA
61		k__Bacteria;p__Proteobacteria;c__Deltaproteobacteria;o__Desulfovibrionales;f__Desulfovibrionaceae;g__Desulfovibrio;s__D168	NA	NA	NA	NA	NA	NA	7.24e-05	0.00055729	0.0452253	0.00175448	0.061512	0.00741013	NA	NA	NA	NA	NA	NA	NA	NA	NA	NA	NA	NA	NA	NA	NA	NA	NA	NA
62		k__Bacteria;p__Tenericutes;c__RF3;o__ML615J-28;f__;g__;s__	NA	NA	NA	NA	NA	NA	0.000272493	0.00182452	0.0390608	0	0.063633	0.0264611	NA	NA	NA	NA	NA	NA	NA	NA	NA	NA	NA	NA	NA	NA	NA	NA	NA	NA
63		k__Bacteria;p__Firmicutes;c__Clostridia;o__Clostridiales;f__Veillonellaceae;g__Veillonella;s__dispar	NA	NA	NA	NA	NA	NA	0.00139382	0.00825572	0.0314168	0.269085	0.0835027	0.032402	NA	NA	NA	NA	NA	NA	NA	NA	NA	NA	NA	NA	NA	NA	NA	NA	NA	NA
64		k__Bacteria;p__Firmicutes;c__Clostridia;o__Clostridiales;f__Eubacteriaceae;g__Pseudoramibacter_Eubacterium;s__	NA	NA	NA	NA	NA	NA	0.000754982	0.00458949	0.0342953	0.00372691	0.00732221	0.0464863	NA	NA	NA	NA	NA	NA	NA	NA	NA	NA	NA	NA	NA	NA	NA	NA	NA	NA
65		k__Archaea;p__Euryarchaeota;c__Methanobacteria;o__Methanobacteriales;f__Methanobacteriaceae;g__Methanosphaera;s__	NA	NA	NA	NA	NA	NA	0.000722301	0.00444938	0.0345027	0	0.0267067	0.00250086	NA	NA	NA	NA	NA	NA	NA	NA	NA	NA	NA	NA	NA	NA	NA	NA	NA	NA
66		k__Bacteria;p__Actinobacteria;c__Coriobacteriia;o__Coriobacteriales;f__Coriobacteriaceae;g__Collinsella;__	NA	NA	NA	NA	NA	NA	7.11e-06	7.64e-05	0.0559219	0.0359569	0.0158275	0.106163	NA	NA	NA	NA	NA	NA	NA	NA	NA	NA	NA	NA	NA	NA	NA	NA	NA	NA
67		k__Bacteria;p__Actinobacteria;c__Actinobacteria;o__Bifidobacteriales;f__Bifidobacteriaceae;__;__	NA	NA	NA	NA	NA	NA	1.07e-05	0.00010991	0.0540419	0.00359443	0.00410487	0.122892	NA	NA	NA	NA	NA	NA	NA	NA	NA	NA	NA	NA	NA	NA	NA	NA	NA	NA
68		k__Bacteria;p__Bacteroidetes;c__Bacteroidia;o__Bacteroidales;f__Bacteroidaceae;g__Bacteroides;__	NA	NA	NA	NA	NA	NA	0.00850496	0.0389039	0.0228756	1.35339	0.967878	0.857424	NA	NA	NA	NA	NA	NA	NA	NA	NA	NA	NA	NA	NA	NA	NA	NA	NA	NA
69		k__Bacteria;p__Lentisphaerae;c__Lentisphaeria;o__Victivallales;f__Victivallaceae;g__Victivallis;s__vadensis	NA	NA	NA	NA	NA	NA	0.0103653	0.0469488	0.0219368	0.00483259	0.0333482	0.0259598	NA	NA	NA	NA	NA	NA	NA	NA	NA	NA	NA	NA	NA	NA	NA	NA	NA	NA
70		k__Bacteria;p__Firmicutes;c__Clostridia;o__Clostridiales;f__Tissierellaceae;g__Parvimonas;s__	NA	NA	NA	NA	NA	NA	5.31e-06	5.84e-05	0.057255	0.00220352	0.0028784	0.147205	NA	NA	NA	NA	NA	NA	NA	NA	NA	NA	NA	NA	NA	NA	NA	NA	NA	NA
71		k__Bacteria;p__Firmicutes;c__Clostridia;o__Clostridiales;f__Peptostreptococcaceae;g__Clostridium;s__ruminantium	NA	NA	NA	NA	NA	NA	5.1e-14	2.62e-12	0.138065	0.0335627	0.39986	0.295895	NA	NA	NA	NA	NA	NA	NA	NA	NA	NA	NA	NA	NA	NA	NA	NA	NA	NA
72		k__Archaea;p__Euryarchaeota;c__Methanobacteria;o__Methanobacteriales;f__Methanobacteriaceae;g__Methanobrevibacter;s__	NA	NA	NA	NA	NA	NA	0.0103747	0.046535	0.0219325	0.00324176	0.208901	0.197365	NA	NA	NA	NA	NA	NA	NA	NA	NA	NA	NA	NA	NA	NA	NA	NA	NA	NA
73		k__Bacteria;p__Firmicutes;c__Clostridia;o__Clostridiales;f__Lachnospiraceae;g__Clostridium;s__symbiosum	NA	NA	NA	NA	NA	NA	6.13e-09	1.23e-07	0.0877096	0.224634	0.0210785	0.0467613	NA	NA	NA	NA	NA	NA	NA	NA	NA	NA	NA	NA	NA	NA	NA	NA	NA	NA
74		k__Bacteria;p__Firmicutes;c__Clostridia;o__Clostridiales;f__Lachnospiraceae;g__Ruminococcus;s__torques	NA	NA	NA	NA	NA	NA	5.96e-09	1.25e-07	0.0878346	0.903571	0.415384	0.312263	NA	NA	NA	NA	NA	NA	NA	NA	NA	NA	NA	NA	NA	NA	NA	NA	NA	NA
75		k__Bacteria;p__Firmicutes;c__Clostridia;o__Clostridiales;f__Tissierellaceae;g__Anaerococcus;s__	NA	NA	NA	NA	NA	NA	0.000251597	0.00173489	0.0394329	0.0184466	0.000166659	0.0867286	NA	NA	NA	NA	NA	NA	NA	NA	NA	NA	NA	NA	NA	NA	NA	NA	NA	NA
76		k__Bacteria;p__Firmicutes;c__Clostridia;o__Clostridiales;f__Ruminococcaceae;g__Oscillospira;__	NA	NA	NA	NA	NA	NA	3.22e-05	0.000291734	0.048971	0.000902225	0.00777305	0.0393366	NA	NA	NA	NA	NA	NA	NA	NA	NA	NA	NA	NA	NA	NA	NA	NA	NA	NA
77		k__Bacteria;p__Actinobacteria;c__Actinobacteria;o__Bifidobacteriales;f__Bifidobacteriaceae;g__Bifidobacterium;__	NA	NA	NA	NA	NA	NA	0.00222514	0.0120943	0.0292149	0.674559	0.500618	1.37967	NA	NA	NA	NA	NA	NA	NA	NA	NA	NA	NA	NA	NA	NA	NA	NA	NA	NA
78		k__Bacteria;p__Proteobacteria;c__Gammaproteobacteria;o__Enterobacteriales;f__Enterobacteriaceae;g__Proteus;s__myxofaciens	NA	NA	NA	NA	NA	NA	7.04e-05	0.00057041	0.0453551	0.106197	0.006525	0.00162522	NA	NA	NA	NA	NA	NA	NA	NA	NA	NA	NA	NA	NA	NA	NA	NA	NA	NA
79		k__Bacteria;p__Bacteroidetes;c__Bacteroidia;o__Bacteroidales;f__Bacteroidaceae;g__Bacteroides;s__	NA	NA	NA	NA	NA	NA	5.3e-08	8.74e-07	0.07811	16.9343	9.05528	9.62596	NA	NA	NA	NA	NA	NA	NA	NA	NA	NA	NA	NA	NA	NA	NA	NA	NA	NA
80		k__Bacteria;p__Firmicutes;c__Clostridia;o__Clostridiales;f__Veillonellaceae;g__Veillonella;__	NA	NA	NA	NA	NA	NA	0.00306328	0.0157248	0.0277073	0.187411	0.0319201	0.0164314	NA	NA	NA	NA	NA	NA	NA	NA	NA	NA	NA	NA	NA	NA	NA	NA	NA	NA
81		k__Bacteria;p__Firmicutes;c__Clostridia;o__Clostridiales;f__Lachnospiraceae;g__Clostridium;s__fimetarium	NA	NA	NA	NA	NA	NA	4.36e-07	5.59e-06	0.0686304	0.0233077	0.21078	0.0592368	NA	NA	NA	NA	NA	NA	NA	NA	NA	NA	NA	NA	NA	NA	NA	NA	NA	NA
82		k__Bacteria;p__Actinobacteria;c__Coriobacteriia;o__Coriobacteriales;f__Coriobacteriaceae;g__Olsenella;s__uli	NA	NA	NA	NA	NA	NA	0.000344588	0.00227428	0.0379652	0.00789621	0.00264974	0.0444869	NA	NA	NA	NA	NA	NA	NA	NA	NA	NA	NA	NA	NA	NA	NA	NA	NA	NA
83		k__Bacteria;p__Bacteroidetes;c__Bacteroidia;o__Bacteroidales;f__Bacteroidaceae;g__Bacteroides;s__coprophilus	NA	NA	NA	NA	NA	NA	0.0112562	0.0481515	0.0215453	0	0.107747	0.125039	NA	NA	NA	NA	NA	NA	NA	NA	NA	NA	NA	NA	NA	NA	NA	NA	NA	NA
84		k__Bacteria;p__Firmicutes;c__Clostridia;o__Clostridiales;f__Clostridiaceae;__;__	NA	NA	NA	NA	NA	NA	1.88e-05	0.00017724	0.0514531	0.022051	0.171651	0.0862951	NA	NA	NA	NA	NA	NA	NA	NA	NA	NA	NA	NA	NA	NA	NA	NA	NA	NA
85		k__Bacteria;p__Firmicutes;c__Erysipelotrichi;o__Erysipelotrichales;f__Erysipelotrichaceae;g__Clostridium;s__spiroforme	NA	NA	NA	NA	NA	NA	0.0107352	0.0467895	0.0217703	0.0124948	0.0815327	0.0704518	NA	NA	NA	NA	NA	NA	NA	NA	NA	NA	NA	NA	NA	NA	NA	NA	NA	NA
86		k__Bacteria;p__Bacteroidetes;c__Bacteroidia;o__Bacteroidales;f__Porphyromonadaceae;g__Parabacteroides;s__gordonii	NA	NA	NA	NA	NA	NA	8.42e-05	0.000637601	0.0445244	0.0149014	0.0969924	0.0308985	NA	NA	NA	NA	NA	NA	NA	NA	NA	NA	NA	NA	NA	NA	NA	NA	NA	NA
87		k__Bacteria;p__Firmicutes;c__Erysipelotrichi;o__Erysipelotrichales;f__Erysipelotrichaceae;g__Eubacterium;s__	NA	NA	NA	NA	NA	NA	5.84e-05	0.000490161	0.0462229	0	0.0168208	0.101894	NA	NA	NA	NA	NA	NA	NA	NA	NA	NA	NA	NA	NA	NA	NA	NA	NA	NA
88		k__Bacteria;p__Firmicutes;c__Clostridia;o__Clostridiales;f__Ruminococcaceae;g__Faecalibacterium;__	NA	NA	NA	NA	NA	NA	3.13e-08	5.56e-07	0.0804624	0.121671	0.767804	1.03326	NA	NA	NA	NA	NA	NA	NA	NA	NA	NA	NA	NA	NA	NA	NA	NA	NA	NA
89		k__Bacteria;p__Firmicutes;c__Bacilli;o__Turicibacterales;f__Turicibacteraceae;g__Turicibacter;s__	NA	NA	NA	NA	NA	NA	0.000487184	0.00317013	0.0363466	0.00397969	0.0926189	0.058809	NA	NA	NA	NA	NA	NA	NA	NA	NA	NA	NA	NA	NA	NA	NA	NA	NA	NA
90		k__Bacteria;p__Firmicutes;c__Clostridia;o__Clostridiales;f__Ruminococcaceae;g__Butyricicoccus;s__pullicaecorum	NA	NA	NA	NA	NA	NA	1.42e-05	0.000140006	0.05273	0.0582827	0.246803	0.202253	NA	NA	NA	NA	NA	NA	NA	NA	NA	NA	NA	NA	NA	NA	NA	NA	NA	NA
91		k__Bacteria;p__Firmicutes;c__Clostridia;__;__;__;__	NA	NA	NA	NA	NA	NA	0.0105123	0.0466988	0.02187	0.000367568	0.00172633	0.00693138	NA	NA	NA	NA	NA	NA	NA	NA	NA	NA	NA	NA	NA	NA	NA	NA	NA	NA
92		k__Bacteria;p__Firmicutes;c__Clostridia;o__Clostridiales;f__Veillonellaceae;g__Veillonella;s__	NA	NA	NA	NA	NA	NA	0.00823916	0.0380649	0.0230262	0.10634	0	0.0245598	NA	NA	NA	NA	NA	NA	NA	NA	NA	NA	NA	NA	NA	NA	NA	NA	NA	NA
93		k__Bacteria;p__Firmicutes;c__Erysipelotrichi;o__Erysipelotrichales;f__Erysipelotrichaceae;g__Eubacterium;s__dolichum	NA	NA	NA	NA	NA	NA	0.00171287	0.00989181	0.0304472	0.301562	0.108478	0.186938	NA	NA	NA	NA	NA	NA	NA	NA	NA	NA	NA	NA	NA	NA	NA	NA	NA	NA
94		k__Bacteria;p__Bacteroidetes;__;__;__;__;__	NA	NA	NA	NA	NA	NA	0.00304288	0.0159751	0.0277388	0.00276293	0.0185357	0.0227653	NA	NA	NA	NA	NA	NA	NA	NA	NA	NA	NA	NA	NA	NA	NA	NA	NA	NA
95		k__Bacteria;p__Bacteroidetes;c__Bacteroidia;o__Bacteroidales;f__Bacteroidaceae;g__Bacteroides;s__caccae	NA	NA	NA	NA	NA	NA	0.00369225	0.0183422	0.0268255	0.329833	0.551924	0.570404	NA	NA	NA	NA	NA	NA	NA	NA	NA	NA	NA	NA	NA	NA	NA	NA	NA	NA
96		k__Bacteria;p__Firmicutes;c__Clostridia;o__Clostridiales;f__Lachnospiraceae;g__Ruminococcus;s__lactaris	NA	NA	NA	NA	NA	NA	0.00305494	0.0158582	0.0277202	2.40412	1.49427	1.06243	NA	NA	NA	NA	NA	NA	NA	NA	NA	NA	NA	NA	NA	NA	NA	NA	NA	NA
97		k__Bacteria;p__Firmicutes;c__Bacilli;o__Lactobacillales;f__Streptococcaceae;g__Streptococcus;__	NA	NA	NA	NA	NA	NA	0.00299492	0.015904	0.0278138	0.599065	0.173738	0.344731	NA	NA	NA	NA	NA	NA	NA	NA	NA	NA	NA	NA	NA	NA	NA	NA	NA	NA
98		k__Bacteria;p__Firmicutes;c__Clostridia;o__Clostridiales;f__Tissierellaceae;g__Peptoniphilus;s__	NA	NA	NA	NA	NA	NA	3e-07	3.96e-06	0.0703139	0.00858789	0.000701421	0.134326	NA	NA	NA	NA	NA	NA	NA	NA	NA	NA	NA	NA	NA	NA	NA	NA	NA	NA
99		k__Bacteria;p__Bacteroidetes;c__Bacteroidia;o__Bacteroidales;f__Porphyromonadaceae;g__Porphyromonas;s__	NA	NA	NA	NA	NA	NA	0.00172835	0.00985797	0.0304048	0.000703671	0.00106275	0.0433957	NA	NA	NA	NA	NA	NA	NA	NA	NA	NA	NA	NA	NA	NA	NA	NA	NA	NA
100		k__Bacteria;p__Firmicutes;c__Clostridia;o__Clostridiales;f__Lachnospiraceae;g__Roseburia;__	NA	NA	NA	NA	NA	NA	3.42e-05	0.000304192	0.0486883	0.865576	2.01432	1.94467	NA	NA	NA	NA	NA	NA	NA	NA	NA	NA	NA	NA	NA	NA	NA	NA	NA	NA
101		k__Bacteria;p__Firmicutes;c__Clostridia;o__Clostridiales;f__Lachnospiraceae;g__Lachnospira;s__	NA	NA	NA	NA	NA	NA	3.27e-15	1.89e-13	0.149485	0.272223	1.03979	1.35042	NA	NA	NA	NA	NA	NA	NA	NA	NA	NA	NA	NA	NA	NA	NA	NA	NA	NA
102		k__Bacteria;p__Firmicutes;c__Clostridia;o__Clostridiales;f__Veillonellaceae;g__Anaerosinus;s__glycerini	NA	NA	NA	NA	NA	NA	0.000138478	0.000999639	0.0422132	0.232582	0.00128488	0.00647265	NA	NA	NA	NA	NA	NA	NA	NA	NA	NA	NA	NA	NA	NA	NA	NA	NA	NA
103		k__Bacteria;p__Firmicutes;c__Clostridia;o__Clostridiales;f__Ruminococcaceae;g__Oscillospira;s__guilliermondii	NA	NA	NA	NA	NA	NA	5.02e-16	3.31e-14	0.157189	0.0304795	0.0511004	0.272124	NA	NA	NA	NA	NA	NA	NA	NA	NA	NA	NA	NA	NA	NA	NA	NA	NA	NA
104		k__Bacteria;p__Proteobacteria;c__Gammaproteobacteria;o__Enterobacteriales;f__Enterobacteriaceae;g__Morganella;s__	NA	NA	NA	NA	NA	NA	0.0110769	0.0478272	0.0216215	0.0290828	0	0	NA	NA	NA	NA	NA	NA	NA	NA	NA	NA	NA	NA	NA	NA	NA	NA	NA	NA
105		k__Bacteria;p__Firmicutes;c__Clostridia;o__Clostridiales;f__Lachnospiraceae;g__Anaerostipes;s__	NA	NA	NA	NA	NA	NA	1.56e-07	2.32e-06	0.0732693	0.151484	0.458934	0.475599	NA	NA	NA	NA	NA	NA	NA	NA	NA	NA	NA	NA	NA	NA	NA	NA	NA	NA
106		k__Bacteria;p__Firmicutes;c__Clostridia;o__Clostridiales;f__Ruminococcaceae;g__Ruminococcus;s__albus	NA	NA	NA	NA	NA	NA	2.45e-13	9.42e-12	0.131481	0.0672485	0.574231	0.527665	NA	NA	NA	NA	NA	NA	NA	NA	NA	NA	NA	NA	NA	NA	NA	NA	NA	NA
107		k__Bacteria;p__Actinobacteria;c__Actinobacteria;o__Actinomycetales;f__Actinomycetaceae;g__Actinomyces;s__hyovaginalis	NA	NA	NA	NA	NA	NA	0.00113483	0.00680897	0.0323829	0.028827	0.00492084	0.0134756	NA	NA	NA	NA	NA	NA	NA	NA	NA	NA	NA	NA	NA	NA	NA	NA	NA	NA
108		k__Bacteria;p__Lentisphaerae;c__Lentisphaeria;o__Victivallales;f__Victivallaceae;g__;s__	NA	NA	NA	NA	NA	NA	0.000657823	0.00416321	0.0349409	0.00016038	0.0344888	0.0171988	NA	NA	NA	NA	NA	NA	NA	NA	NA	NA	NA	NA	NA	NA	NA	NA	NA	NA
109		k__Bacteria;p__Firmicutes;c__Clostridia;o__Clostridiales;f__Ruminococcaceae;g__Clostridium;s__islandicum	NA	NA	NA	NA	NA	NA	0.004252	0.0206781	0.0261584	0	0.0711424	0.00540942	NA	NA	NA	NA	NA	NA	NA	NA	NA	NA	NA	NA	NA	NA	NA	NA	NA	NA
110		k__Bacteria;p__Firmicutes;c__Clostridia;o__Clostridiales;f__Ruminococcaceae;g__Ruminococcus;s__callidus	NA	NA	NA	NA	NA	NA	8.55e-14	3.95e-12	0.135901	0.0328313	0.416621	0.309271	NA	NA	NA	NA	NA	NA	NA	NA	NA	NA	NA	NA	NA	NA	NA	NA	NA	NA
111		k__Bacteria;p__Firmicutes;c__Clostridia;o__Clostridiales;f__Eubacteriaceae;g__Anaerofustis;s__	NA	NA	NA	NA	NA	NA	0.0112678	0.0477588	0.0215404	0.00592058	0.00136711	0.0118065	NA	NA	NA	NA	NA	NA	NA	NA	NA	NA	NA	NA	NA	NA	NA	NA	NA	NA
112		k__Bacteria;p__Tenericutes;c__Mollicutes;o__Anaeroplasmatales;f__Anaeroplasmataceae;g__;s__	NA	NA	NA	NA	NA	NA	0.00704232	0.0331995	0.0237703	0	0.0193319	0.0023733	NA	NA	NA	NA	NA	NA	NA	NA	NA	NA	NA	NA	NA	NA	NA	NA	NA	NA
113		k__Bacteria;p__Fusobacteria;c__Fusobacteriia;o__Fusobacteriales;f__Fusobacteriaceae;g__Fusobacterium;s__	NA	NA	NA	NA	NA	NA	4.4e-05	0.000383454	0.0475302	0.589668	0.00296395	0.0232483	NA	NA	NA	NA	NA	NA	NA	NA	NA	NA	NA	NA	NA	NA	NA	NA	NA	NA
114		k__Bacteria;p__Verrucomicrobia;c__Opitutae;o__Cerasicoccales;f__Cerasicoccaceae;g__;s__	NA	NA	NA	NA	NA	NA	0.00307871	0.0156304	0.0276836	0	0.0132533	0.00188942	NA	NA	NA	NA	NA	NA	NA	NA	NA	NA	NA	NA	NA	NA	NA	NA	NA	NA
115		k__Bacteria;p__Firmicutes;c__Clostridia;o__Clostridiales;f__Peptostreptococcaceae;g__Peptostreptococcus;s__anaerobius	NA	NA	NA	NA	NA	NA	6.47e-05	0.000533544	0.0457467	0.0168434	0	0.124777	NA	NA	NA	NA	NA	NA	NA	NA	NA	NA	NA	NA	NA	NA	NA	NA	NA	NA
116	ERP008725	k__Bacteria;p__Firmicutes;c__Clostridia;o__Clostridiales;f__Lachnospiraceae;g__Clostridium;s__citroniae	NA	NA	NA	NA	NA	NA	NA	NA	NA	NA	NA	NA	0.00164354	0.0218944	0.0752036	0.762038	0.149026	0.381499	NA	NA	NA	NA	NA	NA	NA	NA	NA	NA	NA	NA
117		k__Bacteria;p__Proteobacteria;c__Deltaproteobacteria;o__Desulfovibrionales;f__Desulfovibrionaceae;g__;s__	NA	NA	NA	NA	NA	NA	NA	NA	NA	NA	NA	NA	0.00014086	0.00404158	0.102501	0.00179184	0.0163816	0.000591149	NA	NA	NA	NA	NA	NA	NA	NA	NA	NA	NA	NA
118		k__Bacteria;p__Firmicutes;c__Clostridia;o__Clostridiales;f__Christensenellaceae;g__Christensenella;s__	NA	NA	NA	NA	NA	NA	NA	NA	NA	NA	NA	NA	0.000576201	0.00976922	0.0869495	0.00141001	0.00808078	0.0013141	NA	NA	NA	NA	NA	NA	NA	NA	NA	NA	NA	NA
119		k__Bacteria;p__Firmicutes;c__Erysipelotrichi;o__Erysipelotrichales;f__Erysipelotrichaceae;g__Eubacterium;s__biforme	NA	NA	NA	NA	NA	NA	NA	NA	NA	NA	NA	NA	7.04e-05	0.00262445	0.110066	0.0275368	0.599847	0.115043	NA	NA	NA	NA	NA	NA	NA	NA	NA	NA	NA	NA
120		k__Bacteria;p__Proteobacteria;c__Betaproteobacteria;o__Burkholderiales;f__Oxalobacteraceae;g__Oxalobacter;__	NA	NA	NA	NA	NA	NA	NA	NA	NA	NA	NA	NA	0.000507009	0.0099534	0.0883728	0.000516556	0.011224	0	NA	NA	NA	NA	NA	NA	NA	NA	NA	NA	NA	NA
121		k__Bacteria;p__Proteobacteria;c__Betaproteobacteria;o__Burkholderiales;f__Alcaligenaceae;g__Sutterella;s__	NA	NA	NA	NA	NA	NA	NA	NA	NA	NA	NA	NA	0.004754	0.0466643	0.063147	1.94006	0.313922	0.574038	NA	NA	NA	NA	NA	NA	NA	NA	NA	NA	NA	NA
122		k__Bacteria;p__Bacteroidetes;c__Bacteroidia;o__Bacteroidales;f__Porphyromonadaceae;g__Parabacteroides;s__	NA	NA	NA	NA	NA	NA	NA	NA	NA	NA	NA	NA	0.000145877	0.00388659	0.102118	5.43855	0.727192	0.695289	NA	NA	NA	NA	NA	NA	NA	NA	NA	NA	NA	NA
123		k__Bacteria;p__Bacteroidetes;c__Bacteroidia;o__Bacteroidales;f__Porphyromonadaceae;g__Parabacteroides;__	NA	NA	NA	NA	NA	NA	NA	NA	NA	NA	NA	NA	0.000396808	0.00822274	0.0910934	0.00523672	0.0252231	0.00228629	NA	NA	NA	NA	NA	NA	NA	NA	NA	NA	NA	NA
124		k__Bacteria;p__Lentisphaerae;c__Lentisphaeria;o__Victivallales;f__Victivallaceae;__;__	NA	NA	NA	NA	NA	NA	NA	NA	NA	NA	NA	NA	0.00467575	0.0471366	0.0633366	0	0.00394194	0	NA	NA	NA	NA	NA	NA	NA	NA	NA	NA	NA	NA
125		k__Bacteria;p__Proteobacteria;c__Deltaproteobacteria;o__Desulfovibrionales;f__Desulfovibrionaceae;g__Desulfovibrio;s__	NA	NA	NA	NA	NA	NA	NA	NA	NA	NA	NA	NA	0.000559506	0.0099379	0.0872768	0.00643047	0.13218	0.00675638	NA	NA	NA	NA	NA	NA	NA	NA	NA	NA	NA	NA
126		k__Bacteria;p__Bacteroidetes;c__Bacteroidia;o__Bacteroidales;f__Bacteroidaceae;g__Bacteroides;s__uniformis	NA	NA	NA	NA	NA	NA	NA	NA	NA	NA	NA	NA	0.000547649	0.0102137	0.0875152	1.24229	2.48569	0.868506	NA	NA	NA	NA	NA	NA	NA	NA	NA	NA	NA	NA
127		k__Bacteria;p__Firmicutes;c__Clostridia;o__Clostridiales;f__EtOH8;g__;s__	NA	NA	NA	NA	NA	NA	NA	NA	NA	NA	NA	NA	0.00366215	0.0401759	0.0661235	0.000334242	0.00384347	0	NA	NA	NA	NA	NA	NA	NA	NA	NA	NA	NA	NA
128		k__Bacteria;p__Bacteroidetes;c__Bacteroidia;o__Bacteroidales;f__Prevotellaceae;g__Prevotella;s__copri	NA	NA	NA	NA	NA	NA	NA	NA	NA	NA	NA	NA	0.00373323	0.0397856	0.0659045	1.28052	1.11329	6.9152	NA	NA	NA	NA	NA	NA	NA	NA	NA	NA	NA	NA
129	SRP115494	k__Bacteria;p__Firmicutes;c__Bacilli;o__Lactobacillales;f__Lactobacillaceae;g__Lactobacillus;s__	NA	NA	NA	NA	NA	NA	NA	NA	NA	NA	NA	NA	NA	NA	NA	NA	NA	NA	0.027057	0.027057	0.0408731	0.000179053	0.0175853	0.0012058	NA	NA	NA	NA	NA	NA
130		k__Bacteria;p__Bacteroidetes;c__Bacteroidia;o__Bacteroidales;f__Bacteroidaceae;g__Bacteroides;s__eggerthii	NA	NA	NA	NA	NA	NA	NA	NA	NA	NA	NA	NA	NA	NA	NA	NA	NA	NA	0.000299079	0.000299079	0.0895468	0.00654571	0.464719	0.1009	NA	NA	NA	NA	NA	NA
131		k__Bacteria;p__Bacteroidetes;c__Bacteroidia;o__Bacteroidales;f__Porphyromonadaceae;g__Parabacteroides;s__distasonis	NA	NA	NA	NA	NA	NA	NA	NA	NA	NA	NA	NA	NA	NA	NA	NA	NA	NA	0.0470158	0.0470158	0.0347269	0.00731377	0.00038429	0.00273191	NA	NA	NA	NA	NA	NA
132		k__Bacteria;p__Firmicutes;c__Clostridia;o__Clostridiales;f__Lachnospiraceae;g__Moryella;s__	NA	NA	NA	NA	NA	NA	NA	NA	NA	NA	NA	NA	NA	NA	NA	NA	NA	NA	0.0264973	0.0264973	0.0411049	0.000901433	0.0142453	0	NA	NA	NA	NA	NA	NA
133		k__Bacteria;p__Actinobacteria;c__Actinobacteria;o__Bifidobacteriales;f__Bifidobacteriaceae;g__Bifidobacterium;s__adolescentis	NA	NA	NA	NA	NA	NA	NA	NA	NA	NA	NA	NA	NA	NA	NA	NA	NA	NA	0.0416354	0.0416354	0.0360821	0.0230934	0.291968	0.38007	NA	NA	NA	NA	NA	NA
134		k__Bacteria;p__Firmicutes;c__Erysipelotrichi;o__Erysipelotrichales;f__Erysipelotrichaceae;g__Clostridium;__	NA	NA	NA	NA	NA	NA	NA	NA	NA	NA	NA	NA	NA	NA	NA	NA	NA	NA	0.0134528	0.0134528	0.0485898	0	0.00518962	0	NA	NA	NA	NA	NA	NA
135		k__Bacteria;p__Bacteroidetes;c__Bacteroidia;o__Bacteroidales;f__Prevotellaceae;g__Prevotella;s__melaninogenica	NA	NA	NA	NA	NA	NA	NA	NA	NA	NA	NA	NA	NA	NA	NA	NA	NA	NA	0.0396104	0.0396104	0.0366376	0.00355248	0.0388853	0.000598547	NA	NA	NA	NA	NA	NA
136		k__Bacteria;p__Firmicutes;c__Bacilli;o__Lactobacillales;f__Streptococcaceae;g__Streptococcus;s__luteciae	NA	NA	NA	NA	NA	NA	NA	NA	NA	NA	NA	NA	NA	NA	NA	NA	NA	NA	0.0261744	0.0261744	0.0412408	0.00955015	0.0460552	0.00137677	NA	NA	NA	NA	NA	NA
137		k__Bacteria;p__Bacteroidetes;c__Bacteroidia;o__Bacteroidales;f__Bacteroidaceae;g__Bacteroides;s__plebeius	NA	NA	NA	NA	NA	NA	NA	NA	NA	NA	NA	NA	NA	NA	NA	NA	NA	NA	0.0158661	0.0158661	0.0467733	0.000728417	0.0232415	0.0917938	NA	NA	NA	NA	NA	NA
138		k__Bacteria;p__OD1;c__ZB2;o__;f__;g__;s__	NA	NA	NA	NA	NA	NA	NA	NA	NA	NA	NA	NA	NA	NA	NA	NA	NA	NA	0.0332878	0.0332878	0.0385724	8.94e-05	0	0.00293405	NA	NA	NA	NA	NA	NA
139		k__Bacteria;p__Bacteroidetes;c__Bacteroidia;o__Bacteroidales;f__Barnesiellaceae;__;__	NA	NA	NA	NA	NA	NA	NA	NA	NA	NA	NA	NA	NA	NA	NA	NA	NA	NA	0.0197851	0.0197851	0.0443376	0	0.0647734	0.00409013	NA	NA	NA	NA	NA	NA
140		k__Bacteria;p__Firmicutes;c__Clostridia;o__Clostridiales;f__Lachnospiraceae;g__Dorea;s__formicigenerans	NA	NA	NA	NA	NA	NA	NA	NA	NA	NA	NA	NA	NA	NA	NA	NA	NA	NA	0.00966649	0.00966649	0.0522183	0.200194	0.331912	0.668867	NA	NA	NA	NA	NA	NA
141	SRP129027	k__Bacteria;p__Firmicutes;c__Clostridia;o__Clostridiales;f__Lachnospiraceae;g__Lachnoclostridium;s__	NA	NA	NA	NA	NA	NA	NA	NA	NA	NA	NA	NA	NA	NA	NA	NA	NA	NA	NA	NA	NA	NA	NA	NA	4.18362e-06	0.00070494	0.107868	0.264373	0.0750951	0.13269
142		k__Bacteria;p__Firmicutes;c__;o__;f__;g__;s__	NA	NA	NA	NA	NA	NA	NA	NA	NA	NA	NA	NA	NA	NA	NA	NA	NA	NA	NA	NA	NA	NA	NA	NA	0.000113019	0.00761745	0.080348	8.6889	11.5474	9.46977
143		k__Bacteria;p__Firmicutes;c__Clostridia;o__Clostridiales;f__;g__;s__Clostridiales bacterium 42_27	NA	NA	NA	NA	NA	NA	NA	NA	NA	NA	NA	NA	NA	NA	NA	NA	NA	NA	NA	NA	NA	NA	NA	NA	0.00130194	0.0438754	0.059397	0.00452849	0.0267772	0.0148373
144		k__Bacteria;p__Firmicutes;c__Clostridia;o__Clostridiales;f__Ruminococcaceae;g__Faecalibacterium;s__Faecalibacterium sp. CAG:74_58_120	NA	NA	NA	NA	NA	NA	NA	NA	NA	NA	NA	NA	NA	NA	NA	NA	NA	NA	NA	NA	NA	NA	NA	NA	0.000519793	0.0218963	0.0673232	0.00504023	0.0266821	0.00193574
145		k__Bacteria;p__Firmicutes;c__Negativicutes;o__Veillonellales;f__Veillonellaceae;g__;s__	NA	NA	NA	NA	NA	NA	NA	NA	NA	NA	NA	NA	NA	NA	NA	NA	NA	NA	NA	NA	NA	NA	NA	NA	0.000281487	0.0135516	0.0725807	0.29234	0.0966723	0.100675
146		k__Bacteria;p__Firmicutes;c__Clostridia;o__Clostridiales;f__;g__;s__Clostridiales bacterium 41_12_two_minus	NA	NA	NA	NA	NA	NA	NA	NA	NA	NA	NA	NA	NA	NA	NA	NA	NA	NA	NA	NA	NA	NA	NA	NA	0.000189959	0.0102426	0.0759362	0.0076024	0.0433921	0.0124695
147		k__Bacteria;p__Firmicutes;c__Clostridia;o__Clostridiales;f__Lachnospiraceae;g__Roseburia;s__hominis	NA	NA	NA	NA	NA	NA	NA	NA	NA	NA	NA	NA	NA	NA	NA	NA	NA	NA	NA	NA	NA	NA	NA	NA	1.38065e-05	0.00155093	0.0979967	0.025586	0.107063	0.0333188
148		k__Bacteria;p__Actinobacteria;c__Coriobacteriia;o__Eggerthellales;f__Eggerthellaceae;g__;s__	NA	NA	NA	NA	NA	NA	NA	NA	NA	NA	NA	NA	NA	NA	NA	NA	NA	NA	NA	NA	NA	NA	NA	NA	0.00119571	0.0413285	0.0601346	0.158858	0.29605	0.220536
149		k__Bacteria;p__Firmicutes;c__Clostridia;o__Clostridiales;f__Lachnospiraceae;g__;s__	NA	NA	NA	NA	NA	NA	NA	NA	NA	NA	NA	NA	NA	NA	NA	NA	NA	NA	NA	NA	NA	NA	NA	NA	0.000284958	0.0128041	0.072476	3.51286	3.10405	2.26023
150		k__Bacteria;p__Firmicutes;c__;o__;f__;g__;s__Firmicutes bacterium CAG:94	NA	NA	NA	NA	NA	NA	NA	NA	NA	NA	NA	NA	NA	NA	NA	NA	NA	NA	NA	NA	NA	NA	NA	NA	0.000653032	0.0251511	0.0653596	0.0351981	0.0212637	0.142824
151		k__Bacteria;p__Firmicutes;c__Clostridia;o__Clostridiales;f__Ruminococcaceae;g__Faecalibacterium;s__Faecalibacterium sp. CAG:74	NA	NA	NA	NA	NA	NA	NA	NA	NA	NA	NA	NA	NA	NA	NA	NA	NA	NA	NA	NA	NA	NA	NA	NA	0.000384102	0.0167022	0.0699201	0.00201554	0.0176408	0.000837866
152		k__Bacteria;p__Firmicutes;c__Clostridia;o__Clostridiales;f__Oscillospiraceae;g__Oscillibacter;s__	NA	NA	NA	NA	NA	NA	NA	NA	NA	NA	NA	NA	NA	NA	NA	NA	NA	NA	NA	NA	NA	NA	NA	NA	1.43274e-06	0.000275906	0.116636	0.0945915	0.282847	0.246979
153		k__Bacteria;p__Actinobacteria;c__Coriobacteriia;o__;f__;g__;s__	NA	NA	NA	NA	NA	NA	NA	NA	NA	NA	NA	NA	NA	NA	NA	NA	NA	NA	NA	NA	NA	NA	NA	NA	0.000235996	0.0122355	0.0740862	0.114458	0.267258	0.226058
154		k__Bacteria;p__Actinobacteria;c__Coriobacteriia;o__Eggerthellales;f__Eggerthellaceae;g__Eggerthella;s__Eggerthella sp. CAG:298	NA	NA	NA	NA	NA	NA	NA	NA	NA	NA	NA	NA	NA	NA	NA	NA	NA	NA	NA	NA	NA	NA	NA	NA	0.000146694	0.00859753	0.0781349	0.00352649	0.0388819	0.0099483
155		k__Bacteria;p__Firmicutes;c__;o__;f__;g__;s__Firmicutes bacterium CAG:124	NA	NA	NA	NA	NA	NA	NA	NA	NA	NA	NA	NA	NA	NA	NA	NA	NA	NA	NA	NA	NA	NA	NA	NA	0.000132705	0.00813121	0.078986	0.0130192	0.177457	0.1076
156		k__Bacteria;p__Firmicutes;c__Clostridia;o__Clostridiales;f__;g__;s__Clostridiales bacterium 52_15	NA	NA	NA	NA	NA	NA	NA	NA	NA	NA	NA	NA	NA	NA	NA	NA	NA	NA	NA	NA	NA	NA	NA	NA	0.000545773	0.022294	0.0669039	0.0140315	0.150311	0.0980346
157		k__Bacteria;p__Firmicutes;c__Clostridia;o__Clostridiales;f__Eubacteriaceae;g__Eubacterium;s__uncultured Eubacterium sp.	NA	NA	NA	NA	NA	NA	NA	NA	NA	NA	NA	NA	NA	NA	NA	NA	NA	NA	NA	NA	NA	NA	NA	NA	8.06344e-05	0.0057208	0.0832053	0.0222822	0.0525545	0.0167338
158		k__Bacteria;p__Firmicutes;c__Clostridia;o__Clostridiales;f__Ruminococcaceae;g__Subdoligranulum;s__	NA	NA	NA	NA	NA	NA	NA	NA	NA	NA	NA	NA	NA	NA	NA	NA	NA	NA	NA	NA	NA	NA	NA	NA	0.000284036	0.0132028	0.0725037	0.075194	0.161647	0.10647
159		k__Bacteria;p__Firmicutes;c__Clostridia;o__Clostridiales;f__Oscillospiraceae;g__Oscillibacter;s__Oscillibacter sp. 57_20	NA	NA	NA	NA	NA	NA	NA	NA	NA	NA	NA	NA	NA	NA	NA	NA	NA	NA	NA	NA	NA	NA	NA	NA	0.000866494	0.0324454	0.0629201	0.00493768	0.0496428	0.0297188
160		k__Bacteria;p__Firmicutes;c__Clostridia;o__Clostridiales;f__Lachnospiraceae;g__Blautia;s__uncultured Blautia sp.	NA	NA	NA	NA	NA	NA	NA	NA	NA	NA	NA	NA	NA	NA	NA	NA	NA	NA	NA	NA	NA	NA	NA	NA	2.63213e-05	0.00253436	0.0926166	0.0676647	0.171241	0.101794
161		k__Bacteria;p__Actinobacteria;c__Actinobacteria;o__;f__;g__;s__	NA	NA	NA	NA	NA	NA	NA	NA	NA	NA	NA	NA	NA	NA	NA	NA	NA	NA	NA	NA	NA	NA	NA	NA	0.0014822	0.0487317	0.0582722	0.115489	0.0950469	0.179426
162		k__Bacteria;p__Firmicutes;c__Clostridia;o__Clostridiales;f__Lachnospiraceae;g__Roseburia;s__Roseburia sp. CAG:309	NA	NA	NA	NA	NA	NA	NA	NA	NA	NA	NA	NA	NA	NA	NA	NA	NA	NA	NA	NA	NA	NA	NA	NA	0.00115602	0.0410084	0.0604269	0.00181314	0.0206443	0.00267727
163		k__Bacteria;p__Firmicutes;c__;o__;f__;g__;s__Firmicutes bacterium CAG:176	NA	NA	NA	NA	NA	NA	NA	NA	NA	NA	NA	NA	NA	NA	NA	NA	NA	NA	NA	NA	NA	NA	NA	NA	1.07678e-08	1.4515e-05	0.155571	0.0028786	0.172753	0.00833691
164		k__Bacteria;p__Firmicutes;c__Clostridia;o__Clostridiales;f__Lachnospiraceae;g__Anaerobutyricum;s__hallii	NA	NA	NA	NA	NA	NA	NA	NA	NA	NA	NA	NA	NA	NA	NA	NA	NA	NA	NA	NA	NA	NA	NA	NA	0.000278881	0.0139234	0.0726602	0.0355562	0.0797906	0.0308151
165		k__Bacteria;p__Firmicutes;c__Clostridia;o__Clostridiales;f__Clostridiaceae;g__Butyricicoccus;s__	NA	NA	NA	NA	NA	NA	NA	NA	NA	NA	NA	NA	NA	NA	NA	NA	NA	NA	NA	NA	NA	NA	NA	NA	3.78773e-05	0.00319116	0.0895675	0.0450056	0.100179	0.0678556
166		k__Bacteria;p__Firmicutes;c__Clostridia;o__Clostridiales;f__Ruminococcaceae;g__Subdoligranulum;s__Subdoligranulum sp. APC924/74	NA	NA	NA	NA	NA	NA	NA	NA	NA	NA	NA	NA	NA	NA	NA	NA	NA	NA	NA	NA	NA	NA	NA	NA	8.1584e-08	3.66584e-05	0.139662	0.111582	0.707715	0.29499
167		k__Bacteria;p__Bacteroidetes;c__Bacteroidia;o__Bacteroidales;f__Rikenellaceae;g__Alistipes;s__obesi	NA	NA	NA	NA	NA	NA	NA	NA	NA	NA	NA	NA	NA	NA	NA	NA	NA	NA	NA	NA	NA	NA	NA	NA	0.00013222	0.00848725	0.0790171	0.00805664	0.0763597	0.0431446
168		k__Bacteria;p__Actinobacteria;c__Coriobacteriia;o__Eggerthellales;f__;g__;s__	NA	NA	NA	NA	NA	NA	NA	NA	NA	NA	NA	NA	NA	NA	NA	NA	NA	NA	NA	NA	NA	NA	NA	NA	1.05782e-06	0.000237657	0.119102	0.0040647	0.0390907	0.0121136

## Sheet: SRP183770
Taxonomy predicted as significance in SRP183770
Taxonomy	p-values	p-values (corrected)	Effect size	Note	CD: mean rel. freq. (%)	CD: std. dev. (%)	HC: mean rel. freq. (%)	HC: std. dev. (%)	UC: mean rel. freq. (%)	UC: std. dev. (%)	2011.1	2011.1: parent seq. count	2011.1: rel. freq. (%)	2011.2	2011.2: parent seq. count	2011.2: rel. freq. (%)	2023.1	2023.1: parent seq. count	2023.1: rel. freq. (%)	2023.2	2023.2: parent seq. count	2023.2: rel. freq. (%)	2037.1	2037.1: parent seq. count	2037.1: rel. freq. (%)	2037.2	2037.2: parent seq. count	2037.2: rel. freq. (%)	2057.1	2057.1: parent seq. count	2057.1: rel. freq. (%)	2057.2	2057.2: parent seq. count	2057.2: rel. freq. (%)	2084.1	2084.1: parent seq. count	2084.1: rel. freq. (%)	2084.2	2084.2: parent seq. count	2084.2: rel. freq. (%)	2093.1	2093.1: parent seq. count	2093.1: rel. freq. (%)	2093.2	2093.2: parent seq. count	2093.2: rel. freq. (%)	2101.1	2101.1: parent seq. count	2101.1: rel. freq. (%)
k__Bacteria;p__Actinobacteria;c__Actinobacteria;o__Bifidobacteriales;f__Bifidobacteriaceae;g__Bifidobacterium;s__bifidum	0.000329025	0.0256639	0.127089		0.0844932	0.363436	0.262892	0.598719	0.841868	1.26429	0	6241	0	0	40088	0	0	21391	0	0	41582	0	0	27184	0	0	17772	0	0	42879	0	0	27495	0	0	30039	0	0	26483	0	0	18885	0	0	39598	0	0	29826	0
k__Bacteria;p__Actinobacteria;c__Actinobacteria;o__Bifidobacteriales;f__Bifidobacteriaceae;g__Bifidobacterium;s__breve	0.00127204	0.0425224	0.106851		2.44695	4.91699	2.24701	3.34676	7.15473	9.80873	0	6241	0	0	40088	0	1356	21391	6.33911	4712	41582	11.3318	467	27184	1.71792	0	17772	0	0	42879	0	762	27495	2.77141	0	30039	0	0	26483	0	0	18885	0	0	39598	0	25	29826	0.0838195
k__Bacteria;p__Actinobacteria;c__Coriobacteriia;o__Coriobacteriales;f__Coriobacteriaceae;g__;s__	0.00169587	0.0496042	0.102487		0.0587595	0.126817	0.263915	0.334547	0.117637	0.256535	0	6241	0	0	40088	0	0	21391	0	120	41582	0.288586	0	27184	0	0	17772	0	36	42879	0.0839572	0	27495	0	0	30039	0	80	26483	0.302081	0	18885	0	0	39598	0	164	29826	0.549856
k__Bacteria;p__Firmicutes;c__Clostridia;o__Clostridiales;f__;g__;s__	6.26094e-06	0.00146506	0.18378		0.269503	0.604152	2.18509	1.8374	1.36738	2.08719	0	6241	0	0	40088	0	0	21391	0	295	41582	0.709442	79	27184	0.290612	0	17772	0	0	42879	0	0	27495	0	0	30039	0	12	26483	0.0453121	0	18885	0	0	39598	0	39	29826	0.130758
k__Bacteria;p__Firmicutes;c__Clostridia;o__Clostridiales;f__Clostridiaceae;g__Clostridium;s__	0.000366699	0.0214519	0.125484		0.349145	0.794893	0.632211	0.761532	1.16458	1.02829	0	6241	0	0	40088	0	0	21391	0	42	41582	0.101005	0	27184	0	0	17772	0	0	42879	0	0	27495	0	186	30039	0.619195	0	26483	0	0	18885	0	129	39598	0.325774	0	29826	0
k__Bacteria;p__Firmicutes;c__Clostridia;o__Clostridiales;f__Lachnospiraceae;g__Ruminococcus;s__gnavus	0.00045012	0.0210656	0.12244		4.20047	8.52104	0.152845	0.73238	0.568938	1.22221	317	6241	5.07931	0	40088	0	98	21391	0.458137	88	41582	0.21163	3778	27184	13.8979	1638	17772	9.21675	414	42879	0.965508	0	27495	0	417	30039	1.3882	117	26483	0.441793	681	18885	3.60604	754	39598	1.90414	1250	29826	4.19097
k__Bacteria;p__Firmicutes;c__Clostridia;o__Clostridiales;f__Lachnospiraceae;g__Blautia;s__producta	0.000974888	0.0380206	0.11087		6.22336	13.5119	0.237211	0.4926	0.770705	1.44629	1153	6241	18.4746	610	40088	1.52165	235	21391	1.09859	551	41582	1.32509	0	27184	0	0	17772	0	29351	42879	68.4508	0	27495	0	239	30039	0.795632	334	26483	1.26119	964	18885	5.10458	1049	39598	2.64912	9099	29826	30.5069
k__Bacteria;p__Firmicutes;c__Clostridia;o__Clostridiales;f__Lachnospiraceae;g__Coprococcus;s__catus	4.15485e-05	0.00486117	0.157173		0.10031	0.350702	0.642588	0.674706	0.36646	0.429502	0	6241	0	0	40088	0	0	21391	0	0	41582	0	0	27184	0	0	17772	0	0	42879	0	0	27495	0	0	30039	0	0	26483	0	0	18885	0	0	39598	0	0	29826	0
k__Bacteria;p__Firmicutes;c__Clostridia;o__Clostridiales;f__Lachnospiraceae;g__Coprococcus;s__eutactus	0.00172875	0.0449475	0.102195		0.104759	0.393893	0.535208	0.969104	0.0589438	0.278919	0	6241	0	0	40088	0	0	21391	0	0	41582	0	26	27184	0.0956445	0	17772	0	0	42879	0	0	27495	0	0	30039	0	0	26483	0	0	18885	0	0	39598	0	0	29826	0
k__Bacteria;p__Firmicutes;c__Clostridia;o__Clostridiales;f__Ruminococcaceae;g__Ruminococcus;__	0.00210576	0.0492749	0.0991882		0.0297061	0.108754	0.126858	0.219366	0.0160473	0.0698162	0	6241	0	5	40088	0.0124726	0	21391	0	0	41582	0	0	27184	0	0	17772	0	0	42879	0	0	27495	0	0	30039	0	0	26483	0	0	18885	0	0	39598	0	0	29826	0
[truncated: 324 more columns]

## Sheet: SRP128892
Taxonomy predicted as significance in SRP128892
Taxonomy	p-values	p-values (corrected)	Effect size	Note	CD: mean rel. freq. (%)	CD: std. dev. (%)	HC: mean rel. freq. (%)	HC: std. dev. (%)	UC: mean rel. freq. (%)	UC: std. dev. (%)	CD.SPA.1.0	CD.SPA.1.0: parent seq. count	CD.SPA.1.0: rel. freq. (%)	CD.SPA.1.1	CD.SPA.1.1: parent seq. count	CD.SPA.1.1: rel. freq. (%)	CD.SPA.10.0	CD.SPA.10.0: parent seq. count	CD.SPA.10.0: rel. freq. (%)	CD.SPA.12.0	CD.SPA.12.0: parent seq. count	CD.SPA.12.0: rel. freq. (%)	CD.SPA.12.1	CD.SPA.12.1: parent seq. count	CD.SPA.12.1: rel. freq. (%)	CD.SPA.12.2	CD.SPA.12.2: parent seq. count	CD.SPA.12.2: rel. freq. (%)	CD.SPA.12.3	CD.SPA.12.3: parent seq. count	CD.SPA.12.3: rel. freq. (%)	CD.SPA.12.4	CD.SPA.12.4: parent seq. count	CD.SPA.12.4: rel. freq. (%)	CD.SPA.15.0	CD.SPA.15.0: parent seq. count	CD.SPA.15.0: rel. freq. (%)	CD.SPA.15.1	CD.SPA.15.1: parent seq. count	CD.SPA.15.1: rel. freq. (%)	CD.SPA.15.2	CD.SPA.15.2: parent seq. count	CD.SPA.15.2: rel. freq. (%)	CD.SPA.15.3	CD.SPA.15.3: parent seq. count	CD.SPA.15.3: rel. freq. (%)	CD.SPA.15.4	CD.SPA.15.4: parent seq. count	CD.SPA.15.4: rel. freq. (%)
k__Archaea;p__Euryarchaeota;c__Methanobacteria;o__Methanobacteriales;f__Methanobacteriaceae;g__Methanobrevibacter;s__	0.0103747	0.046535	0.0219325		0.00324176	0.0255699	0.208901	0.425426	0.197365	1.03407	0	13369	0	0	9136	0	0	6082	0	0	8003	0	0	7125	0	0	6581	0	0	5811	0	0	7187	0	0	9915	0	0	4772	0	0	8169	0	0	6191	0	0	6300	0
k__Archaea;p__Euryarchaeota;c__Methanobacteria;o__Methanobacteriales;f__Methanobacteriaceae;g__Methanosphaera;s__	0.000722301	0.00444937	0.0345027		0	0	0.0267067	0.105985	0.00250086	0.0197804	0	13369	0	0	9136	0	0	6082	0	0	8003	0	0	7125	0	0	6581	0	0	5811	0	0	7187	0	0	9915	0	0	4772	0	0	8169	0	0	6191	0	0	6300	0
k__Bacteria;p__Actinobacteria;c__Actinobacteria;o__Actinomycetales;f__Actinomycetaceae;g__Actinomyces;s__hyovaginalis	0.00113483	0.00680896	0.0323829		0.028827	0.0854635	0.00492084	0.020609	0.0134756	0.0389034	0	13369	0	0	9136	0	15	6082	0.246629	10	8003	0.124953	0	7125	0	12	6581	0.182343	0	5811	0	0	7187	0	0	9915	0	0	4772	0	0	8169	0	0	6191	0	0	6300	0
k__Bacteria;p__Actinobacteria;c__Actinobacteria;o__Bifidobacteriales;f__Bifidobacteriaceae;__;__	1.07055e-05	0.00010991	0.0540419		0.00359443	0.0416086	0.00410487	0.0298326	0.122892	0.411321	0	13369	0	0	9136	0	0	6082	0	0	8003	0	0	7125	0	0	6581	0	0	5811	0	0	7187	0	0	9915	0	0	4772	0	0	8169	0	0	6191	0	0	6300	0
k__Bacteria;p__Actinobacteria;c__Actinobacteria;o__Bifidobacteriales;f__Bifidobacteriaceae;g__Bifidobacterium;__	0.00222514	0.0120943	0.0292149		0.674559	1.36741	0.500618	0.679881	1.37967	3.56233	257	13369	1.92236	848	9136	9.28196	110	6082	1.80862	0	8003	0	0	7125	0	0	6581	0	0	5811	0	0	7187	0	111	9915	1.11952	215	4772	4.50545	192	8169	2.35035	143	6191	2.3098	319	6300	5.06349
k__Bacteria;p__Actinobacteria;c__Actinobacteria;o__Bifidobacteriales;f__Bifidobacteriaceae;g__Bifidobacterium;s__bifidum	0.00386391	0.0189907	0.0266108		0.0807915	0.319035	0.0182577	0.0812222	0.107257	0.234664	16	13369	0.11968	97	9136	1.06173	0	6082	0	0	8003	0	0	7125	0	0	6581	0	0	5811	0	0	7187	0	0	9915	0	9	4772	0.1886	12	8169	0.146897	0	6191	0	0	6300	0
k__Bacteria;p__Actinobacteria;c__Coriobacteriia;o__Coriobacteriales;f__Coriobacteriaceae;g__;s__	1.55858e-10	4.50039e-09	0.103827		0.027903	0.124402	0.190327	0.337022	0.275602	0.362441	0	13369	0	0	9136	0	0	6082	0	0	8003	0	0	7125	0	0	6581	0	0	5811	0	0	7187	0	0	9915	0	0	4772	0	0	8169	0	0	6191	0	0	6300	0
k__Bacteria;p__Actinobacteria;c__Coriobacteriia;o__Coriobacteriales;f__Coriobacteriaceae;g__Collinsella;__	7.10619e-06	7.63502e-05	0.0559219		0.0359569	0.18166	0.0158275	0.04859	0.106163	0.206437	8	13369	0.0598399	0	9136	0	0	6082	0	0	8003	0	0	7125	0	0	6581	0	0	5811	0	0	7187	0	0	9915	0	0	4772	0	0	8169	0	0	6191	0	50	6300	0.793651
k__Bacteria;p__Actinobacteria;c__Coriobacteriia;o__Coriobacteriales;f__Coriobacteriaceae;g__Olsenella;s__uli	0.000344588	0.00227428	0.0379652		0.00789621	0.0437309	0.00264974	0.0232822	0.0444869	0.158038	0	13369	0	0	9136	0	0	6082	0	0	8003	0	0	7125	0	0	6581	0	0	5811	0	0	7187	0	0	9915	0	0	4772	0	0	8169	0	0	6191	0	0	6300	0
k__Bacteria;p__Actinobacteria;c__Coriobacteriia;o__Coriobacteriales;f__Coriobacteriaceae;g__Slackia;s__	0.000164524	0.00116939	0.0414116		0	0	0.00111575	0.00638482	0.00452251	0.0146711	0	13369	0	0	9136	0	0	6082	0	0	8003	0	0	7125	0	0	6581	0	0	5811	0	0	7187	0	0	9915	0	0	4772	0	0	8169	0	0	6191	0	0	6300	0
k__Bacteria;p__Bacteroidetes;__;__;__;__;__	0.00304288	0.0159751	0.0277388		0.00276294	0.0185695	0.0185357	0.0523991	0.0227653	0.0673502	0	13369	0	0	9136	0	0	6082	0	0	8003	0	0	7125	0	0	6581	0	0	5811	0	0	7187	0	0	9915	0	0	4772	0	0	8169	0	0	6191	0	0	6300	0
k__Bacteria;p__Bacteroidetes;c__Bacteroidia;o__Bacteroidales;f__Odoribacteraceae;g__Butyricimonas;s__	0.000109109	0.000813035	0.0433209		0.0786711	0.188034	0.158757	0.220299	0.206382	0.30837	20	13369	0.1496	105	9136	1.1493	0	6082	0	0	8003	0	0	7125	0	0	6581	0	0	5811	0	0	7187	0	0	9915	0	0	4772	0	0	8169	0	0	6191	0	0	6300	0
k__Bacteria;p__Bacteroidetes;c__Bacteroidia;o__Bacteroidales;f__Bacteroidaceae;g__Bacteroides;__	0.00850496	0.0389039	0.0228756		1.35339	1.72508	0.967878	1.18529	0.857424	1.11445	438	13369	3.27624	229	9136	2.50657	0	6082	0	49	8003	0.61227	258	7125	3.62105	139	6581	2.11214	127	5811	2.18551	0	7187	0	0	9915	0	0	4772	0	0	8169	0	0	6191	0	115	6300	1.8254
k__Bacteria;p__Bacteroidetes;c__Bacteroidia;o__Bacteroidales;f__Bacteroidaceae;g__Bacteroides;s__	5.29536e-08	8.73735e-07	0.07811		16.9343	17.4556	9.05528	8.37323	9.62596	9.23387	6548	13369	48.979	1654	9136	18.1042	0	6082	0	171	8003	2.1367	2137	7125	29.993	987	6581	14.9977	277	5811	4.76682	1368	7187	19.0344	4042	9915	40.7665	1581	4772	33.1308	2199	8169	26.9188	1402	6191	22.6458	147	6300	2.33333
k__Bacteria;p__Bacteroidetes;c__Bacteroidia;o__Bacteroidales;f__Bacteroidaceae;g__Bacteroides;s__caccae	0.00369225	0.0183422	0.0268255		0.329833	0.59439	0.551924	0.764168	0.570404	0.556565	132	13369	0.987359	118	9136	1.29159	0	6082	0	0	8003	0	0	7125	0	0	6581	0	0	5811	0	0	7187	0	0	9915	0	0	4772	0	0	8169	0	0	6191	0	0	6300	0
k__Bacteria;p__Bacteroidetes;c__Bacteroidia;o__Bacteroidales;f__Bacteroidaceae;g__Bacteroides;s__coprophilus	0.0112562	0.0481515	0.0215453		0	0	0.107747	0.402096	0.125039	0.497817	0	13369	0	0	9136	0	0	6082	0	0	8003	0	0	7125	0	0	6581	0	0	5811	0	0	7187	0	0	9915	0	0	4772	0	0	8169	0	0	6191	0	0	6300	0
k__Bacteria;p__Bacteroidetes;c__Bacteroidia;o__Bacteroidales;f__Bacteroidaceae;g__Bacteroides;s__fragilis	0.00335696	0.0168578	0.0272751		2.79149	9.22954	0.624254	6.23485	0.318308	0.67559	0	13369	0	46	9136	0.503503	18	6082	0.295955	0	8003	0	94	7125	1.3193	111	6581	1.68667	95	5811	1.63483	125	7187	1.73925	0	9915	0	0	4772	0	0	8169	0	0	6191	0	0	6300	0
k__Bacteria;p__Bacteroidetes;c__Bacteroidia;o__Bacteroidales;f__Porphyromonadaceae;g__Parabacteroides;s__gordonii	8.41855e-05	0.000637601	0.0445244		0.0149014	0.0850678	0.0969924	0.244829	0.0308985	0.114529	0	13369	0	0	9136	0	0	6082	0	0	8003	0	0	7125	0	0	6581	0	0	5811	0	0	7187	0	0	9915	0	0	4772	0	0	8169	0	0	6191	0	0	6300	0
k__Bacteria;p__Bacteroidetes;c__Bacteroidia;o__Bacteroidales;f__Porphyromonadaceae;g__Porphyromonas;s__	0.00172835	0.00985797	0.0304048		0.000703671	0.00575606	0.00106275	0.0054159	0.0433957	0.199769	0	13369	0	4	9136	0.0437828	0	6082	0	0	8003	0	0	7125	0	0	6581	0	0	5811	0	0	7187	0	0	9915	0	0	4772	0	0	8169	0	0	6191	0	0	6300	0
k__Bacteria;p__Bacteroidetes;c__Bacteroidia;o__Bacteroidales;f__Rikenellaceae;__;__	1.97121e-05	0.00018214	0.0512345		0.0403048	0.16234	0.167661	0.329153	0.19553	0.331092	17	13369	0.12716	141	9136	1.54335	0	6082	0	0	8003	0	0	7125	0	6	6581	0.0911716	0	5811	0	0	7187	0	0	9915	0	0	4772	0	0	8169	0	0	6191	0	0	6300	0
k__Bacteria;p__Bacteroidetes;c__Bacteroidia;o__Bacteroidales;f__Rikenellaceae;g__;s__	1.51879e-07	2.33893e-06	0.0733826		0.0298787	0.164254	0.110284	0.288349	0.25659	0.462518	2	13369	0.01496	133	9136	1.45578	0	6082	0	0	8003	0	0	7125	0	0	6581	0	0	5811	0	0	7187	0	0	9915	0	0	4772	0	0	8169	0	0	6191	0	0	6300	0
k__Bacteria;p__Bacteroidetes;c__Bacteroidia;o__Bacteroidales;f__Rikenellaceae;g__Alistipes;s__indistinctus	1.11582e-07	1.77762e-06	0.0747684		0.100778	0.28691	0.154363	0.246285	0.296689	0.316649	66	13369	0.493679	242	9136	2.64886	0	6082	0	0	8003	0	0	7125	0	0	6581	0	0	5811	0	0	7187	0	0	9915	0	0	4772	0	0	8169	0	0	6191	0	0	6300	0
k__Bacteria;p__Bacteroidetes;c__Bacteroidia;o__Bacteroidales;f__Rikenellaceae;g__Alistipes;s__massiliensis	1.49045e-06	1.72147e-05	0.0630528		0.0449576	0.221635	0.041991	0.144096	0.169768	0.295918	101	13369	0.755479	180	9136	1.97023	0	6082	0	0	8003	0	0	7125	0	0	6581	0	0	5811	0	0	7187	0	0	9915	0	0	4772	0	0	8169	0	0	6191	0	0	6300	0
k__Bacteria;p__Bacteroidetes;c__Bacteroidia;o__Bacteroidales;f__Rikenellaceae;g__Alistipes;s__putredinis	0.00211023	0.0116063	0.0294648		0.300914	0.522272	0.534962	0.620694	0.456581	0.535993	0	13369	0	0	9136	0	0	6082	0	0	8003	0	143	7125	2.00702	149	6581	2.26409	10	5811	0.172087	138	7187	1.92013	0	9915	0	0	4772	0	0	8169	0	0	6191	0	0	6300	0
k__Bacteria;p__Bacteroidetes;c__Bacteroidia;o__Bacteroidales;f__Rikenellaceae;g__human;s__gut metagenome	0.00256922	0.0138021	0.0285371		0.0178278	0.167184	0.12794	0.38333	0.0498453	0.207159	0	13369	0	0	9136	0	0	6082	0	0	8003	0	0	7125	0	0	6581	0	0	5811	0	0	7187	0	0	9915	0	0	4772	0	0	8169	0	0	6191	0	0	6300	0
k__Bacteria;p__Bacteroidetes;c__Bacteroidia;o__Bacteroidales;f__S24-7;g__;s__	7.17691e-05	0.000571678	0.0452642		0.0560895	0.2576	0.271158	0.634841	0.0975196	0.269268	0	13369	0	0	9136	0	0	6082	0	0	8003	0	0	7125	0	0	6581	0	0	5811	0	0	7187	0	0	9915	0	0	4772	0	0	8169	0	0	6191	0	0	6300	0
k__Bacteria;p__Firmicutes;c__Bacilli;o__Gemellales;f__Gemellaceae;g__Gemella;s__	0.00460372	0.0221554	0.0257826		0.0145764	0.0498253	0.00126763	0.00800127	0.0463558	0.201596	0	13369	0	0	9136	0	0	6082	0	0	8003	0	0	7125	0	0	6581	0	0	5811	0	0	7187	0	0	9915	0	0	4772	0	0	8169	0	0	6191	0	0	6300	0
k__Bacteria;p__Firmicutes;c__Bacilli;o__Lactobacillales;f__Enterococcaceae;__;__	0.000122741	0.000900098	0.042774		0.101894	0.309185	0.00910665	0.047245	0.0284338	0.116476	0	13369	0	0	9136	0	0	6082	0	0	8003	0	0	7125	0	0	6581	0	0	5811	0	0	7187	0	0	9915	0	0	4772	0	0	8169	0	0	6191	0	0	6300	0
k__Bacteria;p__Firmicutes;c__Bacilli;o__Lactobacillales;f__Streptococcaceae;g__Streptococcus;__	0.00299492	0.015904	0.0278138		0.599065	1.34031	0.173738	0.675098	0.344731	1.0638	333	13369	2.49084	120	9136	1.31349	0	6082	0	227	8003	2.83644	0	7125	0	376	6581	5.71342	0	5811	0	17	7187	0.236538	0	9915	0	0	4772	0	0	8169	0	0	6191	0	0	6300	0
k__Bacteria;p__Firmicutes;c__Bacilli;o__Turicibacterales;f__Turicibacteraceae;g__Turicibacter;s__	0.000487184	0.00317013	0.0363466		0.00397969	0.0239146	0.0926189	0.283131	0.058809	0.146815	0	13369	0	0	9136	0	0	6082	0	0	8003	0	0	7125	0	0	6581	0	0	5811	0	0	7187	0	0	9915	0	0	4772	0	0	8169	0	0	6191	0	0	6300	0
k__Bacteria;p__Firmicutes;c__Clostridia;__;__;__;__	0.0105123	0.0466988	0.02187		0.000367568	0.0042549	0.00172633	0.0149822	0.00693138	0.02857	0	13369	0	0	9136	0	0	6082	0	0	8003	0	0	7125	0	0	6581	0	0	5811	0	0	7187	0	0	9915	0	0	4772	0	0	8169	0	0	6191	0	0	6300	0
k__Bacteria;p__Firmicutes;c__Clostridia;o__Clostridiales;__;__;__	2.23771e-07	3.04065e-06	0.0716377		1.62716	1.73061	3.40113	3.78503	2.81445	1.7681	8	13369	0.0598399	34	9136	0.372154	5	6082	0.0822098	602	8003	7.52218	5	7125	0.0701754	93	6581	1.41316	26	5811	0.447427	349	7187	4.85599	244	9915	2.46092	44	4772	0.922045	277	8169	3.39087	20	6191	0.32305	184	6300	2.92063
k__Bacteria;p__Firmicutes;c__Clostridia;o__Clostridiales;f__;g__;s__	1.8676e-19	1.43805e-17	0.188882		1.2547	1.76051	4.94756	4.25903	4.36791	3.44588	0	13369	0	17	9136	0.186077	5	6082	0.0822098	0	8003	0	3	7125	0.0421053	2	6581	0.0303905	3	5811	0.0516262	19	7187	0.264366	3	9915	0.0302572	0	4772	0	0	8169	0	22	6191	0.355355	36	6300	0.571429
k__Bacteria;p__Firmicutes;c__Clostridia;o__Clostridiales;f__Mogibacteriaceae;g__;s__	7.56024e-11	2.32855e-09	0.106969		0.0939796	0.215905	0.407008	0.59791	0.503379	0.569322	0	13369	0	21	9136	0.22986	0	6082	0	0	8003	0	0	7125	0	0	6581	0	0	5811	0	0	7187	0	0	9915	0	0	4772	0	0	8169	0	7	6191	0.113067	13	6300	0.206349
k__Bacteria;p__Firmicutes;c__Clostridia;o__Clostridiales;f__Tissierellaceae;g__Anaerococcus;s__	0.000251597	0.00173489	0.0394329		0.0184466	0.11489	0.000166659	0.00205471	0.0867286	0.305601	0	13369	0	0	9136	0	0	6082	0	0	8003	0	0	7125	0	0	6581	0	0	5811	0	0	7187	0	0	9915	0	0	4772	0	0	8169	0	0	6191	0	0	6300	0
k__Bacteria;p__Firmicutes;c__Clostridia;o__Clostridiales;f__Tissierellaceae;g__Parvimonas;s__	5.31147e-06	5.84262e-05	0.057255		0.00220352	0.0143252	0.0028784	0.0282687	0.147205	0.48774	0	13369	0	0	9136	0	0	6082	0	0	8003	0	0	7125	0	0	6581	0	0	5811	0	0	7187	0	0	9915	0	0	4772	0	0	8169	0	0	6191	0	0	6300	0
k__Bacteria;p__Firmicutes;c__Clostridia;o__Clostridiales;f__Tissierellaceae;g__Peptoniphilus;s__	3.00115e-07	3.96152e-06	0.0703139		0.00858789	0.0367901	0.000701421	0.00406012	0.134326	0.392306	0	13369	0	0	9136	0	2	6082	0.0328839	0	8003	0	0	7125	0	0	6581	0	0	5811	0	0	7187	0	0	9915	0	0	4772	0	0	8169	0	0	6191	0	0	6300	0
k__Bacteria;p__Firmicutes;c__Clostridia;o__Clostridiales;f__Christensenellaceae;g__;s__	1.04565e-09	2.54257e-08	0.0955079		0.0271722	0.142892	0.741582	1.205	0.534806	1.03266	0	13369	0	0	9136	0	0	6082	0	0	8003	0	0	7125	0	0	6581	0	0	5811	0	0	7187	0	0	9915	0	0	4772	0	0	8169	0	0	6191	0	0	6300	0
k__Bacteria;p__Firmicutes;c__Clostridia;o__Clostridiales;f__Clostridiaceae;__;__	1.87981e-05	0.00017724	0.0514531		0.022051	0.17916	0.171651	0.333147	0.0862951	0.261019	0	13369	0	0	9136	0	0	6082	0	0	8003	0	0	7125	0	0	6581	0	0	5811	0	0	7187	0	0	9915	0	0	4772	0	0	8169	0	0	6191	0	0	6300	0
k__Bacteria;p__Firmicutes;c__Clostridia;o__Clostridiales;f__Clostridiaceae;g__02d06;s__	4.48282e-07	5.59747e-06	0.0685012		0	0	0.0553063	0.142493	0.00900527	0.0542769	0	13369	0	0	9136	0	0	6082	0	0	8003	0	0	7125	0	0	6581	0	0	5811	0	0	7187	0	0	9915	0	0	4772	0	0	8169	0	0	6191	0	0	6300	0
k__Bacteria;p__Firmicutes;c__Clostridia;o__Clostridiales;f__Clostridiaceae;g__Clostridium;__	7.22898e-05	0.000566066	0.0452307		0.0681828	0.380769	0.300017	0.53009	0.227202	0.408517	0	13369	0	4	9136	0.0437828	4	6082	0.0657678	0	8003	0	0	7125	0	0	6581	0	0	5811	0	0	7187	0	0	9915	0	0	4772	0	0	8169	0	0	6191	0	4	6300	0.0634921
k__Bacteria;p__Firmicutes;c__Clostridia;o__Clostridiales;f__Clostridiaceae;g__Clostridium;s__	9.12509e-06	9.58134e-05	0.0547751		0.116978	0.28607	0.260914	0.324525	0.314797	0.405442	54	13369	0.40392	9	9136	0.0985114	0	6082	0	0	8003	0	0	7125	0	0	6581	0	0	5811	0	0	7187	0	0	9915	0	22	4772	0.461023	0	8169	0	43	6191	0.694557	39	6300	0.619048
k__Bacteria;p__Firmicutes;c__Clostridia;o__Clostridiales;f__Dehalobacteriaceae;g__Dehalobacterium;s__	0.000270607	0.00183854	0.0390932		0.00113605	0.00664334	0.0193245	0.0383502	0.0223332	0.0710122	0	13369	0	0	9136	0	0	6082	0	0	8003	0	0	7125	0	0	6581	0	0	5811	0	0	7187	0	0	9915	0	0	4772	0	0	8169	0	0	6191	0	0	6300	0
k__Bacteria;p__Firmicutes;c__Clostridia;o__Clostridiales;f__Eubacteriaceae;g__Anaerofustis;s__	0.0112678	0.0477588	0.0215404		0.00592058	0.0384289	0.00136711	0.00601459	0.0118065	0.0330563	4	13369	0.02992	3	9136	0.0328371	0	6082	0	0	8003	0	0	7125	0	0	6581	0	0	5811	0	0	7187	0	0	9915	0	0	4772	0	0	8169	0	0	6191	0	0	6300	0
k__Bacteria;p__Firmicutes;c__Clostridia;o__Clostridiales;f__Eubacteriaceae;g__Pseudoramibacter_Eubacterium;s__	0.000754982	0.00458949	0.0342953		0.00372691	0.0249205	0.00732221	0.0281275	0.0464863	0.176636	0	13369	0	4	9136	0.0437828	0	6082	0	0	8003	0	0	7125	0	0	6581	0	0	5811	0	0	7187	0	0	9915	0	0	4772	0	0	8169	0	0	6191	0	0	6300	0
k__Bacteria;p__Firmicutes;c__Clostridia;o__Clostridiales;f__Lachnospiraceae;__;__	1.3053e-08	2.41219e-07	0.0843558		13.364	9.55451	9.29171	5.01342	8.72833	4.51358	818	13369	6.11863	589	9136	6.44702	303	6082	4.98191	1789	8003	22.3541	974	7125	13.6702	986	6581	14.9825	1383	5811	23.7997	1522	7187	21.1771	959	9915	9.67221	966	4772	20.2431	1621	8169	19.8433	1000	6191	16.1525	953	6300	15.127
k__Bacteria;p__Firmicutes;c__Clostridia;o__Clostridiales;f__Lachnospiraceae;g__Ruminococcus;s__torques	5.95887e-09	1.25136e-07	0.0878346		0.903571	1.10355	0.415384	0.753098	0.312263	0.462673	80	13369	0.598399	0	9136	0	0	6082	0	253	8003	3.16131	95	7125	1.33333	88	6581	1.33718	0	5811	0	243	7187	3.3811	191	9915	1.92637	0	4772	0	251	8169	3.07259	139	6191	2.24519	0	6300	0
k__Bacteria;p__Firmicutes;c__Clostridia;o__Clostridiales;f__Lachnospiraceae;g__Anaerostipes;s__	1.55752e-07	2.32121e-06	0.0732693		0.151484	0.443599	0.458934	0.556098	0.475599	0.565989	0	13369	0	0	9136	0	0	6082	0	0	8003	0	0	7125	0	0	6581	0	0	5811	0	0	7187	0	0	9915	0	0	4772	0	0	8169	0	242	6191	3.9089	0	6300	0
k__Bacteria;p__Firmicutes;c__Clostridia;o__Clostridiales;f__Lachnospiraceae;g__Blautia;s__obeum	8.04592e-10	2.06512e-08	0.0966578		0.123595	0.364699	0.543897	0.673922	0.640554	0.896187	0	13369	0	0	9136	0	0	6082	0	0	8003	0	0	7125	0	0	6581	0	0	5811	0	0	7187	0	0	9915	0	0	4772	0	0	8169	0	0	6191	0	0	6300	0
k__Bacteria;p__Firmicutes;c__Clostridia;o__Clostridiales;f__Lachnospiraceae;g__Blautia;s__producta	4.34798e-09	9.56556e-08	0.0892291		0.430069	0.985712	0.0318051	0.198769	0.0408886	0.239316	0	13369	0	0	9136	0	0	6082	0	177	8003	2.21167	0	7125	0	79	6581	1.20043	0	5811	0	118	7187	1.64185	0	9915	0	0	4772	0	0	8169	0	0	6191	0	0	6300	0
k__Bacteria;p__Firmicutes;c__Clostridia;o__Clostridiales;f__Lachnospiraceae;g__Butyrivibrio;s__crossotus	0.00182208	0.0101422	0.0301562		8.53191e-05	0.00098764	0.38512	1.52745	0.0879918	0.430586	0	13369	0	0	9136	0	0	6082	0	0	8003	0	0	7125	0	0	6581	0	0	5811	0	0	7187	0	0	9915	0	0	4772	0	0	8169	0	0	6191	0	0	6300	0
k__Bacteria;p__Firmicutes;c__Clostridia;o__Clostridiales;f__Lachnospiraceae;g__Clostridium;__	8.02033e-34	3.70539e-31	0.309218		1.73846	1.67111	0.217339	0.598777	0.257413	0.469662	95	13369	0.710599	0	9136	0	154	6082	2.53206	233	8003	2.91141	288	7125	4.04211	283	6581	4.30026	174	5811	2.99432	310	7187	4.31334	277	9915	2.79375	0	4772	0	90	8169	1.10173	80	6191	1.2922	87	6300	1.38095
k__Bacteria;p__Firmicutes;c__Clostridia;o__Clostridiales;f__Lachnospiraceae;g__Clostridium;s__aldenense	2.4838e-12	8.82706e-11	0.121654		0.237181	0.439845	0.0218977	0.127357	0.0242687	0.111508	0	13369	0	0	9136	0	0	6082	0	88	8003	1.09959	37	7125	0.519298	0	6581	0	0	5811	0	0	7187	0	0	9915	0	0	4772	0	0	8169	0	0	6191	0	8	6300	0.126984
k__Bacteria;p__Firmicutes;c__Clostridia;o__Clostridiales;f__Lachnospiraceae;g__Clostridium;s__bolteae	0.00181458	0.0102236	0.0301756		0.0293654	0.128143	0.00120475	0.00799419	0.00236355	0.00975129	0	13369	0	0	9136	0	0	6082	0	0	8003	0	0	7125	0	0	6581	0	0	5811	0	0	7187	0	0	9915	0	0	4772	0	0	8169	0	0	6191	0	0	6300	0
k__Bacteria;p__Firmicutes;c__Clostridia;o__Clostridiales;f__Lachnospiraceae;g__Clostridium;s__clostridioforme	4.76492e-07	5.79314e-06	0.0682252		0.383726	0.832126	0.887252	0.768842	0.603275	0.72734	0	13369	0	124	9136	1.35727	0	6082	0	0	8003	0	0	7125	0	0	6581	0	0	5811	0	0	7187	0	0	9915	0	0	4772	0	0	8169	0	0	6191	0	120	6300	1.90476
k__Bacteria;p__Firmicutes;c__Clostridia;o__Clostridiales;f__Lachnospiraceae;g__Clostridium;s__fimetarium	4.35659e-07	5.59095e-06	0.0686304		0.0233077	0.14871	0.21078	0.456668	0.0592368	0.181024	0	13369	0	0	9136	0	0	6082	0	0	8003	0	0	7125	0	0	6581	0	0	5811	0	0	7187	0	0	9915	0	0	4772	0	0	8169	0	0	6191	0	0	6300	0
k__Bacteria;p__Firmicutes;c__Clostridia;o__Clostridiales;f__Lachnospiraceae;g__Clostridium;s__symbiosum	6.12936e-09	1.2312e-07	0.0877096		0.224634	0.485295	0.0210785	0.0908086	0.0467613	0.134895	0	13369	0	0	9136	0	5	6082	0.0822098	259	8003	3.23629	28	7125	0.392982	59	6581	0.89652	0	5811	0	0	7187	0	0	9915	0	0	4772	0	0	8169	0	0	6191	0	0	6300	0
k__Bacteria;p__Firmicutes;c__Clostridia;o__Clostridiales;f__Lachnospiraceae;g__Coprococcus;s__catus	7.15217e-09	1.37679e-07	0.0870259		0.0827326	0.222171	0.253008	0.238993	0.246326	0.299044	0	13369	0	15	9136	0.164186	0	6082	0	12	8003	0.149944	0	7125	0	0	6581	0	0	5811	0	0	7187	0	0	9915	0	23	4772	0.481978	39	8169	0.477415	24	6191	0.38766	0	6300	0
k__Bacteria;p__Firmicutes;c__Clostridia;o__Clostridiales;f__Lachnospiraceae;g__Coprococcus;s__eutactus	1.4735e-09	3.40379e-08	0.0940006		0.0172219	0.154279	0.568198	0.84755	0.379479	0.891045	0	13369	0	0	9136	0	0	6082	0	0	8003	0	0	7125	0	0	6581	0	0	5811	0	0	7187	0	0	9915	0	0	4772	0	0	8169	0	0	6191	0	0	6300	0
k__Bacteria;p__Firmicutes;c__Clostridia;o__Clostridiales;f__Lachnospiraceae;g__Dorea;s__longicatena	0.00797847	0.0372329	0.0231786		1.40895	1.75766	1.068	0.801192	0.938617	1.07485	156	13369	1.16688	92	9136	1.00701	0	6082	0	423	8003	5.28552	227	7125	3.18596	0	6581	0	422	5811	7.26209	481	7187	6.69264	397	9915	4.00403	96	4772	2.01174	120	8169	1.46897	99	6191	1.5991	298	6300	4.73016
k__Bacteria;p__Firmicutes;c__Clostridia;o__Clostridiales;f__Lachnospiraceae;g__Lachnobacterium;s__	4.81053e-05	0.000411568	0.0471166		0.0242236	0.147078	0.266535	0.603369	0.165327	0.459499	0	13369	0	0	9136	0	0	6082	0	0	8003	0	0	7125	0	0	6581	0	0	5811	0	0	7187	0	0	9915	0	0	4772	0	0	8169	0	0	6191	0	0	6300	0
k__Bacteria;p__Firmicutes;c__Clostridia;o__Clostridiales;f__Lachnospiraceae;g__Lachnospira;s__	3.26957e-15	1.88818e-13	0.149485		0.272223	0.822533	1.03979	1.00724	1.35042	1.3139	280	13369	2.0944	0	9136	0	2	6082	0.0328839	0	8003	0	0	7125	0	0	6581	0	0	5811	0	0	7187	0	0	9915	0	0	4772	0	205	8169	2.50949	310	6191	5.00727	0	6300	0
k__Bacteria;p__Firmicutes;c__Clostridia;o__Clostridiales;f__Lachnospiraceae;g__Roseburia;__	3.4238e-05	0.000304192	0.0486883		0.865576	1.46966	2.01432	2.56939	1.94467	2.70027	0	13369	0	69	9136	0.755254	0	6082	0	134	8003	1.67437	0	7125	0	0	6581	0	0	5811	0	208	7187	2.89411	441	9915	4.44781	0	4772	0	231	8169	2.82776	0	6191	0	392	6300	6.22222
k__Bacteria;p__Firmicutes;c__Clostridia;o__Clostridiales;f__Lachnospiraceae;g__Roseburia;s__inulinivorans	4.12384e-11	1.36087e-09	0.109592		0.326894	0.841651	1.30228	1.46771	0.906979	1.01907	0	13369	0	0	9136	0	0	6082	0	0	8003	0	0	7125	0	0	6581	0	0	5811	0	0	7187	0	0	9915	0	194	4772	4.06538	0	8169	0	0	6191	0	0	6300	0
k__Bacteria;p__Firmicutes;c__Clostridia;o__Clostridiales;f__Lachnospiraceae;g__Ruminococcus;s__lactaris	0.00305494	0.0158582	0.0277202		2.40412	4.74157	1.49427	2.78427	1.06243	1.0449	0	13369	0	0	9136	0	0	6082	0	1879	8003	23.4787	729	7125	10.2316	680	6581	10.3328	1062	5811	18.2757	456	7187	6.34479	108	9915	1.08926	0	4772	0	0	8169	0	8	6191	0.12922	248	6300	3.93651
k__Bacteria;p__Firmicutes;c__Clostridia;o__Clostridiales;f__Peptococcaceae;g__;s__	1.39013e-05	0.000139617	0.0528416		0.0119361	0.0524304	0.0630654	0.135513	0.0656885	0.101048	0	13369	0	0	9136	0	0	6082	0	0	8003	0	0	7125	0	0	6581	0	0	5811	0	0	7187	0	0	9915	0	0	4772	0	0	8169	0	0	6191	0	0	6300	0
k__Bacteria;p__Firmicutes;c__Clostridia;o__Clostridiales;f__Peptostreptococcaceae;g__Clostridium;s__ruminantium	5.10247e-14	2.61927e-12	0.138065		0.0335627	0.119182	0.39986	0.503029	0.295895	0.415896	0	13369	0	69	9136	0.755254	0	6082	0	0	8003	0	0	7125	0	0	6581	0	0	5811	0	0	7187	0	0	9915	0	0	4772	0	9	8169	0.110173	0	6191	0	0	6300	0
k__Bacteria;p__Firmicutes;c__Clostridia;o__Clostridiales;f__Peptostreptococcaceae;g__Peptostreptococcus;s__anaerobius	6.4672e-05	0.000533544	0.0457467		0.0168434	0.142655	0	0	0.124777	0.423639	0	13369	0	0	9136	0	0	6082	0	0	8003	0	0	7125	0	0	6581	0	0	5811	0	0	7187	0	0	9915	0	0	4772	0	0	8169	0	0	6191	0	0	6300	0
k__Bacteria;p__Firmicutes;c__Clostridia;o__Clostridiales;f__Ruminococcaceae;__;__	6.00901e-29	9.25388e-27	0.270536		0.586828	1.02016	2.45127	1.72794	2.69645	1.71272	4	13369	0.02992	9	9136	0.0985114	0	6082	0	0	8003	0	0	7125	0	8	6581	0.121562	0	5811	0	41	7187	0.570474	92	9915	0.927887	31	4772	0.649623	74	8169	0.905864	0	6191	0	154	6300	2.44444
k__Bacteria;p__Firmicutes;c__Clostridia;o__Clostridiales;f__Ruminococcaceae;g__;s__	3.59874e-29	8.3131e-27	0.272349		0.819801	1.96928	7.42618	5.51715	6.68424	5.94458	56	13369	0.418879	408	9136	4.46585	0	6082	0	0	8003	0	0	7125	0	0	6581	0	0	5811	0	0	7187	0	0	9915	0	0	4772	0	67	8169	0.820174	0	6191	0	0	6300	0
k__Bacteria;p__Firmicutes;c__Clostridia;o__Clostridiales;f__Ruminococcaceae;g__Butyricicoccus;s__pullicaecorum	1.4243e-05	0.000140006	0.05273		0.0582827	0.335397	0.246803	0.38544	0.202253	0.293134	0	13369	0	0	9136	0	0	6082	0	0	8003	0	0	7125	0	0	6581	0	0	5811	0	0	7187	0	0	9915	0	0	4772	0	0	8169	0	0	6191	0	0	6300	0
k__Bacteria;p__Firmicutes;c__Clostridia;o__Clostridiales;f__Ruminococcaceae;g__Clostridium;__	0.0107177	0.0471578	0.0217781		0.000775072	0.00589326	0.04653	0.197039	0.0297085	0.083433	0	13369	0	0	9136	0	0	6082	0	0	8003	0	0	7125	0	0	6581	0	0	5811	0	0	7187	0	0	9915	0	0	4772	0	0	8169	0	0	6191	0	0	6300	0
k__Bacteria;p__Firmicutes;c__Clostridia;o__Clostridiales;f__Ruminococcaceae;g__Clostridium;s__islandicum	0.004252	0.0206781	0.0261584		0	0	0.0711424	0.328476	0.00540942	0.0592947	0	13369	0	0	9136	0	0	6082	0	0	8003	0	0	7125	0	0	6581	0	0	5811	0	0	7187	0	0	9915	0	0	4772	0	0	8169	0	0	6191	0	0	6300	0
k__Bacteria;p__Firmicutes;c__Clostridia;o__Clostridiales;f__Ruminococcaceae;g__Faecalibacterium;__	3.12833e-08	5.5588e-07	0.0804624		0.121671	0.51286	0.767804	1.03816	1.03326	1.9178	0	13369	0	0	9136	0	0	6082	0	0	8003	0	0	7125	0	0	6581	0	0	5811	0	0	7187	0	0	9915	0	0	4772	0	278	8169	3.40311	109	6191	1.76062	205	6300	3.25397
k__Bacteria;p__Firmicutes;c__Clostridia;o__Clostridiales;f__Ruminococcaceae;g__Faecalibacterium;s__	4.88605e-28	5.64339e-26	0.263077		0.409699	1.08412	2.87007	2.14598	4.24282	3.89646	426	13369	3.18648	0	9136	0	0	6082	0	0	8003	0	0	7125	0	0	6581	0	0	5811	0	0	7187	0	230	9915	2.31972	312	4772	6.53814	16	8169	0.195862	5	6191	0.0807624	209	6300	3.31746
k__Bacteria;p__Firmicutes;c__Clostridia;o__Clostridiales;f__Ruminococcaceae;g__Gemmiger;s__formicilis	1.33216e-13	5.59506e-12	0.13404		0.19998	0.726598	0.983472	0.912214	0.582181	0.825259	0	13369	0	0	9136	0	0	6082	0	0	8003	0	0	7125	0	0	6581	0	0	5811	0	0	7187	0	0	9915	0	0	4772	0	0	8169	0	0	6191	0	0	6300	0
k__Bacteria;p__Firmicutes;c__Clostridia;o__Clostridiales;f__Ruminococcaceae;g__Oscillospira;__	3.22044e-05	0.000291734	0.048971		0.000902225	0.00810213	0.00777305	0.048234	0.0393366	0.118118	0	13369	0	0	9136	0	0	6082	0	0	8003	0	0	7125	0	0	6581	0	0	5811	0	0	7187	0	0	9915	0	0	4772	0	0	8169	0	0	6191	0	0	6300	0
k__Bacteria;p__Firmicutes;c__Clostridia;o__Clostridiales;f__Ruminococcaceae;g__Oscillospira;s__	1.97209e-07	2.84721e-06	0.072207		1.30904	1.39343	1.11798	1.03801	1.96101	1.40185	387	13369	2.89476	392	9136	4.29072	0	6082	0	175	8003	2.18668	0	7125	0	14	6581	0.212734	0	5811	0	129	7187	1.79491	178	9915	1.79526	59	4772	1.23638	237	8169	2.90121	93	6191	1.50218	71	6300	1.12698
k__Bacteria;p__Firmicutes;c__Clostridia;o__Clostridiales;f__Ruminococcaceae;g__Oscillospira;s__guilliermondii	5.01712e-16	3.3113e-14	0.157189		0.0304795	0.144643	0.0511004	0.165601	0.272124	0.379514	73	13369	0.546039	29	9136	0.317426	0	6082	0	0	8003	0	0	7125	0	0	6581	0	0	5811	0	0	7187	0	71	9915	0.716087	0	4772	0	94	8169	1.15069	29	6191	0.468422	43	6300	0.68254
k__Bacteria;p__Firmicutes;c__Clostridia;o__Clostridiales;f__Ruminococcaceae;g__Ruminococcus;__	2.14536e-07	3.0035e-06	0.0718276		0.0625803	0.247363	0.670072	1.38084	0.309705	0.618249	70	13369	0.523599	0	9136	0	0	6082	0	0	8003	0	0	7125	0	0	6581	0	0	5811	0	0	7187	0	0	9915	0	0	4772	0	0	8169	0	0	6191	0	0	6300	0
k__Bacteria;p__Firmicutes;c__Clostridia;o__Clostridiales;f__Ruminococcaceae;g__Ruminococcus;s__	0.00167186	0.0097772	0.0305612		0.41932	0.76109	1.21357	2.97181	1.06679	1.07915	213	13369	1.59324	186	9136	2.0359	0	6082	0	3	8003	0.0374859	4	7125	0.0561404	0	6581	0	0	5811	0	0	7187	0	26	9915	0.262229	21	4772	0.440067	7	8169	0.0856898	0	6191	0	0	6300	0
k__Bacteria;p__Firmicutes;c__Clostridia;o__Clostridiales;f__Ruminococcaceae;g__Ruminococcus;s__albus	2.44622e-13	9.41796e-12	0.131481		0.0672485	0.245107	0.574231	0.729903	0.527665	0.648453	0	13369	0	0	9136	0	0	6082	0	0	8003	0	0	7125	0	0	6581	0	0	5811	0	0	7187	0	0	9915	0	0	4772	0	0	8169	0	0	6191	0	0	6300	0
k__Bacteria;p__Firmicutes;c__Clostridia;o__Clostridiales;f__Ruminococcaceae;g__Ruminococcus;s__bromii	1.81874e-05	0.000175054	0.0516052		0.295432	0.897681	1.11556	1.53069	0.864602	1.87842	0	13369	0	283	9136	3.09764	0	6082	0	0	8003	0	0	7125	0	0	6581	0	0	5811	0	0	7187	0	0	9915	0	0	4772	0	0	8169	0	0	6191	0	0	6300	0
k__Bacteria;p__Firmicutes;c__Clostridia;o__Clostridiales;f__Ruminococcaceae;g__Ruminococcus;s__callidus	8.55224e-14	3.95113e-12	0.135901		0.0328313	0.162357	0.416621	0.517835	0.309271	0.448368	0	13369	0	107	9136	1.17119	0	6082	0	0	8003	0	0	7125	0	0	6581	0	0	5811	0	0	7187	0	0	9915	0	0	4772	0	0	8169	0	0	6191	0	0	6300	0
k__Bacteria;p__Firmicutes;c__Clostridia;o__Clostridiales;f__Veillonellaceae;__;__	1.92158e-06	2.16529e-05	0.0618965		0.610075	1.78673	0.0465871	0.163728	0.0477762	0.137813	45	13369	0.3366	0	9136	0	0	6082	0	33	8003	0.412345	91	7125	1.27719	129	6581	1.96019	83	5811	1.42833	56	7187	0.779185	0	9915	0	0	4772	0	0	8169	0	2	6191	0.032305	0	6300	0
k__Bacteria;p__Firmicutes;c__Clostridia;o__Clostridiales;f__Veillonellaceae;g__Anaerosinus;s__glycerini	0.000138478	0.000999639	0.0422132		0.232582	0.894481	0.00128488	0.00785816	0.00647265	0.0519818	0	13369	0	0	9136	0	0	6082	0	0	8003	0	0	7125	0	0	6581	0	0	5811	0	0	7187	0	0	9915	0	0	4772	0	0	8169	0	0	6191	0	0	6300	0
k__Bacteria;p__Firmicutes;c__Clostridia;o__Clostridiales;f__Veillonellaceae;g__Veillonella;__	0.00306328	0.0157248	0.0277073		0.187411	0.758039	0.0319201	0.187698	0.0164314	0.126707	0	13369	0	0	9136	0	39	6082	0.641236	0	8003	0	0	7125	0	0	6581	0	0	5811	0	0	7187	0	0	9915	0	0	4772	0	0	8169	0	0	6191	0	0	6300	0
k__Bacteria;p__Firmicutes;c__Clostridia;o__Clostridiales;f__Veillonellaceae;g__Veillonella;s__	0.00823917	0.0380649	0.0230262		0.10634	0.448449	0	0	0.0245598	0.275683	0	13369	0	0	9136	0	0	6082	0	0	8003	0	0	7125	0	0	6581	0	0	5811	0	0	7187	0	0	9915	0	0	4772	0	0	8169	0	0	6191	0	0	6300	0
k__Bacteria;p__Firmicutes;c__Clostridia;o__Clostridiales;f__Veillonellaceae;g__Veillonella;s__dispar	0.00139382	0.00825572	0.0314168		0.269085	0.915833	0.0835027	0.282434	0.032402	0.141184	0	13369	0	0	9136	0	0	6082	0	13	8003	0.162439	11	7125	0.154386	5	6581	0.0759763	0	5811	0	0	7187	0	0	9915	0	0	4772	0	0	8169	0	0	6191	0	0	6300	0
k__Bacteria;p__Firmicutes;c__Clostridia;o__Clostridiales;f__Veillonellaceae;g__Veillonella;s__parvula	0.000169725	0.00118808	0.0412667		0.198386	0.548258	0.0347868	0.139457	0.056304	0.239309	0	13369	0	0	9136	0	0	6082	0	0	8003	0	0	7125	0	0	6581	0	0	5811	0	0	7187	0	0	9915	0	0	4772	0	0	8169	0	0	6191	0	0	6300	0
k__Bacteria;p__Firmicutes;c__Erysipelotrichi;o__Erysipelotrichales;f__Erysipelotrichaceae;g__Eubacterium;s__	5.83525e-05	0.000490161	0.0462229		0	0	0.0168208	0.0641745	0.101894	0.349392	0	13369	0	0	9136	0	0	6082	0	0	8003	0	0	7125	0	0	6581	0	0	5811	0	0	7187	0	0	9915	0	0	4772	0	0	8169	0	0	6191	0	0	6300	0
k__Bacteria;p__Firmicutes;c__Erysipelotrichi;o__Erysipelotrichales;f__Erysipelotrichaceae;g__Eubacterium;s__dolichum	0.00171287	0.00989181	0.0304472		0.301562	0.515656	0.108478	0.296231	0.186938	0.534092	0	13369	0	35	9136	0.3831	0	6082	0	38	8003	0.474822	0	7125	0	3	6581	0.0455858	0	5811	0	15	7187	0.20871	47	9915	0.474029	18	4772	0.3772	20	8169	0.244828	25	6191	0.403812	0	6300	0
k__Bacteria;p__Firmicutes;c__Erysipelotrichi;o__Erysipelotrichales;f__Erysipelotrichaceae;g__cc_115;s__	1.06739e-06	1.26445e-05	0.06457		0.0849932	0.377557	0.0382889	0.0879667	0.276924	0.573837	0	13369	0	2	9136	0.0218914	0	6082	0	221	8003	2.76146	23	7125	0.322807	0	6581	0	0	5811	0	45	7187	0.626131	222	9915	2.23903	0	4772	0	0	8169	0	27	6191	0.436117	17	6300	0.269841
k__Bacteria;p__Firmicutes;c__Erysipelotrichi;o__Erysipelotrichales;f__Erysipelotrichaceae;g__Clostridium;s__ramosum	2.8542e-21	2.63728e-19	0.205179		0.59956	0.77345	0.0959946	0.33485	0.0334846	0.152851	77	13369	0.575959	0	9136	0	31	6082	0.509701	138	8003	1.72435	0	7125	0	0	6581	0	56	5811	0.96369	34	7187	0.473076	0	9915	0	0	4772	0	0	8169	0	0	6191	0	0	6300	0
k__Bacteria;p__Firmicutes;c__Erysipelotrichi;o__Erysipelotrichales;f__Erysipelotrichaceae;g__Clostridium;s__spiroforme	0.0107352	0.0467895	0.0217703		0.0124948	0.0773634	0.0815327	0.293554	0.0704518	0.157755	0	13369	0	0	9136	0	0	6082	0	0	8003	0	0	7125	0	0	6581	0	0	5811	0	0	7187	0	0	9915	0	0	4772	0	0	8169	0	0	6191	0	0	6300	0
k__Bacteria;p__Fusobacteria;c__Fusobacteriia;o__Fusobacteriales;f__Fusobacteriaceae;g__;s__	0.000677434	0.00422938	0.0348032		1.1783	4.63117	0.083066	0.544189	0.110337	0.423004	0	13369	0	0	9136	0	0	6082	0	0	8003	0	0	7125	0	0	6581	0	0	5811	0	0	7187	0	0	9915	0	0	4772	0	0	8169	0	0	6191	0	7	6300	0.111111
k__Bacteria;p__Fusobacteria;c__Fusobacteriia;o__Fusobacteriales;f__Fusobacteriaceae;g__Fusobacterium;s__	4.39893e-05	0.000383454	0.0475302		0.589668	2.11838	0.00296395	0.0181068	0.0232483	0.164743	0	13369	0	0	9136	0	119	6082	1.95659	0	8003	0	8	7125	0.112281	0	6581	0	0	5811	0	0	7187	0	0	9915	0	0	4772	0	0	8169	0	0	6191	0	0	6300	0
k__Bacteria;p__Lentisphaerae;c__Lentisphaeria;o__Victivallales;f__Victivallaceae;g__;s__	0.000657823	0.00416321	0.0349409		0.00016038	0.00185653	0.0344888	0.107937	0.0171988	0.0660979	0	13369	0	0	9136	0	0	6082	0	0	8003	0	0	7125	0	0	6581	0	0	5811	0	0	7187	0	0	9915	0	0	4772	0	0	8169	0	0	6191	0	0	6300	0
k__Bacteria;p__Lentisphaerae;c__Lentisphaeria;o__Victivallales;f__Victivallaceae;g__Victivallis;s__vadensis	0.0103653	0.0469488	0.0219368		0.00483259	0.0274957	0.0333482	0.109077	0.0259598	0.0802612	0	13369	0	0	9136	0	0	6082	0	0	8003	0	0	7125	0	0	6581	0	0	5811	0	0	7187	0	0	9915	0	0	4772	0	0	8169	0	0	6191	0	0	6300	0
k__Bacteria;p__Proteobacteria;c__Deltaproteobacteria;o__Desulfovibrionales;f__Desulfovibrionaceae;g__Desulfovibrio;s__D168	7.23753e-05	0.00055729	0.0452253		0.00175448	0.0203096	0.061512	0.200577	0.00741013	0.0603357	0	13369	0	0	9136	0	0	6082	0	0	8003	0	0	7125	0	0	6581	0	0	5811	0	0	7187	0	0	9915	0	0	4772	0	0	8169	0	0	6191	0	0	6300	0
k__Bacteria;p__Proteobacteria;c__Gammaproteobacteria;o__Enterobacteriales;f__Enterobacteriaceae;g__Morganella;__	0.000657424	0.00421847	0.0349437		0.0688329	0.281989	0.0040097	0.0422167	0.00107137	0.0120261	0	13369	0	0	9136	0	0	6082	0	137	8003	1.71186	0	7125	0	0	6581	0	0	5811	0	0	7187	0	0	9915	0	0	4772	0	0	8169	0	0	6191	0	0	6300	0
k__Bacteria;p__Proteobacteria;c__Gammaproteobacteria;o__Enterobacteriales;f__Enterobacteriaceae;g__Morganella;s__	0.0110769	0.0478272	0.0216215		0.0290828	0.160694	0	0	0	0	0	13369	0	0	9136	0	0	6082	0	0	8003	0	0	7125	0	0	6581	0	0	5811	0	0	7187	0	0	9915	0	0	4772	0	0	8169	0	0	6191	0	0	6300	0
k__Bacteria;p__Proteobacteria;c__Gammaproteobacteria;o__Enterobacteriales;f__Enterobacteriaceae;g__Proteus;s__myxofaciens	7.03753e-05	0.00057041	0.0453551		0.106197	0.374544	0.006525	0.0804456	0.00162522	0.00951082	0	13369	0	0	9136	0	0	6082	0	0	8003	0	0	7125	0	0	6581	0	0	5811	0	0	7187	0	0	9915	0	0	4772	0	0	8169	0	0	6191	0	0	6300	0
k__Bacteria;p__Proteobacteria;c__Gammaproteobacteria;o__Enterobacteriales;f__Enterobacteriaceae;g__Shigella;__	3.78286e-08	6.4729e-07	0.079614		4.67506	12.5497	0.218297	0.58316	0.124387	0.280895	0	13369	0	19	9136	0.207968	422	6082	6.93851	150	8003	1.8743	192	7125	2.69474	222	6581	3.37335	236	5811	4.06126	65	7187	0.904411	19	9915	0.191629	0	4772	0	21	8169	0.257069	30	6191	0.484574	0	6300	0
k__Bacteria;p__Tenericutes;c__Mollicutes;o__Anaeroplasmatales;f__Anaeroplasmataceae;g__;s__	0.00704232	0.0331995	0.0237703		0	0	0.0193319	0.0920876	0.0023733	0.01512	0	13369	0	0	9136	0	0	6082	0	0	8003	0	0	7125	0	0	6581	0	0	5811	0	0	7187	0	0	9915	0	0	4772	0	0	8169	0	0	6191	0	0	6300	0
k__Bacteria;p__Tenericutes;c__Mollicutes;o__RF39;f__;g__;s__	6.81747e-10	1.85275e-08	0.097384		0.0165425	0.146254	0.659071	1.2285	0.289513	0.59163	0	13369	0	0	9136	0	0	6082	0	0	8003	0	0	7125	0	0	6581	0	0	5811	0	0	7187	0	0	9915	0	0	4772	0	0	8169	0	0	6191	0	0	6300	0
k__Bacteria;p__Tenericutes;c__RF3;o__ML615J-28;f__;g__;s__	0.000272493	0.00182452	0.0390608		0	0	0.063633	0.199559	0.0264611	0.0959045	0	13369	0	0	9136	0	0	6082	0	0	8003	0	0	7125	0	0	6581	0	0	5811	0	0	7187	0	0	9915	0	0	4772	0	0	8169	0	0	6191	0	0	6300	0
k__Bacteria;p__Verrucomicrobia;c__Opitutae;o__Cerasicoccales;f__Cerasicoccaceae;g__;s__	0.00307871	0.0156304	0.0276836		0	0	0.0132533	0.0568765	0.00188943	0.0152792	0	13369	0	0	9136	0	0	6082	0	0	8003	0	0	7125	0	0	6581	0	0	5811	0	0	7187	0	0	9915	0	0	4772	0	0	8169	0	0	6191	0	0	6300	0
k__Bacteria;p__Verrucomicrobia;c__Verrucomicrobiae;o__Verrucomicrobiales;f__Verrucomicrobiaceae;g__Akkermansia;s__muciniphila	0.00473033	0.02253	0.0256543		3.04684	11.299	0.924166	5.01812	0.2722	1.44399	0	13369	0	102	9136	1.11646	3	6082	0.0493259	0	8003	0	0	7125	0	0	6581	0	0	5811	0	0	7187	0	0	9915	0	0	4772	0	0	8169	0	0	6191	0	0	6300	0
[truncated: 1,206 more columns]

## Sheet: ERP008725
Taxonomy predicted as significance in ERP008725
Taxonomy	p-values	p-values (corrected)	Effect size	Note	CD: mean rel. freq. (%)	CD: std. dev. (%)	HC: mean rel. freq. (%)	HC: std. dev. (%)	UC: mean rel. freq. (%)	UC: std. dev. (%)	10571	10571: parent seq. count	10571: rel. freq. (%)	13527	13527: parent seq. count	13527: rel. freq. (%)	14898	14898: parent seq. count	14898: rel. freq. (%)	15019	15019: parent seq. count	15019: rel. freq. (%)	15777	15777: parent seq. count	15777: rel. freq. (%)	15785	15785: parent seq. count	15785: rel. freq. (%)	15791	15791: parent seq. count	15791: rel. freq. (%)	15802	15802: parent seq. count	15802: rel. freq. (%)	15819	15819: parent seq. count	15819: rel. freq. (%)	15829	15829: parent seq. count	15829: rel. freq. (%)	15832	15832: parent seq. count	15832: rel. freq. (%)	15838	15838: parent seq. count	15838: rel. freq. (%)	16044	16044: parent seq. count	16044: rel. freq. (%)
k__Bacteria;p__;c__;o__;f__;g__;s__	0.00136185	0.0188137	0.0773216		6.07712e-05	0.000403111	0.00124741	0.00316819	0.000134117	0.000652075	0	36157	0	0	14370	0	0	64344	0	0	27468	0	0	27137	0	0	48636	0	0	43268	0	0	55275	0	2	73134	0.00273471	0	51101	0	0	51665	0	0	39669	0	0	28779	0
k__Bacteria;p__Actinobacteria;c__Coriobacteriia;o__Coriobacteriales;f__Coriobacteriaceae;g__;s__	6.72357e-05	0.00278655	0.110559		0.00884039	0.0237134	0.0833011	0.126975	0.0332486	0.0644776	44	36157	0.121692	0	14370	0	0	64344	0	0	27468	0	0	27137	0	3	48636	0.00616827	0	43268	0	6	55275	0.0108548	31	73134	0.0423879	3	51101	0.00587073	3	51665	0.00580664	0	39669	0	0	28779	0
k__Bacteria;p__Actinobacteria;c__Coriobacteriia;o__Coriobacteriales;f__Coriobacteriaceae;g__Slackia;s__	0.002482	0.0298641	0.070543		0.00196354	0.0100794	0.00963143	0.0213713	0.00149839	0.00475555	0	36157	0	0	14370	0	0	64344	0	0	27468	0	0	27137	0	0	48636	0	3	43268	0.00693353	0	55275	0	49	73134	0.0670003	0	51101	0	0	51665	0	0	39669	0	0	28779	0
k__Bacteria;p__Bacteroidetes;c__Bacteroidia;o__Bacteroidales;f__Odoribacteraceae;g__Butyricimonas;s__	0.00277319	0.032325	0.0692848		0.0095869	0.0371766	0.026873	0.0336281	0.0081303	0.023494	0	36157	0	0	14370	0	0	64344	0	0	27468	0	0	27137	0	0	48636	0	0	43268	0	0	55275	0	83	73134	0.11349	0	51101	0	0	51665	0	0	39669	0	0	28779	0
k__Bacteria;p__Bacteroidetes;c__Bacteroidia;o__Bacteroidales;f__Bacteroidaceae;g__Bacteroides;s__uniformis	0.000547649	0.0102137	0.0875152		1.24229	2.38475	2.48569	2.78526	0.868506	1.64053	3334	36157	9.2209	240	14370	1.67015	0	64344	0	10	27468	0.036406	0	27137	0	0	48636	0	0	43268	0	0	55275	0	410	73134	0.560615	0	51101	0	0	51665	0	0	39669	0	0	28779	0
k__Bacteria;p__Bacteroidetes;c__Bacteroidia;o__Bacteroidales;f__Porphyromonadaceae;g__Parabacteroides;__	0.000396808	0.00822274	0.0910934		0.00523672	0.0265011	0.0252231	0.047037	0.00228629	0.0189914	0	36157	0	0	14370	0	0	64344	0	0	27468	0	0	27137	0	0	48636	0	0	43268	0	0	55275	0	123	73134	0.168184	0	51101	0	0	51665	0	0	39669	0	0	28779	0
k__Bacteria;p__Bacteroidetes;c__Bacteroidia;o__Bacteroidales;f__Porphyromonadaceae;g__Parabacteroides;s__	0.000145877	0.00388658	0.102118		5.43855	11.8696	0.727192	0.742363	0.695289	1.18101	0	36157	0	711	14370	4.94781	0	64344	0	0	27468	0	5350	27137	19.7148	8194	48636	16.8476	12150	43268	28.0808	19936	55275	36.0669	1344	73134	1.83772	26524	51101	51.9051	20608	51665	39.8877	8261	39669	20.8248	0	28779	0
k__Bacteria;p__Bacteroidetes;c__Bacteroidia;o__Bacteroidales;f__Prevotellaceae;g__Prevotella;s__copri	0.00373323	0.0397856	0.0659045		1.28052	4.50499	1.11329	3.55858	6.9152	15.7304	0	36157	0	0	14370	0	18	64344	0.0279746	2	27468	0.0072812	0	27137	0	6	48636	0.0123365	6	43268	0.0138671	0	55275	0	0	73134	0	2	51101	0.00391382	6	51665	0.0116133	0	39669	0	12	28779	0.0416971
k__Bacteria;p__Bacteroidetes;c__Bacteroidia;o__Bacteroidales;f__Rikenellaceae;__;__	0.00414326	0.0429288	0.0647167		0.00140767	0.00801951	0.0223289	0.064988	0.00140668	0.00756905	0	36157	0	0	14370	0	0	64344	0	0	27468	0	0	27137	0	0	48636	0	0	43268	0	0	55275	0	7	73134	0.00957147	0	51101	0	0	51665	0	0	39669	0	0	28779	0
k__Bacteria;p__Bacteroidetes;c__Bacteroidia;o__Bacteroidales;f__Rikenellaceae;g__;s__	7.09851e-05	0.00240704	0.10997		0.0740674	0.280625	0.412701	0.505869	0.145371	0.369103	0	36157	0	0	14370	0	6	64344	0.00932488	2	27468	0.0072812	0	27137	0	0	48636	0	22	43268	0.0508459	3	55275	0.00542741	989	73134	1.35231	0	51101	0	0	51665	0	0	39669	0	0	28779	0
k__Bacteria;p__Bacteroidetes;c__Bacteroidia;o__Bacteroidales;f__Rikenellaceae;g__Alistipes;s__indistinctus	0.00038811	0.00851558	0.091339		0.0233105	0.0961254	0.0765392	0.129157	0.011264	0.0299599	0	36157	0	0	14370	0	0	64344	0	0	27468	0	0	27137	0	0	48636	0	7	43268	0.0161782	0	55275	0	448	73134	0.612574	0	51101	0	0	51665	0	0	39669	0	0	28779	0
k__Bacteria;p__Bacteroidetes;c__Bacteroidia;o__Bacteroidales;f__Rikenellaceae;g__Alistipes;s__putredinis	0.000926038	0.0143922	0.0816512		0.134786	0.47606	0.619102	0.701715	0.365272	0.635019	620	36157	1.71474	0	14370	0	0	64344	0	0	27468	0	0	27137	0	0	48636	0	26	43268	0.0600906	11	55275	0.0199005	1988	73134	2.7183	0	51101	0	0	51665	0	0	39669	0	0	28779	0
k__Bacteria;p__Firmicutes;c__Clostridia;o__Clostridiales;__;__;__	0.0017985	0.0231324	0.074187		0.0274436	0.0461982	0.11136	0.14255	0.0612576	0.121337	34	36157	0.0940344	4	14370	0.0278358	78	64344	0.121223	28	27468	0.101937	0	27137	0	0	48636	0	0	43268	0	3	55275	0.00542741	42	73134	0.0574288	0	51101	0	10	51665	0.0193555	0	39669	0	0	28779	0
k__Bacteria;p__Firmicutes;c__Clostridia;o__Clostridiales;f__;g__;s__	1.42486e-10	5.31474e-08	0.241555		0.699219	1.87586	3.72747	3.48907	0.965298	1.4062	141	36157	0.389966	36	14370	0.250522	834	64344	1.29616	292	27468	1.06306	78	27137	0.28743	198	48636	0.407106	185	43268	0.427568	386	55275	0.698327	9239	73134	12.633	140	51101	0.273967	153	51665	0.296139	227	39669	0.572235	0	28779	0
k__Bacteria;p__Firmicutes;c__Clostridia;o__Clostridiales;f__Mogibacteriaceae;g__;s__	3.08065e-07	2.87271e-05	0.167099		0.0503389	0.125265	0.288921	0.284819	0.108437	0.203801	20	36157	0.0553143	0	14370	0	4	64344	0.00621659	2	27468	0.0072812	6	27137	0.02211	71	48636	0.145982	9	43268	0.0208006	8	55275	0.0144731	185	73134	0.25296	15	51101	0.0293536	19	51665	0.0367754	0	39669	0	0	28779	0
k__Bacteria;p__Firmicutes;c__Clostridia;o__Clostridiales;f__Christensenellaceae;g__;s__	0.000321791	0.00750176	0.0934131		0.172606	0.915575	0.915193	1.69699	0.148036	0.416192	0	36157	0	0	14370	0	0	64344	0	4	27468	0.0145624	0	27137	0	0	48636	0	79	43268	0.182583	69	55275	0.12483	4553	73134	6.22556	47	51101	0.0919747	41	51665	0.0793574	11	39669	0.0277295	0	28779	0
k__Bacteria;p__Firmicutes;c__Clostridia;o__Clostridiales;f__Christensenellaceae;g__Christensenella;s__	0.000576201	0.00976922	0.0869495		0.00141001	0.00441268	0.00808078	0.0166476	0.0013141	0.00498823	4	36157	0.0110629	0	14370	0	0	64344	0	0	27468	0	0	27137	0	10	48636	0.0205609	2	43268	0.00462235	0	55275	0	0	73134	0	5	51101	0.00978454	9	51665	0.0174199	0	39669	0	0	28779	0
k__Bacteria;p__Firmicutes;c__Clostridia;o__Clostridiales;f__Clostridiaceae;g__02d06;s__	0.00499187	0.0465492	0.062589		0.00020722	0.00137454	0.0375993	0.106876	0.00401947	0.0319763	0	36157	0	0	14370	0	6	64344	0.00932488	0	27468	0	0	27137	0	0	48636	0	0	43268	0	0	55275	0	0	73134	0	0	51101	0	0	51665	0	0	39669	0	0	28779	0
k__Bacteria;p__Firmicutes;c__Clostridia;o__Clostridiales;f__Dehalobacteriaceae;g__Dehalobacterium;s__	2.53976e-07	3.15777e-05	0.169058		0.000911569	0.00604666	0.0188089	0.0249957	0.00389643	0.0134037	0	36157	0	0	14370	0	0	64344	0	0	27468	0	0	27137	0	0	48636	0	0	43268	0	0	55275	0	30	73134	0.0410206	0	51101	0	0	51665	0	0	39669	0	0	28779	0
k__Bacteria;p__Firmicutes;c__Clostridia;o__Clostridiales;f__EtOH8;g__;s__	0.00366215	0.0401759	0.0661235		0.000334242	0.00221711	0.00384347	0.0114295	0	0	0	36157	0	0	14370	0	0	64344	0	0	27468	0	0	27137	0	0	48636	0	0	43268	0	0	55275	0	11	73134	0.0150409	0	51101	0	0	51665	0	0	39669	0	0	28779	0
k__Bacteria;p__Firmicutes;c__Clostridia;o__Clostridiales;f__Lachnospiraceae;g__Clostridium;__	8.29293e-05	0.00257772	0.108281		0.168352	0.246773	0.0383409	0.107078	0.0463303	0.115769	111	36157	0.306994	0	14370	0	14	64344	0.0217581	140	27468	0.509684	19	27137	0.0700151	65	48636	0.133646	127	43268	0.293519	118	55275	0.213478	0	73134	0	71	51101	0.138941	531	51665	1.02778	105	39669	0.26469	65	28779	0.225859
k__Bacteria;p__Firmicutes;c__Clostridia;o__Clostridiales;f__Lachnospiraceae;g__Clostridium;s__citroniae	0.00164354	0.0218944	0.0752036		0.762038	1.1376	0.149026	0.377042	0.381499	0.821125	90	36157	0.248914	200	14370	1.39179	250	64344	0.388537	464	27468	1.68924	60	27137	0.2211	137	48636	0.281684	199	43268	0.459924	205	55275	0.370873	52	73134	0.0711024	108	51101	0.211346	341	51665	0.660021	101	39669	0.254607	271	28779	0.941659
k__Bacteria;p__Firmicutes;c__Clostridia;o__Clostridiales;f__Peptococcaceae;g__;s__	0.000802268	0.0130107	0.0832566		0.000395013	0.00262022	0.0113351	0.0209383	0.00431626	0.0121751	0	36157	0	0	14370	0	0	64344	0	0	27468	0	0	27137	0	0	48636	0	0	43268	0	0	55275	0	13	73134	0.0177756	0	51101	0	0	51665	0	0	39669	0	0	28779	0
k__Bacteria;p__Firmicutes;c__Clostridia;o__Clostridiales;f__Ruminococcaceae;__;__	2.82254e-05	0.00210562	0.119924		0.562363	0.614262	1.93645	1.2515	1.33651	1.83715	524	36157	1.44924	7	14370	0.0487126	362	64344	0.562601	130	27468	0.473278	96	27137	0.353761	627	48636	1.28917	259	43268	0.598595	441	55275	0.797829	758	73134	1.03645	335	51101	0.655564	518	51665	1.00261	270	39669	0.680632	0	28779	0
k__Bacteria;p__Firmicutes;c__Clostridia;o__Clostridiales;f__Ruminococcaceae;g__;s__	1.87296e-07	3.49307e-05	0.172139		0.815793	2.94278	5.42152	5.52494	2.00723	3.38744	484	36157	1.33861	0	14370	0	20	64344	0.0310829	516	27468	1.87855	216	27137	0.795961	129	48636	0.265236	185	43268	0.427568	234	55275	0.423338	14604	73134	19.9688	215	51101	0.420735	157	51665	0.303881	109	39669	0.274774	0	28779	0
k__Bacteria;p__Firmicutes;c__Clostridia;o__Clostridiales;f__Ruminococcaceae;g__Faecalibacterium;s__prausnitzii	5.11306e-05	0.00238396	0.113524		5.90495	9.55471	14.7459	9.92577	13.8661	11.2045	8797	36157	24.33	0	14370	0	0	64344	0	1218	27468	4.43425	582	27137	2.14467	793	48636	1.63048	452	43268	1.04465	222	55275	0.401628	5979	73134	8.1754	247	51101	0.483356	472	51665	0.913578	11108	39669	28.0017	27	28779	0.0938184
k__Bacteria;p__Firmicutes;c__Clostridia;o__Clostridiales;f__Ruminococcaceae;g__Gemmiger;s__formicilis	0.00119533	0.0171484	0.078788		1.155	2.9627	2.0939	2.72254	0.501912	1.21865	0	36157	0	0	14370	0	0	64344	0	0	27468	0	1847	27137	6.80621	1385	48636	2.84768	1435	43268	3.31654	2191	55275	3.96382	2465	73134	3.37053	1296	51101	2.53615	2147	51665	4.15562	570	39669	1.43689	6	28779	0.0208485
k__Bacteria;p__Firmicutes;c__Clostridia;o__Clostridiales;f__Ruminococcaceae;g__Oscillospira;s__	0.000242844	0.00603871	0.0965198		1.28559	1.36802	3.49879	3.66767	2.20583	2.23398	905	36157	2.50297	2	14370	0.0139179	1276	64344	1.98309	692	27468	2.5193	172	27137	0.633821	986	48636	2.0273	203	43268	0.469169	1502	55275	2.71732	3384	73134	4.62712	1042	51101	2.0391	1448	51665	2.80267	361	39669	0.910031	4	28779	0.013899
k__Bacteria;p__Firmicutes;c__Clostridia;o__Clostridiales;f__Ruminococcaceae;g__Ruminococcus;s__	2.93336e-05	0.00182357	0.119511		0.484784	0.62403	2.09578	2.15058	1.16206	1.747	751	36157	2.07705	5	14370	0.0347947	220	64344	0.341912	138	27468	0.502403	70	27137	0.25795	311	48636	0.639444	134	43268	0.309698	248	55275	0.448666	486	73134	0.664534	196	51101	0.383554	432	51665	0.836156	356	39669	0.897426	6	28779	0.0208485
k__Bacteria;p__Firmicutes;c__Clostridia;o__Clostridiales;f__Ruminococcaceae;g__Ruminococcus;s__bromii	3.10422e-05	0.00165411	0.118903		0.308905	0.860035	1.62335	1.74009	0.626374	1.52732	0	36157	0	0	14370	0	2068	64344	3.21397	934	27468	3.40032	0	27137	0	0	48636	0	21	43268	0.0485347	0	55275	0	1081	73134	1.47811	0	51101	0	0	51665	0	0	39669	0	0	28779	0
k__Bacteria;p__Firmicutes;c__Clostridia;o__Clostridiales;f__Veillonellaceae;g__Phascolarctobacterium;s__	0.0023768	0.0295516	0.0710338		0.596532	0.875931	0.665423	0.942529	0.214827	0.446648	3	36157	0.00829715	0	14370	0	0	64344	0	4	27468	0.0145624	220	27137	0.810701	383	48636	0.787483	316	43268	0.730332	508	55275	0.919041	94	73134	0.128531	629	51101	1.2309	561	51665	1.08584	436	39669	1.0991	8	28779	0.027798
k__Bacteria;p__Firmicutes;c__Erysipelotrichi;o__Erysipelotrichales;f__Erysipelotrichaceae;g__Eubacterium;s__biforme	7.03607e-05	0.00262445	0.110066		0.0275368	0.16735	0.599847	1.17374	0.115043	0.311613	0	36157	0	0	14370	0	0	64344	0	0	27468	0	0	27137	0	0	48636	0	9	43268	0.0208006	3	55275	0.00542741	831	73134	1.13627	0	51101	0	0	51665	0	0	39669	0	0	28779	0
k__Bacteria;p__Firmicutes;c__Erysipelotrichi;o__Erysipelotrichales;f__Erysipelotrichaceae;g__cc_115;s__	0.00483901	0.0462808	0.0629445		0.000711943	0.00393377	0.0105981	0.0209818	0.0481286	0.12451	0	36157	0	0	14370	0	0	64344	0	0	27468	0	0	27137	0	0	48636	0	0	43268	0	0	55275	0	0	73134	0	3	51101	0.00587073	0	51665	0	0	39669	0	0	28779	0
k__Bacteria;p__Firmicutes;c__Erysipelotrichi;o__Erysipelotrichales;f__Erysipelotrichaceae;g__Clostridium;s__ramosum	0.00361379	0.0408467	0.0662749		0.289578	0.43749	0.0434007	0.143575	0.174508	0.397782	5	36157	0.0138286	39	14370	0.271399	72	64344	0.111899	16	27468	0.0582496	283	27137	1.04286	403	48636	0.828604	69	43268	0.159471	77	55275	0.139303	0	73134	0	118	51101	0.230915	74	51665	0.14323	66	39669	0.166377	358	28779	1.24396
k__Bacteria;p__Lentisphaerae;c__Lentisphaeria;o__Victivallales;f__Victivallaceae;__;__	0.00467575	0.0471366	0.0633366		0	0	0.00394194	0.0125795	0	0	0	36157	0	0	14370	0	0	64344	0	0	27468	0	0	27137	0	0	48636	0	0	43268	0	0	55275	0	0	73134	0	0	51101	0	0	51665	0	0	39669	0	0	28779	0
k__Bacteria;p__Proteobacteria;c__Betaproteobacteria;o__Burkholderiales;f__Alcaligenaceae;g__Sutterella;s__	0.004754	0.0466643	0.063147		1.94006	4.7088	0.313922	0.40148	0.574038	1.1188	228	36157	0.630583	174	14370	1.21086	1118	64344	1.73754	592	27468	2.15524	104	27137	0.383241	1514	48636	3.11292	21	43268	0.0485347	1887	55275	3.41384	94	73134	0.128531	1998	51101	3.9099	2699	51665	5.22404	1034	39669	2.60657	6	28779	0.0208485
k__Bacteria;p__Proteobacteria;c__Betaproteobacteria;o__Burkholderiales;f__Oxalobacteraceae;g__Oxalobacter;__	0.000507009	0.0099534	0.0883728		0.000516556	0.00342644	0.011224	0.0292276	0	0	0	36157	0	0	14370	0	0	64344	0	0	27468	0	0	27137	0	0	48636	0	0	43268	0	0	55275	0	17	73134	0.023245	0	51101	0	0	51665	0	0	39669	0	0	28779	0
k__Bacteria;p__Proteobacteria;c__Deltaproteobacteria;o__Desulfovibrionales;f__Desulfovibrionaceae;g__;s__	0.00014086	0.00404158	0.102501		0.00179184	0.00601247	0.0163816	0.0371208	0.000591149	0.00307009	0	36157	0	0	14370	0	0	64344	0	0	27468	0	0	27137	0	0	48636	0	0	43268	0	0	55275	0	15	73134	0.0205103	0	51101	0	0	51665	0	0	39669	0	0	28779	0
k__Bacteria;p__Proteobacteria;c__Deltaproteobacteria;o__Desulfovibrionales;f__Desulfovibrionaceae;g__Desulfovibrio;s__	0.000559506	0.0099379	0.0872768		0.00643047	0.0275346	0.13218	0.333661	0.00675638	0.0337398	0	36157	0	0	14370	0	0	64344	0	0	27468	0	0	27137	0	0	48636	0	0	43268	0	17	55275	0.0307553	30	73134	0.0410206	4	51101	0.00782764	93	51665	0.180006	0	39669	0	0	28779	0
k__Bacteria;p__Tenericutes;c__Mollicutes;o__RF39;f__;g__;s__	0.000945753	0.0141106	0.0814152		0.0348514	0.186302	0.399692	0.834563	0.0791645	0.35752	0	36157	0	0	14370	0	0	64344	0	0	27468	0	0	27137	0	0	48636	0	10	43268	0.0231118	7	55275	0.012664	921	73134	1.25933	0	51101	0	0	51665	0	0	39669	0	2	28779	0.00694951
[truncated: 462 more columns]

## Sheet: SRP115494
Taxonomy predicted as significance in SRP115494
Taxonomy	p-values	p-values (corrected)	Effect size	Note	CD: mean rel. freq. (%)	CD: std. dev. (%)	HC: mean rel. freq. (%)	HC: std. dev. (%)	UC: mean rel. freq. (%)	UC: std. dev. (%)	C3001CSC1_BP	C3001CSC1_BP: parent seq. count	C3001CSC1_BP: rel. freq. (%)	C3001CSC2_BP	C3001CSC2_BP: parent seq. count	C3001CSC2_BP: rel. freq. (%)	C3002CSC1_BP	C3002CSC1_BP: parent seq. count	C3002CSC1_BP: rel. freq. (%)	C3002CSC2_BP	C3002CSC2_BP: parent seq. count	C3002CSC2_BP: rel. freq. (%)	C3002CSC3_BP	C3002CSC3_BP: parent seq. count	C3002CSC3_BP: rel. freq. (%)	C3002CSC4_BP	C3002CSC4_BP: parent seq. count	C3002CSC4_BP: rel. freq. (%)	C3016CSC1_BP	C3016CSC1_BP: parent seq. count	C3016CSC1_BP: rel. freq. (%)	C3016CSC2_BP	C3016CSC2_BP: parent seq. count	C3016CSC2_BP: rel. freq. (%)	C3017CSC1_BP	C3017CSC1_BP: parent seq. count	C3017CSC1_BP: rel. freq. (%)	C3017CSC2_BP	C3017CSC2_BP: parent seq. count	C3017CSC2_BP: rel. freq. (%)	C3021CSC1_BP	C3021CSC1_BP: parent seq. count	C3021CSC1_BP: rel. freq. (%)	C3021CSC2_BP	C3021CSC2_BP: parent seq. count	C3021CSC2_BP: rel. freq. (%)	C3023CSC1_BP	C3023CSC1_BP: parent seq. count	C3023CSC1_BP: rel. freq. (%)
k__Bacteria;p__Actinobacteria;c__Actinobacteria;o__Bifidobacteriales;f__Bifidobacteriaceae;g__Bifidobacterium;s__adolescentis	0.0416354	0.0416354	0.0360821		0.0230934	0.162245	0.291968	1.32084	0.38007	0.924263	0	9039	0	0	3202	0	0	2349	0	0	4425	0	0	124	0	0	2191	0	0	1098	0	115	34697	0.331441	0	26461	0	0	32259	0	0	2386	0	0	3774	0	14	18460	0.0758397
k__Bacteria;p__Actinobacteria;c__Coriobacteriia;o__Coriobacteriales;f__Coriobacteriaceae;g__;s__	0.0362163	0.0362163	0.0376348		0.000498367	0.00299441	0.0035612	0.0107549	0.00128844	0.00500928	0	9039	0	0	3202	0	0	2349	0	0	4425	0	0	124	0	0	2191	0	0	1098	0	0	34697	0	0	26461	0	0	32259	0	0	2386	0	0	3774	0	0	18460	0
k__Bacteria;p__Bacteroidetes;c__Bacteroidia;o__Bacteroidales;f__Barnesiellaceae;__;__	0.0197851	0.0197851	0.0443376		0	0	0.0647734	0.253353	0.00409013	0.0200332	0	9039	0	0	3202	0	0	2349	0	0	4425	0	0	124	0	0	2191	0	0	1098	0	0	34697	0	0	26461	0	0	32259	0	0	2386	0	0	3774	0	0	18460	0
k__Bacteria;p__Bacteroidetes;c__Bacteroidia;o__Bacteroidales;f__Bacteroidaceae;g__Bacteroides;s__eggerthii	0.000299079	0.000299079	0.0895468		0.00654571	0.0268923	0.464719	1.14832	0.1009	0.323879	0	9039	0	0	3202	0	0	2349	0	0	4425	0	0	124	0	0	2191	0	0	1098	0	0	34697	0	0	26461	0	0	32259	0	0	2386	0	0	3774	0	0	18460	0
k__Bacteria;p__Bacteroidetes;c__Bacteroidia;o__Bacteroidales;f__Bacteroidaceae;g__Bacteroides;s__fragilis	0.0107574	0.0107574	0.051046		7.42439	12.6325	2.52314	5.35622	2.88922	8.56413	344	9039	3.80573	74	3202	2.31106	662	2349	28.1822	852	4425	19.2542	0	124	0	219	2191	9.99544	134	1098	12.204	3627	34697	10.4534	0	26461	0	0	32259	0	178	2386	7.46018	45	3774	1.19237	0	18460	0
k__Bacteria;p__Bacteroidetes;c__Bacteroidia;o__Bacteroidales;f__Bacteroidaceae;g__Bacteroides;s__plebeius	0.0158661	0.0158661	0.0467733		0.000728417	0.00579798	0.0232415	0.107964	0.0917938	0.315476	0	9039	0	0	3202	0	0	2349	0	0	4425	0	0	124	0	0	2191	0	0	1098	0	0	34697	0	0	26461	0	0	32259	0	0	2386	0	0	3774	0	0	18460	0
k__Bacteria;p__Bacteroidetes;c__Bacteroidia;o__Bacteroidales;f__Porphyromonadaceae;g__Parabacteroides;s__distasonis	0.0470158	0.0470158	0.0347269		0.00731377	0.0214913	0.00038429	0.00254909	0.00273191	0.00957887	0	9039	0	0	3202	0	0	2349	0	0	4425	0	0	124	0	0	2191	0	0	1098	0	0	34697	0	0	26461	0	0	32259	0	0	2386	0	0	3774	0	0	18460	0
k__Bacteria;p__Bacteroidetes;c__Bacteroidia;o__Bacteroidales;f__Prevotellaceae;g__Prevotella;s__melaninogenica	0.0396104	0.0396104	0.0366376		0.00355248	0.0223359	0.0388853	0.158393	0.000598547	0.00314324	0	9039	0	0	3202	0	0	2349	0	0	4425	0	0	124	0	0	2191	0	0	1098	0	0	34697	0	0	26461	0	0	32259	0	0	2386	0	0	3774	0	0	18460	0
k__Bacteria;p__Bacteroidetes;c__Bacteroidia;o__Bacteroidales;f__S24-7;g__;s__	0.0286041	0.0286041	0.0402564		0.0257951	0.118988	0.568381	2.31203	0.00499787	0.0180099	0	9039	0	0	3202	0	22	2349	0.936569	0	4425	0	0	124	0	0	2191	0	0	1098	0	0	34697	0	0	26461	0	0	32259	0	4	2386	0.167645	5	3774	0.132485	0	18460	0
k__Bacteria;p__Firmicutes;c__Bacilli;o__Lactobacillales;f__Lactobacillaceae;g__Lactobacillus;s__	0.027057	0.027057	0.0408731		0.000179053	0.00164105	0.0175853	0.070959	0.0012058	0.00706559	0	9039	0	0	3202	0	0	2349	0	0	4425	0	0	124	0	0	2191	0	0	1098	0	0	34697	0	0	26461	0	0	32259	0	0	2386	0	0	3774	0	0	18460	0
k__Bacteria;p__Firmicutes;c__Bacilli;o__Lactobacillales;f__Streptococcaceae;g__Streptococcus;s__luteciae	0.0261744	0.0261744	0.0412408		0.00955015	0.0432114	0.0460552	0.155704	0.00137677	0.00923563	0	9039	0	0	3202	0	0	2349	0	0	4425	0	0	124	0	0	2191	0	0	1098	0	0	34697	0	0	26461	0	0	32259	0	0	2386	0	0	3774	0	0	18460	0
k__Bacteria;p__Firmicutes;c__Clostridia;o__Clostridiales;f__Lachnospiraceae;g__Butyrivibrio;s__crossotus	0.00647635	0.00647635	0.0565965		0	0	0.0520575	0.183365	0	0	0	9039	0	0	3202	0	0	2349	0	0	4425	0	0	124	0	0	2191	0	0	1098	0	0	34697	0	0	26461	0	0	32259	0	0	2386	0	0	3774	0	0	18460	0
k__Bacteria;p__Firmicutes;c__Clostridia;o__Clostridiales;f__Lachnospiraceae;g__Coprococcus;s__	0.00306403	0.00306403	0.064724		1.6141	1.78209	3.52327	4.18189	2.93258	3.91522	275	9039	3.04237	52	3202	1.62399	17	2349	0.723712	132	4425	2.98305	0	124	0	0	2191	0	69	1098	6.28415	1887	34697	5.43851	324	26461	1.22444	445	32259	1.37946	56	2386	2.34702	145	3774	3.84208	84	18460	0.455038
k__Bacteria;p__Firmicutes;c__Clostridia;o__Clostridiales;f__Lachnospiraceae;g__Coprococcus;s__catus	0.0302014	0.0302014	0.0396533		0.131989	0.356629	0.243381	0.326749	0.341265	0.611651	0	9039	0	0	3202	0	0	2349	0	0	4425	0	0	124	0	0	2191	0	0	1098	0	135	34697	0.389083	0	26461	0	0	32259	0	54	2386	2.2632	62	3774	1.64282	0	18460	0
k__Bacteria;p__Firmicutes;c__Clostridia;o__Clostridiales;f__Lachnospiraceae;g__Dorea;s__formicigenerans	0.00966648	0.00966648	0.0522183		0.200194	0.324446	0.331912	0.336264	0.668867	1.51526	0	9039	0	0	3202	0	0	2349	0	0	4425	0	0	124	0	0	2191	0	0	1098	0	0	34697	0	49	26461	0.185178	379	32259	1.17487	0	2386	0	6	3774	0.158983	0	18460	0
k__Bacteria;p__Firmicutes;c__Clostridia;o__Clostridiales;f__Lachnospiraceae;g__Lachnobacterium;s__	0.0220144	0.0220144	0.0431573		0.0112279	0.0394175	0.0569348	0.161709	0.0174777	0.0517156	0	9039	0	0	3202	0	0	2349	0	0	4425	0	0	124	0	0	2191	0	0	1098	0	0	34697	0	0	26461	0	0	32259	0	0	2386	0	0	3774	0	0	18460	0
k__Bacteria;p__Firmicutes;c__Clostridia;o__Clostridiales;f__Lachnospiraceae;g__Moryella;s__	0.0264973	0.0264973	0.0411049		0.000901433	0.00826177	0.0142453	0.0558907	0	0	0	9039	0	0	3202	0	0	2349	0	0	4425	0	0	124	0	0	2191	0	0	1098	0	0	34697	0	0	26461	0	0	32259	0	0	2386	0	0	3774	0	0	18460	0
k__Bacteria;p__Firmicutes;c__Clostridia;o__Clostridiales;f__Ruminococcaceae;g__;s__	0.00102455	0.00102455	0.0764941		0.548175	0.851369	1.20413	1.3086	0.641367	0.684089	92	9039	1.01781	27	3202	0.843223	0	2349	0	0	4425	0	0	124	0	0	2191	0	42	1098	3.82514	1214	34697	3.49886	172	26461	0.650013	191	32259	0.592083	0	2386	0	8	3774	0.211977	84	18460	0.455038
k__Bacteria;p__Firmicutes;c__Clostridia;o__Clostridiales;f__Ruminococcaceae;__;__	0.0123224	0.0123224	0.0495547		0.347983	0.818613	0.55454	0.724771	0.868669	1.27659	8	9039	0.0885054	8	3202	0.249844	0	2349	0	8	4425	0.180791	0	124	0	0	2191	0	0	1098	0	920	34697	2.65153	26	26461	0.0982578	17	32259	0.0526985	52	2386	2.17938	139	3774	3.68309	38	18460	0.20585
k__Bacteria;p__Firmicutes;c__Clostridia;o__Clostridiales;f__Ruminococcaceae;g__Ruminococcus;__	0.049773	0.049773	0.0340907		0.0558812	0.229795	0.154465	0.252716	0.0719118	0.15143	0	9039	0	5	3202	0.156152	0	2349	0	0	4425	0	0	124	0	0	2191	0	0	1098	0	550	34697	1.58515	18	26461	0.0680246	37	32259	0.114697	0	2386	0	0	3774	0	0	18460	0
k__Bacteria;p__Firmicutes;c__Clostridia;o__Clostridiales;f__Ruminococcaceae;g__Ruminococcus;s__bromii	0.0322674	0.0322674	0.0389184		0.0888209	0.23227	0.325335	0.539548	0.422154	1.28551	0	9039	0	0	3202	0	0	2349	0	0	4425	0	0	124	0	0	2191	0	0	1098	0	108	34697	0.311266	0	26461	0	0	32259	0	0	2386	0	0	3774	0	0	18460	0
k__Bacteria;p__Firmicutes;c__Clostridia;o__Clostridiales;f__Veillonellaceae;g__Phascolarctobacterium;s__	0.032254	0.032254	0.038923		0.23431	0.567658	0.224254	0.399017	0.511792	0.830743	0	9039	0	0	3202	0	0	2349	0	0	4425	0	0	124	0	0	2191	0	0	1098	0	0	34697	0	189	26461	0.714259	95	32259	0.294491	20	2386	0.838223	4	3774	0.105988	693	18460	3.75406
k__Bacteria;p__Firmicutes;c__Clostridia;o__Clostridiales;f__Veillonellaceae;g__Veillonella;s__parvula	0.0156767	0.0156767	0.0469057		0.136316	0.330631	0.0495789	0.121802	0.0166007	0.0447528	0	9039	0	0	3202	0	0	2349	0	0	4425	0	0	124	0	0	2191	0	0	1098	0	0	34697	0	0	26461	0	0	32259	0	0	2386	0	0	3774	0	0	18460	0
k__Bacteria;p__Firmicutes;c__Erysipelotrichi;o__Erysipelotrichales;f__Erysipelotrichaceae;g__Clostridium;__	0.0134528	0.0134528	0.0485898		0	0	0.00518962	0.0198119	0	0	0	9039	0	0	3202	0	0	2349	0	0	4425	0	0	124	0	0	2191	0	0	1098	0	0	34697	0	0	26461	0	0	32259	0	0	2386	0	0	3774	0	0	18460	0
k__Bacteria;p__Firmicutes;c__Erysipelotrichi;o__Erysipelotrichales;f__Erysipelotrichaceae;g__Clostridium;s__ramosum	0.0255023	0.0255023	0.0415291		0.0591952	0.14931	0.14981	0.545808	0.464909	1.47565	0	9039	0	0	3202	0	0	2349	0	4	4425	0.0903955	0	124	0	0	2191	0	0	1098	0	12	34697	0.0345851	35	26461	0.13227	6	32259	0.0185995	0	2386	0	0	3774	0	0	18460	0
k__Bacteria;p__OD1;c__ZB2;o__;f__;g__;s__	0.0332878	0.0332878	0.0385724		8.93601e-05	0.000818999	0	0	0.00293405	0.0122935	0	9039	0	0	3202	0	0	2349	0	0	4425	0	0	124	0	0	2191	0	0	1098	0	0	34697	0	0	26461	0	0	32259	0	0	2386	0	0	3774	0	0	18460	0
k__Bacteria;p__Tenericutes;c__Mollicutes;o__RF39;f__;g__;s__	0.000552536	0.000552536	0.0830632		0	0	0.0592939	0.154328	0.0131499	0.0443701	0	9039	0	0	3202	0	0	2349	0	0	4425	0	0	124	0	0	2191	0	0	1098	0	0	34697	0	0	26461	0	0	32259	0	0	2386	0	0	3774	0	0	18460	0
[truncated: 489 more columns]

## Sheet: SRP129027
Taxonomy predicted as significance in SRP129027
Taxonomy	p-values	p-values	Effect size	CD: mean rel. freq.	CD: std. dev.	HC: mean rel. freq.	HC: std. dev.	UC: mean rel. freq.	UC: std. dev.	SRR6468502	SRR6468502: parent seq. count	SRR6468502: rel. freq.	SRR6468505	SRR6468505: parent seq. count	SRR6468505: rel. freq.	SRR6468507	SRR6468507: parent seq. count	SRR6468507: rel. freq.	SRR6468514	SRR6468514: parent seq. count	SRR6468514: rel. freq.	SRR6468517	SRR6468517: parent seq. count	SRR6468517: rel. freq.	SRR6468518	SRR6468518: parent seq. count	SRR6468518: rel. freq.	SRR6468520	SRR6468520: parent seq. count	SRR6468520: rel. freq.	SRR6468521	SRR6468521: parent seq. count	SRR6468521: rel. freq.	SRR6468525	SRR6468525: parent seq. count	SRR6468525: rel. freq.	SRR6468526	SRR6468526: parent seq. count	SRR6468526: rel. freq.	SRR6468527	SRR6468527: parent seq. count	SRR6468527: rel. freq.	SRR6468534	SRR6468534: parent seq. count	SRR6468534: rel. freq.	SRR6468539	SRR6468539: parent seq. count	SRR6468539: rel. freq.	SRR6468551
k__Bacteria;p__Firmicutes;c__;o__;f__;g__;s__Firmicutes bacterium CAG:176	1.07678e-08	1.4515e-05	0.155571	0.0028786	0.0188769	0.172753	0.331839	0.00833691	0.0450509	0	409881	0	0	409877	0	0	409882	0	0	409891	0	0	409649	0	0	409885	0	0	409881	0	0	409882	0	0	409453	0	0	409885	0	0	409885	0	0	409883	0	0	409877	0	0
k__Bacteria;p__Firmicutes;c__Clostridia;o__Clostridiales;f__Lachnospiraceae;g__Coprococcus;s__	7.79844e-08	5.25615e-05	0.14002	0.173675	0.268777	0.56959	0.696371	0.203	0.234516	973	409881	0.237386	803	409877	0.195912	0	409882	0	393	409891	0.0958791	1382	409649	0.337362	1374	409885	0.335216	248	409881	0.0605054	0	409882	0	0	409453	0	6849	409885	1.67096	3480	409885	0.849019	727	409883	0.177368	1440	409877	0.351325	96
k__Bacteria;p__Firmicutes;c__Clostridia;o__Clostridiales;f__Ruminococcaceae;g__Subdoligranulum;s__Subdoligranulum sp. APC924/74	8.1584e-08	3.66584e-05	0.139662	0.111582	0.302894	0.707715	0.953819	0.29499	0.467577	0	409881	0	240	409877	0.0585542	0	409882	0	0	409891	0	0	409649	0	4639	409885	1.13178	0	409881	0	0	409882	0	0	409453	0	0	409885	0	0	409885	0	2346	409883	0.572358	0	409877	0	0
k__Bacteria;p__Firmicutes;c__Clostridia;o__Clostridiales;f__Ruminococcaceae;g__Gemmiger;s__formicilis	2.47229e-07	8.3316e-05	0.130826	0.0162074	0.0569124	0.0702286	0.0764641	0.020469	0.043491	0	409881	0	0	409877	0	0	409882	0	0	409891	0	0	409649	0	441	409885	0.107591	0	409881	0	0	409882	0	0	409453	0	0	409885	0	0	409885	0	0	409883	0	0	409877	0	0
k__Bacteria;p__Firmicutes;c__Clostridia;o__Clostridiales;f__Ruminococcaceae;g__Faecalibacterium;s__	4.37634e-07	0.000117986	0.126239	1.24258	2.23746	3.06453	1.63534	2.79275	2.40576	0	409881	0	16374	409877	3.99486	7676	409882	1.87273	12224	409891	2.98226	0	409649	0	23054	409885	5.6245	0	409881	0	0	409882	0	0	409453	0	2872	409885	0.700684	0	409885	0	6568	409883	1.60241	0	409877	0	11817
k__Bacteria;p__Actinobacteria;c__Coriobacteriia;o__Eggerthellales;f__;g__;s__	1.05782e-06	0.000237657	0.119102	0.0040647	0.0161601	0.0390907	0.0652842	0.0121136	0.0281661	1	409881	0.000243973	1	409877	0.000243976	0	409882	0	235	409891	0.0573323	2	409649	0.000488223	3	409885	0.000731913	2	409881	0.000487947	0	409882	0	0	409453	0	4	409885	0.000975883	2	409885	0.000487942	1	409883	0.000243972	0	409877	0	1
k__Bacteria;p__Firmicutes;c__Clostridia;o__Clostridiales;f__Oscillospiraceae;g__Oscillibacter;s__	1.43274e-06	0.000275906	0.116636	0.0945915	0.128977	0.282847	0.307525	0.246979	0.250989	0	409881	0	297	409877	0.0724608	0	409882	0	522	409891	0.127351	0	409649	0	667	409885	0.162729	707	409881	0.172489	0	409882	0	1019	409453	0.248869	268	409885	0.0653842	562	409885	0.137112	0	409883	0	0	409877	0	244
k__Bacteria;p__Firmicutes;c__Clostridia;o__Clostridiales;f__Lachnospiraceae;g__Lachnoclostridium;s__	4.18362e-06	0.00070494	0.107868	0.264373	0.340183	0.0750951	0.0827548	0.13269	0.112419	3196	409881	0.779739	0	409877	0	233	409882	0.0568456	0	409891	0	523	409649	0.12767	602	409885	0.14687	434	409881	0.105884	0	409882	0	885	409453	0.216142	794	409885	0.193713	3557	409885	0.867804	295	409883	0.0719718	2702	409877	0.659222	0
k__Bacteria;p__Firmicutes;c__Clostridia;o__Clostridiales;f__Lachnospiraceae;g__Coprococcus;s__catus	5.603e-06	0.000839205	0.105463	0.0308152	0.0725912	0.1204	0.0876409	0.0824347	0.14302	0	409881	0	0	409877	0	0	409882	0	1120	409891	0.273243	0	409649	0	0	409885	0	0	409881	0	0	409882	0	0	409453	0	0	409885	0	0	409885	0	0	409883	0	0	409877	0	1186
k__Bacteria;p__Firmicutes;c__Clostridia;o__Clostridiales;f__Lachnospiraceae;g__Coprococcus;s__eutactus	7.62904e-06	0.00102839	0.102915	0	0	0.0180147	0.0459216	0	0	0	409881	0	0	409877	0	0	409882	0	0	409891	0	0	409649	0	0	409885	0	0	409881	0	0	409882	0	0	409453	0	0	409885	0	0	409885	0	0	409883	0	0	409877	0	0
k__Bacteria;p__Firmicutes;c__Clostridia;o__Clostridiales;f__Ruminococcaceae;g__Ruminococcus;s__	1.14225e-05	0.00139977	0.0995711	1.06293	1.52229	2.51006	1.85979	1.69718	1.82373	531	409881	0.12955	1600	409877	0.390361	5275	409882	1.28696	40505	409891	9.8819	5671	409649	1.38436	31012	409885	7.56602	3588	409881	0.875376	0	409882	0	3964	409453	0.968121	8138	409885	1.98543	712	409885	0.173707	4383	409883	1.06933	581	409877	0.14175	1957
k__Bacteria;p__Firmicutes;c__Clostridia;o__Clostridiales;f__Lachnospiraceae;g__Roseburia;s__hominis	1.38065e-05	0.00155093	0.0979967	0.025586	0.0870037	0.107063	0.139861	0.0333188	0.0882742	0	409881	0	0	409877	0	0	409882	0	0	409891	0	0	409649	0	488	409885	0.119058	0	409881	0	0	409882	0	0	409453	0	0	409885	0	0	409885	0	0	409883	0	0	409877	0	0
k__Bacteria;p__Firmicutes;c__Clostridia;o__Clostridiales;f__Ruminococcaceae;g__Ruminococcus;s__uncultured Ruminococcus sp.	2.54494e-05	0.00263891	0.0928982	0.0379472	0.0903215	0.0957353	0.0843024	0.0398909	0.0519044	0	409881	0	0	409877	0	0	409882	0	1050	409891	0.256166	0	409649	0	732	409885	0.178587	0	409881	0	0	409882	0	0	409453	0	259	409885	0.0631885	0	409885	0	2691	409883	0.656529	0	409877	0	0
k__Bacteria;p__Firmicutes;c__Clostridia;o__Clostridiales;f__Lachnospiraceae;g__Blautia;s__uncultured Blautia sp.	2.63213e-05	0.00253436	0.0926166	0.0676647	0.116935	0.171241	0.152012	0.101794	0.121289	0	409881	0	0	409877	0	0	409882	0	960	409891	0.234209	314	409649	0.076651	603	409885	0.147114	684	409881	0.166878	0	409882	0	0	409453	0	623	409885	0.151994	0	409885	0	1544	409883	0.376693	0	409877	0	0
k__Bacteria;p__Firmicutes;c__Clostridia;o__Clostridiales;f__Ruminococcaceae;g__Faecalibacterium;s__prausnitzii	2.93492e-05	0.00263751	0.0917055	0.385591	0.748789	0.828221	0.524694	0.924711	0.945957	0	409881	0	8492	409877	2.07184	1290	409882	0.314725	3402	409891	0.829977	0	409649	0	6813	409885	1.66217	0	409881	0	0	409882	0	0	409453	0	630	409885	0.153702	0	409885	0	1277	409883	0.311552	0	409877	0	6994
k__Bacteria;p__Firmicutes;c__Clostridia;o__Clostridiales;f__Clostridiaceae;g__Butyricicoccus;s__	3.78773e-05	0.00319116	0.0895675	0.0450056	0.0635475	0.100179	0.0738335	0.0678556	0.0724809	0	409881	0	0	409877	0	0	409882	0	681	409891	0.166142	383	409649	0.0934947	471	409885	0.11491	0	409881	0	0	409882	0	284	409453	0.0693608	0	409885	0	0	409885	0	520	409883	0.126865	0	409877	0	484
k__Bacteria;p__Firmicutes;c__Clostridia;o__Clostridiales;f__Lachnospiraceae;g__Clostridium;s__bolteae	5.50434e-05	0.00436462	0.0864258	0.0822412	0.197416	0	0	0.00608573	0.0238287	461	409881	0.112472	0	409877	0	0	409882	0	0	409891	0	0	409649	0	0	409885	0	0	409881	0	0	409882	0	0	409453	0	0	409885	0	3590	409885	0.875855	0	409883	0	328	409877	0.080024	0
k__Bacteria;p__Firmicutes;c__Clostridia;o__Clostridiales;f__Ruminococcaceae;g__;s__	6.68153e-05	0.00500372	0.0847925	0.867735	1.09666	1.54639	0.674481	1.14464	0.715484	969	409881	0.23641	2496	409877	0.608963	671	409882	0.163706	4268	409891	1.04125	661	409649	0.161358	9760	409885	2.38116	3224	409881	0.78657	0	409882	0	2192	409453	0.535348	2554	409885	0.623102	2428	409885	0.592361	1712	409883	0.41768	1786	409877	0.43574	2023
k__Bacteria;p__Firmicutes;c__Clostridia;o__Clostridiales;f__Eubacteriaceae;g__Eubacterium;s__uncultured Eubacterium sp.	8.06344e-05	0.0057208	0.0832053	0.0222822	0.0512543	0.0525545	0.0597694	0.0167338	0.0321947	0	409881	0	0	409877	0	0	409882	0	446	409891	0.108809	1029	409649	0.251191	217	409885	0.0529417	0	409881	0	0	409882	0	0	409453	0	331	409885	0.0807544	0	409885	0	0	409883	0	0	409877	0	0
k__Bacteria;p__Firmicutes;c__;o__;f__;g__;s__	0.000113019	0.00761745	0.080348	8.6889	4.63551	11.5474	2.55389	9.46977	3.63956	59596	409881	14.5398	22793	409877	5.56094	30911	409882	7.54144	50940	409891	12.4277	74036	409649	18.073	53060	409885	12.9451	46653	409881	11.3821	6446	409882	1.57265	25617	409453	6.2564	64370	409885	15.7044	30106	409885	7.34499	61710	409883	15.0555	53372	409877	13.0215	26905
k__Bacteria;p__Bacteroidetes;c__Bacteroidia;o__Bacteroidales;f__Rikenellaceae;g__Alistipes;s__obesi	0.00013222	0.00848725	0.0790171	0.00805664	0.0363057	0.0763597	0.133876	0.0431446	0.101525	0	409881	0	0	409877	0	0	409882	0	0	409891	0	0	409649	0	0	409885	0	0	409881	0	0	409882	0	0	409453	0	0	409885	0	0	409885	0	0	409883	0	0	409877	0	0
k__Bacteria;p__Firmicutes;c__;o__;f__;g__;s__Firmicutes bacterium CAG:124	0.000132705	0.00813121	0.078986	0.0130192	0.0708924	0.177457	0.313353	0.1076	0.266398	0	409881	0	0	409877	0	0	409882	0	0	409891	0	0	409649	0	304	409885	0.0741671	0	409881	0	0	409882	0	0	409453	0	0	409885	0	0	409885	0	0	409883	0	0	409877	0	0
k__Bacteria;p__Actinobacteria;c__Coriobacteriia;o__Eggerthellales;f__Eggerthellaceae;g__Eggerthella;s__Eggerthella sp. CAG:298	0.000146694	0.00859753	0.0781349	0.00352649	0.0194096	0.0388819	0.0861191	0.0099483	0.033979	0	409881	0	0	409877	0	0	409882	0	269	409891	0.0656272	0	409649	0	0	409885	0	0	409881	0	0	409882	0	0	409453	0	0	409885	0	0	409885	0	0	409883	0	0	409877	0	0
k__Bacteria;p__Firmicutes;c__Clostridia;o__Clostridiales;f__;g__;s__Clostridiales bacterium 59_14	0.000154344	0.00866898	0.0777028	0	0	0.0207569	0.0394216	0.0118781	0.0356402	0	409881	0	0	409877	0	0	409882	0	0	409891	0	0	409649	0	0	409885	0	0	409881	0	0	409882	0	0	409453	0	0	409885	0	0	409885	0	0	409883	0	0	409877	0	0
k__Bacteria;p__Firmicutes;c__Clostridia;o__Clostridiales;f__;g__;s__Clostridiales bacterium 41_12_two_minus	0.000189959	0.0102426	0.0759362	0.00760241	0.0331102	0.0433921	0.0789067	0.0124695	0.0425933	0	409881	0	0	409877	0	0	409882	0	0	409891	0	0	409649	0	317	409885	0.0773388	0	409881	0	0	409882	0	0	409453	0	0	409885	0	0	409885	0	0	409883	0	0	409877	0	0
k__Bacteria;p__Actinobacteria;c__Coriobacteriia;o__;f__;g__;s__	0.000235996	0.0122355	0.0740862	0.114458	0.123947	0.267258	0.258443	0.226058	0.294382	361	409881	0.0880743	192	409877	0.0468433	134	409882	0.0326923	1094	409891	0.2669	888	409649	0.216771	947	409885	0.23104	1166	409881	0.284473	0	409882	0	825	409453	0.201488	1984	409885	0.484038	438	409885	0.106859	319	409883	0.0778271	0	409877	0	385
k__Bacteria;p__Firmicutes;c__Clostridia;o__Clostridiales;f__Lachnospiraceae;g__Anaerobutyricum;s__hallii	0.000278881	0.0139234	0.0726602	0.0355562	0.0678354	0.0797906	0.0989889	0.0308151	0.052144	0	409881	0	0	409877	0	0	409882	0	339	409891	0.0827049	274	409649	0.0668865	0	409885	0	0	409881	0	0	409882	0	0	409453	0	0	409885	0	0	409885	0	517	409883	0.126134	0	409877	0	691
k__Bacteria;p__Firmicutes;c__Negativicutes;o__Veillonellales;f__Veillonellaceae;g__;s__	0.000281487	0.0135516	0.0725807	0.29234	0.501973	0.0966723	0.116221	0.100675	0.174021	1689	409881	0.412071	0	409877	0	1443	409882	0.352053	221	409891	0.0539168	1311	409649	0.32003	967	409885	0.23592	383	409881	0.0934418	0	409882	0	567	409453	0.138477	176	409885	0.0429389	10176	409885	2.48265	537	409883	0.131013	47	409877	0.0114669	755
k__Bacteria;p__Firmicutes;c__Clostridia;o__Clostridiales;f__Ruminococcaceae;g__Subdoligranulum;s__	0.000284036	0.0132028	0.0725037	0.075194	0.13907	0.161647	0.0946615	0.10647	0.118754	0	409881	0	121	409877	0.0295211	0	409882	0	0	409891	0	0	409649	0	913	409885	0.222745	349	409881	0.0851467	0	409882	0	0	409453	0	213	409885	0.0519658	385	409885	0.0939288	267	409883	0.0651405	0	409877	0	0
k__Bacteria;p__Firmicutes;c__Clostridia;o__Clostridiales;f__Lachnospiraceae;g__;s__	0.000284958	0.0128041	0.072476	3.51286	2.48814	3.10405	1.52594	2.26023	1.44851	52978	409881	12.9252	7953	409877	1.94034	19833	409882	4.83871	21793	409891	5.31678	32689	409649	7.97976	14054	409885	3.42877	22937	409881	5.59601	0	409882	0	11632	409453	2.84086	11000	409885	2.68368	21180	409885	5.1673	37722	409883	9.20311	38407	409877	9.37037	11030
k__Bacteria;p__Firmicutes;c__Clostridia;o__Clostridiales;f__Ruminococcaceae;g__Faecalibacterium;s__Faecalibacterium sp. CAG:74	0.000384102	0.0167022	0.0699201	0.00201554	0.0187997	0.0176408	0.0444934	0.000837866	0.00725613	0	409881	0	0	409877	0	0	409882	0	0	409891	0	0	409649	0	0	409885	0	0	409881	0	0	409882	0	0	409453	0	0	409885	0	0	409885	0	0	409883	0	0	409877	0	0
k__Bacteria;p__Firmicutes;c__Clostridia;o__Clostridiales;f__Ruminococcaceae;g__Faecalibacterium;s__Faecalibacterium sp. CAG:74_58_120	0.000519793	0.0218963	0.0673232	0.00504023	0.0374187	0.0266821	0.0565468	0.00193574	0.0121676	0	409881	0	0	409877	0	0	409882	0	0	409891	0	0	409649	0	0	409885	0	0	409881	0	0	409882	0	0	409453	0	0	409885	0	0	409885	0	0	409883	0	0	409877	0	0
k__Bacteria;p__Firmicutes;c__Clostridia;o__Clostridiales;f__;g__;s__Clostridiales bacterium 52_15	0.000545773	0.022294	0.0669039	0.0140315	0.0471852	0.150311	0.16097	0.0980346	0.322089	0	409881	0	927	409877	0.226165	0	409882	0	0	409891	0	0	409649	0	573	409885	0.139795	0	409881	0	0	409882	0	0	409453	0	0	409885	0	0	409885	0	0	409883	0	0	409877	0	0
k__Bacteria;p__;c__;o__;f__;g__;s__	0.000552674	0.0219119	0.0667958	7.68209	2.16081	8.7807	0.944038	8.51132	1.7343	36258	409881	8.84598	29906	409877	7.29634	26637	409882	6.4987	34282	409891	8.36369	33380	409649	8.14844	38602	409885	9.41776	37257	409881	9.08971	17101	409882	4.17218	32633	409453	7.9699	39918	409885	9.73883	32696	409885	7.97687	33344	409883	8.135	31999	409877	7.80698	31732
k__Bacteria;p__Firmicutes;c__;o__;f__;g__;s__Firmicutes bacterium CAG:94	0.000653032	0.0251511	0.0653596	0.0351981	0.119353	0.0212637	0.0561807	0.142824	0.319439	0	409881	0	0	409877	0	0	409882	0	275	409891	0.067091	0	409649	0	330	409885	0.0805104	0	409881	0	0	409882	0	371	409453	0.0906087	0	409885	0	0	409885	0	0	409883	0	0	409877	0	0
k__Bacteria;p__Firmicutes;c__Clostridia;o__Clostridiales;f__Oscillospiraceae;g__Oscillibacter;s__Oscillibacter sp. 57_20	0.000866494	0.0324454	0.0629201	0.00493768	0.0309092	0.0496428	0.0970432	0.0297188	0.0767509	0	409881	0	371	409877	0.090515	0	409882	0	0	409891	0	0	409649	0	0	409885	0	0	409881	0	0	409882	0	0	409453	0	0	409885	0	0	409885	0	0	409883	0	0	409877	0	0
k__Bacteria;p__Firmicutes;c__Clostridia;o__Clostridiales;f__Lachnospiraceae;g__Clostridium;s__clostridioforme	0.000871546	0.0317525	0.0628698	0.116968	0.316924	0.00144643	0.010727	0.0159115	0.0626764	2527	409881	0.61652	0	409877	0	0	409882	0	0	409891	0	0	409649	0	0	409885	0	0	409881	0	0	409882	0	0	409453	0	0	409885	0	469	409885	0.114422	0	409883	0	2947	409877	0.718996	0
k__Bacteria;p__Firmicutes;c__Clostridia;o__Clostridiales;f__Lachnospiraceae;g__Roseburia;s__Roseburia sp. CAG:309	0.00115602	0.0410084	0.0604269	0.00181314	0.0169119	0.0206443	0.0552551	0.00267727	0.0180725	0	409881	0	0	409877	0	0	409882	0	0	409891	0	0	409649	0	0	409885	0	0	409881	0	0	409882	0	0	409453	0	0	409885	0	0	409885	0	0	409883	0	0	409877	0	0
k__Bacteria;p__Actinobacteria;c__Coriobacteriia;o__Eggerthellales;f__Eggerthellaceae;g__;s__	0.00119571	0.0413285	0.0601346	0.158858	0.203878	0.29605	0.182531	0.220536	0.245953	507	409881	0.123694	822	409877	0.200548	149	409882	0.0363519	949	409891	0.231525	216	409649	0.0527281	1649	409885	0.402308	1242	409881	0.303015	0	409882	0	156	409453	0.0380996	2960	409885	0.722154	246	409885	0.0600168	530	409883	0.129305	0	409877	0	876
k__Bacteria;p__Firmicutes;c__Clostridia;o__Clostridiales;f__;g__;s__Clostridiales bacterium 42_27	0.00130194	0.0438754	0.059397	0.00452849	0.0218138	0.0267772	0.0439716	0.0148373	0.0397813	0	409881	0	224	409877	0.0546505	0	409882	0	0	409891	0	0	409649	0	0	409885	0	0	409881	0	0	409882	0	0	409453	0	0	409885	0	0	409885	0	0	409883	0	0	409877	0	0
k__Bacteria;p__Actinobacteria;c__Actinobacteria;o__;f__;g__;s__	0.0014822	0.0487317	0.0582722	0.115489	0.0925725	0.0950469	0.0539514	0.179426	0.21363	174	409881	0.0424513	106	409877	0.0258614	1578	409882	0.384989	794	409891	0.19371	308	409649	0.0751863	384	409885	0.0936848	959	409881	0.23397	751	409882	0.183223	233	409453	0.0569052	225	409885	0.0548934	0	409885	0	508	409883	0.123938	313	409877	0.0763644	498
[truncated: 620 more columns]
