# Supplementary material for: Gut Microbiota and Metabolic Specificity in Ulcerative Colitis and Crohn's Disease
Source: Front Med (Lausanne). 2020 Nov 27;7:606298. doi: 10.3389/fmed.2020.606298 (PMC7729129; doi:10.3389/fmed.2020.606298)
Supplement: Supplementary file 6 [file Data_Sheet_5.XLSX]

## Sheet: ReadMe
Analyzes and comparison of Crohn’s disease (CD) vs. Ulcerative Colitis (UC)
Sheet name	Description
195_OTUs	Taxonomy predicted as significance among the five datasets and their significant mean relative frequency values for all the predicted taxonomy was highligted in yellow. The taxonomy conserved in minimum of 3 datasets were highlighted with different colours, blue indicates CD and green indicates UC.
SRP183770	Taxonomy predicted as significance in SRP183770
SRP128892	Taxonomy predicted as significance in SRP128892
ERP008725	Taxonomy predicted as significance in ERP008725
SRP115494	Taxonomy predicted as significance in SRP115494
SRP129027	Taxonomy predicted as significance in SRP129027

## Sheet: 195_OTUs
Taxonomy predicted as significance among the five datasets and their significant mean relative frequency values for all the predicted taxonomy was highligted in yellow. The taxonomy conserved in minimum of 3 datasets were highlighted with different colours, blue indicates CD and green indicates UC.
			SRP183770				SRP128892				ERP008725				SRP115494				SRP129027
No.	Datasets	Taxonomy	p-values	p-values corrected	CD	UC	p-values	p-values corrected	CD	UC	p-values	p-values corrected	CD	UC	p-values	p-values corrected	CD	UC	p-values	p-values corrected	CD	UC
1	ERP008725 SRP128892 SRP129027 SRP183770	k__Bacteria;p__Firmicutes;c__Clostridia;o__Clostridiales;f__Ruminococcaceae;g__Ruminococcus;s__	0.0167837	0.0167837	0.598741	1.32352	7.64e-08	2.21e-06	0.419	1.06679	0.00414018	0.00414018	0.485	1.16206	NA	NA	NA	NA	0.0185701	0.0185701	1.06293	1.69718
2		k__Bacteria;p__Firmicutes;c__Clostridia;o__Clostridiales;__;__;__	0.0127648	0.0127648	0.0504	0.195071	1.08e-07	2.93e-06	1.62716	2.81445	0.0393015	0.0393015	0.0274436	0.0612576	NA	NA	NA	NA	0.00508917	0.00508917	0	0.0118781
3	SRP115494 SRP128892 SRP129027 SRP183770	k__Bacteria;p__Firmicutes;c__Clostridia;o__Clostridiales;f__Lachnospiraceae;g__Coprococcus;s__catus	0.00491539	0.00491539	0.10031	0.36646	1.23e-06	2.1e-05	0.0827	0.246326	NA	NA	NA	NA	0.0388241	0.0388241	0.131989	0.341265	0.0055975	0.0055975	0.0308152	0.0824347
4	ERP008725 SRP115494 SRP128892 SRP129027	k__Bacteria;p__Firmicutes;c__Clostridia;o__Clostridiales;f__Ruminococcaceae;g__Ruminococcus;s__callidus	NA	NA	NA	NA	8.7e-10	3.09e-08	0.0328	0.309271	0.0367477	0.0367477	0.0256	0.101855	0.0414981	0.0414981	0.0579525	0.0147226	0.0319147	0.0319147	0.00257832	0.0167427
5	ERP008725 SRP128892 SRP183770	k__Bacteria;p__Firmicutes;c__Clostridia;o__Clostridiales;f__Lachnospiraceae;g__Ruminococcus;s__lactaris	0.0163089	0.0163089	2.88118	0.516357	0.00171474	0.0134273	2.40412	1.06243	0.0279709	0.0279709	0.0185	0.0941323	NA	NA	NA	NA	NA	NA	NA	NA
6		k__Bacteria;p__Firmicutes;c__Clostridia;o__Clostridiales;f__Ruminococcaceae;__;__	0.0018945	0.0018945	1.88283	6.09697	2.46e-25	5.68e-23	0.587	2.69645	0.00173053	0.00173053	0.562	1.33651	NA	NA	NA	NA	NA	NA	NA	NA
7	SRP128892 SRP129027 SRP183770	k__Bacteria;p__Firmicutes;c__Clostridia;o__Clostridiales;f__Clostridiaceae;g__Clostridium;s__	0.000310503	0.000310503	0.349145	1.16458	9.99e-06	0.000153827	0.117	0.314797	NA	NA	NA	NA	NA	NA	NA	NA	0.0483528	0.0483528	0.753694	1.26213
8	ERP008725 SRP129027 SRP183770	k__Bacteria;p__Firmicutes;c__Clostridia;o__Clostridiales;f__Ruminococcaceae;g__Faecalibacterium;s__prausnitzii	0.0369106	0.0369106	0.38111	1.10371	NA	NA	NA	NA	0.000104746	0.000104746	5.9	13.8661	NA	NA	NA	NA	0.000110683	0.000110683	0.385591	0.924711
9	ERP008725 SRP115494 SRP128892	k__Bacteria;p__Firmicutes;c__Clostridia;o__Clostridiales;f__Lachnospiraceae;g__Clostridium;__	NA	NA	NA	NA	0	0	1.74	0.257413	0.00327321	0.00327321	0.168352	0.0463303	0.0151856	0.0151856	0.042402	0.00306965	NA	NA	NA	NA
10	ERP008725 SRP128892 SRP129027	k__Bacteria;p__Actinobacteria;c__Coriobacteriia;o__Coriobacteriales;f__Coriobacteriaceae;g__;s__	NA	NA	NA	NA	1.63e-11	7.51e-10	0.027903	0.275602	0.00527053	0.00527053	0.00884039	0.0332486	NA	NA	NA	NA	0.0311387	0.0311387	0.0349435	0.0615527
11	SRP128892 SRP183770	k__Bacteria;p__Proteobacteria;c__Gammaproteobacteria;o__Enterobacteriales;f__Enterobacteriaceae;g__Shigella;__	0.0347869	0.0347869	0.197638	0.0153725	4.9e-05	0.000647231	4.68	0.124387	NA	NA	NA	NA	NA	NA	NA	NA	NA	NA	NA	NA
12		k__Bacteria;p__Firmicutes;c__Clostridia;o__Clostridiales;f__Lachnospiraceae;g__Blautia;s__obeum	0.0209821	0.0209821	0.912932	1.894	1.08e-08	3.58e-07	0.124	0.640554	NA	NA	NA	NA	NA	NA	NA	NA	NA	NA	NA	NA
13		k__Bacteria;p__Firmicutes;c__Clostridia;o__Clostridiales;f__Mogibacteriaceae;g__;s__	0.042327	0.042327	0	0.013233	2.72e-12	1.57e-10	0.094	0.503379	NA	NA	NA	NA	NA	NA	NA	NA	NA	NA	NA	NA
14		k__Bacteria;p__Firmicutes;c__Clostridia;o__Clostridiales;f__;g__;s__	0.00368681	0.00368681	0.269503	1.36738	1.56e-16	1.44e-14	1.25	4.36791	NA	NA	NA	NA	NA	NA	NA	NA	NA	NA	NA	NA
15		k__Bacteria;p__Firmicutes;c__Bacilli;o__Turicibacterales;f__Turicibacteraceae;g__Turicibacter;s__	0.00179488	0.00179488	0.0801097	0.824316	6.13e-05	0.000786787	0.00398	0.058809	NA	NA	NA	NA	NA	NA	NA	NA	NA	NA	NA	NA
16		k__Bacteria;p__Firmicutes;c__Clostridia;o__Clostridiales;f__Ruminococcaceae;g__Ruminococcus;s__albus	0.00381718	0.00381718	0.00562564	0.125902	4.61e-12	2.37e-10	0.0672	0.527665	NA	NA	NA	NA	NA	NA	NA	NA	NA	NA	NA	NA
17		k__Bacteria;p__Firmicutes;c__Clostridia;o__Clostridiales;f__Lachnospiraceae;g__Blautia;s__producta	0.0211742	0.0211742	6.22336	0.770705	1.78e-05	0.000256436	0.43	0.0408886	NA	NA	NA	NA	NA	NA	NA	NA	NA	NA	NA	NA
18	ERP008725 SRP183770	k__Bacteria;p__Actinobacteria;c__Actinobacteria;o__Bifidobacteriales;f__Bifidobacteriaceae;g__Bifidobacterium;s__bifidum	0.00109767	0.00109767	0.0844932	0.841868	NA	NA	NA	NA	0.0324644	0.0324644	0.00332	0.0304937	NA	NA	NA	NA	NA	NA	NA	NA
19	SRP115494 SRP183770	k__Bacteria;p__Proteobacteria;c__Betaproteobacteria;o__Burkholderiales;f__Alcaligenaceae;g__Sutterella;s__	0.0489368	0.0489368	0	0.00601666	NA	NA	NA	NA	NA	NA	NA	NA	0.0139409	0.0139409	2.66617	1.28874	NA	NA	NA	NA
20		k__Bacteria;p__Firmicutes;c__Clostridia;o__Clostridiales;f__Lachnospiraceae;g__Dorea;s__formicigenerans	0.00551174	0.00551174	0.450708	1.00672	NA	NA	NA	NA	NA	NA	NA	NA	0.0459551	0.0459551	0.200194	0.668867	NA	NA	NA	NA
21	SRP129027 SRP183770	k__Bacteria;p__Firmicutes;c__Clostridia;o__Clostridiales;f__Lachnospiraceae;g__;s__	0.0497757	0.0497757	1.10526	1.87449	NA	NA	NA	NA	NA	NA	NA	NA	NA	NA	NA	NA	0.000109769	0.000109769	3.51286	2.26023
22	ERP008725 SRP128892	k__Bacteria;p__Firmicutes;c__Clostridia;o__Clostridiales;f__Ruminococcaceae;g__Ruminococcus;__	NA	NA	NA	NA	4.68e-05	0.000636493	0.0626	0.309705	0.0415972	0.0415972	0.120761	0.342412	NA	NA	NA	NA	NA	NA	NA	NA
23		k__Bacteria;p__Firmicutes;c__Clostridia;o__Clostridiales;f__Peptococcaceae;g__;s__	NA	NA	NA	NA	2.76e-07	6.38e-06	0.0119361	0.0656885	0.0116412	0.0116412	0.000395013	0.00431626	NA	NA	NA	NA	NA	NA	NA	NA
24		k__Bacteria;p__Tenericutes;c__RF3;o__ML615J-28;f__;g__;s__	NA	NA	NA	NA	0.00240954	0.0176699	0	0.0264611	0.0386992	0.0386992	0	0.0145688	NA	NA	NA	NA	NA	NA	NA	NA
25		k__Bacteria;p__Firmicutes;c__Erysipelotrichi;o__Erysipelotrichales;f__Erysipelotrichaceae;g__cc_115;s__	NA	NA	NA	NA	0.00177413	0.0136608	0.085	0.276924	0.00233385	0.00233385	0.000712	0.0481286	NA	NA	NA	NA	NA	NA	NA	NA
26		k__Bacteria;p__Firmicutes;c__Clostridia;o__Clostridiales;f__Lachnospiraceae;g__Coprococcus;s__eutactus	NA	NA	NA	NA	1.46e-05	0.000218122	0.0172	0.379479	0.0261381	0.0261381	0.0205	0.333068	NA	NA	NA	NA	NA	NA	NA	NA
27		k__Bacteria;p__Firmicutes;c__Erysipelotrichi;o__Erysipelotrichales;f__Erysipelotrichaceae;g__Clostridium;s__spiroforme	NA	NA	NA	NA	0.000261633	0.00274715	0.0125	0.0704518	0.0243831	0.0243831	0.027152	0.0930659	NA	NA	NA	NA	NA	NA	NA	NA
28		k__Bacteria;p__Firmicutes;c__Erysipelotrichi;o__Erysipelotrichales;f__Erysipelotrichaceae;g__Eubacterium;s__	NA	NA	NA	NA	0.00137102	0.0115166	0	0.101894	0.0125126	0.0125126	0	0.00503779	NA	NA	NA	NA	NA	NA	NA	NA
29		k__Bacteria;p__Firmicutes;c__Clostridia;o__Clostridiales;f__Ruminococcaceae;g__Butyricicoccus;s__pullicaecorum	NA	NA	NA	NA	0.000272391	0.00279655	0.0583	0.202253	0.0237681	0.0237681	0.00868548	0.113052	NA	NA	NA	NA	NA	NA	NA	NA
30		k__Bacteria;p__Firmicutes;c__Clostridia;o__Clostridiales;f__Ruminococcaceae;g__Oscillospira;s__	NA	NA	NA	NA	0.000211099	0.00226809	1.31	1.96101	0.00766366	0.00766366	1.28559	2.20583	NA	NA	NA	NA	NA	NA	NA	NA
31	SRP115494 SRP128892	k__Bacteria;p__Bacteroidetes;c__Bacteroidia;o__Bacteroidales;f__Bacteroidaceae;g__Bacteroides;s__fragilis	NA	NA	NA	NA	0.00240582	0.0179272	2.79149	0.318308	NA	NA	NA	NA	0.0172647	0.0172647	7.42439	2.88922	NA	NA	NA	NA
32		k__Bacteria;p__Firmicutes;c__Clostridia;o__Clostridiales;f__Veillonellaceae;g__Veillonella;s__parvula	NA	NA	NA	NA	0.00683194	0.0420847	0.198386	0.056304	NA	NA	NA	NA	0.00155986	0.00155986	0.136316	0.0166007	NA	NA	NA	NA
33		k__Bacteria;p__Firmicutes;c__Clostridia;o__Clostridiales;f__Ruminococcaceae;g__;s__	NA	NA	NA	NA	7.63e-20	8.81e-18	0.82	6.68424	NA	NA	NA	NA	0.0158525	0.0158525	0.347983	0.868669	NA	NA	NA	NA
34		k__Bacteria;p__Fusobacteria;c__Fusobacteriia;o__Fusobacteriales;f__Fusobacteriaceae;g__Fusobacterium;s__	NA	NA	NA	NA	0.0024651	0.017795	0.59	0.0232483	NA	NA	NA	NA	0.0240661	0.0240661	1.34981	0.116334	NA	NA	NA	NA
35	SRP128892 SRP129027	k__Bacteria;p__Firmicutes;c__Clostridia;o__Clostridiales;f__Ruminococcaceae;g__Ruminococcus;s__bromii	NA	NA	NA	NA	0.00235289	0.0178202	0.295432	0.864602	NA	NA	NA	NA	NA	NA	NA	NA	0.014147	0.014147	0.00744114	0.0374766
36		k__Bacteria;p__Firmicutes;c__Clostridia;o__Clostridiales;f__Ruminococcaceae;g__Faecalibacterium;s__	NA	NA	NA	NA	6.21e-20	9.57e-18	0.41	4.24282	NA	NA	NA	NA	NA	NA	NA	NA	4.09e-05	4.09e-05	1.24258	2.79275
37	ERP008725 SRP115494	k__Bacteria;p__Firmicutes;c__Clostridia;o__Clostridiales;f__Veillonellaceae;g__Phascolarctobacterium;s__	NA	NA	NA	NA	NA	NA	NA	NA	0.00960935	0.00960935	0.596532	0.214827	0.049054	0.049054	0.23431	0.511792	NA	NA	NA	NA
38	ERP008725 SRP129027	k__Bacteria;p__Bacteroidetes;c__Bacteroidia;o__Bacteroidales;f__Prevotellaceae;g__Prevotella;s__copri	NA	NA	NA	NA	NA	NA	NA	NA	0.00629986	0.00629986	1.28052	6.9152	NA	NA	NA	NA	0.0240576	0.0240576	0.0397754	0.472622
39	SRP115494 SRP129027	k__Bacteria;p__Bacteroidetes;c__Bacteroidia;o__Bacteroidales;f__Barnesiellaceae;g__;s__	NA	NA	NA	NA	NA	NA	NA	NA	NA	NA	NA	NA	0.0437523	0.0437523	0.184219	0.0552126	0.0437851	0.0437851	0.000160801	0.00237486
40	SRP183770	k__Bacteria;p__Firmicutes;c__Bacilli;o__Lactobacillales;f__Enterococcaceae;g__Enterococcus;__	0.0223629	0.0223629	0.320285	0.00283846	NA	NA	NA	NA	NA	NA	NA	NA	NA	NA	NA	NA	NA	NA	NA	NA
41		k__Bacteria;p__Firmicutes;c__Clostridia;o__Clostridiales;f__Christensenellaceae;g__Christensenella;s__	0.0288263	0.0288263	0	0.00415279	NA	NA	NA	NA	NA	NA	NA	NA	NA	NA	NA	NA	NA	NA	NA	NA
42		k__Bacteria;p__Actinobacteria;c__Actinobacteria;o__Bifidobacteriales;f__Bifidobacteriaceae;g__Bifidobacterium;s__breve	0.0118745	0.0118745	2.44695	7.15473	NA	NA	NA	NA	NA	NA	NA	NA	NA	NA	NA	NA	NA	NA	NA	NA
43		k__Bacteria;p__Firmicutes;c__Clostridia;o__Clostridiales;f__Lachnospiraceae;g__Ruminococcus;s__gnavus	0.0156677	0.0156677	4.20047	0.568938	NA	NA	NA	NA	NA	NA	NA	NA	NA	NA	NA	NA	NA	NA	NA	NA
44		k__Bacteria;p__Actinobacteria;c__Actinobacteria;o__Bifidobacteriales;f__Bifidobacteriaceae;g__Bifidobacterium;__	0.0250647	0.0250647	3.01433	7.8904	NA	NA	NA	NA	NA	NA	NA	NA	NA	NA	NA	NA	NA	NA	NA	NA
45		k__Bacteria;p__Proteobacteria;c__Gammaproteobacteria;o__Enterobacteriales;f__Enterobacteriaceae;__;__	0.0361829	0.0361829	6.37993	0.316704	NA	NA	NA	NA	NA	NA	NA	NA	NA	NA	NA	NA	NA	NA	NA	NA
46		k__Bacteria;p__Bacteroidetes;c__Bacteroidia;o__Bacteroidales;f__Bacteroidaceae;g__Bacteroides;s__ovatus	0.0176049	0.0176049	0.00197	0.0821125	NA	NA	NA	NA	NA	NA	NA	NA	NA	NA	NA	NA	NA	NA	NA	NA
47		k__Bacteria;p__Firmicutes;c__Clostridia;o__Clostridiales;f__Clostridiaceae;g__Clostridium;s__celatum	0.00276185	0.00276185	0.0825916	0.714719	NA	NA	NA	NA	NA	NA	NA	NA	NA	NA	NA	NA	NA	NA	NA	NA
48		k__Bacteria;p__Firmicutes;c__Clostridia;o__Clostridiales;f__Lachnospiraceae;g__Clostridium;s__colinum	0.0498721	0.0498721	0.0793362	0.00359752	NA	NA	NA	NA	NA	NA	NA	NA	NA	NA	NA	NA	NA	NA	NA	NA
49		k__Bacteria;p__Firmicutes;c__Bacilli;o__Lactobacillales;f__Enterococcaceae;g__Enterococcus;s__casseliflavus	0.0302076	0.0302076	0.630913	0.0451042	NA	NA	NA	NA	NA	NA	NA	NA	NA	NA	NA	NA	NA	NA	NA	NA
50		k__Bacteria;p__Firmicutes;c__Clostridia;o__Clostridiales;f__Eubacteriaceae;g__Anaerofustis;s__	0.0106365	0.0106365	0.00626926	0.0423124	NA	NA	NA	NA	NA	NA	NA	NA	NA	NA	NA	NA	NA	NA	NA	NA
51	SRP128892	k__Bacteria;p__Firmicutes;c__Clostridia;o__Clostridiales;f__Clostridiaceae;g__Clostridium;__	NA	NA	NA	NA	0.00134654	0.0115204	0.0681828	0.227202	NA	NA	NA	NA	NA	NA	NA	NA	NA	NA	NA	NA
52		k__Bacteria;p__Verrucomicrobia;c__Verrucomicrobiae;o__Verrucomicrobiales;f__Verrucomicrobiaceae;g__Akkermansia;s__muciniphila	NA	NA	NA	NA	0.0055353	0.036533	3.05	0.2722	NA	NA	NA	NA	NA	NA	NA	NA	NA	NA	NA	NA
53		k__Bacteria;p__Firmicutes;c__Clostridia;o__Clostridiales;f__Lachnospiraceae;g__Clostridium;s__aldenense	NA	NA	NA	NA	2.27e-07	5.53e-06	0.237181	0.0242687	NA	NA	NA	NA	NA	NA	NA	NA	NA	NA	NA	NA
54		k__Bacteria;p__Actinobacteria;c__Coriobacteriia;o__Coriobacteriales;f__Coriobacteriaceae;g__Slackia;s__	NA	NA	NA	NA	0.000737239	0.00695111	0	0.00452251	NA	NA	NA	NA	NA	NA	NA	NA	NA	NA	NA	NA
55		k__Bacteria;p__Firmicutes;c__Clostridia;o__Clostridiales;f__Lachnospiraceae;g__Roseburia;s__inulinivorans	NA	NA	NA	NA	1.16e-06	2.06e-05	0.327	0.906979	NA	NA	NA	NA	NA	NA	NA	NA	NA	NA	NA	NA
56		k__Bacteria;p__Firmicutes;c__Clostridia;o__Clostridiales;f__Ruminococcaceae;g__Gemmiger;s__formicilis	NA	NA	NA	NA	0.000100127	0.00118612	0.2	0.582181	NA	NA	NA	NA	NA	NA	NA	NA	NA	NA	NA	NA
57		k__Bacteria;p__Firmicutes;c__Clostridia;o__Clostridiales;f__Lachnospiraceae;g__Lachnobacterium;s__	NA	NA	NA	NA	0.00124005	0.0108095	0.0242	0.165327	NA	NA	NA	NA	NA	NA	NA	NA	NA	NA	NA	NA
58		k__Bacteria;p__Firmicutes;c__Clostridia;o__Clostridiales;f__Veillonellaceae;__;__	NA	NA	NA	NA	0.000398338	0.00391558	0.61	0.0477762	NA	NA	NA	NA	NA	NA	NA	NA	NA	NA	NA	NA
59		k__Bacteria;p__Tenericutes;c__Mollicutes;o__RF39;f__;g__;s__	NA	NA	NA	NA	1.43e-06	2.36e-05	0.0165	0.289513	NA	NA	NA	NA	NA	NA	NA	NA	NA	NA	NA	NA
60		k__Bacteria;p__Bacteroidetes;c__Bacteroidia;o__Bacteroidales;f__Rikenellaceae;g__Alistipes;s__massiliensis	NA	NA	NA	NA	0.000164333	0.00185175	0.0449576	0.169768	NA	NA	NA	NA	NA	NA	NA	NA	NA	NA	NA	NA
61		k__Bacteria;p__Firmicutes;c__Clostridia;o__Clostridiales;f__Christensenellaceae;g__;s__	NA	NA	NA	NA	2.22e-07	5.71e-06	0.0271722	0.534806	NA	NA	NA	NA	NA	NA	NA	NA	NA	NA	NA	NA
62		k__Bacteria;p__Firmicutes;c__Clostridia;o__Clostridiales;f__Ruminococcaceae;g__Clostridium;__	NA	NA	NA	NA	0.000164603	0.00181063	0.000775	0.0297085	NA	NA	NA	NA	NA	NA	NA	NA	NA	NA	NA	NA
63		k__Bacteria;p__Bacteroidetes;c__Bacteroidia;o__Bacteroidales;f__Odoribacteraceae;g__Butyricimonas;s__	NA	NA	NA	NA	8.78e-05	0.00106688	0.0787	0.206382	NA	NA	NA	NA	NA	NA	NA	NA	NA	NA	NA	NA
64		k__Bacteria;p__Firmicutes;c__Clostridia;o__Clostridiales;f__Lachnospiraceae;__;__	NA	NA	NA	NA	1.02e-06	1.89e-05	13.364	8.72833	NA	NA	NA	NA	NA	NA	NA	NA	NA	NA	NA	NA
65		k__Bacteria;p__Proteobacteria;c__Gammaproteobacteria;o__Enterobacteriales;f__Enterobacteriaceae;g__Morganella;__	NA	NA	NA	NA	0.00623403	0.0389206	0.0688329	0.00107137	NA	NA	NA	NA	NA	NA	NA	NA	NA	NA	NA	NA
66		k__Bacteria;p__Firmicutes;c__Clostridia;o__Clostridiales;f__Veillonellaceae;g__Veillonella;s__dispar	NA	NA	NA	NA	0.00367222	0.026101	0.269	0.032402	NA	NA	NA	NA	NA	NA	NA	NA	NA	NA	NA	NA
67		k__Bacteria;p__Firmicutes;c__Clostridia;o__Clostridiales;f__Eubacteriaceae;g__Pseudoramibacter_Eubacterium;s__	NA	NA	NA	NA	0.0080271	0.0481626	0.00372691	0.0464863	NA	NA	NA	NA	NA	NA	NA	NA	NA	NA	NA	NA
68		k__Bacteria;p__Actinobacteria;c__Coriobacteriia;o__Coriobacteriales;f__Coriobacteriaceae;g__Collinsella;__	NA	NA	NA	NA	0.00401344	0.0280941	0.036	0.106163	NA	NA	NA	NA	NA	NA	NA	NA	NA	NA	NA	NA
69		k__Bacteria;p__Actinobacteria;c__Actinobacteria;o__Bifidobacteriales;f__Bifidobacteriaceae;__;__	NA	NA	NA	NA	0.00152177	0.0125546	0.00359443	0.122892	NA	NA	NA	NA	NA	NA	NA	NA	NA	NA	NA	NA
70		k__Bacteria;p__Bacteroidetes;c__Bacteroidia;o__Bacteroidales;f__Bacteroidaceae;g__Bacteroides;__	NA	NA	NA	NA	0.00606701	0.0383967	1.35	0.857424	NA	NA	NA	NA	NA	NA	NA	NA	NA	NA	NA	NA
71		k__Bacteria;p__Lentisphaerae;c__Lentisphaeria;o__Victivallales;f__Victivallaceae;g__Victivallis;s__vadensis	NA	NA	NA	NA	0.0056979	0.0365615	0.00483259	0.0259598	NA	NA	NA	NA	NA	NA	NA	NA	NA	NA	NA	NA
72		k__Bacteria;p__Firmicutes;c__Clostridia;o__Clostridiales;f__Tissierellaceae;g__Parvimonas;s__	NA	NA	NA	NA	0.00111759	0.00992933	0.0022	0.147205	NA	NA	NA	NA	NA	NA	NA	NA	NA	NA	NA	NA
73		k__Bacteria;p__Firmicutes;c__Clostridia;o__Clostridiales;f__Peptostreptococcaceae;g__Clostridium;s__ruminantium	NA	NA	NA	NA	2.25e-10	9.44e-09	0.0335627	0.295895	NA	NA	NA	NA	NA	NA	NA	NA	NA	NA	NA	NA
74		k__Bacteria;p__Bacteroidetes;c__Bacteroidia;o__Bacteroidales;f__Rikenellaceae;g__Alistipes;s__indistinctus	NA	NA	NA	NA	3.78e-07	8.31e-06	0.100778	0.296689	NA	NA	NA	NA	NA	NA	NA	NA	NA	NA	NA	NA
75		k__Bacteria;p__Firmicutes;c__Clostridia;o__Clostridiales;f__Lachnospiraceae;g__Clostridium;s__symbiosum	NA	NA	NA	NA	7.21e-05	0.000900222	0.225	0.0467613	NA	NA	NA	NA	NA	NA	NA	NA	NA	NA	NA	NA
76		k__Bacteria;p__Firmicutes;c__Clostridia;o__Clostridiales;f__Lachnospiraceae;g__Ruminococcus;s__torques	NA	NA	NA	NA	4.92e-08	1.51e-06	0.903571	0.312263	NA	NA	NA	NA	NA	NA	NA	NA	NA	NA	NA	NA
77		k__Bacteria;p__Firmicutes;c__Clostridia;o__Clostridiales;f__Ruminococcaceae;g__Oscillospira;__	NA	NA	NA	NA	0.000389115	0.00390807	0.000902225	0.0393366	NA	NA	NA	NA	NA	NA	NA	NA	NA	NA	NA	NA
78		k__Bacteria;p__Proteobacteria;c__Gammaproteobacteria;o__Enterobacteriales;f__Enterobacteriaceae;g__Proteus;s__myxofaciens	NA	NA	NA	NA	0.00155269	0.012585	0.106	0.00162522	NA	NA	NA	NA	NA	NA	NA	NA	NA	NA	NA	NA
79		k__Bacteria;p__Bacteroidetes;c__Bacteroidia;o__Bacteroidales;f__Bacteroidaceae;g__Bacteroides;s__	NA	NA	NA	NA	3.18e-05	0.000444631	16.9343	9.62596	NA	NA	NA	NA	NA	NA	NA	NA	NA	NA	NA	NA
80		k__Bacteria;p__Bacteroidetes;c__Bacteroidia;o__Bacteroidales;f__Bacteroidaceae;g__Bacteroides;s__coprophilus	NA	NA	NA	NA	0.0055893	0.0363698	0	0.125039	NA	NA	NA	NA	NA	NA	NA	NA	NA	NA	NA	NA
81		k__Bacteria;p__Firmicutes;c__Clostridia;o__Clostridiales;f__Ruminococcaceae;g__Faecalibacterium;__	NA	NA	NA	NA	7.94e-07	1.53e-05	0.121671	1.03326	NA	NA	NA	NA	NA	NA	NA	NA	NA	NA	NA	NA
82		k__Bacteria;p__Firmicutes;c__Erysipelotrichi;o__Erysipelotrichales;f__Erysipelotrichaceae;g__Clostridium;s__ramosum	NA	NA	NA	NA	6.53e-14	5.03e-12	0.6	0.0334846	NA	NA	NA	NA	NA	NA	NA	NA	NA	NA	NA	NA
83		k__Bacteria;p__Bacteroidetes;__;__;__;__;__	NA	NA	NA	NA	0.00158154	0.0125978	0.00276293	0.0227653	NA	NA	NA	NA	NA	NA	NA	NA	NA	NA	NA	NA
84		k__Bacteria;p__Bacteroidetes;c__Bacteroidia;o__Bacteroidales;f__Bacteroidaceae;g__Bacteroides;s__caccae	NA	NA	NA	NA	0.00086484	0.00799112	0.329833	0.570404	NA	NA	NA	NA	NA	NA	NA	NA	NA	NA	NA	NA
85		k__Bacteria;p__Firmicutes;c__Clostridia;o__Clostridiales;f__Tissierellaceae;g__Peptoniphilus;s__	NA	NA	NA	NA	0.000481268	0.0046322	0.00859	0.134326	NA	NA	NA	NA	NA	NA	NA	NA	NA	NA	NA	NA
86		k__Bacteria;p__Firmicutes;c__Clostridia;o__Clostridiales;f__Lachnospiraceae;g__Roseburia;__	NA	NA	NA	NA	0.000102653	0.00118564	0.866	1.94467	NA	NA	NA	NA	NA	NA	NA	NA	NA	NA	NA	NA
87		k__Bacteria;p__Firmicutes;c__Clostridia;o__Clostridiales;f__Lachnospiraceae;g__Lachnospira;s__	NA	NA	NA	NA	1.83e-13	1.21e-11	0.272	1.35042	NA	NA	NA	NA	NA	NA	NA	NA	NA	NA	NA	NA
88		k__Bacteria;p__Bacteroidetes;c__Bacteroidia;o__Bacteroidales;f__Rikenellaceae;g__;s__	NA	NA	NA	NA	6.12e-07	1.29e-05	0.0298787	0.25659	NA	NA	NA	NA	NA	NA	NA	NA	NA	NA	NA	NA
89		k__Bacteria;p__Firmicutes;c__Clostridia;o__Clostridiales;f__Veillonellaceae;g__Anaerosinus;s__glycerini	NA	NA	NA	NA	0.00409196	0.0282162	0.233	0.00647265	NA	NA	NA	NA	NA	NA	NA	NA	NA	NA	NA	NA
90		k__Bacteria;p__Firmicutes;c__Clostridia;o__Clostridiales;f__Ruminococcaceae;g__Oscillospira;s__guilliermondii	NA	NA	NA	NA	3.3e-10	1.27e-08	0.0305	0.272124	NA	NA	NA	NA	NA	NA	NA	NA	NA	NA	NA	NA
91		k__Bacteria;p__Firmicutes;c__Clostridia;o__Clostridiales;f__Lachnospiraceae;g__Anaerostipes;s__	NA	NA	NA	NA	6.36e-07	1.28e-05	0.151484	0.475599	NA	NA	NA	NA	NA	NA	NA	NA	NA	NA	NA	NA
92		k__Bacteria;p__Lentisphaerae;c__Lentisphaeria;o__Victivallales;f__Victivallaceae;g__;s__	NA	NA	NA	NA	0.0045035	0.0305973	0.00016	0.0171988	NA	NA	NA	NA	NA	NA	NA	NA	NA	NA	NA	NA
93		k__Bacteria;p__Bacteroidetes;c__Bacteroidia;o__Bacteroidales;f__Bacteroidaceae;g__Bacteroides;s__acidifaciens	NA	NA	NA	NA	0.00507116	0.0339547	0.190262	0.0441789	NA	NA	NA	NA	NA	NA	NA	NA	NA	NA	NA	NA
94		k__Bacteria;p__Firmicutes;c__Clostridia;o__Clostridiales;f__Dehalobacteriaceae;g__Dehalobacterium;s__	NA	NA	NA	NA	0.00110891	0.0100454	0.00113605	0.0223332	NA	NA	NA	NA	NA	NA	NA	NA	NA	NA	NA	NA
95		k__Bacteria;p__Bacteroidetes;c__Bacteroidia;o__Bacteroidales;f__Rikenellaceae;__;__	NA	NA	NA	NA	4.08e-06	6.5e-05	0.0403	0.19553	NA	NA	NA	NA	NA	NA	NA	NA	NA	NA	NA	NA
96		k__Bacteria;p__Firmicutes;c__Clostridia;o__Clostridiales;f__Peptostreptococcaceae;g__Peptostreptococcus;s__anaerobius	NA	NA	NA	NA	0.00731492	0.044467	0.0168	0.124777	NA	NA	NA	NA	NA	NA	NA	NA	NA	NA	NA	NA
97	ERP008725	k__Bacteria;p__Bacteroidetes;c__Bacteroidia;o__Bacteroidales;f__Paraprevotellaceae;g__Prevotella;s__	NA	NA	NA	NA	NA	NA	NA	NA	0.0104006	0.0104006	6.91e-05	0.921197	NA	NA	NA	NA	NA	NA	NA	NA
98		k__Bacteria;p__Bacteroidetes;c__Bacteroidia;o__Bacteroidales;f__Porphyromonadaceae;g__Parabacteroides;s__	NA	NA	NA	NA	NA	NA	NA	NA	0.0113165	0.0113165	5.43855	0.695289	NA	NA	NA	NA	NA	NA	NA	NA
99		k__Bacteria;p__Firmicutes;c__Clostridia;o__Clostridiales;f__Clostridiaceae;g__;s__	NA	NA	NA	NA	NA	NA	NA	NA	0.0104134	0.0104134	0.0228413	0.179435	NA	NA	NA	NA	NA	NA	NA	NA
100		k__Bacteria;p__Firmicutes;c__Clostridia;o__Clostridiales;f__Peptococcaceae;g__rc4-4;s__	NA	NA	NA	NA	NA	NA	NA	NA	0.0171995	0.0171995	0.00017774	0.0120164	NA	NA	NA	NA	NA	NA	NA	NA
101		k__Bacteria;p__Firmicutes;c__Clostridia;o__Clostridiales;f__Peptostreptococcaceae;g__;s__	NA	NA	NA	NA	NA	NA	NA	NA	0.00648693	0.00648693	0.180523	0.802385	NA	NA	NA	NA	NA	NA	NA	NA
102		k__Bacteria;p__Firmicutes;c__Clostridia;o__Clostridiales;f__Veillonellaceae;g__Megamonas;s__	NA	NA	NA	NA	NA	NA	NA	NA	0.026257	0.026257	0.00321626	0.488664	NA	NA	NA	NA	NA	NA	NA	NA
103		k__Bacteria;p__Firmicutes;c__Clostridia;o__Clostridiales;f__Veillonellaceae;g__Dialister;s__	NA	NA	NA	NA	NA	NA	NA	NA	0.0472187	0.0472187	0.614	1.30466	NA	NA	NA	NA	NA	NA	NA	NA
104		k__Bacteria;p__Actinobacteria;c__Coriobacteriia;o__Coriobacteriales;f__Coriobacteriaceae;g__Adlercreutzia;s__	NA	NA	NA	NA	NA	NA	NA	NA	0.0326008	0.0326008	0.00183293	0.0119034	NA	NA	NA	NA	NA	NA	NA	NA
105		k__Bacteria;p__Actinobacteria;c__Actinobacteria;o__Bifidobacteriales;f__Bifidobacteriaceae;g__Bifidobacterium;s__animalis	NA	NA	NA	NA	NA	NA	NA	NA	0.0265	0.0265	0.00156659	0.0482695	NA	NA	NA	NA	NA	NA	NA	NA
106		k__Bacteria;p__Bacteroidetes;c__Bacteroidia;o__Bacteroidales;f__Rikenellaceae;g__Alistipes;s__putredinis	NA	NA	NA	NA	NA	NA	NA	NA	0.0300346	0.0300346	0.135	0.365272	NA	NA	NA	NA	NA	NA	NA	NA
107		k__Bacteria;p__Bacteroidetes;c__Bacteroidia;o__Bacteroidales;f__Bacteroidaceae;g__Bacteroides;s__plebeius	NA	NA	NA	NA	NA	NA	NA	NA	0.0240888	0.0240888	0	0.0781784	NA	NA	NA	NA	NA	NA	NA	NA
108		k__Bacteria;p__Bacteroidetes;c__Bacteroidia;o__Bacteroidales;f__Rikenellaceae;g__Alistipes;s__onderdonkii	NA	NA	NA	NA	NA	NA	NA	NA	0.0128381	0.0128381	0.147105	0.527827	NA	NA	NA	NA	NA	NA	NA	NA
109		k__Bacteria;p__Firmicutes;c__Erysipelotrichi;o__Erysipelotrichales;f__Erysipelotrichaceae;g__Holdemania;s__	NA	NA	NA	NA	NA	NA	NA	NA	0.0441612	0.0441612	0.0479	0.0229662	NA	NA	NA	NA	NA	NA	NA	NA
110	SRP115494	k__Bacteria;__;__;__;__;__;__	NA	NA	NA	NA	NA	NA	NA	NA	NA	NA	NA	NA	0.0427769	0.0427769	1.47475	0.635009	NA	NA	NA	NA
111		k__Bacteria;p__Proteobacteria;c__Gammaproteobacteria;o__Pasteurellales;f__Pasteurellaceae;g__Actinobacillus;s__parahaemolyticus	NA	NA	NA	NA	NA	NA	NA	NA	NA	NA	NA	NA	0.0265513	0.0265513	0.00457008	0	NA	NA	NA	NA
112		k__Bacteria;p__Proteobacteria;c__Betaproteobacteria;o__Neisseriales;f__Neisseriaceae;g__Eikenella;s__	NA	NA	NA	NA	NA	NA	NA	NA	NA	NA	NA	NA	0.0399434	0.0399434	0.0843936	0.00512524	NA	NA	NA	NA
113		k__Bacteria;p__Firmicutes;c__Clostridia;o__Clostridiales;f__Peptostreptococcaceae;__;__	NA	NA	NA	NA	NA	NA	NA	NA	NA	NA	NA	NA	0.0222753	0.0222753	0.163029	0.0677681	NA	NA	NA	NA
114		k__Bacteria;p__Actinobacteria;c__Actinobacteria;o__Bifidobacteriales;f__Bifidobacteriaceae;g__Bifidobacterium;s__adolescentis	NA	NA	NA	NA	NA	NA	NA	NA	NA	NA	NA	NA	0.013445	0.013445	0.0230934	0.38007	NA	NA	NA	NA
115		k__Bacteria;p__Proteobacteria;c__Deltaproteobacteria;o__Desulfovibrionales;f__Desulfovibrionaceae;g__Desulfovibrio;s__	NA	NA	NA	NA	NA	NA	NA	NA	NA	NA	NA	NA	0.0312761	0.0312761	0.233253	0.0353113	NA	NA	NA	NA
116		k__Bacteria;p__Firmicutes;c__Clostridia;o__Clostridiales;f__Lachnospiraceae;g__Coprococcus;s__	NA	NA	NA	NA	NA	NA	NA	NA	NA	NA	NA	NA	0.0365195	0.0365195	1.6141	2.93258	NA	NA	NA	NA
117		k__Bacteria;p__Proteobacteria;c__Betaproteobacteria;o__Burkholderiales;f__Comamonadaceae;g__Tepidimonas;s__	NA	NA	NA	NA	NA	NA	NA	NA	NA	NA	NA	NA	0.0374963	0.0374963	0.0229546	0.0026702	NA	NA	NA	NA
118		k__Bacteria;p__Firmicutes;c__Erysipelotrichi;o__Erysipelotrichales;f__Erysipelotrichaceae;g__Catenibacterium;s__	NA	NA	NA	NA	NA	NA	NA	NA	NA	NA	NA	NA	0.0402249	0.0402249	0.0303645	0	NA	NA	NA	NA
119		k__Bacteria;p__Proteobacteria;c__Gammaproteobacteria;o__Pasteurellales;f__Pasteurellaceae;g__Aggregatibacter;s__	NA	NA	NA	NA	NA	NA	NA	NA	NA	NA	NA	NA	0.0276054	0.0276054	0.0375467	0.00112729	NA	NA	NA	NA
120	SRP129027	k__Bacteria;p__Firmicutes;c__Clostridia;o__Clostridiales;f__Ruminococcaceae;g__Anaeromassilibacillus;s__	NA	NA	NA	NA	NA	NA	NA	NA	NA	NA	NA	NA	NA	NA	NA	NA	0.0066527	0.0066527	0.00998312	0.0349647
121		k__Bacteria;p__Actinobacteria;c__Coriobacteriia;o__Coriobacteriales;f__Coriobacteriaceae;g__Collinsella;s__	NA	NA	NA	NA	NA	NA	NA	NA	NA	NA	NA	NA	NA	NA	NA	NA	0.0097619	0.0097619	0.81981	1.89842
122		k__Bacteria;p__Firmicutes;c__Clostridia;o__Clostridiales;f__Lachnospiraceae;g__Clostridium;s__clostridioforme	NA	NA	NA	NA	NA	NA	NA	NA	NA	NA	NA	NA	NA	NA	NA	NA	0.00451752	0.00451752	0.116968	0.0159115
123		k__Bacteria;p__Firmicutes;c__Clostridia;o__Clostridiales;f__Lachnospiraceae;g__Lachnoclostridium;s__	NA	NA	NA	NA	NA	NA	NA	NA	NA	NA	NA	NA	NA	NA	NA	NA	0.000939234	0.000939234	0.264373	0.13269
124		k__Bacteria;p__Firmicutes;c__Clostridia;o__Clostridiales;f__;g__;s__Clostridiales bacterium CCNA10	NA	NA	NA	NA	NA	NA	NA	NA	NA	NA	NA	NA	NA	NA	NA	NA	0.0379334	0.0379334	0	0.00536588
125		k__Bacteria;p__Firmicutes;c__Clostridia;o__Clostridiales;f__;g__;s__Clostridiales bacterium 42_27	NA	NA	NA	NA	NA	NA	NA	NA	NA	NA	NA	NA	NA	NA	NA	NA	0.0479204	0.0479204	0.00452849	0.0148373
126		k__Bacteria;p__Firmicutes;c__Clostridia;o__Clostridiales;f__Lachnospiraceae;g__;s__Lachnospiraceae bacterium CAG:364	NA	NA	NA	NA	NA	NA	NA	NA	NA	NA	NA	NA	NA	NA	NA	NA	0.0308538	0.0308538	0.00506798	0
127		k__Bacteria;p__Firmicutes;c__Clostridia;o__Clostridiales;f__Oscillospiraceae;g__;s__	NA	NA	NA	NA	NA	NA	NA	NA	NA	NA	NA	NA	NA	NA	NA	NA	0.0162424	0.0162424	0.0191608	0.035822
128		k__Bacteria;p__Actinobacteria;c__Coriobacteriia;o__Coriobacteriales;f__;g__;s__	NA	NA	NA	NA	NA	NA	NA	NA	NA	NA	NA	NA	NA	NA	NA	NA	0.00712533	0.00712533	0.0442013	0.0990466
129		k__Bacteria;p__Firmicutes;c__Clostridia;o__Clostridiales;f__Lachnospiraceae;g__Blautia;s__Blautia sp. Marseille-P3201T	NA	NA	NA	NA	NA	NA	NA	NA	NA	NA	NA	NA	NA	NA	NA	NA	0.0239218	0.0239218	0.0234642	0.00609935
130		k__Bacteria;p__Firmicutes;c__Bacilli;o__Lactobacillales;f__Lactobacillaceae;g__Lactobacillus;s__	NA	NA	NA	NA	NA	NA	NA	NA	NA	NA	NA	NA	NA	NA	NA	NA	0.0331424	0.0331424	1.31793	0.157896
131		k__Bacteria;p__Firmicutes;c__;o__;f__;g__;s__Firmicutes bacterium CAG:170	NA	NA	NA	NA	NA	NA	NA	NA	NA	NA	NA	NA	NA	NA	NA	NA	0.0378422	0.0378422	0	0.0109613
132		k__Bacteria;p__Bacteroidetes;c__Bacteroidia;o__Bacteroidales;f__Odoribacteraceae;g__;s__	NA	NA	NA	NA	NA	NA	NA	NA	NA	NA	NA	NA	NA	NA	NA	NA	0.049857	0.049857	0.0128225	0.0304077
133		k__Bacteria;p__Firmicutes;c__Clostridia;o__Clostridiales;f__Clostridiaceae;g__Mordavella;s__Mordavella sp. Marseille-P3756	NA	NA	NA	NA	NA	NA	NA	NA	NA	NA	NA	NA	NA	NA	NA	NA	0.0106677	0.0106677	0.00215416	0.015404
134		k__Bacteria;p__Actinobacteria;c__Coriobacteriia;o__Coriobacteriales;f__Coriobacteriaceae;g__Collinsella;s__intestinalis	NA	NA	NA	NA	NA	NA	NA	NA	NA	NA	NA	NA	NA	NA	NA	NA	0.0496067	0.0496067	0.0401567	0.00498538
135		k__Bacteria;p__Firmicutes;c__;o__;f__;g__;s__Firmicutes bacterium CAG:176_63_11	NA	NA	NA	NA	NA	NA	NA	NA	NA	NA	NA	NA	NA	NA	NA	NA	0.0383068	0.0383068	0.000718051	0.0148468
136		k__Bacteria;p__Firmicutes;c__Negativicutes;o__Veillonellales;f__Veillonellaceae;g__;s__	NA	NA	NA	NA	NA	NA	NA	NA	NA	NA	NA	NA	NA	NA	NA	NA	0.00115662	0.00115662	0.29234	0.100675
137		k__Bacteria;p__Firmicutes;c__Bacilli;o__Bacillales;f__Staphylococcaceae;g__Staphylococcus;s__Staphylococcus sp. CAG:324	NA	NA	NA	NA	NA	NA	NA	NA	NA	NA	NA	NA	NA	NA	NA	NA	0.0491263	0.0491263	0	0.00544834
138		k__Bacteria;p__Firmicutes;c__Clostridia;o__Clostridiales;f__Ruminococcaceae;g__Pseudoflavonifractor;s__	NA	NA	NA	NA	NA	NA	NA	NA	NA	NA	NA	NA	NA	NA	NA	NA	0.0299003	0.0299003	0.00725167	0.0191705
139		k__Bacteria;p__Proteobacteria;c__Deltaproteobacteria;o__Desulfovibrionales;f__Desulfovibrionaceae;g__Bilophila;s__Bilophila sp. 4_1_30	NA	NA	NA	NA	NA	NA	NA	NA	NA	NA	NA	NA	NA	NA	NA	NA	0.04688	0.04688	0.00286296	0
140		k__Bacteria;p__Firmicutes;c__Clostridia;o__Clostridiales;f__Ruminococcaceae;g__;s__Eubacterium siraeum	NA	NA	NA	NA	NA	NA	NA	NA	NA	NA	NA	NA	NA	NA	NA	NA	0.0362677	0.0362677	0.00726438	0.0476909
141		k__Archaea;p__Euryarchaeota;c__Methanobacteria;o__Methanobacteriales;f__Methanobacteriaceae;g__Methanobrevibacter;s__smithii	NA	NA	NA	NA	NA	NA	NA	NA	NA	NA	NA	NA	NA	NA	NA	NA	0.0168383	0.0168383	0.00726091	0.0711892
142		k__Bacteria;p__Firmicutes;c__Negativicutes;o__Veillonellales;f__Veillonellaceae;g__Dialister;s__invisus	NA	NA	NA	NA	NA	NA	NA	NA	NA	NA	NA	NA	NA	NA	NA	NA	0.00138076	0.00138076	0.0986878	0.0323441
143		k__Archaea;p__Euryarchaeota;c__Methanobacteria;o__Methanobacteriales;f__Methanobacteriaceae;g__Methanosphaera;s__	NA	NA	NA	NA	NA	NA	NA	NA	NA	NA	NA	NA	NA	NA	NA	NA	0.038955	0.038955	0	0.0165837
144		k__Bacteria;p__Firmicutes;c__Clostridia;o__Clostridiales;f__Ruminococcaceae;g__Pseudoflavonifractor;s__Pseudoflavonifractor sp. Marseille-P3106	NA	NA	NA	NA	NA	NA	NA	NA	NA	NA	NA	NA	NA	NA	NA	NA	0.0337082	0.0337082	0.00178267	0.0100542
145		k__Bacteria;p__Bacteroidetes;c__Bacteroidia;o__Bacteroidales;f__Rikenellaceae;g__Alistipes;s__ihumii	NA	NA	NA	NA	NA	NA	NA	NA	NA	NA	NA	NA	NA	NA	NA	NA	0.0191703	0.0191703	0.00138067	0.0170713
146		k__Bacteria;p__Bacteroidetes;c__Bacteroidia;o__Bacteroidales;f__Bacteroidaceae;g__Bacteroides;s__vulgatus	NA	NA	NA	NA	NA	NA	NA	NA	NA	NA	NA	NA	NA	NA	NA	NA	0.0317427	0.0317427	0.495429	0.296014
147		k__Bacteria;p__Firmicutes;c__;o__;f__;g__;s__Firmicutes bacterium CAG:94	NA	NA	NA	NA	NA	NA	NA	NA	NA	NA	NA	NA	NA	NA	NA	NA	0.00702889	0.00702889	0.0351981	0.142824
148		k__Bacteria;p__Firmicutes;c__Clostridia;o__Clostridiales;f__Oscillospiraceae;g__Oscillibacter;s__	NA	NA	NA	NA	NA	NA	NA	NA	NA	NA	NA	NA	NA	NA	NA	NA	6.4e-06	6.4e-06	0.0945915	0.246979
149		k__Bacteria;p__Actinobacteria;c__Coriobacteriia;o__;f__;g__;s__	NA	NA	NA	NA	NA	NA	NA	NA	NA	NA	NA	NA	NA	NA	NA	NA	0.002877	0.002877	0.114458	0.226058
150		k__Archaea;p__Euryarchaeota;c__Methanobacteria;o__Methanobacteriales;f__;g__;s__	NA	NA	NA	NA	NA	NA	NA	NA	NA	NA	NA	NA	NA	NA	NA	NA	0.00551623	0.00551623	0.000410314	0.00609685
151		k__Archaea;p__Euryarchaeota;c__Methanobacteria;o__Methanobacteriales;f__Methanobacteriaceae;g__Methanobrevibacter;s__	NA	NA	NA	NA	NA	NA	NA	NA	NA	NA	NA	NA	NA	NA	NA	NA	0.00515318	0.00515318	0.0103244	0.140204
152		k__Bacteria;p__Firmicutes;c__Clostridia;o__Clostridiales;f__Oscillospiraceae;g__Oscillibacter;s__Oscillibacter sp. CAG:155	NA	NA	NA	NA	NA	NA	NA	NA	NA	NA	NA	NA	NA	NA	NA	NA	0.0169497	0.0169497	0.000956495	0.0142377
153		k__Bacteria;p__Firmicutes;c__Bacilli;o__Lactobacillales;f__Lactobacillaceae;g__;s__	NA	NA	NA	NA	NA	NA	NA	NA	NA	NA	NA	NA	NA	NA	NA	NA	0.0189895	0.0189895	0.0929732	0.0110072
154		k__Bacteria;p__Firmicutes;c__Clostridia;o__Clostridiales;f__Clostridiaceae;g__Clostridium;s__Clostridium sp. CAG:299	NA	NA	NA	NA	NA	NA	NA	NA	NA	NA	NA	NA	NA	NA	NA	NA	0.0456231	0.0456231	0.0369259	0.00310763
155		k__Bacteria;p__Firmicutes;c__;o__;f__;g__;s__Firmicutes bacterium CAG:124	NA	NA	NA	NA	NA	NA	NA	NA	NA	NA	NA	NA	NA	NA	NA	NA	0.00371253	0.00371253	0.0130192	0.1076
156		k__Bacteria;p__Firmicutes;c__Clostridia;o__Clostridiales;f__;g__;s__Clostridiales bacterium 52_15	NA	NA	NA	NA	NA	NA	NA	NA	NA	NA	NA	NA	NA	NA	NA	NA	0.0280786	0.0280786	0.0140315	0.0980346
157		k__Bacteria;p__Firmicutes;c__;o__;f__;g__;s__Firmicutes bacterium CAG:129	NA	NA	NA	NA	NA	NA	NA	NA	NA	NA	NA	NA	NA	NA	NA	NA	0.0131976	0.0131976	0	0.0327533
158		k__Bacteria;p__Actinobacteria;c__Coriobacteriia;o__Eggerthellales;f__Eggerthellaceae;g__Eggerthella;s__Eggerthella sp. CAG:209	NA	NA	NA	NA	NA	NA	NA	NA	NA	NA	NA	NA	NA	NA	NA	NA	0.0484929	0.0484929	0.00251735	0.013671
159		k__Bacteria;p__Firmicutes;c__Clostridia;o__Clostridiales;f__Clostridiaceae;g__Clostridium;s__Clostridium sp. CAG:217	NA	NA	NA	NA	NA	NA	NA	NA	NA	NA	NA	NA	NA	NA	NA	NA	0.0289616	0.0289616	0	0.00456481
160		k__Bacteria;p__Firmicutes;c__Negativicutes;o__;f__;g__;s__	NA	NA	NA	NA	NA	NA	NA	NA	NA	NA	NA	NA	NA	NA	NA	NA	0.0255661	0.0255661	0.113266	0.0617915
161		k__Bacteria;p__Firmicutes;c__Clostridia;o__Clostridiales;f__Oscillospiraceae;g__Oscillibacter;s__Oscillibacter sp. 57_20	NA	NA	NA	NA	NA	NA	NA	NA	NA	NA	NA	NA	NA	NA	NA	NA	0.0102498	0.0102498	0.00493768	0.0297188
162		k__Bacteria;p__;c__;o__;f__;g__;s__	NA	NA	NA	NA	NA	NA	NA	NA	NA	NA	NA	NA	NA	NA	NA	NA	0.0075004	0.0075004	7.68209	8.51132
163		k__Bacteria;p__Firmicutes;c__Clostridia;o__Clostridiales;f__Lachnospiraceae;g__Clostridium;s__bolteae	NA	NA	NA	NA	NA	NA	NA	NA	NA	NA	NA	NA	NA	NA	NA	NA	0.000579098	0.000579098	0.0822412	0.00608573
164		k__Bacteria;p__Bacteroidetes;c__Bacteroidia;o__Bacteroidales;f__Bacteroidaceae;g__Bacteroides;s__sartorii	NA	NA	NA	NA	NA	NA	NA	NA	NA	NA	NA	NA	NA	NA	NA	NA	0.0309623	0.0309623	0.00573779	0.00074476
165		k__Archaea;p__Euryarchaeota;c__Methanobacteria;o__Methanobacteriales;f__Methanobacteriaceae;g__;s__	NA	NA	NA	NA	NA	NA	NA	NA	NA	NA	NA	NA	NA	NA	NA	NA	0.00601677	0.00601677	0.00103133	0.0139081
166		k__Bacteria;p__Bacteroidetes;c__Bacteroidia;o__Bacteroidales;f__Odoribacteraceae;g__Odoribacter;s__	NA	NA	NA	NA	NA	NA	NA	NA	NA	NA	NA	NA	NA	NA	NA	NA	0.0249358	0.0249358	0.0333771	0.0877982
167		k__Bacteria;p__Actinobacteria;c__Actinobacteria;o__;f__;g__;s__	NA	NA	NA	NA	NA	NA	NA	NA	NA	NA	NA	NA	NA	NA	NA	NA	0.0180487	0.0180487	0.115489	0.179426
168		k__Bacteria;p__Firmicutes;c__Erysipelotrichia;o__Erysipelotrichales;f__Erysipelotrichaceae;g__Holdemania;s__	NA	NA	NA	NA	NA	NA	NA	NA	NA	NA	NA	NA	NA	NA	NA	NA	0.0468264	0.0468264	0.0185493	0.0398817
169		k__Bacteria;p__Bacteroidetes;c__Bacteroidia;o__Bacteroidales;f__Bacteroidaceae;g__Bacteroides;s__Bacteroides sp. CAG:20	NA	NA	NA	NA	NA	NA	NA	NA	NA	NA	NA	NA	NA	NA	NA	NA	0.0461925	0.0461925	0	0.00310105
170		k__Bacteria;p__Actinobacteria;c__;o__;f__;g__;s__	NA	NA	NA	NA	NA	NA	NA	NA	NA	NA	NA	NA	NA	NA	NA	NA	0.0045524	0.0045524	0.0358634	0.0607708
171		k__Bacteria;p__Firmicutes;c__Bacilli;o__Lactobacillales;f__;g__;s__	NA	NA	NA	NA	NA	NA	NA	NA	NA	NA	NA	NA	NA	NA	NA	NA	0.0294613	0.0294613	0.186475	0.0921128
172		k__Bacteria;p__Firmicutes;c__Negativicutes;o__Veillonellales;f__Veillonellaceae;g__Veillonella;s__atypica	NA	NA	NA	NA	NA	NA	NA	NA	NA	NA	NA	NA	NA	NA	NA	NA	0.0436901	0.0436901	0.00925714	0.000905265
173		k__Bacteria;p__Bacteroidetes;c__Bacteroidia;o__Bacteroidales;f__Prevotellaceae;g__;s__	NA	NA	NA	NA	NA	NA	NA	NA	NA	NA	NA	NA	NA	NA	NA	NA	0.00916936	0.00916936	0.016548	0.0687121
174		k__Bacteria;p__Firmicutes;c__;o__;f__;g__;s__Firmicutes bacterium CAG:110	NA	NA	NA	NA	NA	NA	NA	NA	NA	NA	NA	NA	NA	NA	NA	NA	0.0492851	0.0492851	0.00805381	0.0503774
175		k__Bacteria;p__Firmicutes;c__Clostridia;o__Clostridiales;f__Eubacteriaceae;g__Eubacterium;s__eligens	NA	NA	NA	NA	NA	NA	NA	NA	NA	NA	NA	NA	NA	NA	NA	NA	0.0299951	0.0299951	0.0155134	0.0633901
176		k__Bacteria;p__Firmicutes;c__Clostridia;o__Clostridiales;f__Clostridiaceae;g__Butyricicoccus;s__	NA	NA	NA	NA	NA	NA	NA	NA	NA	NA	NA	NA	NA	NA	NA	NA	0.035876	0.035876	0.0450056	0.0678556
177		k__Bacteria;p__Firmicutes;c__Negativicutes;o__Veillonellales;f__Veillonellaceae;g__Veillonella;s__	NA	NA	NA	NA	NA	NA	NA	NA	NA	NA	NA	NA	NA	NA	NA	NA	0.0367505	0.0367505	0.903735	0.246708
178		k__Bacteria;p__Firmicutes;c__Clostridia;o__Clostridiales;f__Eubacteriaceae;g__Eubacterium;s__	NA	NA	NA	NA	NA	NA	NA	NA	NA	NA	NA	NA	NA	NA	NA	NA	0.0232345	0.0232345	0.392564	0.665252
179		k__Bacteria;p__Firmicutes;c__Clostridia;o__Clostridiales;f__Ruminococcaceae;g__Subdoligranulum;s__Subdoligranulum sp. APC924/74	NA	NA	NA	NA	NA	NA	NA	NA	NA	NA	NA	NA	NA	NA	NA	NA	0.00426684	0.00426684	0.111582	0.29499
180		k__Bacteria;p__Firmicutes;c__;o__;f__;g__;s__Firmicutes bacterium CAG:24053_14	NA	NA	NA	NA	NA	NA	NA	NA	NA	NA	NA	NA	NA	NA	NA	NA	0.0498369	0.0498369	0	0.00575883
181		k__Bacteria;p__Fusobacteria;c__Fusobacteriia;o__Fusobacteriales;f__Fusobacteriaceae;g__Fusobacterium;s__nucleatum	NA	NA	NA	NA	NA	NA	NA	NA	NA	NA	NA	NA	NA	NA	NA	NA	0.0303084	0.0303084	0.0144069	0
182		k__Bacteria;p__Firmicutes;c__Clostridia;o__Clostridiales;f__Clostridiaceae;g__Clostridium;s__Clostridium sp. CAG:269	NA	NA	NA	NA	NA	NA	NA	NA	NA	NA	NA	NA	NA	NA	NA	NA	0.049806	0.049806	0	0.00493523
183		k__Bacteria;p__Firmicutes;c__Negativicutes;o__Veillonellales;f__Veillonellaceae;g__Dialister;s__	NA	NA	NA	NA	NA	NA	NA	NA	NA	NA	NA	NA	NA	NA	NA	NA	0.00384651	0.00384651	0.666653	0.282383
184		k__Bacteria;p__Actinobacteria;c__Coriobacteriia;o__Eggerthellales;f__Eggerthellaceae;g__Eggerthella;s__Eggerthella sp. 51_9	NA	NA	NA	NA	NA	NA	NA	NA	NA	NA	NA	NA	NA	NA	NA	NA	0.0479361	0.0479361	0	0.00323264
185		k__Bacteria;p__Firmicutes;c__Negativicutes;o__Veillonellales;f__Veillonellaceae;g__Dialister;s__invisus CAG:218	NA	NA	NA	NA	NA	NA	NA	NA	NA	NA	NA	NA	NA	NA	NA	NA	0.010245	0.010245	0.0336765	0.0108223
186		k__Bacteria;p__Bacteroidetes;c__Bacteroidia;o__Bacteroidales;f__Rikenellaceae;g__Alistipes;s__obesi	NA	NA	NA	NA	NA	NA	NA	NA	NA	NA	NA	NA	NA	NA	NA	NA	0.00555006	0.00555006	0.00805664	0.0431446
187		k__Bacteria;p__Firmicutes;c__Clostridia;o__Clostridiales;f__Lachnospiraceae;g__Blautia;s__hansenii	NA	NA	NA	NA	NA	NA	NA	NA	NA	NA	NA	NA	NA	NA	NA	NA	0.0142903	0.0142903	0.0115974	0.000786498
188		k__Bacteria;p__Firmicutes;c__Clostridia;o__Clostridiales;f__Clostridiaceae;g__Clostridium;s__Clostridium sp. CAG:1013	NA	NA	NA	NA	NA	NA	NA	NA	NA	NA	NA	NA	NA	NA	NA	NA	0.0139374	0.0139374	0.00486665	0.0194622
189		k__Bacteria;p__Actinobacteria;c__Coriobacteriia;o__Eggerthellales;f__;g__;s__	NA	NA	NA	NA	NA	NA	NA	NA	NA	NA	NA	NA	NA	NA	NA	NA	0.030965	0.030965	0.0040647	0.0121136
190		k__Archaea;p__Euryarchaeota;c__;o__;f__;g__;s__	NA	NA	NA	NA	NA	NA	NA	NA	NA	NA	NA	NA	NA	NA	NA	NA	0.031066	0.031066	0.000662602	0.00609004
191		k__Bacteria;p__Firmicutes;c__;o__;f__;g__;s__Firmicutes bacterium CAG:137	NA	NA	NA	NA	NA	NA	NA	NA	NA	NA	NA	NA	NA	NA	NA	NA	0.044412	0.044412	0.0014888	0.0108522
192		k__Bacteria;p__Bacteroidetes;c__Bacteroidia;o__Bacteroidales;f__Prevotellaceae;g__Prevotella;s__	NA	NA	NA	NA	NA	NA	NA	NA	NA	NA	NA	NA	NA	NA	NA	NA	0.0199474	0.0199474	0.192783	1.67695
193		k__Bacteria;p__Actinobacteria;c__Coriobacteriia;o__Coriobacteriales;f__Coriobacteriaceae;g__Collinsella;s__aerofaciens	NA	NA	NA	NA	NA	NA	NA	NA	NA	NA	NA	NA	NA	NA	NA	NA	0.0240496	0.0240496	0.0186141	0.0454376
194		k__Bacteria;p__Bacteroidetes;c__Bacteroidia;o__Bacteroidales;f__Barnesiellaceae;g__Barnesiella;s__	NA	NA	NA	NA	NA	NA	NA	NA	NA	NA	NA	NA	NA	NA	NA	NA	0.0326893	0.0326893	0.00191298	0.00954806
195		k__Bacteria;p__Firmicutes;c__Clostridia;o__Clostridiales;f__Lachnospiraceae;g__Fusicatenibacter;s__saccharivorans	NA	NA	NA	NA	NA	NA	NA	NA	NA	NA	NA	NA	NA	NA	NA	NA	0.0018649	0.0018649	0.00940528	0

## Sheet: SRP183770
Taxonomy predicted as significance in SRP183770
Taxonomy	CD: mean rel. freq. (%)	CD: std. dev. (%)	UC: mean rel. freq. (%)	UC: std. dev. (%)	p-values	p-values (corrected)	Difference between means	95.0% lower CI	95.0% upper CI	Note	2011.1	2011.1: parent seq. count	2011.1: rel. freq. (%)	2011.2	2011.2: parent seq. count	2011.2: rel. freq. (%)	2023.1	2023.1: parent seq. count	2023.1: rel. freq. (%)	2023.2	2023.2: parent seq. count	2023.2: rel. freq. (%)	2037.1	2037.1: parent seq. count	2037.1: rel. freq. (%)	2037.2	2037.2: parent seq. count	2037.2: rel. freq. (%)	2057.1	2057.1: parent seq. count	2057.1: rel. freq. (%)	2057.2	2057.2: parent seq. count	2057.2: rel. freq. (%)	2084.1	2084.1: parent seq. count	2084.1: rel. freq. (%)	2084.2	2084.2: parent seq. count	2084.2: rel. freq. (%)	2093.1	2093.1: parent seq. count	2093.1: rel. freq. (%)	2093.2	2093.2: parent seq. count	2093.2: rel. freq. (%)	2101.1	2101.1: parent seq. count	2101.1: rel. freq. (%)
k__Bacteria;p__Actinobacteria;c__Actinobacteria;o__Bifidobacteriales;f__Bifidobacteriaceae;g__Bifidobacterium;__	3.01433	7.83952	7.8904	10.2259	0.0250647	0.0250647	-4.87607	-9.12338	-0.628764		0	6241	0	0	40088	0	0	21391	0	0	41582	0	101	27184	0.371542	0	17772	0	965	42879	2.25052	220	27495	0.800145	1808	30039	6.01884	445	26483	1.68032	482	18885	2.55229	2403	39598	6.06849	0	29826	0
k__Bacteria;p__Actinobacteria;c__Actinobacteria;o__Bifidobacteriales;f__Bifidobacteriaceae;g__Bifidobacterium;s__bifidum	0.0844932	0.363436	0.841868	1.26429	0.00109767	0.00109767	-0.757374	-1.19391	-0.320839		0	6241	0	0	40088	0	0	21391	0	0	41582	0	0	27184	0	0	17772	0	0	42879	0	0	27495	0	0	30039	0	0	26483	0	0	18885	0	0	39598	0	0	29826	0
k__Bacteria;p__Actinobacteria;c__Actinobacteria;o__Bifidobacteriales;f__Bifidobacteriaceae;g__Bifidobacterium;s__breve	2.44695	4.91699	7.15473	9.80873	0.0118745	0.0118745	-4.70778	-8.33303	-1.08254		0	6241	0	0	40088	0	1356	21391	6.33911	4712	41582	11.3318	467	27184	1.71792	0	17772	0	0	42879	0	762	27495	2.77141	0	30039	0	0	26483	0	0	18885	0	0	39598	0	25	29826	0.0838195
k__Bacteria;p__Bacteroidetes;c__Bacteroidia;o__Bacteroidales;f__Bacteroidaceae;g__Bacteroides;s__ovatus	0.00196743	0.0118046	0.0821125	0.195885	0.0176049	0.0176049	-0.0801451	-0.1455	-0.0147896		0	6241	0	0	40088	0	0	21391	0	0	41582	0	0	27184	0	0	17772	0	0	42879	0	0	27495	0	0	30039	0	0	26483	0	0	18885	0	0	39598	0	0	29826	0
k__Bacteria;p__Firmicutes;c__Bacilli;o__Lactobacillales;f__Enterococcaceae;g__Enterococcus;__	0.320285	0.797795	0.00283846	0.0172657	0.0223629	0.0223629	0.317447	0.0477266	0.587167		197	6241	3.15655	234	40088	0.583716	0	21391	0	0	41582	0	0	27184	0	269	17772	1.51362	0	42879	0	497	27495	1.8076	0	30039	0	0	26483	0	0	18885	0	0	39598	0	0	29826	0
k__Bacteria;p__Firmicutes;c__Bacilli;o__Lactobacillales;f__Enterococcaceae;g__Enterococcus;s__casseliflavus	0.630913	1.5525	0.0451042	0.140368	0.0302076	0.0302076	0.585809	0.0592423	1.11238		377	6241	6.0407	391	40088	0.975354	0	21391	0	0	41582	0	229	27184	0.842407	368	17772	2.07067	0	42879	0	1327	27495	4.82633	0	30039	0	0	26483	0	0	18885	0	0	39598	0	0	29826	0
k__Bacteria;p__Firmicutes;c__Bacilli;o__Turicibacterales;f__Turicibacteraceae;g__Turicibacter;s__	0.0801097	0.193075	0.824316	1.33534	0.00179488	0.00179488	-0.744206	-1.19314	-0.295271		0	6241	0	0	40088	0	0	21391	0	0	41582	0	87	27184	0.320041	0	17772	0	0	42879	0	0	27495	0	9	30039	0.0299611	0	26483	0	179	18885	0.947842	45	39598	0.113642	0	29826	0
k__Bacteria;p__Firmicutes;c__Clostridia;o__Clostridiales;__;__;__	0.0503627	0.135658	0.195071	0.312001	0.0127648	0.0127648	-0.144708	-0.257253	-0.032163		0	6241	0	0	40088	0	0	21391	0	0	41582	0	3	27184	0.0110359	0	17772	0	0	42879	0	0	27495	0	0	30039	0	0	26483	0	0	18885	0	0	39598	0	0	29826	0
k__Bacteria;p__Firmicutes;c__Clostridia;o__Clostridiales;f__;g__;s__	0.269503	0.604152	1.36738	2.08719	0.00368681	0.00368681	-1.09788	-1.8189	-0.37686		0	6241	0	0	40088	0	0	21391	0	295	41582	0.709442	79	27184	0.290612	0	17772	0	0	42879	0	0	27495	0	0	30039	0	12	26483	0.0453121	0	18885	0	0	39598	0	39	29826	0.130758
k__Bacteria;p__Firmicutes;c__Clostridia;o__Clostridiales;f__Mogibacteriaceae;g__;s__	0	0	0.013233	0.0382754	0.042327	0.042327	-0.013233	-0.0259826	-0.000483283		0	6241	0	0	40088	0	0	21391	0	0	41582	0	0	27184	0	0	17772	0	0	42879	0	0	27495	0	0	30039	0	0	26483	0	0	18885	0	0	39598	0	0	29826	0
k__Bacteria;p__Firmicutes;c__Clostridia;o__Clostridiales;f__Christensenellaceae;g__Christensenella;s__	0	0	0.00415279	0.0111059	0.0288263	0.0288263	-0.00415279	-0.00785221	-0.000453367		0	6241	0	0	40088	0	0	21391	0	0	41582	0	0	27184	0	0	17772	0	0	42879	0	0	27495	0	0	30039	0	0	26483	0	0	18885	0	0	39598	0	0	29826	0
k__Bacteria;p__Firmicutes;c__Clostridia;o__Clostridiales;f__Clostridiaceae;g__Clostridium;s__	0.349145	0.794893	1.16458	1.02829	0.000310503	0.000310503	-0.815438	-1.24386	-0.38702		0	6241	0	0	40088	0	0	21391	0	42	41582	0.101005	0	27184	0	0	17772	0	0	42879	0	0	27495	0	186	30039	0.619195	0	26483	0	0	18885	0	129	39598	0.325774	0	29826	0
k__Bacteria;p__Firmicutes;c__Clostridia;o__Clostridiales;f__Clostridiaceae;g__Clostridium;s__celatum	0.0825916	0.243024	0.714719	1.18014	0.00276185	0.00276185	-0.632127	-1.03263	-0.231623		0	6241	0	0	40088	0	0	21391	0	0	41582	0	0	27184	0	0	17772	0	0	42879	0	87	27495	0.316421	0	30039	0	0	26483	0	0	18885	0	0	39598	0	0	29826	0
k__Bacteria;p__Firmicutes;c__Clostridia;o__Clostridiales;f__Eubacteriaceae;g__Anaerofustis;s__	0.00626926	0.0181004	0.0423124	0.0798101	0.0106365	0.0106365	-0.0360431	-0.0632343	-0.00885188		0	6241	0	0	40088	0	0	21391	0	0	41582	0	0	27184	0	0	17772	0	0	42879	0	0	27495	0	0	30039	0	0	26483	0	0	18885	0	0	39598	0	0	29826	0
k__Bacteria;p__Firmicutes;c__Clostridia;o__Clostridiales;f__Lachnospiraceae;g__;s__	1.10526	1.52448	1.87449	1.7634	0.0497757	0.0497757	-0.769225	-1.53767	-0.00077436		0	6241	0	0	40088	0	66	21391	0.308541	305	41582	0.73349	284	27184	1.04473	414	17772	2.32951	0	42879	0	0	27495	0	13	30039	0.0432771	0	26483	0	919	18885	4.8663	773	39598	1.95212	0	29826	0
k__Bacteria;p__Firmicutes;c__Clostridia;o__Clostridiales;f__Lachnospiraceae;g__Ruminococcus;s__gnavus	4.20047	8.52104	0.568938	1.22221	0.0156677	0.0156677	3.63153	0.726482	6.53658		317	6241	5.07931	0	40088	0	98	21391	0.458137	88	41582	0.21163	3778	27184	13.8979	1638	17772	9.21675	414	42879	0.965508	0	27495	0	417	30039	1.3882	117	26483	0.441793	681	18885	3.60604	754	39598	1.90414	1250	29826	4.19097
k__Bacteria;p__Firmicutes;c__Clostridia;o__Clostridiales;f__Lachnospiraceae;g__Blautia;s__obeum	0.912932	1.45251	1.894	2.05003	0.0209821	0.0209821	-0.981071	-1.80938	-0.152758		0	6241	0	0	40088	0	864	21391	4.03908	657	41582	1.58001	153	27184	0.562831	0	17772	0	0	42879	0	0	27495	0	0	30039	0	0	26483	0	0	18885	0	121	39598	0.305571	175	29826	0.586736
k__Bacteria;p__Firmicutes;c__Clostridia;o__Clostridiales;f__Lachnospiraceae;g__Blautia;s__producta	6.22336	13.5119	0.770705	1.44629	0.0211742	0.0211742	5.45266	0.86352	10.0418		1153	6241	18.4746	610	40088	1.52165	235	21391	1.09859	551	41582	1.32509	0	27184	0	0	17772	0	29351	42879	68.4508	0	27495	0	239	30039	0.795632	334	26483	1.26119	964	18885	5.10458	1049	39598	2.64912	9099	29826	30.5069
k__Bacteria;p__Firmicutes;c__Clostridia;o__Clostridiales;f__Lachnospiraceae;g__Clostridium;s__colinum	0.0793362	0.223641	0.00359752	0.0125698	0.0498721	0.0498721	0.0757386	4.46069e-05	0.151433		0	6241	0	0	40088	0	0	21391	0	0	41582	0	0	27184	0	0	17772	0	0	42879	0	0	27495	0	0	30039	0	0	26483	0	94	18885	0.49775	0	39598	0	0	29826	0
k__Bacteria;p__Firmicutes;c__Clostridia;o__Clostridiales;f__Lachnospiraceae;g__Coprococcus;s__catus	0.10031	0.350702	0.36646	0.429502	0.00491539	0.00491539	-0.26615	-0.448927	-0.083373		0	6241	0	0	40088	0	0	21391	0	0	41582	0	0	27184	0	0	17772	0	0	42879	0	0	27495	0	0	30039	0	0	26483	0	0	18885	0	0	39598	0	0	29826	0
k__Bacteria;p__Firmicutes;c__Clostridia;o__Clostridiales;f__Lachnospiraceae;g__Dorea;s__formicigenerans	0.450708	0.813403	1.00672	0.847246	0.00551174	0.00551174	-0.556007	-0.943385	-0.16863		0	6241	0	0	40088	0	220	21391	1.02847	569	41582	1.36838	0	27184	0	0	17772	0	0	42879	0	0	27495	0	189	30039	0.629182	79	26483	0.298305	0	18885	0	0	39598	0	0	29826	0
k__Bacteria;p__Firmicutes;c__Clostridia;o__Clostridiales;f__Lachnospiraceae;g__Ruminococcus;s__lactaris	2.88118	5.59113	0.516357	0.748649	0.0163089	0.0163089	2.36483	0.460753	4.2689		0	6241	0	0	40088	0	158	21391	0.738628	672	41582	1.61608	830	27184	3.05327	720	17772	4.05132	0	42879	0	0	27495	0	182	30039	0.605879	444	26483	1.67655	673	18885	3.56367	748	39598	1.88898	0	29826	0
k__Bacteria;p__Firmicutes;c__Clostridia;o__Clostridiales;f__Ruminococcaceae;__;__	1.88283	3.38733	6.09697	7.05202	0.0018945	0.0018945	-4.21414	-6.79994	-1.62834		71	6241	1.13764	0	40088	0	1431	21391	6.68973	3648	41582	8.77303	49	27184	0.180253	0	17772	0	11	42879	0.0256536	0	27495	0	912	30039	3.03605	641	26483	2.42042	0	18885	0	0	39598	0	0	29826	0
k__Bacteria;p__Firmicutes;c__Clostridia;o__Clostridiales;f__Ruminococcaceae;g__Faecalibacterium;s__prausnitzii	0.38111	0.992789	1.10371	1.79485	0.0369106	0.0369106	-0.722602	-1.39977	-0.0454313		0	6241	0	0	40088	0	202	21391	0.944322	57	41582	0.137079	0	27184	0	0	17772	0	0	42879	0	0	27495	0	0	30039	0	0	26483	0	0	18885	0	0	39598	0	0	29826	0
k__Bacteria;p__Firmicutes;c__Clostridia;o__Clostridiales;f__Ruminococcaceae;g__Ruminococcus;s__	0.598741	1.09334	1.32352	1.41696	0.0167837	0.0167837	-0.724783	-1.31473	-0.134835		0	6241	0	0	40088	0	225	21391	1.05184	1110	41582	2.66942	0	27184	0	0	17772	0	0	42879	0	0	27495	0	22	30039	0.0732381	21	26483	0.0792962	0	18885	0	7	39598	0.0176777	89	29826	0.298397
k__Bacteria;p__Firmicutes;c__Clostridia;o__Clostridiales;f__Ruminococcaceae;g__Ruminococcus;s__albus	0.00562564	0.0218752	0.125902	0.236215	0.00381718	0.00381718	-0.120276	-0.19926	-0.0412921		0	6241	0	0	40088	0	0	21391	0	0	41582	0	0	27184	0	0	17772	0	0	42879	0	0	27495	0	0	30039	0	0	26483	0	0	18885	0	0	39598	0	0	29826	0
k__Bacteria;p__Proteobacteria;c__Betaproteobacteria;o__Burkholderiales;f__Alcaligenaceae;g__Sutterella;s__	0	0	0.00601666	0.0179737	0.0489368	0.0489368	-0.00601666	-0.0120038	-2.95429e-05		0	6241	0	0	40088	0	0	21391	0	0	41582	0	0	27184	0	0	17772	0	0	42879	0	0	27495	0	0	30039	0	0	26483	0	0	18885	0	0	39598	0	0	29826	0
k__Bacteria;p__Proteobacteria;c__Gammaproteobacteria;o__Enterobacteriales;f__Enterobacteriaceae;__;__	6.37993	16.7025	0.316704	0.767637	0.0361829	0.0361829	6.06323	0.41253	11.7139		2799	6241	44.8486	6708	40088	16.7332	545	21391	2.5478	0	41582	0	2154	27184	7.92378	1861	17772	10.4715	1566	42879	3.65214	24067	27495	87.5323	0	30039	0	0	26483	0	441	18885	2.33519	0	39598	0	611	29826	2.04855
k__Bacteria;p__Proteobacteria;c__Gammaproteobacteria;o__Enterobacteriales;f__Enterobacteriaceae;g__Shigella;__	0.197638	0.491189	0.0153725	0.093507	0.0347869	0.0347869	0.182265	0.0137194	0.350812		86	6241	1.37798	578	40088	1.44183	0	21391	0	0	41582	0	0	27184	0	194	17772	1.0916	0	42879	0	271	27495	0.985634	0	30039	0	0	26483	0	0	18885	0	0	39598	0	61	29826	0.20452
[truncated: 186 more columns]

## Sheet: SRP128892
Taxonomy predicted as significance in SRP128892
Taxonomy	CD: mean rel. freq. (%)	CD: std. dev. (%)	UC: mean rel. freq. (%)	UC: std. dev. (%)	p-values	p-values (corrected)	Difference between means	95.0% lower CI	95.0% upper CI	Note	CD.SPA.1.0	CD.SPA.1.0: parent seq. count	CD.SPA.1.0: rel. freq. (%)	CD.SPA.1.1	CD.SPA.1.1: parent seq. count	CD.SPA.1.1: rel. freq. (%)	CD.SPA.10.0	CD.SPA.10.0: parent seq. count	CD.SPA.10.0: rel. freq. (%)	CD.SPA.12.0	CD.SPA.12.0: parent seq. count	CD.SPA.12.0: rel. freq. (%)	CD.SPA.12.1	CD.SPA.12.1: parent seq. count	CD.SPA.12.1: rel. freq. (%)	CD.SPA.12.2	CD.SPA.12.2: parent seq. count	CD.SPA.12.2: rel. freq. (%)	CD.SPA.12.3	CD.SPA.12.3: parent seq. count	CD.SPA.12.3: rel. freq. (%)	CD.SPA.12.4	CD.SPA.12.4: parent seq. count	CD.SPA.12.4: rel. freq. (%)	CD.SPA.15.0	CD.SPA.15.0: parent seq. count	CD.SPA.15.0: rel. freq. (%)	CD.SPA.15.1	CD.SPA.15.1: parent seq. count	CD.SPA.15.1: rel. freq. (%)	CD.SPA.15.2	CD.SPA.15.2: parent seq. count	CD.SPA.15.2: rel. freq. (%)	CD.SPA.15.3	CD.SPA.15.3: parent seq. count	CD.SPA.15.3: rel. freq. (%)	CD.SPA.15.4	CD.SPA.15.4: parent seq. count	CD.SPA.15.4: rel. freq. (%)
k__Bacteria;p__Actinobacteria;c__Actinobacteria;o__Bifidobacteriales;f__Bifidobacteriaceae;__;__	0.00359443	0.0416086	0.122892	0.411321	0.00152177	0.0125546	-0.119297	-0.192148	-0.0464462		0	13369	0	0	9136	0	0	6082	0	0	8003	0	0	7125	0	0	6581	0	0	5811	0	0	7187	0	0	9915	0	0	4772	0	0	8169	0	0	6191	0	0	6300	0
k__Bacteria;p__Actinobacteria;c__Coriobacteriia;o__Coriobacteriales;f__Coriobacteriaceae;g__;s__	0.027903	0.124402	0.275602	0.362441	1.62541e-11	7.50938e-10	-0.247699	-0.314926	-0.180471		0	13369	0	0	9136	0	0	6082	0	0	8003	0	0	7125	0	0	6581	0	0	5811	0	0	7187	0	0	9915	0	0	4772	0	0	8169	0	0	6191	0	0	6300	0
k__Bacteria;p__Actinobacteria;c__Coriobacteriia;o__Coriobacteriales;f__Coriobacteriaceae;g__Collinsella;__	0.0359569	0.18166	0.106163	0.206437	0.00401344	0.0280941	-0.0702059	-0.11782	-0.0225916		8	13369	0.0598399	0	9136	0	0	6082	0	0	8003	0	0	7125	0	0	6581	0	0	5811	0	0	7187	0	0	9915	0	0	4772	0	0	8169	0	0	6191	0	50	6300	0.793651
k__Bacteria;p__Actinobacteria;c__Coriobacteriia;o__Coriobacteriales;f__Coriobacteriaceae;g__Slackia;s__	0	0	0.00452251	0.0146711	0.000737239	0.00695111	-0.00452251	-0.00710903	-0.00193599		0	13369	0	0	9136	0	0	6082	0	0	8003	0	0	7125	0	0	6581	0	0	5811	0	0	7187	0	0	9915	0	0	4772	0	0	8169	0	0	6191	0	0	6300	0
k__Bacteria;p__Bacteroidetes;__;__;__;__;__	0.00276294	0.0185695	0.0227653	0.0673502	0.00158154	0.0125978	-0.0200024	-0.0322785	-0.00772631		0	13369	0	0	9136	0	0	6082	0	0	8003	0	0	7125	0	0	6581	0	0	5811	0	0	7187	0	0	9915	0	0	4772	0	0	8169	0	0	6191	0	0	6300	0
k__Bacteria;p__Bacteroidetes;c__Bacteroidia;o__Bacteroidales;f__Odoribacteraceae;g__Butyricimonas;s__	0.0786711	0.188034	0.206382	0.30837	8.77518e-05	0.00106688	-0.127711	-0.190633	-0.0647892		20	13369	0.1496	105	9136	1.1493	0	6082	0	0	8003	0	0	7125	0	0	6581	0	0	5811	0	0	7187	0	0	9915	0	0	4772	0	0	8169	0	0	6191	0	0	6300	0
k__Bacteria;p__Bacteroidetes;c__Bacteroidia;o__Bacteroidales;f__Bacteroidaceae;g__Bacteroides;__	1.35339	1.72508	0.857424	1.11445	0.00606701	0.0383967	0.495964	0.143148	0.84878		438	13369	3.27624	229	9136	2.50657	0	6082	0	49	8003	0.61227	258	7125	3.62105	139	6581	2.11214	127	5811	2.18551	0	7187	0	0	9915	0	0	4772	0	0	8169	0	0	6191	0	115	6300	1.8254
k__Bacteria;p__Bacteroidetes;c__Bacteroidia;o__Bacteroidales;f__Bacteroidaceae;g__Bacteroides;s__	16.9343	17.4556	9.62596	9.23387	3.17594e-05	0.000444631	7.30833	3.92178	10.6949		6548	13369	48.979	1654	9136	18.1042	0	6082	0	171	8003	2.1367	2137	7125	29.993	987	6581	14.9977	277	5811	4.76682	1368	7187	19.0344	4042	9915	40.7665	1581	4772	33.1308	2199	8169	26.9188	1402	6191	22.6458	147	6300	2.33333
k__Bacteria;p__Bacteroidetes;c__Bacteroidia;o__Bacteroidales;f__Bacteroidaceae;g__Bacteroides;s__acidifaciens	0.190262	0.565467	0.0441789	0.180123	0.00507116	0.0339547	0.146083	0.0445515	0.247615		85	13369	0.635799	0	9136	0	0	6082	0	0	8003	0	0	7125	0	0	6581	0	0	5811	0	0	7187	0	0	9915	0	0	4772	0	0	8169	0	0	6191	0	0	6300	0
k__Bacteria;p__Bacteroidetes;c__Bacteroidia;o__Bacteroidales;f__Bacteroidaceae;g__Bacteroides;s__caccae	0.329833	0.59439	0.570404	0.556565	0.00086484	0.00799112	-0.240571	-0.381126	-0.100016		132	13369	0.987359	118	9136	1.29159	0	6082	0	0	8003	0	0	7125	0	0	6581	0	0	5811	0	0	7187	0	0	9915	0	0	4772	0	0	8169	0	0	6191	0	0	6300	0
k__Bacteria;p__Bacteroidetes;c__Bacteroidia;o__Bacteroidales;f__Bacteroidaceae;g__Bacteroides;s__coprophilus	0	0	0.125039	0.497817	0.0055893	0.0363698	-0.125039	-0.212805	-0.0372739		0	13369	0	0	9136	0	0	6082	0	0	8003	0	0	7125	0	0	6581	0	0	5811	0	0	7187	0	0	9915	0	0	4772	0	0	8169	0	0	6191	0	0	6300	0
k__Bacteria;p__Bacteroidetes;c__Bacteroidia;o__Bacteroidales;f__Bacteroidaceae;g__Bacteroides;s__fragilis	2.79149	9.22954	0.318308	0.67559	0.00240582	0.0179272	2.47318	0.891919	4.05445		0	13369	0	46	9136	0.503503	18	6082	0.295955	0	8003	0	94	7125	1.3193	111	6581	1.68667	95	5811	1.63483	125	7187	1.73925	0	9915	0	0	4772	0	0	8169	0	0	6191	0	0	6300	0
k__Bacteria;p__Bacteroidetes;c__Bacteroidia;o__Bacteroidales;f__Rikenellaceae;__;__	0.0403048	0.16234	0.19553	0.331092	4.08166e-06	6.50251e-05	-0.155225	-0.219669	-0.0907807		17	13369	0.12716	141	9136	1.54335	0	6082	0	0	8003	0	0	7125	0	6	6581	0.0911716	0	5811	0	0	7187	0	0	9915	0	0	4772	0	0	8169	0	0	6191	0	0	6300	0
k__Bacteria;p__Bacteroidetes;c__Bacteroidia;o__Bacteroidales;f__Rikenellaceae;g__;s__	0.0298787	0.164254	0.25659	0.462518	6.12351e-07	1.28594e-05	-0.226712	-0.312795	-0.140629		2	13369	0.01496	133	9136	1.45578	0	6082	0	0	8003	0	0	7125	0	0	6581	0	0	5811	0	0	7187	0	0	9915	0	0	4772	0	0	8169	0	0	6191	0	0	6300	0
k__Bacteria;p__Bacteroidetes;c__Bacteroidia;o__Bacteroidales;f__Rikenellaceae;g__Alistipes;s__indistinctus	0.100778	0.28691	0.296689	0.316649	3.77802e-07	8.31165e-06	-0.195911	-0.269863	-0.12196		66	13369	0.493679	242	9136	2.64886	0	6082	0	0	8003	0	0	7125	0	0	6581	0	0	5811	0	0	7187	0	0	9915	0	0	4772	0	0	8169	0	0	6191	0	0	6300	0
k__Bacteria;p__Bacteroidetes;c__Bacteroidia;o__Bacteroidales;f__Rikenellaceae;g__Alistipes;s__massiliensis	0.0449576	0.221635	0.169768	0.295918	0.000164333	0.00185175	-0.124811	-0.189003	-0.0606184		101	13369	0.755479	180	9136	1.97023	0	6082	0	0	8003	0	0	7125	0	0	6581	0	0	5811	0	0	7187	0	0	9915	0	0	4772	0	0	8169	0	0	6191	0	0	6300	0
k__Bacteria;p__Firmicutes;c__Bacilli;o__Turicibacterales;f__Turicibacteraceae;g__Turicibacter;s__	0.00397969	0.0239146	0.058809	0.146815	6.13081e-05	0.000786787	-0.0548293	-0.0810217	-0.0286368		0	13369	0	0	9136	0	0	6082	0	0	8003	0	0	7125	0	0	6581	0	0	5811	0	0	7187	0	0	9915	0	0	4772	0	0	8169	0	0	6191	0	0	6300	0
k__Bacteria;p__Firmicutes;c__Clostridia;o__Clostridiales;__;__;__	1.62716	1.73061	2.81445	1.7681	1.07813e-07	2.92997e-06	-1.18728	-1.61493	-0.75964		8	13369	0.0598399	34	9136	0.372154	5	6082	0.0822098	602	8003	7.52218	5	7125	0.0701754	93	6581	1.41316	26	5811	0.447427	349	7187	4.85599	244	9915	2.46092	44	4772	0.922045	277	8169	3.39087	20	6191	0.32305	184	6300	2.92063
k__Bacteria;p__Firmicutes;c__Clostridia;o__Clostridiales;f__;g__;s__	1.2547	1.76051	4.36791	3.44588	1.5585e-16	1.44005e-14	-3.11321	-3.7891	-2.43732		0	13369	0	17	9136	0.186077	5	6082	0.0822098	0	8003	0	3	7125	0.0421053	2	6581	0.0303905	3	5811	0.0516262	19	7187	0.264366	3	9915	0.0302572	0	4772	0	0	8169	0	22	6191	0.355355	36	6300	0.571429
k__Bacteria;p__Firmicutes;c__Clostridia;o__Clostridiales;f__Mogibacteriaceae;g__;s__	0.0939796	0.215905	0.503379	0.569322	2.71972e-12	1.57064e-10	-0.409399	-0.516125	-0.302674		0	13369	0	21	9136	0.22986	0	6082	0	0	8003	0	0	7125	0	0	6581	0	0	5811	0	0	7187	0	0	9915	0	0	4772	0	0	8169	0	7	6191	0.113067	13	6300	0.206349
k__Bacteria;p__Firmicutes;c__Clostridia;o__Clostridiales;f__Tissierellaceae;g__Parvimonas;s__	0.00220352	0.0143252	0.147205	0.48774	0.00111759	0.00992933	-0.145001	-0.231024	-0.0589789		0	13369	0	0	9136	0	0	6082	0	0	8003	0	0	7125	0	0	6581	0	0	5811	0	0	7187	0	0	9915	0	0	4772	0	0	8169	0	0	6191	0	0	6300	0
k__Bacteria;p__Firmicutes;c__Clostridia;o__Clostridiales;f__Tissierellaceae;g__Peptoniphilus;s__	0.00858789	0.0367901	0.134326	0.392306	0.000481268	0.0046322	-0.125739	-0.195177	-0.0563003		0	13369	0	0	9136	0	2	6082	0.0328839	0	8003	0	0	7125	0	0	6581	0	0	5811	0	0	7187	0	0	9915	0	0	4772	0	0	8169	0	0	6191	0	0	6300	0
k__Bacteria;p__Firmicutes;c__Clostridia;o__Clostridiales;f__Christensenellaceae;g__;s__	0.0271722	0.142892	0.534806	1.03266	2.22291e-07	5.70546e-06	-0.507633	-0.691262	-0.324005		0	13369	0	0	9136	0	0	6082	0	0	8003	0	0	7125	0	0	6581	0	0	5811	0	0	7187	0	0	9915	0	0	4772	0	0	8169	0	0	6191	0	0	6300	0
k__Bacteria;p__Firmicutes;c__Clostridia;o__Clostridiales;f__Clostridiaceae;g__Clostridium;__	0.0681828	0.380769	0.227202	0.408517	0.00134653	0.0115204	-0.159019	-0.255624	-0.062414		0	13369	0	4	9136	0.0437828	4	6082	0.0657678	0	8003	0	0	7125	0	0	6581	0	0	5811	0	0	7187	0	0	9915	0	0	4772	0	0	8169	0	0	6191	0	4	6300	0.0634921
k__Bacteria;p__Firmicutes;c__Clostridia;o__Clostridiales;f__Clostridiaceae;g__Clostridium;s__	0.116978	0.28607	0.314797	0.405442	9.98877e-06	0.000153827	-0.197819	-0.28406	-0.111578		54	13369	0.40392	9	9136	0.0985114	0	6082	0	0	8003	0	0	7125	0	0	6581	0	0	5811	0	0	7187	0	0	9915	0	22	4772	0.461023	0	8169	0	43	6191	0.694557	39	6300	0.619048
k__Bacteria;p__Firmicutes;c__Clostridia;o__Clostridiales;f__Dehalobacteriaceae;g__Dehalobacterium;s__	0.00113605	0.00664334	0.0223332	0.0710122	0.00110891	0.0100454	-0.0211972	-0.0337661	-0.00862826		0	13369	0	0	9136	0	0	6082	0	0	8003	0	0	7125	0	0	6581	0	0	5811	0	0	7187	0	0	9915	0	0	4772	0	0	8169	0	0	6191	0	0	6300	0
k__Bacteria;p__Firmicutes;c__Clostridia;o__Clostridiales;f__Eubacteriaceae;g__Pseudoramibacter_Eubacterium;s__	0.00372691	0.0249205	0.0464863	0.176636	0.0080271	0.0481626	-0.0427593	-0.0741795	-0.0113392		0	13369	0	4	9136	0.0437828	0	6082	0	0	8003	0	0	7125	0	0	6581	0	0	5811	0	0	7187	0	0	9915	0	0	4772	0	0	8169	0	0	6191	0	0	6300	0
k__Bacteria;p__Firmicutes;c__Clostridia;o__Clostridiales;f__Lachnospiraceae;__;__	13.364	9.55451	8.72833	4.51358	1.02147e-06	1.88768e-05	4.63564	2.82483	6.44644		818	13369	6.11863	589	9136	6.44702	303	6082	4.98191	1789	8003	22.3541	974	7125	13.6702	986	6581	14.9825	1383	5811	23.7997	1522	7187	21.1771	959	9915	9.67221	966	4772	20.2431	1621	8169	19.8433	1000	6191	16.1525	953	6300	15.127
k__Bacteria;p__Firmicutes;c__Clostridia;o__Clostridiales;f__Lachnospiraceae;g__Ruminococcus;s__torques	0.903571	1.10355	0.312263	0.462673	4.91788e-08	1.51471e-06	0.591308	0.386381	0.796235		80	13369	0.598399	0	9136	0	0	6082	0	253	8003	3.16131	95	7125	1.33333	88	6581	1.33718	0	5811	0	243	7187	3.3811	191	9915	1.92637	0	4772	0	251	8169	3.07259	139	6191	2.24519	0	6300	0
k__Bacteria;p__Firmicutes;c__Clostridia;o__Clostridiales;f__Lachnospiraceae;g__Anaerostipes;s__	0.151484	0.443599	0.475599	0.565989	6.35984e-07	1.2775e-05	-0.324115	-0.448876	-0.199355		0	13369	0	0	9136	0	0	6082	0	0	8003	0	0	7125	0	0	6581	0	0	5811	0	0	7187	0	0	9915	0	0	4772	0	0	8169	0	242	6191	3.9089	0	6300	0
k__Bacteria;p__Firmicutes;c__Clostridia;o__Clostridiales;f__Lachnospiraceae;g__Blautia;s__obeum	0.123595	0.364699	0.640554	0.896187	1.08344e-08	3.57536e-07	-0.516959	-0.686429	-0.347489		0	13369	0	0	9136	0	0	6082	0	0	8003	0	0	7125	0	0	6581	0	0	5811	0	0	7187	0	0	9915	0	0	4772	0	0	8169	0	0	6191	0	0	6300	0
k__Bacteria;p__Firmicutes;c__Clostridia;o__Clostridiales;f__Lachnospiraceae;g__Blautia;s__producta	0.430069	0.985712	0.0408886	0.239316	1.77618e-05	0.000256436	0.389181	0.21574	0.562621		0	13369	0	0	9136	0	0	6082	0	177	8003	2.21167	0	7125	0	79	6581	1.20043	0	5811	0	118	7187	1.64185	0	9915	0	0	4772	0	0	8169	0	0	6191	0	0	6300	0
k__Bacteria;p__Firmicutes;c__Clostridia;o__Clostridiales;f__Lachnospiraceae;g__Clostridium;__	1.73846	1.67111	0.257413	0.469662	0	0	1.48104	1.18416	1.77793		95	13369	0.710599	0	9136	0	154	6082	2.53206	233	8003	2.91141	288	7125	4.04211	283	6581	4.30026	174	5811	2.99432	310	7187	4.31334	277	9915	2.79375	0	4772	0	90	8169	1.10173	80	6191	1.2922	87	6300	1.38095
k__Bacteria;p__Firmicutes;c__Clostridia;o__Clostridiales;f__Lachnospiraceae;g__Clostridium;s__aldenense	0.237181	0.439845	0.0242687	0.111508	2.27457e-07	5.53081e-06	0.212912	0.13532	0.290505		0	13369	0	0	9136	0	0	6082	0	88	8003	1.09959	37	7125	0.519298	0	6581	0	0	5811	0	0	7187	0	0	9915	0	0	4772	0	0	8169	0	0	6191	0	8	6300	0.126984
k__Bacteria;p__Firmicutes;c__Clostridia;o__Clostridiales;f__Lachnospiraceae;g__Clostridium;s__symbiosum	0.224634	0.485295	0.0467613	0.134895	7.20957e-05	0.000900222	0.177873	0.0917264	0.264019		0	13369	0	0	9136	0	5	6082	0.0822098	259	8003	3.23629	28	7125	0.392982	59	6581	0.89652	0	5811	0	0	7187	0	0	9915	0	0	4772	0	0	8169	0	0	6191	0	0	6300	0
k__Bacteria;p__Firmicutes;c__Clostridia;o__Clostridiales;f__Lachnospiraceae;g__Coprococcus;s__catus	0.0827326	0.222171	0.246326	0.299044	1.22779e-06	2.10088e-05	-0.163593	-0.228285	-0.0989013		0	13369	0	15	9136	0.164186	0	6082	0	12	8003	0.149944	0	7125	0	0	6581	0	0	5811	0	0	7187	0	0	9915	0	23	4772	0.481978	39	8169	0.477415	24	6191	0.38766	0	6300	0
k__Bacteria;p__Firmicutes;c__Clostridia;o__Clostridiales;f__Lachnospiraceae;g__Coprococcus;s__eutactus	0.0172219	0.154279	0.379479	0.891045	1.46359e-05	0.000218122	-0.362257	-0.521465	-0.203049		0	13369	0	0	9136	0	0	6082	0	0	8003	0	0	7125	0	0	6581	0	0	5811	0	0	7187	0	0	9915	0	0	4772	0	0	8169	0	0	6191	0	0	6300	0
k__Bacteria;p__Firmicutes;c__Clostridia;o__Clostridiales;f__Lachnospiraceae;g__Lachnobacterium;s__	0.0242236	0.147078	0.165327	0.459499	0.00124005	0.0108095	-0.141103	-0.225794	-0.056413		0	13369	0	0	9136	0	0	6082	0	0	8003	0	0	7125	0	0	6581	0	0	5811	0	0	7187	0	0	9915	0	0	4772	0	0	8169	0	0	6191	0	0	6300	0
k__Bacteria;p__Firmicutes;c__Clostridia;o__Clostridiales;f__Lachnospiraceae;g__Lachnospira;s__	0.272223	0.822533	1.35042	1.3139	1.83256e-13	1.20949e-11	-1.0782	-1.34814	-0.808259		280	13369	2.0944	0	9136	0	2	6082	0.0328839	0	8003	0	0	7125	0	0	6581	0	0	5811	0	0	7187	0	0	9915	0	0	4772	0	205	8169	2.50949	310	6191	5.00727	0	6300	0
k__Bacteria;p__Firmicutes;c__Clostridia;o__Clostridiales;f__Lachnospiraceae;g__Roseburia;__	0.865576	1.46966	1.94467	2.70027	0.000102653	0.00118564	-1.07909	-1.6156	-0.542586		0	13369	0	69	9136	0.755254	0	6082	0	134	8003	1.67437	0	7125	0	0	6581	0	0	5811	0	208	7187	2.89411	441	9915	4.44781	0	4772	0	231	8169	2.82776	0	6191	0	392	6300	6.22222
k__Bacteria;p__Firmicutes;c__Clostridia;o__Clostridiales;f__Lachnospiraceae;g__Roseburia;s__inulinivorans	0.326894	0.841651	0.906979	1.01907	1.16072e-06	2.06251e-05	-0.580085	-0.809185	-0.350985		0	13369	0	0	9136	0	0	6082	0	0	8003	0	0	7125	0	0	6581	0	0	5811	0	0	7187	0	0	9915	0	194	4772	4.06538	0	8169	0	0	6191	0	0	6300	0
k__Bacteria;p__Firmicutes;c__Clostridia;o__Clostridiales;f__Lachnospiraceae;g__Ruminococcus;s__lactaris	2.40412	4.74157	1.06243	1.0449	0.00171474	0.0134273	1.34169	0.511599	2.17177		0	13369	0	0	9136	0	0	6082	0	1879	8003	23.4787	729	7125	10.2316	680	6581	10.3328	1062	5811	18.2757	456	7187	6.34479	108	9915	1.08926	0	4772	0	0	8169	0	8	6191	0.12922	248	6300	3.93651
k__Bacteria;p__Firmicutes;c__Clostridia;o__Clostridiales;f__Peptococcaceae;g__;s__	0.0119361	0.0524304	0.0656885	0.101048	2.76016e-07	6.37598e-06	-0.0537524	-0.0736325	-0.0338722		0	13369	0	0	9136	0	0	6082	0	0	8003	0	0	7125	0	0	6581	0	0	5811	0	0	7187	0	0	9915	0	0	4772	0	0	8169	0	0	6191	0	0	6300	0
k__Bacteria;p__Firmicutes;c__Clostridia;o__Clostridiales;f__Peptostreptococcaceae;g__Clostridium;s__ruminantium	0.0335627	0.119182	0.295895	0.415896	2.2469e-10	9.43697e-09	-0.262333	-0.338336	-0.18633		0	13369	0	69	9136	0.755254	0	6082	0	0	8003	0	0	7125	0	0	6581	0	0	5811	0	0	7187	0	0	9915	0	0	4772	0	9	8169	0.110173	0	6191	0	0	6300	0
k__Bacteria;p__Firmicutes;c__Clostridia;o__Clostridiales;f__Peptostreptococcaceae;g__Peptostreptococcus;s__anaerobius	0.0168434	0.142655	0.124777	0.423639	0.00731492	0.044467	-0.107933	-0.186369	-0.0294975		0	13369	0	0	9136	0	0	6082	0	0	8003	0	0	7125	0	0	6581	0	0	5811	0	0	7187	0	0	9915	0	0	4772	0	0	8169	0	0	6191	0	0	6300	0
k__Bacteria;p__Firmicutes;c__Clostridia;o__Clostridiales;f__Ruminococcaceae;__;__	0.586828	1.02016	2.69645	1.71272	2.45815e-25	5.67832e-23	-2.10962	-2.45705	-1.7622		4	13369	0.02992	9	9136	0.0985114	0	6082	0	0	8003	0	0	7125	0	8	6581	0.121562	0	5811	0	41	7187	0.570474	92	9915	0.927887	31	4772	0.649623	74	8169	0.905864	0	6191	0	154	6300	2.44444
k__Bacteria;p__Firmicutes;c__Clostridia;o__Clostridiales;f__Ruminococcaceae;g__;s__	0.819801	1.96928	6.68424	5.94458	7.63056e-20	8.8133e-18	-5.86443	-6.9634	-4.76547		56	13369	0.418879	408	9136	4.46585	0	6082	0	0	8003	0	0	7125	0	0	6581	0	0	5811	0	0	7187	0	0	9915	0	0	4772	0	67	8169	0.820174	0	6191	0	0	6300	0
k__Bacteria;p__Firmicutes;c__Clostridia;o__Clostridiales;f__Ruminococcaceae;g__Butyricicoccus;s__pullicaecorum	0.0582827	0.335397	0.202253	0.293134	0.000272391	0.00279655	-0.14397	-0.22078	-0.0671612		0	13369	0	0	9136	0	0	6082	0	0	8003	0	0	7125	0	0	6581	0	0	5811	0	0	7187	0	0	9915	0	0	4772	0	0	8169	0	0	6191	0	0	6300	0
k__Bacteria;p__Firmicutes;c__Clostridia;o__Clostridiales;f__Ruminococcaceae;g__Clostridium;__	0.000775072	0.00589326	0.0297085	0.083433	0.000164603	0.00181064	-0.0289334	-0.0436758	-0.0141909		0	13369	0	0	9136	0	0	6082	0	0	8003	0	0	7125	0	0	6581	0	0	5811	0	0	7187	0	0	9915	0	0	4772	0	0	8169	0	0	6191	0	0	6300	0
k__Bacteria;p__Firmicutes;c__Clostridia;o__Clostridiales;f__Ruminococcaceae;g__Faecalibacterium;__	0.121671	0.51286	1.03326	1.9178	7.93809e-07	1.52808e-05	-0.911585	-1.26048	-0.562693		0	13369	0	0	9136	0	0	6082	0	0	8003	0	0	7125	0	0	6581	0	0	5811	0	0	7187	0	0	9915	0	0	4772	0	278	8169	3.40311	109	6191	1.76062	205	6300	3.25397
k__Bacteria;p__Firmicutes;c__Clostridia;o__Clostridiales;f__Ruminococcaceae;g__Faecalibacterium;s__	0.409699	1.08412	4.24282	3.89646	6.2127e-20	9.56756e-18	-3.83312	-4.54376	-3.12248		426	13369	3.18648	0	9136	0	0	6082	0	0	8003	0	0	7125	0	0	6581	0	0	5811	0	0	7187	0	230	9915	2.31972	312	4772	6.53814	16	8169	0.195862	5	6191	0.0807624	209	6300	3.31746
k__Bacteria;p__Firmicutes;c__Clostridia;o__Clostridiales;f__Ruminococcaceae;g__Gemmiger;s__formicilis	0.19998	0.726598	0.582181	0.825259	0.000100127	0.00118612	-0.3822	-0.572587	-0.191813		0	13369	0	0	9136	0	0	6082	0	0	8003	0	0	7125	0	0	6581	0	0	5811	0	0	7187	0	0	9915	0	0	4772	0	0	8169	0	0	6191	0	0	6300	0
k__Bacteria;p__Firmicutes;c__Clostridia;o__Clostridiales;f__Ruminococcaceae;g__Oscillospira;__	0.000902225	0.00810213	0.0393366	0.118118	0.000389115	0.00390807	-0.0384344	-0.0593029	-0.0175659		0	13369	0	0	9136	0	0	6082	0	0	8003	0	0	7125	0	0	6581	0	0	5811	0	0	7187	0	0	9915	0	0	4772	0	0	8169	0	0	6191	0	0	6300	0
k__Bacteria;p__Firmicutes;c__Clostridia;o__Clostridiales;f__Ruminococcaceae;g__Oscillospira;s__	1.30904	1.39343	1.96101	1.40185	0.000211099	0.00226809	-0.651971	-0.993532	-0.310409		387	13369	2.89476	392	9136	4.29072	0	6082	0	175	8003	2.18668	0	7125	0	14	6581	0.212734	0	5811	0	129	7187	1.79491	178	9915	1.79526	59	4772	1.23638	237	8169	2.90121	93	6191	1.50218	71	6300	1.12698
k__Bacteria;p__Firmicutes;c__Clostridia;o__Clostridiales;f__Ruminococcaceae;g__Oscillospira;s__guilliermondii	0.0304795	0.144643	0.272124	0.379514	3.30135e-10	1.27102e-08	-0.241645	-0.31283	-0.17046		73	13369	0.546039	29	9136	0.317426	0	6082	0	0	8003	0	0	7125	0	0	6581	0	0	5811	0	0	7187	0	71	9915	0.716087	0	4772	0	94	8169	1.15069	29	6191	0.468422	43	6300	0.68254
k__Bacteria;p__Firmicutes;c__Clostridia;o__Clostridiales;f__Ruminococcaceae;g__Ruminococcus;__	0.0625803	0.247363	0.309705	0.618249	4.68415e-05	0.000636493	-0.247124	-0.36378	-0.130469		70	13369	0.523599	0	9136	0	0	6082	0	0	8003	0	0	7125	0	0	6581	0	0	5811	0	0	7187	0	0	9915	0	0	4772	0	0	8169	0	0	6191	0	0	6300	0
k__Bacteria;p__Firmicutes;c__Clostridia;o__Clostridiales;f__Ruminococcaceae;g__Ruminococcus;s__	0.41932	0.76109	1.06679	1.07915	7.64276e-08	2.20685e-06	-0.647467	-0.87698	-0.417955		213	13369	1.59324	186	9136	2.0359	0	6082	0	3	8003	0.0374859	4	7125	0.0561404	0	6581	0	0	5811	0	0	7187	0	26	9915	0.262229	21	4772	0.440067	7	8169	0.0856898	0	6191	0	0	6300	0
k__Bacteria;p__Firmicutes;c__Clostridia;o__Clostridiales;f__Ruminococcaceae;g__Ruminococcus;s__albus	0.0672485	0.245107	0.527665	0.648453	4.61311e-12	2.36806e-10	-0.460416	-0.581929	-0.338903		0	13369	0	0	9136	0	0	6082	0	0	8003	0	0	7125	0	0	6581	0	0	5811	0	0	7187	0	0	9915	0	0	4772	0	0	8169	0	0	6191	0	0	6300	0
k__Bacteria;p__Firmicutes;c__Clostridia;o__Clostridiales;f__Ruminococcaceae;g__Ruminococcus;s__bromii	0.295432	0.897681	0.864602	1.87842	0.00235289	0.0178202	-0.569171	-0.933134	-0.205207		0	13369	0	283	9136	3.09764	0	6082	0	0	8003	0	0	7125	0	0	6581	0	0	5811	0	0	7187	0	0	9915	0	0	4772	0	0	8169	0	0	6191	0	0	6300	0
k__Bacteria;p__Firmicutes;c__Clostridia;o__Clostridiales;f__Ruminococcaceae;g__Ruminococcus;s__callidus	0.0328313	0.162357	0.309271	0.448368	8.69638e-10	3.09056e-08	-0.27644	-0.36006	-0.19282		0	13369	0	107	9136	1.17119	0	6082	0	0	8003	0	0	7125	0	0	6581	0	0	5811	0	0	7187	0	0	9915	0	0	4772	0	0	8169	0	0	6191	0	0	6300	0
k__Bacteria;p__Firmicutes;c__Clostridia;o__Clostridiales;f__Veillonellaceae;__;__	0.610075	1.78673	0.0477762	0.137813	0.000398338	0.00391558	0.562299	0.256092	0.868506		45	13369	0.3366	0	9136	0	0	6082	0	33	8003	0.412345	91	7125	1.27719	129	6581	1.96019	83	5811	1.42833	56	7187	0.779185	0	9915	0	0	4772	0	0	8169	0	2	6191	0.032305	0	6300	0
k__Bacteria;p__Firmicutes;c__Clostridia;o__Clostridiales;f__Veillonellaceae;g__Anaerosinus;s__glycerini	0.232582	0.894481	0.00647265	0.0519818	0.00409196	0.0282162	0.226109	0.0730154	0.379203		0	13369	0	0	9136	0	0	6082	0	0	8003	0	0	7125	0	0	6581	0	0	5811	0	0	7187	0	0	9915	0	0	4772	0	0	8169	0	0	6191	0	0	6300	0
k__Bacteria;p__Firmicutes;c__Clostridia;o__Clostridiales;f__Veillonellaceae;g__Veillonella;s__dispar	0.269085	0.915833	0.032402	0.141184	0.00367222	0.026101	0.236683	0.0783095	0.395056		0	13369	0	0	9136	0	0	6082	0	13	8003	0.162439	11	7125	0.154386	5	6581	0.0759763	0	5811	0	0	7187	0	0	9915	0	0	4772	0	0	8169	0	0	6191	0	0	6300	0
k__Bacteria;p__Firmicutes;c__Clostridia;o__Clostridiales;f__Veillonellaceae;g__Veillonella;s__parvula	0.198386	0.548258	0.056304	0.239309	0.00683194	0.0420847	0.142082	0.0396147	0.244549		0	13369	0	0	9136	0	0	6082	0	0	8003	0	0	7125	0	0	6581	0	0	5811	0	0	7187	0	0	9915	0	0	4772	0	0	8169	0	0	6191	0	0	6300	0
k__Bacteria;p__Firmicutes;c__Erysipelotrichi;o__Erysipelotrichales;f__Erysipelotrichaceae;g__Eubacterium;s__	0	0	0.101894	0.349392	0.00137102	0.0115166	-0.101894	-0.163492	-0.040296		0	13369	0	0	9136	0	0	6082	0	0	8003	0	0	7125	0	0	6581	0	0	5811	0	0	7187	0	0	9915	0	0	4772	0	0	8169	0	0	6191	0	0	6300	0
k__Bacteria;p__Firmicutes;c__Erysipelotrichi;o__Erysipelotrichales;f__Erysipelotrichaceae;g__cc_115;s__	0.0849932	0.377557	0.276924	0.573837	0.00177413	0.0136608	-0.191931	-0.311453	-0.0724086		0	13369	0	2	9136	0.0218914	0	6082	0	221	8003	2.76146	23	7125	0.322807	0	6581	0	0	5811	0	45	7187	0.626131	222	9915	2.23903	0	4772	0	0	8169	0	27	6191	0.436117	17	6300	0.269841
k__Bacteria;p__Firmicutes;c__Erysipelotrichi;o__Erysipelotrichales;f__Erysipelotrichaceae;g__Clostridium;s__ramosum	0.59956	0.77345	0.0334846	0.152851	6.52811e-14	5.02665e-12	0.566076	0.431303	0.700848		77	13369	0.575959	0	9136	0	31	6082	0.509701	138	8003	1.72435	0	7125	0	0	6581	0	56	5811	0.96369	34	7187	0.473076	0	9915	0	0	4772	0	0	8169	0	0	6191	0	0	6300	0
k__Bacteria;p__Firmicutes;c__Erysipelotrichi;o__Erysipelotrichales;f__Erysipelotrichaceae;g__Clostridium;s__spiroforme	0.0124948	0.0773634	0.0704518	0.157755	0.000261633	0.00274715	-0.057957	-0.0886637	-0.0272502		0	13369	0	0	9136	0	0	6082	0	0	8003	0	0	7125	0	0	6581	0	0	5811	0	0	7187	0	0	9915	0	0	4772	0	0	8169	0	0	6191	0	0	6300	0
k__Bacteria;p__Fusobacteria;c__Fusobacteriia;o__Fusobacteriales;f__Fusobacteriaceae;g__Fusobacterium;s__	0.589668	2.11838	0.0232483	0.164743	0.0024651	0.017795	0.566419	0.203356	0.929482		0	13369	0	0	9136	0	119	6082	1.95659	0	8003	0	8	7125	0.112281	0	6581	0	0	5811	0	0	7187	0	0	9915	0	0	4772	0	0	8169	0	0	6191	0	0	6300	0
k__Bacteria;p__Lentisphaerae;c__Lentisphaeria;o__Victivallales;f__Victivallaceae;g__;s__	0.00016038	0.00185653	0.0171988	0.0660979	0.0045035	0.0305973	-0.0170384	-0.0286957	-0.00538118		0	13369	0	0	9136	0	0	6082	0	0	8003	0	0	7125	0	0	6581	0	0	5811	0	0	7187	0	0	9915	0	0	4772	0	0	8169	0	0	6191	0	0	6300	0
k__Bacteria;p__Lentisphaerae;c__Lentisphaeria;o__Victivallales;f__Victivallaceae;g__Victivallis;s__vadensis	0.00483259	0.0274957	0.0259598	0.0802612	0.0056979	0.0365615	-0.0211272	-0.0360118	-0.00624274		0	13369	0	0	9136	0	0	6082	0	0	8003	0	0	7125	0	0	6581	0	0	5811	0	0	7187	0	0	9915	0	0	4772	0	0	8169	0	0	6191	0	0	6300	0
k__Bacteria;p__Proteobacteria;c__Gammaproteobacteria;o__Enterobacteriales;f__Enterobacteriaceae;g__Morganella;__	0.0688329	0.281989	0.00107137	0.0120261	0.00623403	0.0389206	0.0677615	0.0195365	0.115987		0	13369	0	0	9136	0	0	6082	0	137	8003	1.71186	0	7125	0	0	6581	0	0	5811	0	0	7187	0	0	9915	0	0	4772	0	0	8169	0	0	6191	0	0	6300	0
k__Bacteria;p__Proteobacteria;c__Gammaproteobacteria;o__Enterobacteriales;f__Enterobacteriaceae;g__Proteus;s__myxofaciens	0.106197	0.374544	0.00162522	0.00951082	0.0015527	0.012585	0.104572	0.0405565	0.168587		0	13369	0	0	9136	0	0	6082	0	0	8003	0	0	7125	0	0	6581	0	0	5811	0	0	7187	0	0	9915	0	0	4772	0	0	8169	0	0	6191	0	0	6300	0
k__Bacteria;p__Proteobacteria;c__Gammaproteobacteria;o__Enterobacteriales;f__Enterobacteriaceae;g__Shigella;__	4.67506	12.5497	0.124387	0.280895	4.90327e-05	0.000647231	4.55067	2.4059	6.69545		0	13369	0	19	9136	0.207968	422	6082	6.93851	150	8003	1.8743	192	7125	2.69474	222	6581	3.37335	236	5811	4.06126	65	7187	0.904411	19	9915	0.191629	0	4772	0	21	8169	0.257069	30	6191	0.484574	0	6300	0
k__Bacteria;p__Tenericutes;c__Mollicutes;o__RF39;f__;g__;s__	0.0165425	0.146254	0.289513	0.59163	1.4328e-06	2.36412e-05	-0.27297	-0.380123	-0.165817		0	13369	0	0	9136	0	0	6082	0	0	8003	0	0	7125	0	0	6581	0	0	5811	0	0	7187	0	0	9915	0	0	4772	0	0	8169	0	0	6191	0	0	6300	0
k__Bacteria;p__Tenericutes;c__RF3;o__ML615J-28;f__;g__;s__	0	0	0.0264611	0.0959045	0.00240954	0.0176699	-0.0264611	-0.0433691	-0.0095531		0	13369	0	0	9136	0	0	6082	0	0	8003	0	0	7125	0	0	6581	0	0	5811	0	0	7187	0	0	9915	0	0	4772	0	0	8169	0	0	6191	0	0	6300	0
k__Bacteria;p__Verrucomicrobia;c__Verrucomicrobiae;o__Verrucomicrobiales;f__Verrucomicrobiaceae;g__Akkermansia;s__muciniphila	3.04684	11.299	0.2722	1.44399	0.0055353	0.036533	2.77464	0.828012	4.72126		0	13369	0	102	9136	1.11646	3	6082	0.0493259	0	8003	0	0	7125	0	0	6581	0	0	5811	0	0	7187	0	0	9915	0	0	4772	0	0	8169	0	0	6191	0	0	6300	0
[truncated: 747 more columns]

## Sheet: ERP008725
Taxonomy predicted as significance in ERP008725
Taxonomy	CD: mean rel. freq. (%)	CD: std. dev. (%)	UC: mean rel. freq. (%)	UC: std. dev. (%)	p-values	p-values (corrected)	Difference between means	95.0% lower CI	95.0% upper CI	Note	10571	10571: parent seq. count	10571: rel. freq. (%)	13527	13527: parent seq. count	13527: rel. freq. (%)	14898	14898: parent seq. count	14898: rel. freq. (%)	15019	15019: parent seq. count	15019: rel. freq. (%)	15777	15777: parent seq. count	15777: rel. freq. (%)	15785	15785: parent seq. count	15785: rel. freq. (%)	15791	15791: parent seq. count	15791: rel. freq. (%)	15802	15802: parent seq. count	15802: rel. freq. (%)	15819	15819: parent seq. count	15819: rel. freq. (%)	15829	15829: parent seq. count	15829: rel. freq. (%)	15832	15832: parent seq. count	15832: rel. freq. (%)	15838	15838: parent seq. count	15838: rel. freq. (%)	16044	16044: parent seq. count	16044: rel. freq. (%)
k__Bacteria;p__Actinobacteria;c__Actinobacteria;o__Bifidobacteriales;f__Bifidobacteriaceae;g__Bifidobacterium;s__animalis	0.00156659	0.00729712	0.0482695	0.170821	0.0264574	0.0264574	-0.0467029	-0.0877824	-0.00562338		0	36157	0	0	14370	0	0	64344	0	0	27468	0	0	27137	0	0	48636	0	0	43268	0	0	55275	0	0	73134	0	0	51101	0	0	51665	0	0	39669	0	0	28779	0
k__Bacteria;p__Actinobacteria;c__Actinobacteria;o__Bifidobacteriales;f__Bifidobacteriaceae;g__Bifidobacterium;s__bifidum	0.00331569	0.0132975	0.0304937	0.102189	0.0324644	0.0324644	-0.027178	-0.0520216	-0.00233436		0	36157	0	0	14370	0	0	64344	0	0	27468	0	0	27137	0	0	48636	0	0	43268	0	0	55275	0	0	73134	0	0	51101	0	0	51665	0	0	39669	0	0	28779	0
k__Bacteria;p__Actinobacteria;c__Coriobacteriia;o__Coriobacteriales;f__Coriobacteriaceae;g__;s__	0.00884039	0.0237134	0.0332486	0.0644776	0.00527053	0.00527053	-0.0244082	-0.0413746	-0.00744178		44	36157	0.121692	0	14370	0	0	64344	0	0	27468	0	0	27137	0	3	48636	0.00616827	0	43268	0	6	55275	0.0108548	31	73134	0.0423879	3	51101	0.00587073	3	51665	0.00580664	0	39669	0	0	28779	0
k__Bacteria;p__Actinobacteria;c__Coriobacteriia;o__Coriobacteriales;f__Coriobacteriaceae;g__Adlercreutzia;s__	0.00183293	0.00684627	0.0119034	0.0374611	0.0326008	0.0326008	-0.0100705	-0.0192846	-0.000856428		0	36157	0	0	14370	0	0	64344	0	0	27468	0	0	27137	0	0	48636	0	0	43268	0	0	55275	0	7	73134	0.00957147	0	51101	0	0	51665	0	0	39669	0	0	28779	0
k__Bacteria;p__Bacteroidetes;c__Bacteroidia;o__Bacteroidales;f__Paraprevotellaceae;g__Prevotella;s__	6.90732e-05	0.00045818	0.921197	2.90456	0.0104006	0.0104006	-0.921128	-1.6187	-0.22356		0	36157	0	0	14370	0	2	64344	0.00310829	0	27468	0	0	27137	0	0	48636	0	0	43268	0	0	55275	0	0	73134	0	0	51101	0	0	51665	0	0	39669	0	0	28779	0
k__Bacteria;p__Bacteroidetes;c__Bacteroidia;o__Bacteroidales;f__Bacteroidaceae;g__Bacteroides;s__plebeius	0	0	0.0781784	0.281547	0.0240888	0.0240888	-0.0781784	-0.145796	-0.0105613		0	36157	0	0	14370	0	0	64344	0	0	27468	0	0	27137	0	0	48636	0	0	43268	0	0	55275	0	0	73134	0	0	51101	0	0	51665	0	0	39669	0	0	28779	0
k__Bacteria;p__Bacteroidetes;c__Bacteroidia;o__Bacteroidales;f__Porphyromonadaceae;g__Parabacteroides;s__	5.43855	11.8696	0.695289	1.18101	0.0113165	0.0113165	4.74326	1.12685	8.35968		0	36157	0	711	14370	4.94781	0	64344	0	0	27468	0	5350	27137	19.7148	8194	48636	16.8476	12150	43268	28.0808	19936	55275	36.0669	1344	73134	1.83772	26524	51101	51.9051	20608	51665	39.8877	8261	39669	20.8248	0	28779	0
k__Bacteria;p__Bacteroidetes;c__Bacteroidia;o__Bacteroidales;f__Prevotellaceae;g__Prevotella;s__copri	1.28052	4.50499	6.9152	15.7304	0.00629987	0.00629987	-5.63468	-9.63426	-1.63511		0	36157	0	0	14370	0	18	64344	0.0279746	2	27468	0.0072812	0	27137	0	6	48636	0.0123365	6	43268	0.0138671	0	55275	0	0	73134	0	2	51101	0.00391382	6	51665	0.0116133	0	39669	0	12	28779	0.0416971
k__Bacteria;p__Bacteroidetes;c__Bacteroidia;o__Bacteroidales;f__Rikenellaceae;g__Alistipes;s__onderdonkii	0.147105	0.352116	0.527827	1.16417	0.0128381	0.0128381	-0.380722	-0.678577	-0.0828673		0	36157	0	0	14370	0	0	64344	0	0	27468	0	0	27137	0	0	48636	0	7	43268	0.0161782	0	55275	0	129	73134	0.176389	0	51101	0	0	51665	0	0	39669	0	8	28779	0.027798
k__Bacteria;p__Bacteroidetes;c__Bacteroidia;o__Bacteroidales;f__Rikenellaceae;g__Alistipes;s__putredinis	0.134786	0.47606	0.365272	0.635019	0.0300346	0.0300346	-0.230486	-0.438286	-0.022687		620	36157	1.71474	0	14370	0	0	64344	0	0	27468	0	0	27137	0	0	48636	0	26	43268	0.0600906	11	55275	0.0199005	1988	73134	2.7183	0	51101	0	0	51665	0	0	39669	0	0	28779	0
k__Bacteria;p__Firmicutes;c__Clostridia;o__Clostridiales;__;__;__	0.0274436	0.0461982	0.0612576	0.121337	0.0393015	0.0393015	-0.033814	-0.0659357	-0.00169225		34	36157	0.0940344	4	14370	0.0278358	78	64344	0.121223	28	27468	0.101937	0	27137	0	0	48636	0	0	43268	0	3	55275	0.00542741	42	73134	0.0574288	0	51101	0	10	51665	0.0193555	0	39669	0	0	28779	0
k__Bacteria;p__Firmicutes;c__Clostridia;o__Clostridiales;f__Clostridiaceae;g__;s__	0.0228413	0.0629589	0.179435	0.488222	0.0104134	0.0104134	-0.156593	-0.275261	-0.0379252		10	36157	0.0276572	40	14370	0.278358	158	64344	0.245555	0	27468	0	15	27137	0.0552751	0	48636	0	0	43268	0	0	55275	0	48	73134	0.0656329	9	51101	0.0176122	0	51665	0	0	39669	0	0	28779	0
k__Bacteria;p__Firmicutes;c__Clostridia;o__Clostridiales;f__Lachnospiraceae;g__Clostridium;__	0.168352	0.246773	0.0463303	0.115769	0.00327321	0.00327321	0.122022	0.0424539	0.201589		111	36157	0.306994	0	14370	0	14	64344	0.0217581	140	27468	0.509684	19	27137	0.0700151	65	48636	0.133646	127	43268	0.293519	118	55275	0.213478	0	73134	0	71	51101	0.138941	531	51665	1.02778	105	39669	0.26469	65	28779	0.225859
k__Bacteria;p__Firmicutes;c__Clostridia;o__Clostridiales;f__Lachnospiraceae;g__Coprococcus;s__eutactus	0.0204869	0.0922061	0.333068	1.13693	0.0261381	0.0261381	-0.312581	-0.586936	-0.0382256		0	36157	0	0	14370	0	0	64344	0	0	27468	0	0	27137	0	0	48636	0	0	43268	0	0	55275	0	422	73134	0.577023	0	51101	0	0	51665	0	0	39669	0	0	28779	0
k__Bacteria;p__Firmicutes;c__Clostridia;o__Clostridiales;f__Lachnospiraceae;g__Ruminococcus;s__lactaris	0.0185463	0.0855549	0.0941323	0.259868	0.0279709	0.0279709	-0.075586	-0.142809	-0.00836277		201	36157	0.555909	0	14370	0	2	64344	0.00310829	0	27468	0	0	27137	0	0	48636	0	0	43268	0	0	55275	0	0	73134	0	0	51101	0	0	51665	0	0	39669	0	0	28779	0
k__Bacteria;p__Firmicutes;c__Clostridia;o__Clostridiales;f__Peptococcaceae;g__;s__	0.000395013	0.00262022	0.00431626	0.0121751	0.0116412	0.0116412	-0.00392125	-0.00694292	-0.000899576		0	36157	0	0	14370	0	0	64344	0	0	27468	0	0	27137	0	0	48636	0	0	43268	0	0	55275	0	13	73134	0.0177756	0	51101	0	0	51665	0	0	39669	0	0	28779	0
k__Bacteria;p__Firmicutes;c__Clostridia;o__Clostridiales;f__Peptococcaceae;g__rc4-4;s__	0.00017774	0.00117899	0.0120164	0.0402557	0.0171995	0.0171995	-0.0118387	-0.0215126	-0.00216472		0	36157	0	0	14370	0	0	64344	0	0	27468	0	0	27137	0	0	48636	0	0	43268	0	0	55275	0	0	73134	0	0	51101	0	0	51665	0	0	39669	0	0	28779	0
k__Bacteria;p__Firmicutes;c__Clostridia;o__Clostridiales;f__Peptostreptococcaceae;g__;s__	0.180523	0.352891	0.802385	1.79239	0.00648693	0.00648693	-0.621863	-1.06438	-0.179344		0	36157	0	84	14370	0.584551	886	64344	1.37697	244	27468	0.888306	137	27137	0.504846	0	48636	0	175	43268	0.404456	25	55275	0.0452284	226	73134	0.309022	68	51101	0.13307	0	51665	0	20	39669	0.0504172	0	28779	0
k__Bacteria;p__Firmicutes;c__Clostridia;o__Clostridiales;f__Ruminococcaceae;__;__	0.562363	0.614262	1.33651	1.83715	0.00173053	0.00173053	-0.774149	-1.25043	-0.297869		524	36157	1.44924	7	14370	0.0487126	362	64344	0.562601	130	27468	0.473278	96	27137	0.353761	627	48636	1.28917	259	43268	0.598595	441	55275	0.797829	758	73134	1.03645	335	51101	0.655564	518	51665	1.00261	270	39669	0.680632	0	28779	0
k__Bacteria;p__Firmicutes;c__Clostridia;o__Clostridiales;f__Ruminococcaceae;g__Butyricicoccus;s__pullicaecorum	0.00868548	0.0335748	0.113052	0.372817	0.0237681	0.0237681	-0.104367	-0.194432	-0.0143017		0	36157	0	0	14370	0	0	64344	0	0	27468	0	0	27137	0	0	48636	0	0	43268	0	0	55275	0	0	73134	0	9	51101	0.0176122	0	51665	0	0	39669	0	0	28779	0
k__Bacteria;p__Firmicutes;c__Clostridia;o__Clostridiales;f__Ruminococcaceae;g__Faecalibacterium;s__prausnitzii	5.90495	9.55471	13.8661	11.2045	0.000104746	0.000104746	-7.96117	-11.8745	-4.04786		8797	36157	24.33	0	14370	0	0	64344	0	1218	27468	4.43425	582	27137	2.14467	793	48636	1.63048	452	43268	1.04465	222	55275	0.401628	5979	73134	8.1754	247	51101	0.483356	472	51665	0.913578	11108	39669	28.0017	27	28779	0.0938184
k__Bacteria;p__Firmicutes;c__Clostridia;o__Clostridiales;f__Ruminococcaceae;g__Oscillospira;s__	1.28559	1.36802	2.20583	2.23398	0.00766366	0.00766366	-0.920241	-1.5917	-0.248783		905	36157	2.50297	2	14370	0.0139179	1276	64344	1.98309	692	27468	2.5193	172	27137	0.633821	986	48636	2.0273	203	43268	0.469169	1502	55275	2.71732	3384	73134	4.62712	1042	51101	2.0391	1448	51665	2.80267	361	39669	0.910031	4	28779	0.013899
k__Bacteria;p__Firmicutes;c__Clostridia;o__Clostridiales;f__Ruminococcaceae;g__Ruminococcus;__	0.120761	0.349514	0.342412	0.777664	0.0415972	0.0415972	-0.221651	-0.434702	-0.00859923		0	36157	0	0	14370	0	0	64344	0	0	27468	0	0	27137	0	0	48636	0	14	43268	0.0323565	6	55275	0.0108548	1441	73134	1.97036	107	51101	0.209389	312	51665	0.60389	483	39669	1.21758	0	28779	0
k__Bacteria;p__Firmicutes;c__Clostridia;o__Clostridiales;f__Ruminococcaceae;g__Ruminococcus;s__	0.484784	0.62403	1.16206	1.747	0.00414018	0.00414018	-0.677275	-1.13476	-0.219787		751	36157	2.07705	5	14370	0.0347947	220	64344	0.341912	138	27468	0.502403	70	27137	0.25795	311	48636	0.639444	134	43268	0.309698	248	55275	0.448666	486	73134	0.664534	196	51101	0.383554	432	51665	0.836156	356	39669	0.897426	6	28779	0.0208485
k__Bacteria;p__Firmicutes;c__Clostridia;o__Clostridiales;f__Ruminococcaceae;g__Ruminococcus;s__callidus	0.0256175	0.129713	0.101855	0.2516	0.0367477	0.0367477	-0.0762375	-0.147695	-0.00478028		0	36157	0	0	14370	0	0	64344	0	0	27468	0	0	27137	0	0	48636	0	0	43268	0	0	55275	0	0	73134	0	0	51101	0	0	51665	0	0	39669	0	0	28779	0
k__Bacteria;p__Firmicutes;c__Clostridia;o__Clostridiales;f__Veillonellaceae;g__Dialister;s__	0.614005	1.85033	1.30466	1.65899	0.0472187	0.0472187	-0.690656	-1.37264	-0.0086742		0	36157	0	86	14370	0.598469	660	64344	1.02574	2	27468	0.0072812	0	27137	0	6	48636	0.0123365	29	43268	0.0670241	6	55275	0.0108548	1934	73134	2.64446	0	51101	0	10	51665	0.0193555	0	39669	0	9	28779	0.0312728
k__Bacteria;p__Firmicutes;c__Clostridia;o__Clostridiales;f__Veillonellaceae;g__Megamonas;s__	0.00321626	0.0187674	0.488664	1.77531	0.026257	0.026257	-0.485448	-0.911846	-0.0590498		0	36157	0	0	14370	0	0	64344	0	0	27468	0	0	27137	0	0	48636	0	0	43268	0	0	55275	0	0	73134	0	0	51101	0	0	51665	0	0	39669	0	0	28779	0
k__Bacteria;p__Firmicutes;c__Clostridia;o__Clostridiales;f__Veillonellaceae;g__Phascolarctobacterium;s__	0.596532	0.875931	0.214827	0.446648	0.00960935	0.00960935	0.381705	0.0963815	0.667029		3	36157	0.00829715	0	14370	0	0	64344	0	4	27468	0.0145624	220	27137	0.810701	383	48636	0.787483	316	43268	0.730332	508	55275	0.919041	94	73134	0.128531	629	51101	1.2309	561	51665	1.08584	436	39669	1.0991	8	28779	0.027798
k__Bacteria;p__Firmicutes;c__Erysipelotrichi;o__Erysipelotrichales;f__Erysipelotrichaceae;g__Eubacterium;s__	0	0	0.00503779	0.0163179	0.0125126	0.0125126	-0.00503779	-0.00895675	-0.00111883		0	36157	0	0	14370	0	0	64344	0	0	27468	0	0	27137	0	0	48636	0	0	43268	0	0	55275	0	0	73134	0	0	51101	0	0	51665	0	0	39669	0	0	28779	0
k__Bacteria;p__Firmicutes;c__Erysipelotrichi;o__Erysipelotrichales;f__Erysipelotrichaceae;g__cc_115;s__	0.000711943	0.00393377	0.0481286	0.12451	0.00233385	0.00233385	-0.0474166	-0.077341	-0.0174923		0	36157	0	0	14370	0	0	64344	0	0	27468	0	0	27137	0	0	48636	0	0	43268	0	0	55275	0	0	73134	0	3	51101	0.00587073	0	51665	0	0	39669	0	0	28779	0
k__Bacteria;p__Firmicutes;c__Erysipelotrichi;o__Erysipelotrichales;f__Erysipelotrichaceae;g__Clostridium;s__spiroforme	0.027152	0.0590828	0.0930659	0.227036	0.0243831	0.0243831	-0.0659139	-0.12309	-0.00873763		14	36157	0.03872	0	14370	0	188	64344	0.29218	22	27468	0.0800932	0	27137	0	0	48636	0	0	43268	0	21	55275	0.0379919	0	73134	0	7	51101	0.0136984	7	51665	0.0135488	0	39669	0	0	28779	0
k__Bacteria;p__Firmicutes;c__Erysipelotrichi;o__Erysipelotrichales;f__Erysipelotrichaceae;g__Holdemania;s__	0.0479374	0.072063	0.0229662	0.0456077	0.0441612	0.0441612	0.0249712	0.000671945	0.0492705		33	36157	0.0912686	0	14370	0	0	64344	0	10	27468	0.036406	28	27137	0.10318	153	48636	0.314582	26	43268	0.0600906	72	55275	0.130258	10	73134	0.0136735	115	51101	0.225045	61	51665	0.118068	39	39669	0.0983135	0	28779	0
k__Bacteria;p__Tenericutes;c__RF3;o__ML615J-28;f__;g__;s__	0	0	0.0145688	0.0574189	0.0386992	0.0386992	-0.0145688	-0.0283587	-0.000778874		0	36157	0	0	14370	0	0	64344	0	0	27468	0	0	27137	0	0	48636	0	0	43268	0	0	55275	0	0	73134	0	0	51101	0	0	51665	0	0	39669	0	0	28779	0
[truncated: 306 more columns]

## Sheet: SRP115494
Taxonomy predicted as significance in SRP115494
Taxonomy	CD: mean rel. freq. (%)	CD: std. dev. (%)	UC: mean rel. freq. (%)	UC: std. dev. (%)	p-values	p-values (corrected)	Difference between means	95.0% lower CI	95.0% upper CI	Note	C3001CSC1_BP	C3001CSC1_BP: parent seq. count	C3001CSC1_BP: rel. freq. (%)	C3001CSC2_BP	C3001CSC2_BP: parent seq. count	C3001CSC2_BP: rel. freq. (%)	C3002CSC1_BP	C3002CSC1_BP: parent seq. count	C3002CSC1_BP: rel. freq. (%)	C3002CSC2_BP	C3002CSC2_BP: parent seq. count	C3002CSC2_BP: rel. freq. (%)	C3002CSC3_BP	C3002CSC3_BP: parent seq. count	C3002CSC3_BP: rel. freq. (%)	C3002CSC4_BP	C3002CSC4_BP: parent seq. count	C3002CSC4_BP: rel. freq. (%)	C3016CSC1_BP	C3016CSC1_BP: parent seq. count	C3016CSC1_BP: rel. freq. (%)	C3016CSC2_BP	C3016CSC2_BP: parent seq. count	C3016CSC2_BP: rel. freq. (%)	C3017CSC1_BP	C3017CSC1_BP: parent seq. count	C3017CSC1_BP: rel. freq. (%)	C3017CSC2_BP	C3017CSC2_BP: parent seq. count	C3017CSC2_BP: rel. freq. (%)	C3021CSC1_BP	C3021CSC1_BP: parent seq. count	C3021CSC1_BP: rel. freq. (%)	C3021CSC2_BP	C3021CSC2_BP: parent seq. count	C3021CSC2_BP: rel. freq. (%)	C3023CSC1_BP	C3023CSC1_BP: parent seq. count	C3023CSC1_BP: rel. freq. (%)
k__Bacteria;__;__;__;__;__;__	1.47475	3.44437	0.635009	1.0954	0.0427769	0.0427769	0.839738	0.027807	1.65167		208	9039	2.30114	233	3202	7.2767	127	2349	5.40656	10	4425	0.225989	0	124	0	33	2191	1.50616	14	1098	1.27505	80	34697	0.230567	99	26461	0.374136	51	32259	0.158095	21	2386	0.880134	279	3774	7.39269	161	18460	0.872156
k__Bacteria;p__Actinobacteria;c__Actinobacteria;o__Bifidobacteriales;f__Bifidobacteriaceae;g__Bifidobacterium;s__adolescentis	0.0230934	0.162245	0.38007	0.924263	0.013445	0.013445	-0.356977	-0.636516	-0.0774381		0	9039	0	0	3202	0	0	2349	0	0	4425	0	0	124	0	0	2191	0	0	1098	0	115	34697	0.331441	0	26461	0	0	32259	0	0	2386	0	0	3774	0	14	18460	0.0758397
k__Bacteria;p__Bacteroidetes;c__Bacteroidia;o__Bacteroidales;f__Barnesiellaceae;g__;s__	0.184219	0.531299	0.0552126	0.169723	0.0437523	0.0437523	0.129006	0.00367792	0.254335		0	9039	0	0	3202	0	0	2349	0	0	4425	0	0	124	0	0	2191	0	0	1098	0	0	34697	0	6	26461	0.0226749	0	32259	0	7	2386	0.293378	25	3774	0.662427	8	18460	0.0433369
k__Bacteria;p__Bacteroidetes;c__Bacteroidia;o__Bacteroidales;f__Bacteroidaceae;g__Bacteroides;s__fragilis	7.42439	12.6325	2.88922	8.56413	0.0172647	0.0172647	4.53517	0.816073	8.25427		344	9039	3.80573	74	3202	2.31106	662	2349	28.1822	852	4425	19.2542	0	124	0	219	2191	9.99544	134	1098	12.204	3627	34697	10.4534	0	26461	0	0	32259	0	178	2386	7.46018	45	3774	1.19237	0	18460	0
k__Bacteria;p__Firmicutes;c__Clostridia;o__Clostridiales;f__Lachnospiraceae;g__Clostridium;__	0.042402	0.14461	0.00306965	0.0117991	0.0151856	0.0151856	0.0393323	0.00777241	0.0708923		71	9039	0.785485	0	3202	0	5	2349	0.212857	0	4425	0	0	124	0	0	2191	0	0	1098	0	0	34697	0	31	26461	0.117154	31	32259	0.0960972	0	2386	0	0	3774	0	0	18460	0
k__Bacteria;p__Firmicutes;c__Clostridia;o__Clostridiales;f__Lachnospiraceae;g__Coprococcus;s__	1.6141	1.78209	2.93258	3.91522	0.0365195	0.0365195	-1.31848	-2.55125	-0.0857117		275	9039	3.04237	52	3202	1.62399	17	2349	0.723712	132	4425	2.98305	0	124	0	0	2191	0	69	1098	6.28415	1887	34697	5.43851	324	26461	1.22444	445	32259	1.37946	56	2386	2.34702	145	3774	3.84208	84	18460	0.455038
k__Bacteria;p__Firmicutes;c__Clostridia;o__Clostridiales;f__Lachnospiraceae;g__Coprococcus;s__catus	0.131989	0.356629	0.341265	0.611651	0.0388241	0.0388241	-0.209277	-0.407459	-0.0110943		0	9039	0	0	3202	0	0	2349	0	0	4425	0	0	124	0	0	2191	0	0	1098	0	135	34697	0.389083	0	26461	0	0	32259	0	54	2386	2.2632	62	3774	1.64282	0	18460	0
k__Bacteria;p__Firmicutes;c__Clostridia;o__Clostridiales;f__Lachnospiraceae;g__Dorea;s__formicigenerans	0.200194	0.324446	0.668867	1.51526	0.0459551	0.0459551	-0.468673	-0.928577	-0.00876983		0	9039	0	0	3202	0	0	2349	0	0	4425	0	0	124	0	0	2191	0	0	1098	0	0	34697	0	49	26461	0.185178	379	32259	1.17487	0	2386	0	6	3774	0.158983	0	18460	0
k__Bacteria;p__Firmicutes;c__Clostridia;o__Clostridiales;f__Peptostreptococcaceae;__;__	0.163029	0.322228	0.0677681	0.143596	0.0222753	0.0222753	0.0952608	0.0138001	0.176721		0	9039	0	0	3202	0	17	2349	0.723712	0	4425	0	0	124	0	27	2191	1.23231	0	1098	0	28	34697	0.0806986	0	26461	0	0	32259	0	0	2386	0	0	3774	0	0	18460	0
k__Bacteria;p__Firmicutes;c__Clostridia;o__Clostridiales;f__Ruminococcaceae;g__;s__	0.347983	0.818613	0.868669	1.27659	0.0158525	0.0158525	-0.520686	-0.940488	-0.100884		8	9039	0.0885054	8	3202	0.249844	0	2349	0	8	4425	0.180791	0	124	0	0	2191	0	0	1098	0	920	34697	2.65153	26	26461	0.0982578	17	32259	0.0526985	52	2386	2.17938	139	3774	3.68309	38	18460	0.20585
k__Bacteria;p__Firmicutes;c__Clostridia;o__Clostridiales;f__Ruminococcaceae;g__Ruminococcus;s__callidus	0.0579525	0.179573	0.0147226	0.0497202	0.0414981	0.0414981	0.0432299	0.00169705	0.0847628		0	9039	0	0	3202	0	0	2349	0	0	4425	0	0	124	0	0	2191	0	0	1098	0	231	34697	0.665764	0	26461	0	0	32259	0	0	2386	0	0	3774	0	0	18460	0
k__Bacteria;p__Firmicutes;c__Clostridia;o__Clostridiales;f__Veillonellaceae;g__Phascolarctobacterium;s__	0.23431	0.567658	0.511792	0.830743	0.049054	0.049054	-0.277482	-0.55378	-0.00118319		0	9039	0	0	3202	0	0	2349	0	0	4425	0	0	124	0	0	2191	0	0	1098	0	0	34697	0	189	26461	0.714259	95	32259	0.294491	20	2386	0.838223	4	3774	0.105988	693	18460	3.75406
k__Bacteria;p__Firmicutes;c__Clostridia;o__Clostridiales;f__Veillonellaceae;g__Veillonella;s__parvula	0.136316	0.330631	0.0166007	0.0447528	0.00155986	0.00155986	0.119715	0.0468268	0.192603		0	9039	0	0	3202	0	0	2349	0	0	4425	0	0	124	0	0	2191	0	0	1098	0	0	34697	0	0	26461	0	0	32259	0	0	2386	0	0	3774	0	0	18460	0
k__Bacteria;p__Firmicutes;c__Erysipelotrichi;o__Erysipelotrichales;f__Erysipelotrichaceae;g__Catenibacterium;s__	0.0303645	0.133557	0	0	0.0402249	0.0402249	0.0303645	0.00138594	0.0593431		0	9039	0	0	3202	0	0	2349	0	0	4425	0	0	124	0	0	2191	0	0	1098	0	0	34697	0	0	26461	0	0	32259	0	0	2386	0	0	3774	0	0	18460	0
k__Bacteria;p__Fusobacteria;c__Fusobacteriia;o__Fusobacteriales;f__Fusobacteriaceae;g__Fusobacterium;s__	1.34981	4.90976	0.116334	0.243087	0.0240661	0.0240661	1.23347	0.165885	2.30106		15	9039	0.165948	0	3202	0	33	2349	1.40485	11	4425	0.248588	0	124	0	0	2191	0	0	1098	0	6	34697	0.0172926	0	26461	0	2	32259	0.00619982	42	2386	1.76027	0	3774	0	95	18460	0.514626
k__Bacteria;p__Proteobacteria;c__Betaproteobacteria;o__Burkholderiales;f__Alcaligenaceae;g__Sutterella;s__	2.66617	4.54839	1.28874	1.61715	0.0139409	0.0139409	1.37742	0.28469	2.47016		0	9039	0	0	3202	0	0	2349	0	32	4425	0.723164	0	124	0	12	2191	0.547695	0	1098	0	2	34697	0.00576419	2432	26461	9.19088	1056	32259	3.27351	0	2386	0	50	3774	1.32485	495	18460	2.68147
k__Bacteria;p__Proteobacteria;c__Betaproteobacteria;o__Burkholderiales;f__Comamonadaceae;g__Tepidimonas;s__	0.0229546	0.0870927	0.0026702	0.00925826	0.0374963	0.0374963	0.0202844	0.0012004	0.0393685		0	9039	0	6	3202	0.187383	4	2349	0.170285	0	4425	0	0	124	0	0	2191	0	0	1098	0	0	34697	0	0	26461	0	0	32259	0	0	2386	0	0	3774	0	0	18460	0
k__Bacteria;p__Proteobacteria;c__Betaproteobacteria;o__Neisseriales;f__Neisseriaceae;g__Eikenella;s__	0.0843936	0.347169	0.00512524	0.0197824	0.0399434	0.0399434	0.0792683	0.00372661	0.15481		0	9039	0	0	3202	0	0	2349	0	0	4425	0	0	124	0	0	2191	0	0	1098	0	0	34697	0	0	26461	0	0	32259	0	0	2386	0	0	3774	0	0	18460	0
k__Bacteria;p__Proteobacteria;c__Deltaproteobacteria;o__Desulfovibrionales;f__Desulfovibrionaceae;g__Desulfovibrio;s__	0.233253	0.814572	0.0353113	0.113587	0.0312761	0.0312761	0.197942	0.0181958	0.377688		15	9039	0.165948	0	3202	0	0	2349	0	0	4425	0	0	124	0	0	2191	0	0	1098	0	0	34697	0	0	26461	0	0	32259	0	10	2386	0.419111	6	3774	0.158983	321	18460	1.73889
k__Bacteria;p__Proteobacteria;c__Gammaproteobacteria;o__Pasteurellales;f__Pasteurellaceae;g__Actinobacillus;s__parahaemolyticus	0.00457008	0.0185514	0	0	0.0265513	0.0265513	0.00457008	0.000544882	0.00859529		0	9039	0	0	3202	0	0	2349	0	0	4425	0	0	124	0	0	2191	0	0	1098	0	0	34697	0	0	26461	0	0	32259	0	0	2386	0	0	3774	0	0	18460	0
k__Bacteria;p__Proteobacteria;c__Gammaproteobacteria;o__Pasteurellales;f__Pasteurellaceae;g__Aggregatibacter;s__	0.0375467	0.148698	0.00112729	0.0057208	0.0276054	0.0276054	0.0364194	0.00411372	0.0687251		0	9039	0	0	3202	0	0	2349	0	0	4425	0	0	124	0	0	2191	0	0	1098	0	0	34697	0	0	26461	0	0	32259	0	0	2386	0	0	3774	0	0	18460	0
[truncated: 354 more columns]

## Sheet: SRP129027
Taxonomy predicted as significance in SRP129027
Taxonomy	CD: mean rel. freq.	CD: std. dev.	UC: mean rel. freq.	UC: std. dev.	p-values	p-values	Difference between means	95.0% lower CI	95.0% upper CI	Note	SRR6468502	SRR6468502: parent seq. count	SRR6468502: rel. freq.	SRR6468505	SRR6468505: parent seq. count	SRR6468505: rel. freq.	SRR6468507	SRR6468507: parent seq. count	SRR6468507: rel. freq.	SRR6468514	SRR6468514: parent seq. count	SRR6468514: rel. freq.	SRR6468517	SRR6468517: parent seq. count	SRR6468517: rel. freq.	SRR6468518	SRR6468518: parent seq. count	SRR6468518: rel. freq.	SRR6468520	SRR6468520: parent seq. count	SRR6468520: rel. freq.	SRR6468521	SRR6468521: parent seq. count	SRR6468521: rel. freq.	SRR6468525	SRR6468525: parent seq. count	SRR6468525: rel. freq.	SRR6468526	SRR6468526: parent seq. count	SRR6468526: rel. freq.	SRR6468527	SRR6468527: parent seq. count	SRR6468527: rel. freq.	SRR6468534	SRR6468534: parent seq. count	SRR6468534: rel. freq.	SRR6468539	SRR6468539: parent seq. count	SRR6468539: rel. freq.
k__Archaea;p__Euryarchaeota;c__Methanobacteria;o__Methanobacteriales;f__Methanobacteriaceae;g__Methanobrevibacter;s__	0.0103244	0.090969	0.140204	0.382123	0.00515318	0.00515318	-0.129879	-0.219769	-0.0399902		0	409881	0	0	409877	0	0	409882	0	0	409891	0	0	409649	0	0	409885	0	0	409881	0	0	409882	0	0	409453	0	0	409885	0	0	409885	0	0	409883	0	0	409877	0
k__Archaea;p__Euryarchaeota;c__Methanobacteria;o__Methanobacteriales;f__;g__;s__	0.000410314	0.0036735	0.00609684	0.0169299	0.00551623	0.00551623	-0.00568653	-0.00965424	-0.00171883		0	409881	0	0	409877	0	0	409882	0	0	409891	0	0	409649	0	0	409885	0	0	409881	0	0	409882	0	0	409453	0	0	409885	0	0	409885	0	0	409883	0	0	409877	0
k__Archaea;p__Euryarchaeota;c__Methanobacteria;o__Methanobacteriales;f__Methanobacteriaceae;g__;s__	0.00103133	0.00821921	0.0139081	0.0387828	0.00601677	0.00601677	-0.0128768	-0.0219583	-0.00379528		0	409881	0	0	409877	0	0	409882	0	0	409891	0	0	409649	0	0	409885	0	0	409881	0	0	409882	0	0	409453	0	0	409885	0	0	409885	0	0	409883	0	0	409877	0
k__Archaea;p__Euryarchaeota;c__Methanobacteria;o__Methanobacteriales;f__Methanobacteriaceae;g__Methanobrevibacter;s__smithii	0.00726091	0.0677252	0.0711892	0.218308	0.0168383	0.0168383	-0.0639283	-0.116065	-0.0117912		0	409881	0	0	409877	0	0	409882	0	0	409891	0	0	409649	0	0	409885	0	0	409881	0	0	409882	0	0	409453	0	0	409885	0	0	409885	0	0	409883	0	0	409877	0
k__Archaea;p__Euryarchaeota;c__;o__;f__;g__;s__	0.000662602	0.00594949	0.00609004	0.0207157	0.031066	0.031066	-0.00542744	-0.0103491	-0.000505781		0	409881	0	0	409877	0	0	409882	0	0	409891	0	0	409649	0	0	409885	0	0	409881	0	0	409882	0	0	409453	0	0	409885	0	0	409885	0	0	409883	0	0	409877	0
k__Archaea;p__Euryarchaeota;c__Methanobacteria;o__Methanobacteriales;f__Methanobacteriaceae;g__Methanosphaera;s__	0	0	0.0165837	0.0683409	0.038955	0.038955	-0.0165837	-0.032304	-0.000863373		0	409881	0	0	409877	0	0	409882	0	0	409891	0	0	409649	0	0	409885	0	0	409881	0	0	409882	0	0	409453	0	0	409885	0	0	409885	0	0	409883	0	0	409877	0
k__Bacteria;p__Firmicutes;c__Clostridia;o__Clostridiales;f__Oscillospiraceae;g__Oscillibacter;s__	0.0945915	0.128977	0.246979	0.250989	6.39719e-06	6.39719e-06	-0.152387	-0.216036	-0.0887378		0	409881	0	297	409877	0.0724608	0	409882	0	522	409891	0.127351	0	409649	0	667	409885	0.162729	707	409881	0.172489	0	409882	0	1019	409453	0.248869	268	409885	0.0653842	562	409885	0.137112	0	409883	0	0	409877	0
k__Bacteria;p__Firmicutes;c__Clostridia;o__Clostridiales;f__Ruminococcaceae;g__Faecalibacterium;s__	1.24258	2.23746	2.79275	2.40576	4.09401e-05	4.09401e-05	-1.55016	-2.27521	-0.825117		0	409881	0	16374	409877	3.99486	7676	409882	1.87273	12224	409891	2.98226	0	409649	0	23054	409885	5.6245	0	409881	0	0	409882	0	0	409453	0	2872	409885	0.700684	0	409885	0	6568	409883	1.60241	0	409877	0
k__Bacteria;p__Firmicutes;c__Clostridia;o__Clostridiales;f__Lachnospiraceae;g__;s__	3.51286	2.48814	2.26023	1.44851	0.000109769	0.000109769	1.25264	0.630269	1.87501		52978	409881	12.9252	7953	409877	1.94034	19833	409882	4.83871	21793	409891	5.31678	32689	409649	7.97976	14054	409885	3.42877	22937	409881	5.59601	0	409882	0	11632	409453	2.84086	11000	409885	2.68368	21180	409885	5.1673	37722	409883	9.20311	38407	409877	9.37037
k__Bacteria;p__Firmicutes;c__Clostridia;o__Clostridiales;f__Ruminococcaceae;g__Faecalibacterium;s__prausnitzii	0.385591	0.748789	0.924711	0.945957	0.000110683	0.000110683	-0.53912	-0.807089	-0.271151		0	409881	0	8492	409877	2.07184	1290	409882	0.314725	3402	409891	0.829977	0	409649	0	6813	409885	1.66217	0	409881	0	0	409882	0	0	409453	0	630	409885	0.153702	0	409885	0	1277	409883	0.311552	0	409877	0
k__Bacteria;p__Firmicutes;c__Clostridia;o__Clostridiales;f__Lachnospiraceae;g__Clostridium;s__bolteae	0.0822412	0.197416	0.00608573	0.0238287	0.000579098	0.000579098	0.0761555	0.0337529	0.118558		461	409881	0.112472	0	409877	0	0	409882	0	0	409891	0	0	409649	0	0	409885	0	0	409881	0	0	409882	0	0	409453	0	0	409885	0	3590	409885	0.875855	0	409883	0	328	409877	0.080024
k__Bacteria;p__Firmicutes;c__Clostridia;o__Clostridiales;f__Lachnospiraceae;g__Lachnoclostridium;s__	0.264373	0.340183	0.13269	0.112419	0.000939234	0.000939234	0.131683	0.0549513	0.208415		3196	409881	0.779739	0	409877	0	233	409882	0.0568456	0	409891	0	523	409649	0.12767	602	409885	0.14687	434	409881	0.105884	0	409882	0	885	409453	0.216142	794	409885	0.193713	3557	409885	0.867804	295	409883	0.0719718	2702	409877	0.659222
k__Bacteria;p__Firmicutes;c__Negativicutes;o__Veillonellales;f__Veillonellaceae;g__;s__	0.29234	0.501973	0.100675	0.174021	0.00115662	0.00115662	0.191665	0.0778256	0.305505		1689	409881	0.412071	0	409877	0	1443	409882	0.352053	221	409891	0.0539168	1311	409649	0.32003	967	409885	0.23592	383	409881	0.0934418	0	409882	0	567	409453	0.138477	176	409885	0.0429389	10176	409885	2.48265	537	409883	0.131013	47	409877	0.0114669
k__Bacteria;p__Firmicutes;c__Negativicutes;o__Veillonellales;f__Veillonellaceae;g__Dialister;s__invisus	0.0986878	0.174232	0.0323441	0.0674781	0.00138076	0.00138076	0.0663437	0.0262561	0.106431		1272	409881	0.310334	0	409877	0	887	409882	0.216404	0	409891	0	0	409649	0	686	409885	0.167364	289	409881	0.0705083	0	409882	0	478	409453	0.116741	0	409885	0	3266	409885	0.796809	328	409883	0.0800228	0	409877	0
k__Bacteria;p__Firmicutes;c__Clostridia;o__Clostridiales;f__Lachnospiraceae;g__Fusicatenibacter;s__saccharivorans	0.00940528	0.0273365	0	0	0.0018649	0.0018649	0.00940528	0.00358004	0.0152305		550	409881	0.134185	0	409877	0	0	409882	0	304	409891	0.0741661	0	409649	0	249	409885	0.0607487	0	409881	0	0	409882	0	0	409453	0	0	409885	0	0	409885	0	412	409883	0.100516	0	409877	0
k__Bacteria;p__Actinobacteria;c__Coriobacteriia;o__;f__;g__;s__	0.114458	0.123947	0.226058	0.294382	0.002877	0.002877	-0.1116	-0.18403	-0.0391692		361	409881	0.0880743	192	409877	0.0468433	134	409882	0.0326923	1094	409891	0.2669	888	409649	0.216771	947	409885	0.23104	1166	409881	0.284473	0	409882	0	825	409453	0.201488	1984	409885	0.484038	438	409885	0.106859	319	409883	0.0778271	0	409877	0
k__Bacteria;p__Firmicutes;c__;o__;f__;g__;s__Firmicutes bacterium CAG:124	0.0130192	0.0708924	0.1076	0.266398	0.00371253	0.00371253	-0.0945805	-0.15759	-0.0315713		0	409881	0	0	409877	0	0	409882	0	0	409891	0	0	409649	0	304	409885	0.0741671	0	409881	0	0	409882	0	0	409453	0	0	409885	0	0	409885	0	0	409883	0	0	409877	0
k__Bacteria;p__Firmicutes;c__Negativicutes;o__Veillonellales;f__Veillonellaceae;g__Dialister;s__	0.666653	1.10353	0.282383	0.474777	0.00384651	0.00384651	0.38427	0.126136	0.642404		8097	409881	1.97545	0	409877	0	7175	409882	1.7505	1431	409891	0.349117	752	409649	0.183572	4839	409885	1.18058	2093	409881	0.510636	0	409882	0	3146	409453	0.768342	351	409885	0.0856338	24900	409885	6.07487	2655	409883	0.647746	0	409877	0
k__Bacteria;p__Firmicutes;c__Clostridia;o__Clostridiales;f__Ruminococcaceae;g__Subdoligranulum;s__Subdoligranulum sp. APC924/74	0.111582	0.302894	0.29499	0.467577	0.00426684	0.00426684	-0.183409	-0.308103	-0.0587143		0	409881	0	240	409877	0.0585542	0	409882	0	0	409891	0	0	409649	0	4639	409885	1.13178	0	409881	0	0	409882	0	0	409453	0	0	409885	0	0	409885	0	2346	409883	0.572358	0	409877	0
k__Bacteria;p__Firmicutes;c__Clostridia;o__Clostridiales;f__Lachnospiraceae;g__Clostridium;s__clostridioforme	0.116968	0.316924	0.0159115	0.0626764	0.00451753	0.00451753	0.101056	0.0320871	0.170026		2527	409881	0.61652	0	409877	0	0	409882	0	0	409891	0	0	409649	0	0	409885	0	0	409881	0	0	409882	0	0	409453	0	0	409885	0	469	409885	0.114422	0	409883	0	2947	409877	0.718996
k__Bacteria;p__Actinobacteria;c__;o__;f__;g__;s__	0.0358634	0.0337393	0.0607708	0.0675029	0.0045524	0.0045524	-0.0249074	-0.0419429	-0.0078719		19	409881	0.00463549	63	409877	0.0153705	609	409882	0.148579	288	409891	0.0702626	338	409649	0.0825097	43	409885	0.0104907	327	409881	0.0797793	35	409882	0.00853904	267	409453	0.0652089	110	409885	0.0268368	455	409885	0.111007	20	409883	0.00487944	98	409877	0.0239096
k__Bacteria;p__Firmicutes;c__Clostridia;o__Clostridiales;__;__;__	0	0	0.0118781	0.0356402	0.00508917	0.00508917	-0.0118781	-0.0200763	-0.00367981		0	409881	0	0	409877	0	0	409882	0	0	409891	0	0	409649	0	0	409885	0	0	409881	0	0	409882	0	0	409453	0	0	409885	0	0	409885	0	0	409883	0	0	409877	0
k__Bacteria;p__Bacteroidetes;c__Bacteroidia;o__Bacteroidales;f__Rikenellaceae;g__Alistipes;s__obesi	0.00805664	0.0363057	0.0431446	0.101525	0.00555006	0.00555006	-0.0350879	-0.0596226	-0.0105532		0	409881	0	0	409877	0	0	409882	0	0	409891	0	0	409649	0	0	409885	0	0	409881	0	0	409882	0	0	409453	0	0	409885	0	0	409885	0	0	409883	0	0	409877	0
k__Bacteria;p__Firmicutes;c__Clostridia;o__Clostridiales;f__Lachnospiraceae;g__Coprococcus;s__catus	0.0308152	0.0725912	0.0824347	0.14302	0.0055975	0.0055975	-0.0516195	-0.0878091	-0.0154299		0	409881	0	0	409877	0	0	409882	0	1120	409891	0.273243	0	409649	0	0	409885	0	0	409881	0	0	409882	0	0	409453	0	0	409885	0	0	409885	0	0	409883	0	0	409877	0
k__Bacteria;p__Firmicutes;c__Clostridia;o__Clostridiales;f__Ruminococcaceae;g__Anaeromassilibacillus;s__	0.00998312	0.0258799	0.0349647	0.0740893	0.0066527	0.0066527	-0.0249816	-0.0428473	-0.00711587		0	409881	0	0	409877	0	0	409882	0	0	409891	0	0	409649	0	411	409885	0.100272	0	409881	0	0	409882	0	0	409453	0	0	409885	0	0	409885	0	0	409883	0	0	409877	0
k__Bacteria;p__Firmicutes;c__;o__;f__;g__;s__Firmicutes bacterium CAG:94	0.0351981	0.119353	0.142824	0.319439	0.00702889	0.00702889	-0.107625	-0.185156	-0.0300951		0	409881	0	0	409877	0	0	409882	0	275	409891	0.067091	0	409649	0	330	409885	0.0805104	0	409881	0	0	409882	0	371	409453	0.0906087	0	409885	0	0	409885	0	0	409883	0	0	409877	0
k__Bacteria;p__Actinobacteria;c__Coriobacteriia;o__Coriobacteriales;f__;g__;s__	0.0442013	0.0665546	0.0990466	0.161329	0.00712533	0.00712533	-0.0548453	-0.0944384	-0.0152521		0	409881	0	275	409877	0.0670933	0	409882	0	374	409891	0.0912438	1026	409649	0.250458	0	409885	0	800	409881	0.195179	0	409882	0	727	409453	0.177554	0	409885	0	462	409885	0.112715	0	409883	0	0	409877	0
k__Bacteria;p__;c__;o__;f__;g__;s__	7.68209	2.16081	8.51132	1.7343	0.0075004	0.0075004	-0.829237	-1.43396	-0.224514		36258	409881	8.84598	29906	409877	7.29634	26637	409882	6.4987	34282	409891	8.36369	33380	409649	8.14844	38602	409885	9.41776	37257	409881	9.08971	17101	409882	4.17218	32633	409453	7.9699	39918	409885	9.73883	32696	409885	7.97687	33344	409883	8.135	31999	409877	7.80698
k__Bacteria;p__Bacteroidetes;c__Bacteroidia;o__Bacteroidales;f__Prevotellaceae;g__;s__	0.016548	0.0431653	0.0687121	0.164545	0.00916936	0.00916936	-0.0521641	-0.0910529	-0.0132752		0	409881	0	0	409877	0	0	409882	0	0	409891	0	61	409649	0.0148908	0	409885	0	225	409881	0.054894	0	409882	0	41	409453	0.0100134	0	409885	0	302	409885	0.0736792	0	409883	0	0	409877	0
k__Bacteria;p__Actinobacteria;c__Coriobacteriia;o__Coriobacteriales;f__Coriobacteriaceae;g__Collinsella;s__	0.81981	1.38828	1.89842	3.30104	0.0097619	0.0097619	-1.07861	-1.89069	-0.266529		0	409881	0	1599	409877	0.390117	0	409882	0	8985	409891	2.19205	11533	409649	2.81534	0	409885	0	4585	409881	1.11862	0	409882	0	17510	409453	4.27644	0	409885	0	12412	409885	3.02817	0	409883	0	0	409877	0
k__Bacteria;p__Firmicutes;c__Negativicutes;o__Veillonellales;f__Veillonellaceae;g__Dialister;s__invisus CAG:218	0.0336765	0.0739711	0.0108223	0.0323051	0.010245	0.010245	0.0228541	0.00550598	0.0402023		578	409881	0.141017	0	409877	0	520	409882	0.126866	0	409891	0	0	409649	0	331	409885	0.0807544	0	409881	0	0	409882	0	0	409453	0	0	409885	0	1512	409885	0.368884	0	409883	0	0	409877	0
k__Bacteria;p__Firmicutes;c__Clostridia;o__Clostridiales;f__Oscillospiraceae;g__Oscillibacter;s__Oscillibacter sp. 57_20	0.00493768	0.0309092	0.0297188	0.0767509	0.0102498	0.0102498	-0.0247811	-0.0435629	-0.00599931		0	409881	0	371	409877	0.090515	0	409882	0	0	409891	0	0	409649	0	0	409885	0	0	409881	0	0	409882	0	0	409453	0	0	409885	0	0	409885	0	0	409883	0	0	409877	0
k__Bacteria;p__Firmicutes;c__Clostridia;o__Clostridiales;f__Clostridiaceae;g__Mordavella;s__Mordavella sp. Marseille-P3756	0.00215416	0.0144403	0.015404	0.0419125	0.0106677	0.0106677	-0.0132498	-0.0233441	-0.00315558		0	409881	0	0	409877	0	0	409882	0	0	409891	0	0	409649	0	0	409885	0	0	409881	0	0	409882	0	0	409453	0	0	409885	0	0	409885	0	0	409883	0	0	409877	0
k__Bacteria;p__Firmicutes;c__;o__;f__;g__;s__Firmicutes bacterium CAG:129	0	0	0.0327533	0.111729	0.0131976	0.0131976	-0.0327533	-0.0584541	-0.00705253		0	409881	0	0	409877	0	0	409882	0	0	409891	0	0	409649	0	0	409885	0	0	409881	0	0	409882	0	0	409453	0	0	409885	0	0	409885	0	0	409883	0	0	409877	0
k__Bacteria;p__Firmicutes;c__Clostridia;o__Clostridiales;f__Clostridiaceae;g__Clostridium;s__Clostridium sp. CAG:1013	0.00486665	0.0210633	0.0194622	0.0465716	0.0139374	0.0139374	-0.0145956	-0.0261656	-0.0030255		0	409881	0	0	409877	0	0	409882	0	0	409891	0	0	409649	0	0	409885	0	0	409881	0	0	409882	0	0	409453	0	0	409885	0	0	409885	0	0	409883	0	0	409877	0
k__Bacteria;p__Firmicutes;c__Clostridia;o__Clostridiales;f__Ruminococcaceae;g__Ruminococcus;s__bromii	0.00744114	0.0303497	0.0374766	0.0999842	0.014147	0.014147	-0.0300355	-0.053877	-0.00619391		0	409881	0	0	409877	0	0	409882	0	760	409891	0.185415	0	409649	0	239	409885	0.058309	0	409881	0	0	409882	0	0	409453	0	0	409885	0	0	409885	0	0	409883	0	0	409877	0
k__Bacteria;p__Firmicutes;c__Clostridia;o__Clostridiales;f__Lachnospiraceae;g__Blautia;s__hansenii	0.0115974	0.0397137	0.000786498	0.00681128	0.0142903	0.0142903	0.0108109	0.00221273	0.0194091		0	409881	0	0	409877	0	0	409882	0	0	409891	0	367	409649	0.0895889	0	409885	0	0	409881	0	0	409882	0	0	409453	0	0	409885	0	242	409885	0.059041	0	409883	0	646	409877	0.157608
k__Bacteria;p__Firmicutes;c__Clostridia;o__Clostridiales;f__Oscillospiraceae;g__;s__	0.0191608	0.029948	0.035822	0.0522136	0.0162424	0.0162424	-0.0166613	-0.030191	-0.00313155		0	409881	0	29	409877	0.00707529	0	409882	0	99	409891	0.0241528	0	409649	0	116	409885	0.0283006	147	409881	0.0358641	0	409882	0	305	409453	0.0744896	26	409885	0.00634324	152	409885	0.0370836	0	409883	0	0	409877	0
k__Bacteria;p__Firmicutes;c__Clostridia;o__Clostridiales;f__Oscillospiraceae;g__Oscillibacter;s__Oscillibacter sp. CAG:155	0.000956495	0.00892159	0.0142377	0.0464255	0.0169497	0.0169497	-0.0132812	-0.0241184	-0.00244397		0	409881	0	0	409877	0	0	409882	0	0	409891	0	0	409649	0	0	409885	0	0	409881	0	0	409882	0	0	409453	0	0	409885	0	0	409885	0	0	409883	0	0	409877	0
k__Bacteria;p__Actinobacteria;c__Actinobacteria;o__;f__;g__;s__	0.115489	0.0925725	0.179426	0.21363	0.0180487	0.0180487	-0.0639375	-0.116697	-0.011178		174	409881	0.0424513	106	409877	0.0258614	1578	409882	0.384989	794	409891	0.19371	308	409649	0.0751863	384	409885	0.0936848	959	409881	0.23397	751	409882	0.183223	233	409453	0.0569052	225	409885	0.0548934	0	409885	0	508	409883	0.123938	313	409877	0.0763644
k__Bacteria;p__Firmicutes;c__Clostridia;o__Clostridiales;f__Ruminococcaceae;g__Ruminococcus;s__	1.06293	1.52229	1.69718	1.82373	0.0185701	0.0185701	-0.634256	-1.16079	-0.107721		531	409881	0.12955	1600	409877	0.390361	5275	409882	1.28696	40505	409891	9.8819	5671	409649	1.38436	31012	409885	7.56602	3588	409881	0.875376	0	409882	0	3964	409453	0.968121	8138	409885	1.98543	712	409885	0.173707	4383	409883	1.06933	581	409877	0.14175
k__Bacteria;p__Firmicutes;c__Bacilli;o__Lactobacillales;f__Lactobacillaceae;g__;s__	0.0929732	0.317157	0.0110072	0.0398801	0.0189895	0.0189895	0.081966	0.0137987	0.150133		0	409881	0	0	409877	0	386	409882	0.0941734	0	409891	0	33	409649	0.00805568	7	409885	0.0017078	0	409881	0	4213	409882	1.02786	16	409453	0.00390765	0	409885	0	43	409885	0.0104907	0	409883	0	0	409877	0
k__Bacteria;p__Bacteroidetes;c__Bacteroidia;o__Bacteroidales;f__Rikenellaceae;g__Alistipes;s__ihumii	0.00138067	0.00913963	0.0170713	0.0561805	0.0191703	0.0191703	-0.0156907	-0.028751	-0.00263035		0	409881	0	0	409877	0	0	409882	0	0	409891	0	0	409649	0	0	409885	0	0	409881	0	0	409882	0	0	409453	0	0	409885	0	0	409885	0	0	409883	0	0	409877	0
k__Bacteria;p__Bacteroidetes;c__Bacteroidia;o__Bacteroidales;f__Prevotellaceae;g__Prevotella;s__	0.192783	0.718839	1.67695	5.36694	0.0199474	0.0199474	-1.48417	-2.72761	-0.240723		0	409881	0	0	409877	0	0	409882	0	0	409891	0	1879	409649	0.458685	0	409885	0	0	409881	0	0	409882	0	316	409453	0.0771761	0	409885	0	8617	409885	2.1023	0	409883	0	0	409877	0
k__Bacteria;p__Firmicutes;c__Clostridia;o__Clostridiales;f__Eubacteriaceae;g__Eubacterium;s__	0.392564	0.678542	0.665252	0.814359	0.0232345	0.0232345	-0.272688	-0.507647	-0.0377277		1523	409881	0.371571	358	409877	0.0873433	660	409882	0.161022	2029	409891	0.49501	538	409649	0.131332	1192	409885	0.290813	2709	409881	0.660924	0	409882	0	812	409453	0.198313	329	409885	0.0802664	0	409885	0	3519	409883	0.858538	417	409877	0.101738
k__Bacteria;p__Firmicutes;c__Clostridia;o__Clostridiales;f__Lachnospiraceae;g__Blautia;s__Blautia sp. Marseille-P3201T	0.0234642	0.0635541	0.00609935	0.0290735	0.0239218	0.0239218	0.0173648	0.00233257	0.032397		0	409881	0	0	409877	0	0	409882	0	0	409891	0	477	409649	0.116441	0	409885	0	0	409881	0	0	409882	0	0	409453	0	0	409885	0	854	409885	0.208351	0	409883	0	1067	409877	0.260322
k__Bacteria;p__Actinobacteria;c__Coriobacteriia;o__Coriobacteriales;f__Coriobacteriaceae;g__Collinsella;s__aerofaciens	0.0186141	0.0396444	0.0454376	0.0944277	0.0240496	0.0240496	-0.0268235	-0.0500484	-0.00359867		0	409881	0	0	409877	0	0	409882	0	333	409891	0.0812411	0	409649	0	0	409885	0	0	409881	0	0	409882	0	666	409453	0.162656	0	409885	0	412	409885	0.100516	0	409883	0	0	409877	0
k__Bacteria;p__Bacteroidetes;c__Bacteroidia;o__Bacteroidales;f__Prevotellaceae;g__Prevotella;s__copri	0.0397754	0.194853	0.472622	1.61848	0.0240576	0.0240576	-0.432847	-0.807313	-0.0583808		0	409881	0	0	409877	0	0	409882	0	0	409891	0	714	409649	0.174296	0	409885	0	0	409881	0	0	409882	0	0	409453	0	0	409885	0	1320	409885	0.322042	0	409883	0	0	409877	0
k__Bacteria;p__Bacteroidetes;c__Bacteroidia;o__Bacteroidales;f__Odoribacteraceae;g__Odoribacter;s__	0.0333771	0.118658	0.0877982	0.176083	0.0249358	0.0249358	-0.054421	-0.101877	-0.00696527		0	409881	0	1031	409877	0.251539	0	409882	0	0	409891	0	0	409649	0	0	409885	0	0	409881	0	0	409882	0	0	409453	0	0	409885	0	235	409885	0.0573332	0	409883	0	0	409877	0
k__Bacteria;p__Firmicutes;c__Negativicutes;o__;f__;g__;s__	0.113266	0.186213	0.0617915	0.0953034	0.0255661	0.0255661	0.0514744	0.00638611	0.0965628		381	409881	0.0929538	147	409877	0.0358644	322	409882	0.0785592	175	409891	0.0426943	550	409649	0.134261	211	409885	0.0514779	121	409881	0.0295208	0	409882	0	455	409453	0.111124	289	409885	0.0705076	1632	409885	0.39816	145	409883	0.0353759	49	409877	0.0119548
k__Bacteria;p__Firmicutes;c__Clostridia;o__Clostridiales;f__;g__;s__Clostridiales bacterium 52_15	0.0140315	0.0471852	0.0980346	0.322089	0.0280786	0.0280786	-0.0840031	-0.158731	-0.00927505		0	409881	0	927	409877	0.226165	0	409882	0	0	409891	0	0	409649	0	573	409885	0.139795	0	409881	0	0	409882	0	0	409453	0	0	409885	0	0	409885	0	0	409883	0	0	409877	0
k__Bacteria;p__Firmicutes;c__Clostridia;o__Clostridiales;f__Clostridiaceae;g__Clostridium;s__Clostridium sp. CAG:217	0	0	0.00456481	0.017753	0.0289616	0.0289616	-0.00456481	-0.00864849	-0.000481127		0	409881	0	0	409877	0	0	409882	0	0	409891	0	0	409649	0	0	409885	0	0	409881	0	0	409882	0	0	409453	0	0	409885	0	0	409885	0	0	409883	0	0	409877	0
k__Bacteria;p__Firmicutes;c__Bacilli;o__Lactobacillales;f__;g__;s__	0.186475	0.36858	0.0921128	0.142453	0.0294613	0.0294613	0.0943623	0.00958394	0.179141		175	409881	0.0426953	35	409877	0.00853915	197	409882	0.0480626	75	409891	0.0182975	748	409649	0.182595	202	409885	0.0492821	302	409881	0.0736799	7269	409882	1.77344	117	409453	0.0285747	151	409885	0.0368396	132	409885	0.0322042	172	409883	0.0419632	346	409877	0.0844156
k__Bacteria;p__Firmicutes;c__Clostridia;o__Clostridiales;f__Ruminococcaceae;g__Pseudoflavonifractor;s__	0.00725167	0.0371235	0.0191705	0.032124	0.0299003	0.0299003	-0.0119189	-0.0226625	-0.00117522		0	409881	0	0	409877	0	0	409882	0	0	409891	0	0	409649	0	1158	409885	0.282518	0	409881	0	0	409882	0	0	409453	0	0	409885	0	0	409885	0	0	409883	0	0	409877	0
k__Bacteria;p__Firmicutes;c__Clostridia;o__Clostridiales;f__Eubacteriaceae;g__Eubacterium;s__eligens	0.0155134	0.0680697	0.0633901	0.177225	0.0299951	0.0299951	-0.0478767	-0.0910153	-0.00473804		0	409881	0	0	409877	0	0	409882	0	0	409891	0	0	409649	0	0	409885	0	0	409881	0	0	409882	0	0	409453	0	0	409885	0	0	409885	0	301	409883	0.0734356	0	409877	0
k__Bacteria;p__Fusobacteria;c__Fusobacteriia;o__Fusobacteriales;f__Fusobacteriaceae;g__Fusobacterium;s__nucleatum	0.0144069	0.061025	0	0	0.0303084	0.0303084	0.0144069	0.00140288	0.027411		387	409881	0.0944176	0	409877	0	0	409882	0	0	409891	0	0	409649	0	0	409885	0	0	409881	0	0	409882	0	0	409453	0	0	409885	0	280	409885	0.0683118	0	409883	0	0	409877	0
k__Bacteria;p__Firmicutes;c__Clostridia;o__Clostridiales;f__Lachnospiraceae;g__;s__Lachnospiraceae bacterium CAG:364	0.00506798	0.0215394	0	0	0.0308538	0.0308538	0.00506798	0.000478075	0.00965789		0	409881	0	0	409877	0	0	409882	0	0	409891	0	0	409649	0	0	409885	0	0	409881	0	0	409882	0	0	409453	0	0	409885	0	240	409885	0.058553	0	409883	0	406	409877	0.0990541
k__Bacteria;p__Bacteroidetes;c__Bacteroidia;o__Bacteroidales;f__Bacteroidaceae;g__Bacteroides;s__sartorii	0.00573779	0.0201363	0.00074476	0.00644981	0.0309623	0.0309623	0.00499303	0.000465959	0.00952009		0	409881	0	0	409877	0	0	409882	0	0	409891	0	0	409649	0	0	409885	0	0	409881	0	0	409882	0	293	409453	0.0715589	0	409885	0	0	409885	0	0	409883	0	0	409877	0
k__Bacteria;p__Actinobacteria;c__Coriobacteriia;o__Eggerthellales;f__;g__;s__	0.0040647	0.0161601	0.0121136	0.0281661	0.030965	0.030965	-0.00804894	-0.0153479	-0.000749998		1	409881	0.000243973	1	409877	0.000243976	0	409882	0	235	409891	0.0573323	2	409649	0.000488223	3	409885	0.000731913	2	409881	0.000487947	0	409882	0	0	409453	0	4	409885	0.000975883	2	409885	0.000487942	1	409883	0.000243972	0	409877	0
k__Bacteria;p__Actinobacteria;c__Coriobacteriia;o__Coriobacteriales;f__Coriobacteriaceae;g__;s__	0.0349435	0.055819	0.0615527	0.0920748	0.0311387	0.0311387	-0.0266091	-0.0507657	-0.00245253		0	409881	0	313	409877	0.0763644	0	409882	0	222	409891	0.0541607	973	409649	0.23752	0	409885	0	922	409881	0.224943	0	409882	0	437	409453	0.106728	0	409885	0	282	409885	0.0687998	0	409883	0	0	409877	0
k__Bacteria;p__Bacteroidetes;c__Bacteroidia;o__Bacteroidales;f__Bacteroidaceae;g__Bacteroides;s__vulgatus	0.495429	0.774773	0.296014	0.33832	0.0317427	0.0317427	0.199414	0.017714	0.381115		0	409881	0	3912	409877	0.954433	0	409882	0	409	409891	0.0997826	0	409649	0	1481	409885	0.361321	888	409881	0.216648	0	409882	0	2405	409453	0.587369	472	409885	0.115154	715	409885	0.174439	0	409883	0	0	409877	0
k__Bacteria;p__Firmicutes;c__Clostridia;o__Clostridiales;f__Ruminococcaceae;g__Ruminococcus;s__callidus	0.00257832	0.0182251	0.0167427	0.0536804	0.0319147	0.0319147	-0.0141644	-0.0270763	-0.00125248		0	409881	0	0	409877	0	0	409882	0	280	409891	0.0683108	0	409649	0	0	409885	0	0	409881	0	0	409882	0	0	409453	0	0	409885	0	0	409885	0	0	409883	0	0	409877	0
k__Bacteria;p__Bacteroidetes;c__Bacteroidia;o__Bacteroidales;f__Barnesiellaceae;g__Barnesiella;s__	0.00191298	0.0125727	0.00954806	0.0282089	0.0326893	0.0326893	-0.00763509	-0.0146286	-0.000641543		0	409881	0	368	409877	0.089783	0	409882	0	0	409891	0	0	409649	0	0	409885	0	0	409881	0	0	409882	0	0	409453	0	0	409885	0	0	409885	0	0	409883	0	0	409877	0
k__Bacteria;p__Firmicutes;c__Bacilli;o__Lactobacillales;f__Lactobacillaceae;g__Lactobacillus;s__	1.31793	4.97968	0.157896	0.41271	0.0331424	0.0331424	1.16003	0.0949099	2.22516		0	409881	0	0	409877	0	0	409882	0	0	409891	0	512	409649	0.124985	1548	409885	0.377667	0	409881	0	150135	409882	36.6288	239	409453	0.0583706	0	409885	0	368	409885	0.0897813	0	409883	0	0	409877	0
k__Bacteria;p__Firmicutes;c__Clostridia;o__Clostridiales;f__Ruminococcaceae;g__Pseudoflavonifractor;s__Pseudoflavonifractor sp. Marseille-P3106	0.00178267	0.0116988	0.0100542	0.0314078	0.0337082	0.0337082	-0.00827155	-0.015892	-0.000651057		0	409881	0	0	409877	0	0	409882	0	0	409891	0	0	409649	0	0	409885	0	0	409881	0	0	409882	0	0	409453	0	0	409885	0	0	409885	0	0	409883	0	0	409877	0
k__Bacteria;p__Firmicutes;c__Clostridia;o__Clostridiales;f__Clostridiaceae;g__Butyricicoccus;s__	0.0450056	0.0635475	0.0678556	0.0724809	0.035876	0.035876	-0.02285	-0.0441731	-0.00152681		0	409881	0	0	409877	0	0	409882	0	681	409891	0.166142	383	409649	0.0934947	471	409885	0.11491	0	409881	0	0	409882	0	284	409453	0.0693608	0	409885	0	0	409885	0	520	409883	0.126865	0	409877	0
k__Bacteria;p__Firmicutes;c__Clostridia;o__Clostridiales;f__Ruminococcaceae;g__;s__Eubacterium siraeum	0.00726438	0.0617866	0.0476909	0.154542	0.0362677	0.0362677	-0.0404265	-0.0782125	-0.00264047		0	409881	0	0	409877	0	0	409882	0	0	409891	0	0	409649	0	0	409885	0	0	409881	0	0	409882	0	240	409453	0.0586148	0	409885	0	0	409885	0	0	409883	0	0	409877	0
k__Bacteria;p__Firmicutes;c__Negativicutes;o__Veillonellales;f__Veillonellaceae;g__Veillonella;s__	0.903735	2.65398	0.246708	1.08818	0.0367505	0.0367505	0.657027	0.0411241	1.27293		1642	409881	0.400604	0	409877	0	0	409882	0	0	409891	0	0	409649	0	0	409885	0	29	409881	0.00707522	0	409882	0	371	409453	0.0906087	0	409885	0	0	409885	0	0	409883	0	2472	409877	0.603108
k__Bacteria;p__Firmicutes;c__;o__;f__;g__;s__Firmicutes bacterium CAG:170	0	0	0.0109613	0.0449048	0.0378422	0.0378422	-0.0109613	-0.0212907	-0.000631918		0	409881	0	0	409877	0	0	409882	0	0	409891	0	0	409649	0	0	409885	0	0	409881	0	0	409882	0	0	409453	0	0	409885	0	0	409885	0	0	409883	0	0	409877	0
k__Bacteria;p__Firmicutes;c__Clostridia;o__Clostridiales;f__;g__;s__Clostridiales bacterium CCNA10	0	0	0.00536588	0.021993	0.0379334	0.0379334	-0.00536588	-0.0104249	-0.000306869		0	409881	0	0	409877	0	0	409882	0	0	409891	0	0	409649	0	0	409885	0	0	409881	0	0	409882	0	0	409453	0	0	409885	0	0	409885	0	0	409883	0	0	409877	0
k__Bacteria;p__Firmicutes;c__;o__;f__;g__;s__Firmicutes bacterium CAG:176_63_11	0.000718051	0.00669753	0.0148468	0.0577145	0.0383068	0.0383068	-0.0141288	-0.0274766	-0.000780962		0	409881	0	0	409877	0	0	409882	0	0	409891	0	0	409649	0	259	409885	0.0631885	0	409881	0	0	409882	0	0	409453	0	0	409885	0	0	409885	0	0	409883	0	0	409877	0
k__Bacteria;p__Firmicutes;c__Negativicutes;o__Veillonellales;f__Veillonellaceae;g__Veillonella;s__atypica	0.00925714	0.0371641	0.000905265	0.00783982	0.0436901	0.0436901	0.00835187	0.000241234	0.0164625		0	409881	0	0	409877	0	0	409882	0	0	409891	0	0	409649	0	0	409885	0	0	409881	0	0	409882	0	0	409453	0	0	409885	0	0	409885	0	0	409883	0	0	409877	0
k__Bacteria;p__Bacteroidetes;c__Bacteroidia;o__Bacteroidales;f__Barnesiellaceae;g__;s__	0.000160801	0.000875719	0.00237486	0.00931691	0.0437851	0.0437851	-0.00221406	-0.00436483	-6.32938e-05		0	409881	0	24	409877	0.00585542	0	409882	0	0	409891	0	0	409649	0	0	409885	0	0	409881	0	0	409882	0	0	409453	0	0	409885	0	0	409885	0	0	409883	0	0	409877	0
k__Bacteria;p__Firmicutes;c__;o__;f__;g__;s__Firmicutes bacterium CAG:137	0.00148879	0.0097735	0.0108522	0.0386787	0.044412	0.044412	-0.00936337	-0.0184873	-0.000239444		0	409881	0	0	409877	0	0	409882	0	0	409891	0	0	409649	0	0	409885	0	0	409881	0	0	409882	0	0	409453	0	0	409885	0	0	409885	0	0	409883	0	0	409877	0
k__Bacteria;p__Firmicutes;c__Clostridia;o__Clostridiales;f__Clostridiaceae;g__Clostridium;s__Clostridium sp. CAG:299	0.0369259	0.15466	0.00310763	0.0158289	0.0456231	0.0456231	0.0338183	0.000672637	0.066964		0	409881	0	0	409877	0	0	409882	0	0	409891	0	0	409649	0	0	409885	0	234	409881	0.0570897	0	409882	0	0	409453	0	0	409885	0	0	409885	0	0	409883	0	0	409877	0
k__Bacteria;p__Bacteroidetes;c__Bacteroidia;o__Bacteroidales;f__Bacteroidaceae;g__Bacteroides;s__Bacteroides sp. CAG:20	0	0	0.00310105	0.0132475	0.0461925	0.0461925	-0.00310105	-0.00614835	-5.37388e-05		0	409881	0	0	409877	0	0	409882	0	0	409891	0	0	409649	0	0	409885	0	0	409881	0	0	409882	0	0	409453	0	0	409885	0	0	409885	0	0	409883	0	0	409877	0
k__Bacteria;p__Firmicutes;c__Erysipelotrichia;o__Erysipelotrichales;f__Erysipelotrichaceae;g__Holdemania;s__	0.0185493	0.0399079	0.0398817	0.0840182	0.0468264	0.0468264	-0.0213324	-0.0423598	-0.000305085		569	409881	0.138821	310	409877	0.0756324	0	409882	0	0	409891	0	0	409649	0	0	409885	0	341	409881	0.0831949	0	409882	0	0	409453	0	352	409885	0.0858777	365	409885	0.0890494	0	409883	0	0	409877	0
k__Bacteria;p__Proteobacteria;c__Deltaproteobacteria;o__Desulfovibrionales;f__Desulfovibrionaceae;g__Bilophila;s__Bilophila sp. 4_1_30	0.00286296	0.0132457	0	0	0.04688	0.04688	0.00286296	4.03874e-05	0.00568554		0	409881	0	0	409877	0	0	409882	0	0	409891	0	0	409649	0	0	409885	0	0	409881	0	0	409882	0	0	409453	0	0	409885	0	0	409885	0	0	409883	0	0	409877	0
k__Bacteria;p__Firmicutes;c__Clostridia;o__Clostridiales;f__;g__;s__Clostridiales bacterium 42_27	0.00452849	0.0218138	0.0148373	0.0397813	0.0479204	0.0479204	-0.0103088	-0.0205216	-9.6015e-05		0	409881	0	224	409877	0.0546505	0	409882	0	0	409891	0	0	409649	0	0	409885	0	0	409881	0	0	409882	0	0	409453	0	0	409885	0	0	409885	0	0	409883	0	0	409877	0
k__Bacteria;p__Actinobacteria;c__Coriobacteriia;o__Eggerthellales;f__Eggerthellaceae;g__Eggerthella;s__Eggerthella sp. 51_9	0	0	0.00323264	0.0139222	0.0479361	0.0479361	-0.00323264	-0.00643514	-3.01359e-05		0	409881	0	0	409877	0	0	409882	0	0	409891	0	0	409649	0	0	409885	0	0	409881	0	0	409882	0	0	409453	0	0	409885	0	0	409885	0	0	409883	0	0	409877	0
k__Bacteria;p__Firmicutes;c__Clostridia;o__Clostridiales;f__Clostridiaceae;g__Clostridium;s__	0.753694	1.66726	1.26213	1.58185	0.0483528	0.0483528	-0.508432	-1.01314	-0.00372475		1582	409881	0.385966	2123	409877	0.51796	1511	409882	0.368643	5062	409891	1.23496	2473	409649	0.603688	7409	409885	1.80758	1260	409881	0.307406	0	409882	0	1838	409453	0.448892	1596	409885	0.389378	925	409885	0.225673	1484	409883	0.362055	968	409877	0.236168
k__Bacteria;p__Actinobacteria;c__Coriobacteriia;o__Eggerthellales;f__Eggerthellaceae;g__Eggerthella;s__Eggerthella sp. CAG:209	0.00251735	0.0165179	0.013671	0.0458053	0.0484929	0.0484929	-0.0111536	-0.0222319	-7.53954e-05		0	409881	0	0	409877	0	0	409882	0	0	409891	0	0	409649	0	0	409885	0	0	409881	0	0	409882	0	0	409453	0	0	409885	0	0	409885	0	0	409883	0	0	409877	0
k__Bacteria;p__Firmicutes;c__Bacilli;o__Bacillales;f__Staphylococcaceae;g__Staphylococcus;s__Staphylococcus sp. CAG:324	0	0	0.00544834	0.0235925	0.0491263	0.0491263	-0.00544834	-0.0108753	-2.13933e-05		0	409881	0	0	409877	0	0	409882	0	0	409891	0	0	409649	0	0	409885	0	0	409881	0	0	409882	0	0	409453	0	0	409885	0	0	409885	0	0	409883	0	0	409877	0
k__Bacteria;p__Firmicutes;c__;o__;f__;g__;s__Firmicutes bacterium CAG:110	0.00805381	0.052845	0.0503774	0.177135	0.0492851	0.0492851	-0.0423236	-0.0845118	-0.000135435		0	409881	0	0	409877	0	0	409882	0	0	409891	0	0	409649	0	1503	409885	0.366688	0	409881	0	0	409882	0	0	409453	0	0	409885	0	0	409885	0	0	409883	0	0	409877	0
k__Bacteria;p__Actinobacteria;c__Coriobacteriia;o__Coriobacteriales;f__Coriobacteriaceae;g__Collinsella;s__intestinalis	0.0401567	0.162408	0.00498538	0.0264935	0.0496067	0.0496067	0.0351713	6.17471e-05	0.0702809		0	409881	0	1014	409877	0.247391	0	409882	0	0	409891	0	609	409649	0.148664	0	409885	0	4608	409881	1.12423	0	409882	0	0	409453	0	0	409885	0	0	409885	0	0	409883	0	0	409877	0
k__Bacteria;p__Firmicutes;c__Clostridia;o__Clostridiales;f__Clostridiaceae;g__Clostridium;s__Clostridium sp. CAG:269	0	0	0.00493523	0.0214363	0.049806	0.049806	-0.00493523	-0.00986618	-4.2911e-06		0	409881	0	0	409877	0	0	409882	0	0	409891	0	0	409649	0	0	409885	0	0	409881	0	0	409882	0	0	409453	0	0	409885	0	0	409885	0	0	409883	0	0	409877	0
k__Bacteria;p__Firmicutes;c__;o__;f__;g__;s__Firmicutes bacterium CAG:24053_14	0	0	0.00575883	0.025017	0.0498369	0.0498369	-0.00575883	-0.0115135	-4.20784e-06		0	409881	0	0	409877	0	0	409882	0	0	409891	0	0	409649	0	0	409885	0	0	409881	0	0	409882	0	0	409453	0	0	409885	0	0	409885	0	0	409883	0	0	409877	0
k__Bacteria;p__Bacteroidetes;c__Bacteroidia;o__Bacteroidales;f__Odoribacteraceae;g__;s__	0.0128225	0.0450022	0.0304077	0.0646005	0.049857	0.049857	-0.0175852	-0.0351593	-1.11452e-05		0	409881	0	136	409877	0.0331807	0	409882	0	0	409891	0	0	409649	0	0	409885	0	0	409881	0	0	409882	0	0	409453	0	383	409885	0.0934408	21	409885	0.00512339	0	409883	0	0	409877	0
[truncated: 453 more columns]
