# Supplementary material for: Gut Microbiota and Metabolic Specificity in Ulcerative Colitis and Crohn's Disease
Source: Front Med (Lausanne). 2020 Nov 27;7:606298. doi: 10.3389/fmed.2020.606298 (PMC7729129; doi:10.3389/fmed.2020.606298)
Supplement: Supplementary file 7 [file Data_Sheet_6.XLSX]

## Sheet: ReadMe
Sheet name	Description
CD_vs_HC_Pan-genome	Pan-genome analysis of CD vs. HC. Comparison column C to F was bacterial involved in CD and G to J was bacterial involved in HC; Blue indicates CD specific and Orange indicates HC specific genes
CD_vs_HC_Pan-reaction	Pan-reaction analysis of CD vs. HC. Reaction involved in metabolic model comparison column C to F is bacterial involved in CD and G to J is bacterial involved in HC; Blue indicates CD specific and Orange indicates HC specific reaction
CD_vs_HC_Pan-metabolites	Pan-metabolites analysis of CD vs. HC. metabolites involved in metabolic model comparison column C to F is bacterial involved in CD and G to J is bacterial involved in HC; Blue indicates CD specific and Orange indicates HC specific metabolites
CD_vs_HC_Pan-genes_in_model	Pan-genes analysis of CD vs. HC, in the metabolic model. Genes involved in metabolic model comparison column C to F is bacterial involved in CD and G to J is bacterial involved in HC; Blue indicates CD specific and Orange indicates HC specific genes
UC_vs_HC_Pan-genome	Pan-genome analysis of UC vs. HC. Comparison column C to F was bacterial involved in UC and G to J was bacterial involved in HC; Green indicates UC specific and Orange indicates HC specific genes
UC_vs_HC_Pan-reaction	Pan-reaction analysis of UD vs. HC. Reaction involved in metabolic model comparison column C to F is bacterial involved in UC and G to J is bacterial involved in HC; Green indicates UC specific and Orange indicates HC specific reaction
UC_vs_HC_Pan-metabolites	Pan-metabolites analysis of UC vs. HC. metabolites involved in metabolic model comparison column C to F is bacterial involved in UC and G to J is bacterial involved in HC; Green indicates UC specific and Orange indicates HC specific metabolites
UC_vs_HC_Pan-genes_in_model	Pan-genes analysis of UC vs. HC, in the metabolic model. Genes involved in metabolic model comparison column C to F is bacterial involved in UC and G to J is bacterial involved in HC; Green indicates UC specific and Orange indicates HC specific genes
CD_vs_UC_Pan-genome	Pan-genome analysis of CD vs. UC. Comparison column C to F was bacterial involved in CD and G to J was bacterial involved in UC; Blue indicates CD specific and green indicates UC specific genes
CD_vs_UC_Pan-reaction	Pan-reaction analysis of CD vs. UC. Reaction involved in metabolic model comparison column C to F is bacterial involved in CD and G to J is bacterial involved in UC; Blue indicates CD specific and green indicates UC specific reaction
CD_vs_UC_Pan-metabolites	Pan-metabolites analysis of CD vs. UC. metabolites involved in metabolic model comparison column C to F is bacterial involved in CD and G to J is bacterial involved in UC; Blue indicates CD specific and green indicates UC specific metabolites
CD_vs_UC_Pan-genes_in_model	Pan-genes analysis of CD vs. UC, in the metabolic model. Genes involved in metabolic model comparison column C to F is bacterial involved in CD and G to J is bacterial involved in UC; Blue indicates CD specific and green indicates UC specific genes

## Sheet: CD_vs_HC_Pan-genome
Pan-genome analysis of CD vs. HC. Comparison column C to F was bacterial involved in CD and G to J was bacterial involved in HC; Blue indicates CD specific and Orange indicates HC specific genes
genes	representative function	Clostridium_bolteae_ATCC_BAA_613	Erysipelatoclostridium_ramosum_DSM_1402	Ruminococcus_lactaris_CC59_002D	Clostridium_clostridioforme_CM201	Coprococcus_catus_GD_7	Coprococcus_eutactus_2789STDY5834963	Ruminococcus_bromii_AM32_13AC	Gemmiger_formicilis_ATCC_27749	Identified in CD	Identified in HC	Identified in CD_vs_HC
CGC65_RS00635	alpha-glucosidase	CGC65_RS00635	CLORAM_RS14505;CLORAM_RS12785	HMPREF1202_RS03745	HMPREF1098_RS05940;HMPREF1098_RS05945					4	0	4_0
CGC65_RS04325	putative sulfate exporter family transporter	CGC65_RS04325	CLORAM_RS06575	HMPREF1202_RS12500	HMPREF1098_RS03360					4	0	4_0
CGC65_RS08250	deoxyuridine 5'-triphosphate nucleotidohydrolase	CGC65_RS08250	CLORAM_RS02025	HMPREF1202_RS09270	HMPREF1098_RS00540					4	0	4_0
CGC65_RS10240	MATE family efflux transporter	CGC65_RS10240	CLORAM_RS12645;CLORAM_RS00295	HMPREF1202_RS00375;HMPREF1202_RS12590	HMPREF1098_RS26220					4	0	4_0
CGC65_RS14435	quinolinate synthase NadA	CGC65_RS14435	CLORAM_RS07260	HMPREF1202_RS00380	HMPREF1098_RS15785					4	0	4_0
CGC65_RS17855	dihydrodipicolinate reductase	CGC65_RS17855	CLORAM_RS05435	HMPREF1202_RS06580	HMPREF1098_RS13165					4	0	4_0
CGC65_RS18250	diaminopimelate dehydrogenase	CGC65_RS18250	CLORAM_RS09560	HMPREF1202_RS10795	HMPREF1098_RS12825					4	0	4_0
CGC65_RS28850	ribose 5-phosphate isomerase B	CGC65_RS28850	CLORAM_RS14900;CLORAM_RS04515	HMPREF1202_RS02215	HMPREF1098_RS07950					4	0	4_0
CGC65_RS00005	chromosomal replication initiator protein DnaA	CGC65_RS00005		HMPREF1202_RS04345	HMPREF1098_RS06735					3	0	3_0
CGC65_RS00445	hypothetical protein	CGC65_RS00445		HMPREF1202_RS00275	HMPREF1098_RS06090;HMPREF1098_RS06175					3	0	3_0
CGC65_RS00560	glucosamine-6-phosphate deaminase	CGC65_RS00560		HMPREF1202_RS02815	HMPREF1098_RS06005					3	0	3_0
CGC65_RS01390	ATPase	CGC65_RS01390		HMPREF1202_RS01885	HMPREF1098_RS05715					3	0	3_0
CGC65_RS01415	V-type ATP synthase subunit D	CGC65_RS01415		HMPREF1202_RS01860	HMPREF1098_RS05690					3	0	3_0
CGC65_RS01545	DNA-binding response regulator	CGC65_RS01545		HMPREF1202_RS05170	HMPREF1098_RS05540					3	0	3_0
CGC65_RS02260	oleate hydratase	CGC65_RS02260	CLORAM_RS15100		HMPREF1098_RS05195					3	0	3_0
CGC65_RS02680	transposase	CGC65_RS02680		HMPREF1202_RS05290;HMPREF1202_RS14035	HMPREF1098_RS18470					3	0	3_0
CGC65_RS02705	dihydroxy-acid dehydratase	CGC65_RS02705	CLORAM_RS10455		HMPREF1098_RS04980					3	0	3_0
CGC65_RS03100	sodium/proline symporter	CGC65_RS03100		HMPREF1202_RS04855	HMPREF1098_RS04575					3	0	3_0
CGC65_RS03320	DUF1385 domain-containing protein	CGC65_RS03320		HMPREF1202_RS08790	HMPREF1098_RS04360					3	0	3_0
CGC65_RS03470	PTS trehalose transporter subunit IIBC	CGC65_RS03470	CLORAM_RS04845		HMPREF1098_RS04220					3	0	3_0
CGC65_RS04270	putative N-acetylmannosamine-6-phosphate 2-epimerase	CGC65_RS04270	CLORAM_RS04065		HMPREF1098_RS03400					3	0	3_0
CGC65_RS04910	YfcE family phosphodiesterase	CGC65_RS04910		HMPREF1202_RS03215	HMPREF1098_RS02830					3	0	3_0
CGC65_RS05260	single-stranded-DNA-specific exonuclease RecJ	CGC65_RS05260		HMPREF1202_RS03530	HMPREF1098_RS02615;HMPREF1098_RS07035					3	0	3_0
CGC65_RS05370	glycoside hydrolase	CGC65_RS05370		HMPREF1202_RS05185	HMPREF1098_RS02365					3	0	3_0
CGC65_RS05395	magnesium transporter CorA family protein	CGC65_RS05395	CLORAM_RS04140		HMPREF1098_RS02340					3	0	3_0
CGC65_RS05785	sugar O-acetyltransferase	CGC65_RS05785	CLORAM_RS10045		HMPREF1098_RS27530					3	0	3_0
CGC65_RS05800	ferritin	CGC65_RS05800	CLORAM_RS07160		HMPREF1098_RS02045					3	0	3_0
CGC65_RS05835	EamA/RhaT family transporter	CGC65_RS05835	CLORAM_RS05905		HMPREF1098_RS02000					3	0	3_0
CGC65_RS05860	MoxR family ATPase	CGC65_RS05860		HMPREF1202_RS03305	HMPREF1098_RS01975					3	0	3_0
CGC65_RS05960	delta-lactam-biosynthetic de-N-acetylase	CGC65_RS05960		HMPREF1202_RS10800	HMPREF1098_RS01925					3	0	3_0
CGC65_RS06045	MATE efflux family protein	CGC65_RS06045	CLORAM_RS03370	HMPREF1202_RS03705						3	0	3_0
CGC65_RS06235	sensor histidine kinase	CGC65_RS06235		HMPREF1202_RS01730	HMPREF1098_RS01690					3	0	3_0
CGC65_RS06550	PHP domain-containing protein	CGC65_RS06550	CLORAM_RS15115		HMPREF1098_RS01665					3	0	3_0
CGC65_RS06800	diaminopimelate epimerase	CGC65_RS06800		HMPREF1202_RS06770	HMPREF1098_RS01495					3	0	3_0
CGC65_RS06960	carbamate kinase	CGC65_RS06960		HMPREF1202_RS06715	HMPREF1098_RS01380					3	0	3_0
CGC65_RS06970	glycosyltransferase family 2 protein	CGC65_RS06970		HMPREF1202_RS13010	HMPREF1098_RS01370					3	0	3_0
CGC65_RS08545	N-acetylmuramic acid 6-phosphate etherase	CGC65_RS08545	CLORAM_RS02715		HMPREF1098_RS00290					3	0	3_0
CGC65_RS08670	DUF1836 domain-containing protein	CGC65_RS08670		HMPREF1202_RS12730	HMPREF1098_RS00155					3	0	3_0
CGC65_RS09485	magnesium-translocating P-type ATPase	CGC65_RS09485	CLORAM_RS00925		HMPREF1098_RS18915;HMPREF1098_RS24540					3	0	3_0
CGC65_RS10525	30S ribosomal protein S20	CGC65_RS10525		HMPREF1202_RS13230	HMPREF1098_RS26845					3	0	3_0
CGC65_RS10555	peroxiredoxin	CGC65_RS10555;CGC65_RS25115	CLORAM_RS00350		HMPREF1098_RS21600;HMPREF1098_RS26875					3	0	3_0
CGC65_RS10785	ECF transporter S component	CGC65_RS10785		HMPREF1202_RS00695	HMPREF1098_RS27020					3	0	3_0
CGC65_RS10960	ribosome maturation factor RimP	CGC65_RS10960		HMPREF1202_RS13255	HMPREF1098_RS27175					3	0	3_0
CGC65_RS11110	aminotransferase	CGC65_RS11110	CLORAM_RS00265		HMPREF1098_RS11515					3	0	3_0
CGC65_RS11125	cation transporter	CGC65_RS11125		HMPREF1202_RS02485	HMPREF1098_RS11530					3	0	3_0
CGC65_RS11490	hypothetical protein	CGC65_RS11490		HMPREF1202_RS06680	HMPREF1098_RS19870					3	0	3_0
CGC65_RS11640	HlyC/CorC family transporter	CGC65_RS11640	CLORAM_RS03375		HMPREF1098_RS19980					3	0	3_0
CGC65_RS11695	NADH oxidase	CGC65_RS11695;CGC65_RS08990	CLORAM_RS04995		HMPREF1098_RS20025;HMPREF1098_RS24150					3	0	3_0
CGC65_RS11930	ribokinase	CGC65_RS11930		HMPREF1202_RS12145	HMPREF1098_RS20235					3	0	3_0
CGC65_RS12030	arginine--tRNA ligase	CGC65_RS12030		HMPREF1202_RS03905	HMPREF1098_RS20335					3	0	3_0
CGC65_RS12240	D-alanyl-D-alanine carboxypeptidase	CGC65_RS12240		HMPREF1202_RS10225	HMPREF1098_RS20530					3	0	3_0
CGC65_RS12255	anaerobic sulfite reductase subunit AsrA	CGC65_RS12255	CLORAM_RS02405		HMPREF1098_RS20545					3	0	3_0
CGC65_RS12260	anaerobic sulfite reductase subunit AsrB	CGC65_RS12260	CLORAM_RS02400		HMPREF1098_RS20550					3	0	3_0
CGC65_RS12265	sulfite reductase subunit C	CGC65_RS12265	CLORAM_RS02395		HMPREF1098_RS20555					3	0	3_0
CGC65_RS12310	fructose bisphosphate aldolase	CGC65_RS12310	CLORAM_RS00960		HMPREF1098_RS20600					3	0	3_0
CGC65_RS12675	DUF4317 domain-containing protein	CGC65_RS12675		HMPREF1202_RS03710	HMPREF1098_RS14605					3	0	3_0
CGC65_RS13230	RNA polymerase sporulation sigma factor SigF	CGC65_RS13230		HMPREF1202_RS07345	HMPREF1098_RS14955					3	0	3_0
CGC65_RS13305	4Fe-4S dicluster domain-containing protein	CGC65_RS13305	CLORAM_RS09130		HMPREF1098_RS15015					3	0	3_0
CGC65_RS13675	BlaR1 family beta-lactam sensor/signal transducer	CGC65_RS13675		HMPREF1202_RS11380	HMPREF1098_RS14400					3	0	3_0
CGC65_RS13680	BlaI/MecI/CopY family transcriptional regulator	CGC65_RS13680		HMPREF1202_RS11385	HMPREF1098_RS14405					3	0	3_0
CGC65_RS13790	rRNA maturation RNase YbeY	CGC65_RS13790		HMPREF1202_RS13515	HMPREF1098_RS15205					3	0	3_0
CGC65_RS13925	ribonuclease HII	CGC65_RS13925		HMPREF1202_RS10980	HMPREF1098_RS15355					3	0	3_0
CGC65_RS14035	guanylate kinase	CGC65_RS14035		HMPREF1202_RS12360	HMPREF1098_RS15470					3	0	3_0
CGC65_RS14205	MATE family efflux transporter	CGC65_RS14205		HMPREF1202_RS04765	HMPREF1098_RS15615					3	0	3_0
CGC65_RS14235	RluA family pseudouridine synthase	CGC65_RS14235		HMPREF1202_RS09995	HMPREF1098_RS15645					3	0	3_0
CGC65_RS15060	DUF4317 domain-containing protein	CGC65_RS15060		HMPREF1202_RS07525	HMPREF1098_RS21150					3	0	3_0
CGC65_RS15145	copper homeostasis protein CutC	CGC65_RS15145	CLORAM_RS00930		HMPREF1098_RS25960					3	0	3_0
CGC65_RS15150	peptidase M20	CGC65_RS15150	CLORAM_RS03535		HMPREF1098_RS25955					3	0	3_0
CGC65_RS15155	N(4)-(beta-N-acetylglucosaminyl)-L-asparaginase	CGC65_RS15155	CLORAM_RS03530		HMPREF1098_RS25950					3	0	3_0
CGC65_RS15160	glycine/betaine reductase B	CGC65_RS15160	CLORAM_RS03525		HMPREF1098_RS25945					3	0	3_0
CGC65_RS15165	PTS system, cellobiose-specific IIC component	CGC65_RS15165	CLORAM_RS03520		HMPREF1098_RS25940					3	0	3_0
CGC65_RS15170	PTS sugar transporter subunit IIB	CGC65_RS15170	CLORAM_RS03515		HMPREF1098_RS25935					3	0	3_0
CGC65_RS15385	chromosome segregation protein SMC	CGC65_RS15385		HMPREF1202_RS00290	HMPREF1098_RS25735					3	0	3_0
CGC65_RS15395	hypothetical protein	CGC65_RS15395		HMPREF1202_RS00280	HMPREF1098_RS25725					3	0	3_0
CGC65_RS15515	ClC family H(+)/Cl(-) exchange transporter	CGC65_RS15515	CLORAM_RS05355		HMPREF1098_RS25580					3	0	3_0
CGC65_RS15540	acyl carrier protein	CGC65_RS15540		HMPREF1202_RS13355	HMPREF1098_RS25555					3	0	3_0
CGC65_RS16115	ABC transporter permease	CGC65_RS16115	CLORAM_RS12190		HMPREF1098_RS16625					3	0	3_0
CGC65_RS16145	RIP metalloprotease RseP	CGC65_RS16145		HMPREF1202_RS10865	HMPREF1098_RS16595					3	0	3_0
CGC65_RS16565	DNA-protecting protein DprA	CGC65_RS16565		HMPREF1202_RS03835	HMPREF1098_RS16480					3	0	3_0
CGC65_RS16800	M18 family aminopeptidase	CGC65_RS16800		HMPREF1202_RS00450	HMPREF1098_RS16230					3	0	3_0
CGC65_RS16805	amino acid permease	CGC65_RS16805	CLORAM_RS08825		HMPREF1098_RS16225					3	0	3_0
CGC65_RS16925	DUF362 domain-containing protein	CGC65_RS16925	CLORAM_RS14590		HMPREF1098_RS16120					3	0	3_0
CGC65_RS16985	HPr family phosphocarrier protein	CGC65_RS16985		HMPREF1202_RS11470	HMPREF1098_RS16070					3	0	3_0
CGC65_RS17270	PTS beta-glucoside transporter subunit IIBCA	CGC65_RS17270	CLORAM_RS05050		HMPREF1098_RS13810					3	0	3_0
CGC65_RS17435	citrate synthase	CGC65_RS17435	CLORAM_RS09675		HMPREF1098_RS13575					3	0	3_0
CGC65_RS17460	rubredoxin	CGC65_RS17460		HMPREF1202_RS04205	HMPREF1098_RS13550					3	0	3_0
CGC65_RS17520	ABC transporter substrate-binding protein	CGC65_RS17520		HMPREF1202_RS03560	HMPREF1098_RS13485					3	0	3_0
CGC65_RS17525	ABC transporter	CGC65_RS17525		HMPREF1202_RS03565	HMPREF1098_RS13480					3	0	3_0
CGC65_RS17530	ABC transporter	CGC65_RS17530		HMPREF1202_RS03570	HMPREF1098_RS13475					3	0	3_0
CGC65_RS18060	hypothetical protein	CGC65_RS18060		HMPREF1202_RS08040	HMPREF1098_RS12975					3	0	3_0
CGC65_RS18075	A/G-specific adenine glycosylase	CGC65_RS18075		HMPREF1202_RS07225	HMPREF1098_RS12960					3	0	3_0
CGC65_RS18120	YitT family protein	CGC65_RS18120;CGC65_RS15140	CLORAM_RS03545		HMPREF1098_RS12915;HMPREF1098_RS25965					3	0	3_0
CGC65_RS18135	spore germination protein	CGC65_RS18135		HMPREF1202_RS09275	HMPREF1098_RS12900					3	0	3_0
CGC65_RS18210	oligopeptide transporter, OPT family	CGC65_RS18210		HMPREF1202_RS03675	HMPREF1098_RS12860					3	0	3_0
CGC65_RS18375	membrane protein	CGC65_RS18375;CGC65_RS10800		HMPREF1202_RS03940	HMPREF1098_RS27035					3	0	3_0
CGC65_RS19950	DNA-binding response regulator	CGC65_RS19950;CGC65_RS09875	CLORAM_RS02475		HMPREF1098_RS18025					3	0	3_0
CGC65_RS20265	MATE family efflux transporter	CGC65_RS20265	CLORAM_RS07210		HMPREF1098_RS17815					3	0	3_0
CGC65_RS20765	collagen-like protein	CGC65_RS20765;CGC65_RS15570;CGC65_RS19820;CGC65_RS20750;CGC65_RS20755	CLORAM_RS13095		HMPREF1098_RS17305					3	0	3_0
CGC65_RS20915	Asp23/Gls24 family envelope stress response protein	CGC65_RS20915		HMPREF1202_RS09540	HMPREF1098_RS17145					3	0	3_0
CGC65_RS20970	stage III sporulation protein AC	CGC65_RS20970		HMPREF1202_RS09505	HMPREF1098_RS17100					3	0	3_0
CGC65_RS21225	mannonate dehydratase	CGC65_RS21225	CLORAM_RS14860		HMPREF1098_RS23500					3	0	3_0
CGC65_RS21320	aldo/keto reductase	CGC65_RS21320	CLORAM_RS13115		HMPREF1098_RS23415					3	0	3_0
CGC65_RS21385	DNA-binding response regulator	CGC65_RS21385	CLORAM_RS05070		HMPREF1098_RS23370					3	0	3_0
CGC65_RS21390	sensor histidine kinase	CGC65_RS21390	CLORAM_RS05065		HMPREF1098_RS23365					3	0	3_0
CGC65_RS21455	hypothetical protein	CGC65_RS21455		HMPREF1202_RS07530	HMPREF1098_RS23305					3	0	3_0
CGC65_RS21765	group II intron reverse transcriptase/maturase	CGC65_RS21765;CGC65_RS29970		HMPREF1202_RS10575	HMPREF1098_RS10955;HMPREF1098_RS23875;HMPREF1098_RS24720;HMPREF1098_RS25050					3	0	3_0
CGC65_RS21945	transketolase	CGC65_RS21945	CLORAM_RS13455		HMPREF1098_RS22950					3	0	3_0
CGC65_RS22050	aspartate--tRNA(Asn) ligase	CGC65_RS22050		HMPREF1202_RS02715	HMPREF1098_RS22845					3	0	3_0
CGC65_RS22120	replication-associated recombination protein A	CGC65_RS22120	CLORAM_RS09430		HMPREF1098_RS22805					3	0	3_0
CGC65_RS22610	DNA-binding response regulator	CGC65_RS22610		HMPREF1202_RS02255	HMPREF1098_RS22295					3	0	3_0
CGC65_RS23795	aldo/keto reductase	CGC65_RS23795	CLORAM_RS01050		HMPREF1098_RS26750					3	0	3_0
CGC65_RS24005	hydrogenase	CGC65_RS24005;CGC65_RS24120		HMPREF1202_RS00865	HMPREF1098_RS25380					3	0	3_0
CGC65_RS25975	50S ribosomal protein L17	CGC65_RS25975		HMPREF1202_RS07180	HMPREF1098_RS10740					3	0	3_0
CGC65_RS27320	DNA-binding response regulator	CGC65_RS27320	CLORAM_RS03450		HMPREF1098_RS09470					3	0	3_0
CGC65_RS27920	HAMP domain-containing protein	CGC65_RS27920		HMPREF1202_RS04865	HMPREF1098_RS08655					3	0	3_0
CGC65_RS28450	cardiolipin synthase	CGC65_RS28450		HMPREF1202_RS01845	HMPREF1098_RS08270					3	0	3_0
CGC65_RS28520	purine-nucleoside phosphorylase	CGC65_RS28520		HMPREF1202_RS12295	HMPREF1098_RS08205					3	0	3_0
CGC65_RS28875	ABC transporter permease	CGC65_RS28875		HMPREF1202_RS09435	HMPREF1098_RS07925					3	0	3_0
CGC65_RS28885	spermidine/putrescine ABC transporter substrate-binding protein	CGC65_RS28885		HMPREF1202_RS09430	HMPREF1098_RS07915					3	0	3_0
CGC65_RS29050	phosphate transport system regulatory protein PhoU	CGC65_RS29050	CLORAM_RS07805		HMPREF1098_RS07680					3	0	3_0
CGC65_RS29060	phosphate ABC transporter, permease protein PstA	CGC65_RS29060	CLORAM_RS07795		HMPREF1098_RS07670					3	0	3_0
CGC65_RS29065	phosphate ABC transporter permease subunit PstC	CGC65_RS29065	CLORAM_RS07790		HMPREF1098_RS07665					3	0	3_0
CGC65_RS29070	phosphate ABC transporter substrate-binding protein	CGC65_RS29070	CLORAM_RS07785		HMPREF1098_RS07660					3	0	3_0
CGC65_RS29105	AraC family transcriptional regulator	CGC65_RS29105		HMPREF1202_RS08705	HMPREF1098_RS07620					3	0	3_0
CGC65_RS29570	group II intron reverse transcriptase/maturase	CGC65_RS29570	CLORAM_RS15145		HMPREF1098_RS23070;HMPREF1098_RS23640					3	0	3_0
CGC65_RS29830	DUF4368 domain-containing protein	CGC65_RS29830		HMPREF1202_RS00610	HMPREF1098_RS11080					3	0	3_0
CGC65_RS29835	hypothetical protein	CGC65_RS29835		HMPREF1202_RS00605	HMPREF1098_RS11075					3	0	3_0
CGC65_RS29870	hypothetical protein	CGC65_RS29870		HMPREF1202_RS00580	HMPREF1098_RS11045					3	0	3_0
CGC65_RS29875	sigma-70 family RNA polymerase sigma factor	CGC65_RS29875		HMPREF1202_RS00575	HMPREF1098_RS11040					3	0	3_0
CGC65_RS29880	DNA-directed RNA polymerase sigma-70 factor	CGC65_RS29880		HMPREF1202_RS00570	HMPREF1098_RS11035					3	0	3_0
CGC65_RS29885	hypothetical protein	CGC65_RS29885		HMPREF1202_RS14325	HMPREF1098_RS27895					3	0	3_0
CGC65_RS29895	conjugal transfer protein	CGC65_RS29895		HMPREF1202_RS14315	HMPREF1098_RS27885					3	0	3_0
CGC65_RS30020	type I restriction endonuclease subunit R	CGC65_RS30020	CLORAM_RS09515	HMPREF1202_RS01380						3	0	3_0
CGC65_RS30055	hypothetical protein	CGC65_RS30055		HMPREF1202_RS12955	HMPREF1098_RS09200;HMPREF1098_RS14245					3	0	3_0
CGC65_RS30190	ATP-binding protein	CGC65_RS30190		HMPREF1202_RS12945	HMPREF1098_RS14105;HMPREF1098_RS24955					3	0	3_0
HMPREF1098_RS07005	NADH dehydrogenase		CLORAM_RS12915	HMPREF1202_RS01195	HMPREF1098_RS07005					3	0	3_0
CGC65_RS00015	RNA-binding S4 domain-containing protein	CGC65_RS00015			HMPREF1098_RS06725					2	0	2_0
CGC65_RS00035	GGDEF domain-containing protein	CGC65_RS00035			HMPREF1098_RS06705					2	0	2_0
CGC65_RS00050	1-acyl-sn-glycerol-3-phosphate acyltransferase	CGC65_RS00050			HMPREF1098_RS06690					2	0	2_0
CGC65_RS00125	hypothetical protein	CGC65_RS00125			HMPREF1098_RS06635					2	0	2_0
CGC65_RS00130	hypothetical protein	CGC65_RS00130			HMPREF1098_RS06630					2	0	2_0
CGC65_RS00135	DUF3842 domain-containing protein	CGC65_RS00135			HMPREF1098_RS06625					2	0	2_0
CGC65_RS00140	threonine--tRNA ligase	CGC65_RS00140			HMPREF1098_RS06620					2	0	2_0
CGC65_RS00155	DUF554 domain-containing protein	CGC65_RS00155			HMPREF1098_RS06450					2	0	2_0
CGC65_RS00160	MarR family transcriptional regulator	CGC65_RS00160			HMPREF1098_RS06445					2	0	2_0
CGC65_RS00165	DUF2975 domain-containing protein	CGC65_RS00165			HMPREF1098_RS06440					2	0	2_0
CGC65_RS00175	DUF4173 domain-containing protein	CGC65_RS00175			HMPREF1098_RS06430					2	0	2_0
CGC65_RS00180	topology modulation protein	CGC65_RS00180			HMPREF1098_RS06425					2	0	2_0
CGC65_RS00190	guanylate kinase	CGC65_RS00190			HMPREF1098_RS06415					2	0	2_0
CGC65_RS00195	sigma-54-dependent Fis family transcriptional regulator	CGC65_RS00195			HMPREF1098_RS06410					2	0	2_0
CGC65_RS00200	hypothetical protein	CGC65_RS00200			HMPREF1098_RS06405					2	0	2_0
CGC65_RS00210	glycine reductase complex selenoprotein B	CGC65_RS00210;CGC65_RS22540			HMPREF1098_RS06395					2	0	2_0
CGC65_RS00215	thioredoxin-disulfide reductase	CGC65_RS00215			HMPREF1098_RS06385					2	0	2_0
CGC65_RS00230	glycine/betaine reductase C	CGC65_RS00230			HMPREF1098_RS06370					2	0	2_0
CGC65_RS00235	glycine/betaine reductase C	CGC65_RS00235			HMPREF1098_RS06365					2	0	2_0
CGC65_RS00240	L-seryl-tRNA(Sec) selenium transferase	CGC65_RS00240			HMPREF1098_RS06360					2	0	2_0
CGC65_RS00245	selenocysteine-specific translation elongation factor	CGC65_RS00245			HMPREF1098_RS06355					2	0	2_0
CGC65_RS00250	LysR family transcriptional regulator	CGC65_RS00250			HMPREF1098_RS06350					2	0	2_0
CGC65_RS00255	YedE-related selenium metabolism membrane protein	CGC65_RS00255			HMPREF1098_RS06345					2	0	2_0
CGC65_RS00260	redox protein SirA	CGC65_RS00260			HMPREF1098_RS06340					2	0	2_0
CGC65_RS00265	DUF3343 domain-containing protein	CGC65_RS00265			HMPREF1098_RS06335					2	0	2_0
CGC65_RS00280	iron ABC transporter substrate-binding protein	CGC65_RS00280			HMPREF1098_RS06325					2	0	2_0
CGC65_RS00290	iron ABC transporter permease	CGC65_RS00290			HMPREF1098_RS06315					2	0	2_0
CGC65_RS00295	phosphoglucomutase/phosphomannomutase	CGC65_RS00295			HMPREF1098_RS06310					2	0	2_0
CGC65_RS00330	hypothetical protein	CGC65_RS00330			HMPREF1098_RS06305					2	0	2_0
CGC65_RS00335	ABC transporter substrate-binding protein	CGC65_RS00335			HMPREF1098_RS06300					2	0	2_0
CGC65_RS00340	HAMP domain-containing protein	CGC65_RS00340			HMPREF1098_RS06295					2	0	2_0
CGC65_RS00345	DNA-binding response regulator	CGC65_RS00345			HMPREF1098_RS06290					2	0	2_0
CGC65_RS00370	AbrB/MazE/SpoVT family DNA-binding domain-containing protein	CGC65_RS00370			HMPREF1098_RS06265					2	0	2_0
CGC65_RS00375	ketoacyl-ACP synthase III	CGC65_RS00375			HMPREF1098_RS06260					2	0	2_0
CGC65_RS00380	acyl carrier protein	CGC65_RS00380			HMPREF1098_RS06255					2	0	2_0
CGC65_RS00395	3-oxoacyl-[acyl-carrier-protein] reductase	CGC65_RS00395			HMPREF1098_RS06240					2	0	2_0
CGC65_RS00405	acetyl-CoA carboxylase biotin carboxyl carrier protein	CGC65_RS00405			HMPREF1098_RS06230					2	0	2_0
CGC65_RS00430	MerR family transcriptional regulator	CGC65_RS00430			HMPREF1098_RS06200					2	0	2_0
CGC65_RS00435	membrane protein	CGC65_RS00435			HMPREF1098_RS06195					2	0	2_0
CGC65_RS00440	hypothetical protein	CGC65_RS00440			HMPREF1098_RS06190					2	0	2_0
CGC65_RS00465	lactonase family protein	CGC65_RS00465			HMPREF1098_RS07090					2	0	2_0
CGC65_RS00470	3-hydroxybutyryl-CoA epimerase	CGC65_RS00470			HMPREF1098_RS07085					2	0	2_0
CGC65_RS00505	hypothetical protein	CGC65_RS00505;CGC65_RS22580;CGC65_RS27100			HMPREF1098_RS09695;HMPREF1098_RS09705					2	0	2_0
CGC65_RS00520	integrase	CGC65_RS00520;CGC65_RS09295			HMPREF1098_RS11865;HMPREF1098_RS18595					2	0	2_0
CGC65_RS00535	spore maturation protein	CGC65_RS00535			HMPREF1098_RS06035					2	0	2_0
CGC65_RS00540	hypothetical protein	CGC65_RS00540			HMPREF1098_RS06030					2	0	2_0
CGC65_RS00545	UDP-N-acetylmuramoyl-L-alanine--D-glutamate ligase	CGC65_RS00545			HMPREF1098_RS06025					2	0	2_0
CGC65_RS00550	MarR family transcriptional regulator	CGC65_RS00550			HMPREF1098_RS06020					2	0	2_0
CGC65_RS00555	hypothetical protein	CGC65_RS00555			HMPREF1098_RS06015					2	0	2_0
CGC65_RS00565	hypothetical protein	CGC65_RS00565			HMPREF1098_RS06000					2	0	2_0
CGC65_RS00570	anaerobic ribonucleoside-triphosphate reductase activating protein	CGC65_RS00570			HMPREF1098_RS05995					2	0	2_0
CGC65_RS00605	FadR family transcriptional regulator	CGC65_RS00605			HMPREF1098_RS05985					2	0	2_0
CGC65_RS00610	PLP-dependent transferase	CGC65_RS00610			HMPREF1098_RS05980					2	0	2_0
CGC65_RS00615	sugar ABC transporter substrate-binding protein	CGC65_RS00615			HMPREF1098_RS05975					2	0	2_0
CGC65_RS00620	sugar ABC transporter permease	CGC65_RS00620			HMPREF1098_RS05970					2	0	2_0
CGC65_RS00625	carbohydrate ABC transporter permease	CGC65_RS00625			HMPREF1098_RS05965					2	0	2_0
CGC65_RS00670	tetratricopeptide repeat protein	CGC65_RS00670			HMPREF1098_RS05910					2	0	2_0
CGC65_RS00675	Cof-type HAD-IIB family hydrolase	CGC65_RS00675			HMPREF1098_RS05905					2	0	2_0
CGC65_RS00680	CvpA family protein	CGC65_RS00680			HMPREF1098_RS05900					2	0	2_0
CGC65_RS00745	endonuclease	CGC65_RS00745		HMPREF1202_RS05260						2	0	2_0
CGC65_RS00880	hypothetical protein	CGC65_RS00880			HMPREF1098_RS20855					2	0	2_0
CGC65_RS00885	ISAs1 family transposase	CGC65_RS00885			HMPREF1098_RS20860					2	0	2_0
CGC65_RS00995	DUF4143 domain-containing protein	CGC65_RS00995		HMPREF1202_RS05400						2	0	2_0
CGC65_RS01000	NAD-dependent DNA ligase LigA	CGC65_RS01000		HMPREF1202_RS05415						2	0	2_0
CGC65_RS01025	nitric oxide reductase activation protein NorD	CGC65_RS01025		HMPREF1202_RS05495						2	0	2_0
CGC65_RS01035	hypothetical protein	CGC65_RS01035		HMPREF1202_RS05505						2	0	2_0
CGC65_RS01150	hypothetical protein	CGC65_RS01150		HMPREF1202_RS05680						2	0	2_0
CGC65_RS01175	hypothetical protein	CGC65_RS01175		HMPREF1202_RS05605						2	0	2_0
CGC65_RS01185	hypothetical protein	CGC65_RS01185		HMPREF1202_RS05620						2	0	2_0
CGC65_RS01225	hypothetical protein	CGC65_RS01225			HMPREF1098_RS05850					2	0	2_0
CGC65_RS01230	acetyl-CoA C-acyltransferase	CGC65_RS01230			HMPREF1098_RS05845					2	0	2_0
CGC65_RS01235	biotin transporter BioY	CGC65_RS01235			HMPREF1098_RS05840					2	0	2_0
CGC65_RS01240	hypothetical protein	CGC65_RS01240			HMPREF1098_RS05835					2	0	2_0
CGC65_RS01245	DNA polymerase III	CGC65_RS01245			HMPREF1098_RS05830					2	0	2_0
CGC65_RS01250	LacI family transcriptional regulator	CGC65_RS01250			HMPREF1098_RS05825					2	0	2_0
CGC65_RS01260	sugar ABC transporter ATP-binding protein	CGC65_RS01260			HMPREF1098_RS05815					2	0	2_0
CGC65_RS01265	ABC transporter permease	CGC65_RS01265			HMPREF1098_RS05810					2	0	2_0
CGC65_RS01270	S-methyl-5-thioribose kinase	CGC65_RS01270			HMPREF1098_RS05805					2	0	2_0
CGC65_RS01275	S-methyl-5-thioribose-1-phosphate isomerase	CGC65_RS01275			HMPREF1098_RS05800					2	0	2_0
CGC65_RS01280	fucose isomerase	CGC65_RS01280			HMPREF1098_RS05795					2	0	2_0
CGC65_RS01285	class II aldolase family protein	CGC65_RS01285			HMPREF1098_RS05790					2	0	2_0
CGC65_RS01290	dihydroxyacetone kinase subunit DhaK	CGC65_RS01290			HMPREF1098_RS05785					2	0	2_0
CGC65_RS01295	DAK2 domain-containing protein	CGC65_RS01295			HMPREF1098_RS05780					2	0	2_0
CGC65_RS01300	DNA-binding response regulator	CGC65_RS01300			HMPREF1098_RS05775					2	0	2_0
CGC65_RS01305	sensor histidine kinase	CGC65_RS01305			HMPREF1098_RS05770					2	0	2_0
CGC65_RS01310	hypothetical protein	CGC65_RS01310			HMPREF1098_RS05765					2	0	2_0
CGC65_RS01315	TIGR01906 family membrane protein	CGC65_RS01315			HMPREF1098_RS05760					2	0	2_0
CGC65_RS01370	DUF4145 domain-containing protein	CGC65_RS01370			HMPREF1098_RS05735					2	0	2_0
CGC65_RS01375	H+-transporting two-sector ATPase subunit H.a	CGC65_RS01375			HMPREF1098_RS05730					2	0	2_0
CGC65_RS01380	ATPase	CGC65_RS01380			HMPREF1098_RS05725					2	0	2_0
CGC65_RS01385	ATPase	CGC65_RS01385			HMPREF1098_RS05720					2	0	2_0
CGC65_RS01395	V-type ATP synthase subunit F	CGC65_RS01395			HMPREF1098_RS05710					2	0	2_0
CGC65_RS01400	ATPase	CGC65_RS01400			HMPREF1098_RS05705					2	0	2_0
CGC65_RS01420	MazG family protein	CGC65_RS01420			HMPREF1098_RS05685					2	0	2_0
CGC65_RS01435	sporulation protein YabP	CGC65_RS01435			HMPREF1098_RS05670					2	0	2_0
CGC65_RS01440	spore cortex biosynthesis protein YabQ	CGC65_RS01440			HMPREF1098_RS05665					2	0	2_0
CGC65_RS01445	septum formation initiator	CGC65_RS01445			HMPREF1098_RS05660					2	0	2_0
CGC65_RS01450	protein-serine/threonine phosphatase	CGC65_RS01450			HMPREF1098_RS05655					2	0	2_0
CGC65_RS01455	tRNA lysidine(34) synthetase TilS	CGC65_RS01455			HMPREF1098_RS05650					2	0	2_0
CGC65_RS01485	LacI family transcriptional regulator	CGC65_RS01485			HMPREF1098_RS05610					2	0	2_0
CGC65_RS01490	glucosamine-6-phosphate deaminase	CGC65_RS01490			HMPREF1098_RS05605					2	0	2_0
CGC65_RS01495	hypothetical protein	CGC65_RS01495			HMPREF1098_RS05600					2	0	2_0
CGC65_RS01500	sugar ABC transporter permease	CGC65_RS01500			HMPREF1098_RS05590					2	0	2_0
CGC65_RS01505	carbohydrate ABC transporter permease	CGC65_RS01505			HMPREF1098_RS05580;HMPREF1098_RS05585					2	0	2_0
CGC65_RS01510	DUF2752 domain-containing protein	CGC65_RS01510			HMPREF1098_RS05575					2	0	2_0
CGC65_RS01515	DUF4234 domain-containing protein	CGC65_RS01515			HMPREF1098_RS05570					2	0	2_0
CGC65_RS01535	MerR family transcriptional regulator	CGC65_RS01535			HMPREF1098_RS05550					2	0	2_0
CGC65_RS01540	peptidoglycan-binding protein	CGC65_RS01540			HMPREF1098_RS05545					2	0	2_0
CGC65_RS01555	aminoglycoside phosphotransferase	CGC65_RS01555			HMPREF1098_RS05530					2	0	2_0
CGC65_RS01570	DUF2508 domain-containing protein	CGC65_RS01570			HMPREF1098_RS05515					2	0	2_0
CGC65_RS01575	ArsR family transcriptional regulator	CGC65_RS01575			HMPREF1098_RS05510					2	0	2_0
CGC65_RS01580	hypothetical protein	CGC65_RS01580			HMPREF1098_RS05505					2	0	2_0
CGC65_RS01585	hypothetical protein	CGC65_RS01585			HMPREF1098_RS05500					2	0	2_0
CGC65_RS01590	CpaF family protein	CGC65_RS01590			HMPREF1098_RS05495					2	0	2_0
CGC65_RS01595	type II secretion system protein F	CGC65_RS01595			HMPREF1098_RS05490					2	0	2_0
CGC65_RS01600	hypothetical protein	CGC65_RS01600			HMPREF1098_RS05485					2	0	2_0
CGC65_RS01605	hypothetical protein	CGC65_RS01605			HMPREF1098_RS05480					2	0	2_0
CGC65_RS01610	hypothetical protein	CGC65_RS01610			HMPREF1098_RS05475					2	0	2_0
CGC65_RS01615	hypothetical protein	CGC65_RS01615			HMPREF1098_RS05470					2	0	2_0
CGC65_RS01620	hypothetical protein	CGC65_RS01620			HMPREF1098_RS05465					2	0	2_0
CGC65_RS01625	hypothetical protein	CGC65_RS01625			HMPREF1098_RS05460					2	0	2_0
CGC65_RS01630	FHA domain-containing protein	CGC65_RS01630			HMPREF1098_RS05455					2	0	2_0
CGC65_RS01635	rhomboid family intramembrane serine protease	CGC65_RS01635			HMPREF1098_RS05450					2	0	2_0
CGC65_RS01645	sigma-70 family RNA polymerase sigma factor	CGC65_RS01645			HMPREF1098_RS05440					2	0	2_0
CGC65_RS01655	DUF4367 domain-containing protein	CGC65_RS01655			HMPREF1098_RS05430					2	0	2_0
CGC65_RS01665	TSCPD domain-containing protein	CGC65_RS01665			HMPREF1098_RS05420					2	0	2_0
CGC65_RS01680	hypothetical protein	CGC65_RS01680			HMPREF1098_RS05395					2	0	2_0
CGC65_RS01690	MATE family efflux transporter	CGC65_RS01690			HMPREF1098_RS05385					2	0	2_0
CGC65_RS01695	MerR family DNA-binding transcriptional regulator	CGC65_RS01695			HMPREF1098_RS05380					2	0	2_0
CGC65_RS01735	hypothetical protein	CGC65_RS01735			HMPREF1098_RS05375					2	0	2_0
CGC65_RS01745	alpha-galactosidase	CGC65_RS01745;CGC65_RS16635;CGC65_RS19890			HMPREF1098_RS05370;HMPREF1098_RS16415					2	0	2_0
CGC65_RS01750	hypothetical protein	CGC65_RS01750			HMPREF1098_RS05365					2	0	2_0
CGC65_RS01790	ABC transporter permease	CGC65_RS01790;CGC65_RS11165;CGC65_RS22300			HMPREF1098_RS22560					2	0	2_0
CGC65_RS01815	hypothetical protein	CGC65_RS01815			HMPREF1098_RS05325					2	0	2_0
CGC65_RS01820	metallophosphoesterase	CGC65_RS01820			HMPREF1098_RS05320					2	0	2_0
CGC65_RS01860	NAD(P)/FAD-dependent oxidoreductase	CGC65_RS01860			HMPREF1098_RS05295					2	0	2_0
CGC65_RS01865	glycosyl transferase	CGC65_RS01865			HMPREF1098_RS05290					2	0	2_0
CGC65_RS01880	DUF1622 domain-containing protein	CGC65_RS01880			HMPREF1098_RS05250					2	0	2_0
CGC65_RS01885	hypothetical protein	CGC65_RS01885			HMPREF1098_RS05245					2	0	2_0
CGC65_RS02015	flagellar protein export ATPase FliI	CGC65_RS02015			HMPREF1098_RS19040					2	0	2_0
CGC65_RS02060	flagellar biosynthesis protein FlhA	CGC65_RS02060			HMPREF1098_RS19130					2	0	2_0
CGC65_RS02105	flagellin	CGC65_RS02105			HMPREF1098_RS19275					2	0	2_0
CGC65_RS02200	flagellar biosynthetic protein FliP	CGC65_RS02200			HMPREF1098_RS19110					2	0	2_0
CGC65_RS02230	DUF885 domain-containing protein	CGC65_RS02230			HMPREF1098_RS05225					2	0	2_0
CGC65_RS02240	hypothetical protein	CGC65_RS02240			HMPREF1098_RS05215					2	0	2_0
CGC65_RS02245	hypothetical protein	CGC65_RS02245			HMPREF1098_RS05210					2	0	2_0
CGC65_RS02265	zinc ribbon domain-containing protein	CGC65_RS02265			HMPREF1098_RS05190					2	0	2_0
CGC65_RS02270	hypothetical protein	CGC65_RS02270			HMPREF1098_RS05185					2	0	2_0
CGC65_RS02280	sugar ABC transporter permease	CGC65_RS02280			HMPREF1098_RS05175					2	0	2_0
CGC65_RS02285	carbohydrate ABC transporter permease	CGC65_RS02285			HMPREF1098_RS05170					2	0	2_0
CGC65_RS02290	ABC transporter substrate-binding protein	CGC65_RS02290			HMPREF1098_RS05165					2	0	2_0
CGC65_RS02295	glycerophosphodiester phosphodiesterase	CGC65_RS02295			HMPREF1098_RS05160					2	0	2_0
CGC65_RS02300	Cof-type HAD-IIB family hydrolase	CGC65_RS02300			HMPREF1098_RS05155					2	0	2_0
CGC65_RS02305	energy coupling factor transporter S component ThiW	CGC65_RS02305			HMPREF1098_RS05130					2	0	2_0
CGC65_RS02310	hydroxyethylthiazole kinase	CGC65_RS02310			HMPREF1098_RS05125					2	0	2_0
CGC65_RS02315	thiamine phosphate synthase	CGC65_RS02315			HMPREF1098_RS05120					2	0	2_0
CGC65_RS02340	phosphoribosylanthranilate isomerase	CGC65_RS02340			HMPREF1098_RS05095					2	0	2_0
CGC65_RS02445	hypothetical protein	CGC65_RS02445			HMPREF1098_RS05065					2	0	2_0
CGC65_RS02450	PTS fructose transporter subunit IIB	CGC65_RS02450			HMPREF1098_RS05060					2	0	2_0
CGC65_RS02455	PTS Fru family, IIC component	CGC65_RS02455			HMPREF1098_RS05055					2	0	2_0
CGC65_RS02490	hypothetical protein	CGC65_RS02490			HMPREF1098_RS05050					2	0	2_0
CGC65_RS02500	cytidylate kinase-like family protein	CGC65_RS02500			HMPREF1098_RS05020					2	0	2_0
CGC65_RS02510	site-specific integrase	CGC65_RS02510		HMPREF1202_RS05230						2	0	2_0
CGC65_RS02515	DUF3173 domain-containing protein	CGC65_RS02515		HMPREF1202_RS05235						2	0	2_0
CGC65_RS02675	IS66 family insertion sequence hypothetical protein	CGC65_RS02675;CGC65_RS24240			HMPREF1098_RS18465					2	0	2_0
CGC65_RS02700	FadR family transcriptional regulator	CGC65_RS02700			HMPREF1098_RS04985					2	0	2_0
CGC65_RS02710	gluconate:H+ symporter (GntP) family transporter	CGC65_RS02710			HMPREF1098_RS04975					2	0	2_0
CGC65_RS02715	LacI family transcriptional regulator	CGC65_RS02715			HMPREF1098_RS04970					2	0	2_0
CGC65_RS02720	deoxyribose-phosphate aldolase	CGC65_RS02720			HMPREF1098_RS04965					2	0	2_0
CGC65_RS02725	ribokinase	CGC65_RS02725			HMPREF1098_RS04960					2	0	2_0
CGC65_RS02730	D-ribose pyranase	CGC65_RS02730			HMPREF1098_RS04955					2	0	2_0
CGC65_RS02745	D-ribose ABC transporter substrate-binding protein	CGC65_RS02745			HMPREF1098_RS04940					2	0	2_0
CGC65_RS02750	AI-2E family transporter	CGC65_RS02750			HMPREF1098_RS04935					2	0	2_0
CGC65_RS02770	BtpA family membrane complex biogenesis protein	CGC65_RS02770			HMPREF1098_RS04920					2	0	2_0
CGC65_RS02775	MarR family transcriptional regulator	CGC65_RS02775			HMPREF1098_RS04915					2	0	2_0
CGC65_RS02780	ribokinase	CGC65_RS02780			HMPREF1098_RS04910					2	0	2_0
CGC65_RS02785	amino acid ABC transporter ATP-binding protein	CGC65_RS02785;CGC65_RS25075			HMPREF1098_RS04905					2	0	2_0
CGC65_RS02790	amino acid ABC transporter permease	CGC65_RS02790			HMPREF1098_RS04900					2	0	2_0
CGC65_RS02795	hypothetical protein	CGC65_RS02795			HMPREF1098_RS04895					2	0	2_0
CGC65_RS02800	pyridoxal phosphate-dependent aminotransferase	CGC65_RS02800			HMPREF1098_RS04890					2	0	2_0
CGC65_RS02805	RidA family protein	CGC65_RS02805;CGC65_RS20770			HMPREF1098_RS04885;HMPREF1098_RS17300					2	0	2_0
CGC65_RS02810	hypothetical protein	CGC65_RS02810			HMPREF1098_RS04880					2	0	2_0
CGC65_RS02815	flavin reductase	CGC65_RS02815			HMPREF1098_RS04875					2	0	2_0
CGC65_RS02820	hypothetical protein	CGC65_RS02820			HMPREF1098_RS04870					2	0	2_0
CGC65_RS02830	flavodoxin family protein	CGC65_RS02830			HMPREF1098_RS04855					2	0	2_0
CGC65_RS02835	XRE family transcriptional regulator	CGC65_RS02835			HMPREF1098_RS04850					2	0	2_0
CGC65_RS02840	(deoxy)nucleoside triphosphate pyrophosphohydrolase	CGC65_RS02840			HMPREF1098_RS04845					2	0	2_0
CGC65_RS02845	sigma-54-dependent Fis family transcriptional regulator	CGC65_RS02845			HMPREF1098_RS04840					2	0	2_0
CGC65_RS02850	threonine aldolase	CGC65_RS02850			HMPREF1098_RS04835					2	0	2_0
CGC65_RS02855	dicarboxylate/amino acid:cation symporter	CGC65_RS02855			HMPREF1098_RS04830					2	0	2_0
CGC65_RS02865	glucose-6-phosphate dehydrogenase	CGC65_RS02865			HMPREF1098_RS04825					2	0	2_0
CGC65_RS02870	phosphogluconate dehydrogenase (NADP(+)-dependent, decarboxylating)	CGC65_RS02870			HMPREF1098_RS04820					2	0	2_0
CGC65_RS02875	3-carboxymuconate cyclase	CGC65_RS02875			HMPREF1098_RS04815					2	0	2_0
CGC65_RS02925	creatininase	CGC65_RS02925			HMPREF1098_RS04765					2	0	2_0
CGC65_RS02930	ECF transporter S component	CGC65_RS02930			HMPREF1098_RS04760					2	0	2_0
CGC65_RS02940	DUF2809 domain-containing protein	CGC65_RS02940			HMPREF1098_RS04750					2	0	2_0
CGC65_RS02945	hypothetical protein	CGC65_RS02945			HMPREF1098_RS04745					2	0	2_0
CGC65_RS02950	hypothetical protein	CGC65_RS02950			HMPREF1098_RS04740					2	0	2_0
CGC65_RS02955	hypothetical protein	CGC65_RS02955			HMPREF1098_RS04735					2	0	2_0
CGC65_RS02960	DAK2 domain-containing protein	CGC65_RS02960			HMPREF1098_RS04730					2	0	2_0
CGC65_RS02965	glycerone kinase	CGC65_RS02965			HMPREF1098_RS04725					2	0	2_0
CGC65_RS02970	hypothetical protein	CGC65_RS02970			HMPREF1098_RS04720					2	0	2_0
CGC65_RS02975	ketose-bisphosphate aldolase	CGC65_RS02975			HMPREF1098_RS04715					2	0	2_0
CGC65_RS02980	SIS domain-containing protein	CGC65_RS02980			HMPREF1098_RS04710					2	0	2_0
CGC65_RS02985	GntR family transcriptional regulator	CGC65_RS02985			HMPREF1098_RS04705					2	0	2_0
CGC65_RS02990	hypothetical protein	CGC65_RS02990			HMPREF1098_RS04700					2	0	2_0
CGC65_RS02995	carbohydrate kinase	CGC65_RS02995			HMPREF1098_RS04695					2	0	2_0
CGC65_RS03000	hypothetical protein	CGC65_RS03000			HMPREF1098_RS04690					2	0	2_0
CGC65_RS03005	sugar ABC transporter permease	CGC65_RS03005			HMPREF1098_RS04685					2	0	2_0
CGC65_RS03010	carbohydrate ABC transporter permease	CGC65_RS03010			HMPREF1098_RS04680					2	0	2_0
CGC65_RS03015	PHP domain-containing protein	CGC65_RS03015			HMPREF1098_RS04675					2	0	2_0
CGC65_RS03020	YitT family protein	CGC65_RS03020			HMPREF1098_RS04670					2	0	2_0
CGC65_RS03025	SIS domain-containing protein	CGC65_RS03025			HMPREF1098_RS04665					2	0	2_0
CGC65_RS03030	GntR family transcriptional regulator	CGC65_RS03030			HMPREF1098_RS04660					2	0	2_0
CGC65_RS03035	hypothetical protein	CGC65_RS03035			HMPREF1098_RS04630					2	0	2_0
CGC65_RS03040	TRAP transporter substrate-binding protein DctP	CGC65_RS03040			HMPREF1098_RS04625					2	0	2_0
CGC65_RS03045	TRAP transporter small permease	CGC65_RS03045			HMPREF1098_RS04620					2	0	2_0
CGC65_RS03050	TRAP transporter large permease	CGC65_RS03050			HMPREF1098_RS04615					2	0	2_0
CGC65_RS03055	FadR family transcriptional regulator	CGC65_RS03055			HMPREF1098_RS04610					2	0	2_0
CGC65_RS03060	cupin domain-containing protein	CGC65_RS03060			HMPREF1098_RS04605					2	0	2_0
CGC65_RS03065	3-keto-5-aminohexanoate cleavage protein	CGC65_RS03065			HMPREF1098_RS04600					2	0	2_0
CGC65_RS03080	ABC transporter ATP-binding protein	CGC65_RS03080	CLORAM_RS14340							2	0	2_0
CGC65_RS03085	DNA-binding protein	CGC65_RS03085	CLORAM_RS14330;CLORAM_RS14335							2	0	2_0
CGC65_RS03090	2-aminoethylphosphonate--pyruvate transaminase	CGC65_RS03090	CLORAM_RS14320;CLORAM_RS14325							2	0	2_0
CGC65_RS03105	TetR/AcrR family transcriptional regulator	CGC65_RS03105			HMPREF1098_RS04565					2	0	2_0
CGC65_RS03115	hypothetical protein	CGC65_RS03115			HMPREF1098_RS04555					2	0	2_0
CGC65_RS03120	serine O-acetyltransferase	CGC65_RS03120			HMPREF1098_RS04550					2	0	2_0
CGC65_RS03130	DUF3794 domain-containing protein	CGC65_RS03130			HMPREF1098_RS04540					2	0	2_0
CGC65_RS03135	DUF2156 domain-containing protein	CGC65_RS03135			HMPREF1098_RS04535					2	0	2_0
CGC65_RS03140	GNAT family N-acetyltransferase	CGC65_RS03140			HMPREF1098_RS04530					2	0	2_0
CGC65_RS03150	glyceraldehyde 3-phosphate reductase	CGC65_RS03150			HMPREF1098_RS04520					2	0	2_0
CGC65_RS03155	DUF951 domain-containing protein	CGC65_RS03155			HMPREF1098_RS04515					2	0	2_0
CGC65_RS03180	[citrate (pro-3S)-lyase] ligase	CGC65_RS03180			HMPREF1098_RS06170					2	0	2_0
CGC65_RS03185	ABC transporter substrate-binding protein	CGC65_RS03185			HMPREF1098_RS04495					2	0	2_0
CGC65_RS03200	ABC transporter permease	CGC65_RS03200			HMPREF1098_RS04480					2	0	2_0
CGC65_RS03205	ABC transporter permease	CGC65_RS03205			HMPREF1098_RS04475					2	0	2_0
CGC65_RS03210	LysR family transcriptional regulator	CGC65_RS03210			HMPREF1098_RS04470					2	0	2_0
CGC65_RS03215	efflux RND transporter periplasmic adaptor subunit	CGC65_RS03215			HMPREF1098_RS04465					2	0	2_0
CGC65_RS03225	hypothetical protein	CGC65_RS03225			HMPREF1098_RS04455					2	0	2_0
CGC65_RS03240	hypothetical protein	CGC65_RS03240			HMPREF1098_RS04440					2	0	2_0
CGC65_RS03245	V-type H+-transporting ATPase subunit C	CGC65_RS03245			HMPREF1098_RS04435					2	0	2_0
CGC65_RS03270	hypothetical protein	CGC65_RS03270			HMPREF1098_RS04410					2	0	2_0
CGC65_RS03275	4Fe-4S binding protein	CGC65_RS03275			HMPREF1098_RS04405					2	0	2_0
CGC65_RS03305	aminopeptidase P family protein	CGC65_RS03305			HMPREF1098_RS04375					2	0	2_0
CGC65_RS03325	peptide chain release factor N(5)-glutamine methyltransferase	CGC65_RS03325			HMPREF1098_RS04355					2	0	2_0
CGC65_RS03335	sigma-70 family RNA polymerase sigma factor	CGC65_RS03335			HMPREF1098_RS04335					2	0	2_0
CGC65_RS03340	DUF4825 domain-containing protein	CGC65_RS03340			HMPREF1098_RS04330					2	0	2_0
CGC65_RS03345	AraC family transcriptional regulator	CGC65_RS03345			HMPREF1098_RS04325					2	0	2_0
CGC65_RS03350	DUF3841 domain-containing protein	CGC65_RS03350			HMPREF1098_RS04320					2	0	2_0
CGC65_RS03355	DUF3841 domain-containing protein	CGC65_RS03355			HMPREF1098_RS04315					2	0	2_0
CGC65_RS03360	sugar ABC transporter substrate-binding protein	CGC65_RS03360			HMPREF1098_RS04310					2	0	2_0
CGC65_RS03365	sugar ABC transporter permease	CGC65_RS03365			HMPREF1098_RS04305					2	0	2_0
CGC65_RS03370	carbohydrate ABC transporter permease	CGC65_RS03370			HMPREF1098_RS04300					2	0	2_0
CGC65_RS03375	gfo/Idh/MocA family oxidoreductase	CGC65_RS03375;CGC65_RS03380			HMPREF1098_RS04290;HMPREF1098_RS04295					2	0	2_0
CGC65_RS03390	YhcH/YjgK/YiaL family protein	CGC65_RS03390			HMPREF1098_RS04280					2	0	2_0
CGC65_RS03395	putative N-acetylmannosamine-6-phosphate 2-epimerase	CGC65_RS03395			HMPREF1098_RS04275					2	0	2_0
CGC65_RS03400	leucine-rich repeat domain-containing protein	CGC65_RS03400			HMPREF1098_RS04265;HMPREF1098_RS04270					2	0	2_0
CGC65_RS03455	hypothetical protein	CGC65_RS03455			HMPREF1098_RS04235					2	0	2_0
CGC65_RS03460	hypothetical protein	CGC65_RS03460			HMPREF1098_RS04230					2	0	2_0
CGC65_RS03465	trehalose operon repressor	CGC65_RS03465			HMPREF1098_RS04225					2	0	2_0
CGC65_RS03475	alpha,alpha-phosphotrehalase	CGC65_RS03475			HMPREF1098_RS04215					2	0	2_0
CGC65_RS03480	hybrid sensor histidine kinase/response regulator	CGC65_RS03480;CGC65_RS11245;CGC65_RS23445			HMPREF1098_RS04210					2	0	2_0
CGC65_RS03490	acyltransferase	CGC65_RS03490			HMPREF1098_RS04200					2	0	2_0
CGC65_RS03495	glycosyltransferase family 2 protein	CGC65_RS03495			HMPREF1098_RS04195					2	0	2_0
CGC65_RS03500	lipopolysaccharide biosynthesis protein	CGC65_RS03500			HMPREF1098_RS04190					2	0	2_0
CGC65_RS03505	carbamoyl phosphate synthase large subunit	CGC65_RS03505			HMPREF1098_RS04185					2	0	2_0
CGC65_RS03510	glycosyl transferase family 2	CGC65_RS03510			HMPREF1098_RS04180					2	0	2_0
CGC65_RS03515	L,D-transpeptidase	CGC65_RS03515			HMPREF1098_RS04175					2	0	2_0
CGC65_RS03520	glycosyltransferase family 8 protein	CGC65_RS03520			HMPREF1098_RS04170					2	0	2_0
CGC65_RS03525	glycosyltransferase family 2 protein	CGC65_RS03525			HMPREF1098_RS04165					2	0	2_0
CGC65_RS03540	hypothetical protein	CGC65_RS03540			HMPREF1098_RS04150					2	0	2_0
CGC65_RS03545	glycosyl transferase family 2	CGC65_RS03545			HMPREF1098_RS04145					2	0	2_0
CGC65_RS03550	DUF2304 domain-containing protein	CGC65_RS03550			HMPREF1098_RS04140					2	0	2_0
CGC65_RS03555	DUF2142 domain-containing protein	CGC65_RS03555			HMPREF1098_RS04135					2	0	2_0
CGC65_RS03565	ABC transporter permease	CGC65_RS03565			HMPREF1098_RS04120					2	0	2_0
CGC65_RS03570	M48 family peptidase	CGC65_RS03570			HMPREF1098_RS04115					2	0	2_0
CGC65_RS03575	N-acetyltransferase	CGC65_RS03575			HMPREF1098_RS04110					2	0	2_0
CGC65_RS03615	LysR family transcriptional regulator	CGC65_RS03615			HMPREF1098_RS04095					2	0	2_0
CGC65_RS03640	thioredoxin	CGC65_RS03640			HMPREF1098_RS04025					2	0	2_0
CGC65_RS03650	ABC transporter ATP-binding protein	CGC65_RS03650			HMPREF1098_RS04020					2	0	2_0
CGC65_RS03655	glycosyl transferase family 2	CGC65_RS03655			HMPREF1098_RS04015					2	0	2_0
CGC65_RS03660	nucleotidyltransferase	CGC65_RS03660			HMPREF1098_RS04010					2	0	2_0
CGC65_RS03665	GHMP kinase	CGC65_RS03665			HMPREF1098_RS04005					2	0	2_0
CGC65_RS03670	D-glycero-beta-D-manno-heptose-1,7-bisphosphate 7-phosphatase	CGC65_RS03670			HMPREF1098_RS04000					2	0	2_0
CGC65_RS03675	SIS domain-containing protein	CGC65_RS03675			HMPREF1098_RS03995					2	0	2_0
CGC65_RS03680	glycosyl transferase family 2	CGC65_RS03680			HMPREF1098_RS03990					2	0	2_0
CGC65_RS03685	hypothetical protein	CGC65_RS03685			HMPREF1098_RS03985					2	0	2_0
CGC65_RS03690	hypothetical protein	CGC65_RS03690			HMPREF1098_RS03980					2	0	2_0
CGC65_RS03695	hypothetical protein	CGC65_RS03695			HMPREF1098_RS03975					2	0	2_0
CGC65_RS03700	glucose-1-phosphate cytidylyltransferase	CGC65_RS03700			HMPREF1098_RS03970					2	0	2_0
CGC65_RS03715	LPS cholinephosphotransferase	CGC65_RS03715			HMPREF1098_RS03955					2	0	2_0
CGC65_RS03720	glycosyltransferase	CGC65_RS03720			HMPREF1098_RS03950					2	0	2_0
CGC65_RS03725	DeoR/GlpR transcriptional regulator	CGC65_RS03725			HMPREF1098_RS03945					2	0	2_0
CGC65_RS03730	carbohydrate kinase	CGC65_RS03730			HMPREF1098_RS03940					2	0	2_0
CGC65_RS03735	sgc region protein SgcQ	CGC65_RS03735			HMPREF1098_RS03935					2	0	2_0
CGC65_RS03740	ribulose-phosphate 3-epimerase	CGC65_RS03740			HMPREF1098_RS03930					2	0	2_0
CGC65_RS03745	L-ribulose-5-phosphate 3-epimerase	CGC65_RS03745			HMPREF1098_RS03925					2	0	2_0
CGC65_RS03750	L-ribulose-5-phosphate 4-epimerase	CGC65_RS03750			HMPREF1098_RS03920					2	0	2_0
CGC65_RS03755	ribulokinase	CGC65_RS03755			HMPREF1098_RS03915					2	0	2_0
CGC65_RS03760	hypothetical protein	CGC65_RS03760			HMPREF1098_RS03910					2	0	2_0
CGC65_RS03765	sensor histidine kinase	CGC65_RS03765			HMPREF1098_RS03905					2	0	2_0
CGC65_RS03770	DNA-binding response regulator	CGC65_RS03770			HMPREF1098_RS03900					2	0	2_0
CGC65_RS03780	ABC transporter permease	CGC65_RS03780			HMPREF1098_RS03890					2	0	2_0
CGC65_RS03785	ABC transporter permease	CGC65_RS03785			HMPREF1098_RS03885					2	0	2_0
CGC65_RS03790	autoinducer 2 ABC transporter substrate-binding protein	CGC65_RS03790			HMPREF1098_RS03880					2	0	2_0
CGC65_RS03795	TetR/AcrR family transcriptional regulator	CGC65_RS03795			HMPREF1098_RS03875					2	0	2_0
CGC65_RS03800	TolC family protein	CGC65_RS03800			HMPREF1098_RS03870					2	0	2_0
CGC65_RS03805	hypothetical protein	CGC65_RS03805			HMPREF1098_RS03865					2	0	2_0
CGC65_RS03810	HPr family phosphocarrier protein	CGC65_RS03810			HMPREF1098_RS03860					2	0	2_0
CGC65_RS03820	hypothetical protein	CGC65_RS03820			HMPREF1098_RS03850					2	0	2_0
CGC65_RS03825	hypothetical protein	CGC65_RS03825			HMPREF1098_RS03845					2	0	2_0
CGC65_RS03830	hypothetical protein	CGC65_RS03830			HMPREF1098_RS03840					2	0	2_0
CGC65_RS03840	GGDEF domain-containing protein	CGC65_RS03840	CLORAM_RS03025							2	0	2_0
CGC65_RS03855	N-acetyltransferase	CGC65_RS03855			HMPREF1098_RS03800					2	0	2_0
CGC65_RS03860	hypothetical protein	CGC65_RS03860			HMPREF1098_RS03795					2	0	2_0
CGC65_RS03865	DUF624 domain-containing protein	CGC65_RS03865			HMPREF1098_RS03790					2	0	2_0
CGC65_RS03880	hypothetical protein	CGC65_RS03880			HMPREF1098_RS03775					2	0	2_0
CGC65_RS03885	stage II sporulation protein R	CGC65_RS03885			HMPREF1098_RS03770					2	0	2_0
CGC65_RS03895	DUF1934 domain-containing protein	CGC65_RS03895			HMPREF1098_RS03760					2	0	2_0
CGC65_RS03900	hypothetical protein	CGC65_RS03900			HMPREF1098_RS03755					2	0	2_0
CGC65_RS03915	XRE family transcriptional regulator	CGC65_RS03915			HMPREF1098_RS03705					2	0	2_0
CGC65_RS03920	DUF401 domain-containing protein	CGC65_RS03920			HMPREF1098_RS03445;HMPREF1098_RS03685					2	0	2_0
CGC65_RS03945	NAD(P)/FAD-dependent oxidoreductase	CGC65_RS03945			HMPREF1098_RS03660					2	0	2_0
CGC65_RS03950	nitrate reductase subunit beta	CGC65_RS03950			HMPREF1098_RS03655					2	0	2_0
CGC65_RS03985	CDP-alcohol phosphatidyltransferase family protein	CGC65_RS03985			HMPREF1098_RS03640					2	0	2_0
CGC65_RS03990	MurR/RpiR family transcriptional regulator	CGC65_RS03990			HMPREF1098_RS03635					2	0	2_0
CGC65_RS03995	LacI family DNA-binding transcriptional regulator	CGC65_RS03995			HMPREF1098_RS03630					2	0	2_0
CGC65_RS04000	ABC transporter substrate-binding protein	CGC65_RS04000			HMPREF1098_RS03625					2	0	2_0
CGC65_RS04005	sugar ABC transporter permease	CGC65_RS04005			HMPREF1098_RS03620					2	0	2_0
CGC65_RS04010	carbohydrate ABC transporter permease	CGC65_RS04010			HMPREF1098_RS03615					2	0	2_0
CGC65_RS04015	hypothetical protein	CGC65_RS04015			HMPREF1098_RS03610					2	0	2_0
CGC65_RS04020	sugar ABC transporter substrate-binding protein	CGC65_RS04020			HMPREF1098_RS03600					2	0	2_0
CGC65_RS04025	N-acyl homoserine lactonase family protein	CGC65_RS04025			HMPREF1098_RS03595					2	0	2_0
CGC65_RS04035	ABC transporter permease	CGC65_RS04035			HMPREF1098_RS03585					2	0	2_0
CGC65_RS04040	DNA-binding response regulator	CGC65_RS04040			HMPREF1098_RS03580					2	0	2_0
CGC65_RS04045	sensor histidine kinase	CGC65_RS04045			HMPREF1098_RS03575					2	0	2_0
CGC65_RS04050	sugar ABC transporter ATP-binding protein	CGC65_RS04050			HMPREF1098_RS03570					2	0	2_0
CGC65_RS04055	hypothetical protein	CGC65_RS04055			HMPREF1098_RS03555					2	0	2_0
CGC65_RS04070	sodium pump decarboxylase gamma subunit	CGC65_RS04070			HMPREF1098_RS03540					2	0	2_0
CGC65_RS04075	acetyl-CoA carboxylase biotin carboxyl carrier protein subunit	CGC65_RS04075			HMPREF1098_RS03535					2	0	2_0
CGC65_RS04135	peptidase	CGC65_RS04135			HMPREF1098_RS03520					2	0	2_0
CGC65_RS04145	AraC family transcriptional regulator	CGC65_RS04145			HMPREF1098_RS03510					2	0	2_0
CGC65_RS04160	GNAT family N-acetyltransferase	CGC65_RS04160			HMPREF1098_RS03500					2	0	2_0
CGC65_RS04165	cell wall-binding protein	CGC65_RS04165			HMPREF1098_RS03490					2	0	2_0
CGC65_RS04180	shikimate kinase	CGC65_RS04180			HMPREF1098_RS03475					2	0	2_0
CGC65_RS04185	hypothetical protein	CGC65_RS04185			HMPREF1098_RS03470					2	0	2_0
CGC65_RS04190	peptidoglycan glycosyltransferase	CGC65_RS04190			HMPREF1098_RS03465					2	0	2_0
CGC65_RS04195	TetR/AcrR family transcriptional regulator	CGC65_RS04195			HMPREF1098_RS03435					2	0	2_0
CGC65_RS04200	hypothetical protein	CGC65_RS04200			HMPREF1098_RS03430					2	0	2_0
CGC65_RS04210	alpha/beta hydrolase	CGC65_RS04210			HMPREF1098_RS03425					2	0	2_0
CGC65_RS04215	peptide synthetase	CGC65_RS04215			HMPREF1098_RS03420					2	0	2_0
CGC65_RS04220	acyl carrier protein	CGC65_RS04220			HMPREF1098_RS03415					2	0	2_0
CGC65_RS04285	sodium:solute symporter	CGC65_RS04285			HMPREF1098_RS03390					2	0	2_0
CGC65_RS04290	YhcH/YjgK/YiaL family protein	CGC65_RS04290			HMPREF1098_RS03385					2	0	2_0
CGC65_RS04295	ROK family protein	CGC65_RS04295			HMPREF1098_RS03380					2	0	2_0
CGC65_RS04300	MurR/RpiR family transcriptional regulator	CGC65_RS04300			HMPREF1098_RS03375					2	0	2_0
CGC65_RS04305	hypothetical protein	CGC65_RS04305			HMPREF1098_RS03370					2	0	2_0
CGC65_RS04320	GntR family transcriptional regulator	CGC65_RS04320			HMPREF1098_RS03365					2	0	2_0
CGC65_RS04330	LysR family transcriptional regulator	CGC65_RS04330			HMPREF1098_RS03355					2	0	2_0
CGC65_RS04350	ATP-binding protein	CGC65_RS04350			HMPREF1098_RS03350					2	0	2_0
CGC65_RS04355	DNA-binding response regulator	CGC65_RS04355			HMPREF1098_RS03345					2	0	2_0
CGC65_RS04360	amino acid permease	CGC65_RS04360			HMPREF1098_RS03340					2	0	2_0
CGC65_RS04365	amidohydrolase family protein	CGC65_RS04365			HMPREF1098_RS03335					2	0	2_0
CGC65_RS04375	hypothetical protein	CGC65_RS04375			HMPREF1098_RS03325					2	0	2_0
CGC65_RS04380	hypothetical protein	CGC65_RS04380			HMPREF1098_RS03320					2	0	2_0
CGC65_RS04385	DUF4040 domain-containing protein	CGC65_RS04385			HMPREF1098_RS03315					2	0	2_0
CGC65_RS04420	type II toxin-antitoxin system PemK/MazF family toxin	CGC65_RS04420			HMPREF1098_RS03280					2	0	2_0
CGC65_RS04425	DUF134 domain-containing protein	CGC65_RS04425			HMPREF1098_RS03275					2	0	2_0
CGC65_RS04430	dinitrogenase iron-molybdenum cofactor biosynthesis protein	CGC65_RS04430			HMPREF1098_RS03270					2	0	2_0
CGC65_RS04440	carbohydrate ABC transporter permease	CGC65_RS04440			HMPREF1098_RS26170					2	0	2_0
CGC65_RS04520	QueT transporter family protein	CGC65_RS04520			HMPREF1098_RS03225					2	0	2_0
CGC65_RS04530	DnaD domain protein	CGC65_RS04530			HMPREF1098_RS03215					2	0	2_0
CGC65_RS04545	acyltransferase	CGC65_RS04545			HMPREF1098_RS03200					2	0	2_0
CGC65_RS04555	regulatory protein RecX	CGC65_RS04555			HMPREF1098_RS03190					2	0	2_0
CGC65_RS04595	hypothetical protein	CGC65_RS04595			HMPREF1098_RS03150					2	0	2_0
CGC65_RS04605	ABC transporter ATP-binding protein	CGC65_RS04605			HMPREF1098_RS19995					2	0	2_0
CGC65_RS04620	hypothetical protein	CGC65_RS04620			HMPREF1098_RS03145					2	0	2_0
CGC65_RS04630	N-acetyltransferase	CGC65_RS04630			HMPREF1098_RS03135					2	0	2_0
CGC65_RS04670	GntR family transcriptional regulator	CGC65_RS04670			HMPREF1098_RS03100					2	0	2_0
CGC65_RS04675	chlorophyll synthesis pathway protein BchC	CGC65_RS04675			HMPREF1098_RS03070					2	0	2_0
CGC65_RS04690	TRAP transporter large permease	CGC65_RS04690;CGC65_RS17615			HMPREF1098_RS11610;HMPREF1098_RS13405					2	0	2_0
CGC65_RS04710	ABC transporter substrate-binding protein	CGC65_RS04710			HMPREF1098_RS03055					2	0	2_0
CGC65_RS04715	sugar ABC transporter permease	CGC65_RS04715			HMPREF1098_RS03050					2	0	2_0
CGC65_RS04720	carbohydrate ABC transporter permease	CGC65_RS04720			HMPREF1098_RS03045					2	0	2_0
CGC65_RS04730	sugar phosphate isomerase/epimerase	CGC65_RS04730			HMPREF1098_RS03035					2	0	2_0
CGC65_RS04760	hypothetical protein	CGC65_RS04760			HMPREF1098_RS03030					2	0	2_0
CGC65_RS04765	deoxyribose-phosphate aldolase	CGC65_RS04765			HMPREF1098_RS03025					2	0	2_0
CGC65_RS04770	ABC transporter substrate-binding protein	CGC65_RS04770			HMPREF1098_RS03020					2	0	2_0
CGC65_RS04780	iron ABC transporter permease	CGC65_RS04780			HMPREF1098_RS03010					2	0	2_0
CGC65_RS04785	sensor histidine kinase	CGC65_RS04785			HMPREF1098_RS03005					2	0	2_0
CGC65_RS04790	DNA-binding response regulator	CGC65_RS04790			HMPREF1098_RS03000					2	0	2_0
CGC65_RS04795	M23 family peptidase	CGC65_RS04795			HMPREF1098_RS02995					2	0	2_0
CGC65_RS04800	LacI family transcriptional regulator	CGC65_RS04800			HMPREF1098_RS02990					2	0	2_0
CGC65_RS04805	iron ABC transporter permease	CGC65_RS04805			HMPREF1098_RS02985					2	0	2_0
CGC65_RS04815	hypothetical protein	CGC65_RS04815			HMPREF1098_RS02975					2	0	2_0
CGC65_RS04820	hypothetical protein	CGC65_RS04820			HMPREF1098_RS02970					2	0	2_0
CGC65_RS04830	NADH-dependent alcohol dehydrogenase	CGC65_RS04830			HMPREF1098_RS02965					2	0	2_0
CGC65_RS04835	nitroreductase	CGC65_RS04835			HMPREF1098_RS02960					2	0	2_0
CGC65_RS04840	ECF transporter S component	CGC65_RS04840			HMPREF1098_RS02955					2	0	2_0
CGC65_RS04860	DUF1700 domain-containing protein	CGC65_RS04860			HMPREF1098_RS02925					2	0	2_0
CGC65_RS04865	hydrolase Nlp/P60	CGC65_RS04865			HMPREF1098_RS02920					2	0	2_0
CGC65_RS04870	hydrolase Nlp/P60	CGC65_RS04870			HMPREF1098_RS02915					2	0	2_0
CGC65_RS04875	cold-shock protein	CGC65_RS04875;CGC65_RS19135			HMPREF1098_RS02910					2	0	2_0
CGC65_RS04880	hypothetical protein	CGC65_RS04880			HMPREF1098_RS02860					2	0	2_0
CGC65_RS04885	rhodanese-like domain-containing protein	CGC65_RS04885			HMPREF1098_RS02855					2	0	2_0
CGC65_RS04900	hypothetical protein	CGC65_RS04900			HMPREF1098_RS02840					2	0	2_0
CGC65_RS04905	non-canonical purine NTP pyrophosphatase, RdgB/HAM1 family	CGC65_RS04905			HMPREF1098_RS02835					2	0	2_0
CGC65_RS04930	PRD domain-containing protein	CGC65_RS04930			HMPREF1098_RS02815					2	0	2_0
CGC65_RS04935	PTS mannose transporter subunit IIAB	CGC65_RS04935			HMPREF1098_RS02810					2	0	2_0
CGC65_RS04940	PTS mannose/fructose/sorbose transporter subunit IIB	CGC65_RS04940			HMPREF1098_RS02805					2	0	2_0
CGC65_RS04945	hypothetical protein	CGC65_RS04945			HMPREF1098_RS02800					2	0	2_0
CGC65_RS04950	aminopeptidase P family protein	CGC65_RS04950			HMPREF1098_RS02795					2	0	2_0
CGC65_RS04955	sugar O-acetyltransferase	CGC65_RS04955	CLORAM_RS14515							2	0	2_0
CGC65_RS04960	hypothetical protein	CGC65_RS04960			HMPREF1098_RS02790					2	0	2_0
CGC65_RS04965	four-carbon acid sugar kinase family protein	CGC65_RS04965			HMPREF1098_RS02785					2	0	2_0
CGC65_RS04975	glycerate kinase	CGC65_RS04975			HMPREF1098_RS02775					2	0	2_0
CGC65_RS04980	2-keto-3-deoxygluconate permease	CGC65_RS04980			HMPREF1098_RS02770					2	0	2_0
CGC65_RS04990	hypothetical protein	CGC65_RS04990			HMPREF1098_RS02760					2	0	2_0
CGC65_RS05000	alanine racemase	CGC65_RS05000			HMPREF1098_RS02750					2	0	2_0
CGC65_RS05005	ABC transporter permease	CGC65_RS05005			HMPREF1098_RS02745					2	0	2_0
CGC65_RS05010	ABC transporter permease	CGC65_RS05010			HMPREF1098_RS02740					2	0	2_0
CGC65_RS05025	peptide ABC transporter substrate-binding protein	CGC65_RS05025;CGC65_RS18145			HMPREF1098_RS02725;HMPREF1098_RS12895					2	0	2_0
CGC65_RS05030	LD-carboxypeptidase	CGC65_RS05030			HMPREF1098_RS02720					2	0	2_0
CGC65_RS05170	S58 family peptidase	CGC65_RS05170			HMPREF1098_RS02700					2	0	2_0
CGC65_RS05175	sigma-54-dependent Fis family transcriptional regulator	CGC65_RS05175			HMPREF1098_RS02695					2	0	2_0
CGC65_RS05180	glutathione ABC transporter substrate-binding protein	CGC65_RS05180			HMPREF1098_RS02690					2	0	2_0
CGC65_RS05185	glutathione ABC transporter permease	CGC65_RS05185			HMPREF1098_RS02685					2	0	2_0
CGC65_RS05190	glutathione ABC transporter permease GsiD	CGC65_RS05190			HMPREF1098_RS02680					2	0	2_0
CGC65_RS05205	peptidase M55	CGC65_RS05205			HMPREF1098_RS02665					2	0	2_0
CGC65_RS05210	M42 family peptidase	CGC65_RS05210;CGC65_RS22275			HMPREF1098_RS02660;HMPREF1098_RS22585					2	0	2_0
CGC65_RS05215	gamma-glutamyl-gamma-aminobutyrate hydrolase	CGC65_RS05215			HMPREF1098_RS02655					2	0	2_0
CGC65_RS05220	(p)ppGpp synthetase	CGC65_RS05220			HMPREF1098_RS02650					2	0	2_0
CGC65_RS05225	acetamidase	CGC65_RS05225			HMPREF1098_RS02645					2	0	2_0
CGC65_RS05230	dTDP-4-dehydrorhamnose reductase	CGC65_RS05230			HMPREF1098_RS02640					2	0	2_0
CGC65_RS05240	hypothetical protein	CGC65_RS05240			HMPREF1098_RS02630					2	0	2_0
CGC65_RS05255	branched-chain amino acid transport system II carrier protein	CGC65_RS05255			HMPREF1098_RS02620					2	0	2_0
CGC65_RS05265	hypothetical protein	CGC65_RS05265			HMPREF1098_RS02610					2	0	2_0
CGC65_RS05275	transcriptional regulator	CGC65_RS05275			HMPREF1098_RS02600					2	0	2_0
CGC65_RS05280	glycerate kinase	CGC65_RS05280			HMPREF1098_RS02595					2	0	2_0
CGC65_RS05290	hypothetical protein	CGC65_RS05290			HMPREF1098_RS02485					2	0	2_0
CGC65_RS05295	2-keto-3-deoxygluconate transporter	CGC65_RS05295			HMPREF1098_RS02480					2	0	2_0
CGC65_RS05305	4-hydroxythreonine-4-phosphate dehydrogenase	CGC65_RS05305			HMPREF1098_RS02470					2	0	2_0
CGC65_RS05310	tripartite tricarboxylate transporter TctB family protein	CGC65_RS05310			HMPREF1098_RS02465					2	0	2_0
CGC65_RS05315	tricarboxylate transporter	CGC65_RS05315			HMPREF1098_RS02450					2	0	2_0
CGC65_RS05320	hypothetical protein	CGC65_RS05320			HMPREF1098_RS02445					2	0	2_0
CGC65_RS05325	sugar phosphate isomerase/epimerase	CGC65_RS05325;CGC65_RS11825			HMPREF1098_RS02410;HMPREF1098_RS20130					2	0	2_0
CGC65_RS05330	hypothetical protein	CGC65_RS05330			HMPREF1098_RS02405					2	0	2_0
CGC65_RS05340	transketolase	CGC65_RS05340;CGC65_RS11835			HMPREF1098_RS02395;HMPREF1098_RS20140					2	0	2_0
CGC65_RS05345	sugar phosphate isomerase/epimerase	CGC65_RS05345			HMPREF1098_RS02390					2	0	2_0
CGC65_RS05380	NCS2 family permease	CGC65_RS05380			HMPREF1098_RS02360					2	0	2_0
CGC65_RS05385	adenine deaminase	CGC65_RS05385			HMPREF1098_RS02350;HMPREF1098_RS02355					2	0	2_0
CGC65_RS05400	membrane protein	CGC65_RS05400			HMPREF1098_RS02335					2	0	2_0
CGC65_RS05415	pyrroline-5-carboxylate reductase	CGC65_RS05415			HMPREF1098_RS02320					2	0	2_0
CGC65_RS05420	NUDIX hydrolase	CGC65_RS05420			HMPREF1098_RS02315					2	0	2_0
CGC65_RS05425	hypothetical protein	CGC65_RS05425			HMPREF1098_RS02310					2	0	2_0
CGC65_RS05445	exonuclease	CGC65_RS05445			HMPREF1098_RS02290					2	0	2_0
CGC65_RS05450	Holliday junction branch migration protein RuvA	CGC65_RS05450			HMPREF1098_RS02285					2	0	2_0
CGC65_RS05460	cell division protein ZapA	CGC65_RS05460			HMPREF1098_RS02275					2	0	2_0
CGC65_RS05480	LysR family transcriptional regulator	CGC65_RS05480			HMPREF1098_RS02255					2	0	2_0
CGC65_RS05485	agmatinase	CGC65_RS05485			HMPREF1098_RS02250					2	0	2_0
CGC65_RS05490	transporter	CGC65_RS05490			HMPREF1098_RS02245					2	0	2_0
CGC65_RS05495	molybdopterin dehydrogenase	CGC65_RS05495			HMPREF1098_RS02240					2	0	2_0
CGC65_RS05515	LacI family DNA-binding transcriptional regulator	CGC65_RS05515			HMPREF1098_RS02190					2	0	2_0
CGC65_RS05520	sugar phosphate isomerase/epimerase	CGC65_RS05520			HMPREF1098_RS02185					2	0	2_0
CGC65_RS05525	sugar ABC transporter substrate-binding protein	CGC65_RS05525			HMPREF1098_RS02180					2	0	2_0
CGC65_RS05535	ABC transporter permease	CGC65_RS05535			HMPREF1098_RS02170					2	0	2_0
CGC65_RS05540	gfo/Idh/MocA family oxidoreductase	CGC65_RS05540			HMPREF1098_RS02165					2	0	2_0
CGC65_RS05545	sugar phosphate isomerase/epimerase	CGC65_RS05545			HMPREF1098_RS02160					2	0	2_0
CGC65_RS05550	pyridine nucleotide-disulfide oxidoreductase	CGC65_RS05550			HMPREF1098_RS02155					2	0	2_0
CGC65_RS05560	LacI family transcriptional regulator	CGC65_RS05560			HMPREF1098_RS02145					2	0	2_0
CGC65_RS05565	hypothetical protein	CGC65_RS05565			HMPREF1098_RS02140					2	0	2_0
CGC65_RS05570	sugar ABC transporter substrate-binding protein	CGC65_RS05570			HMPREF1098_RS02135					2	0	2_0
CGC65_RS05575	sugar ABC transporter permease	CGC65_RS05575			HMPREF1098_RS02130					2	0	2_0
CGC65_RS05580	carbohydrate ABC transporter permease	CGC65_RS05580			HMPREF1098_RS02125					2	0	2_0
CGC65_RS05585	hypothetical protein	CGC65_RS05585			HMPREF1098_RS02120					2	0	2_0
CGC65_RS05590	LacI family transcriptional regulator	CGC65_RS05590			HMPREF1098_RS02115					2	0	2_0
CGC65_RS05595	sugar ABC transporter substrate-binding protein	CGC65_RS05595			HMPREF1098_RS02110					2	0	2_0
CGC65_RS05600	sugar ABC transporter permease	CGC65_RS05600			HMPREF1098_RS02105					2	0	2_0
CGC65_RS05605	carbohydrate ABC transporter permease	CGC65_RS05605			HMPREF1098_RS02100					2	0	2_0
CGC65_RS05615	dimethylmenaquinone methyltransferase	CGC65_RS05615			HMPREF1098_RS02090					2	0	2_0
CGC65_RS05710	SpoIID/LytB domain-containing protein	CGC65_RS05710			HMPREF1098_RS02065					2	0	2_0
CGC65_RS05715	M23 family peptidase	CGC65_RS05715			HMPREF1098_RS02060					2	0	2_0
CGC65_RS05795	(2Fe-2S)-binding protein	CGC65_RS05795			HMPREF1098_RS02050					2	0	2_0
CGC65_RS05805	DNA-deoxyinosine glycosylase	CGC65_RS05805			HMPREF1098_RS02040					2	0	2_0
CGC65_RS05810	DNA mismatch repair protein MutS	CGC65_RS05810			HMPREF1098_RS02035					2	0	2_0
CGC65_RS05815	AraC family transcriptional regulator	CGC65_RS05815			HMPREF1098_RS02030					2	0	2_0
CGC65_RS05820	hypothetical protein	CGC65_RS05820			HMPREF1098_RS02025					2	0	2_0
CGC65_RS05825	glycoside hydrolase family 3 protein	CGC65_RS05825			HMPREF1098_RS02020					2	0	2_0
CGC65_RS05830	DUF2000 domain-containing protein	CGC65_RS05830			HMPREF1098_RS02005					2	0	2_0
CGC65_RS05845	XRE family transcriptional regulator	CGC65_RS05845			HMPREF1098_RS01985					2	0	2_0
CGC65_RS05850	hypothetical protein	CGC65_RS05850			HMPREF1098_RS01980					2	0	2_0
CGC65_RS05865	hypothetical protein	CGC65_RS05865			HMPREF1098_RS01970					2	0	2_0
CGC65_RS05885	hypothetical protein	CGC65_RS05885			HMPREF1098_RS01955					2	0	2_0
CGC65_RS05900	nitroreductase	CGC65_RS05900			HMPREF1098_RS01945					2	0	2_0
CGC65_RS05945	arylesterase	CGC65_RS05945			HMPREF1098_RS01940					2	0	2_0
CGC65_RS05950	hypothetical protein	CGC65_RS05950			HMPREF1098_RS01935					2	0	2_0
CGC65_RS05955	arsenate reductase family protein	CGC65_RS05955			HMPREF1098_RS01930					2	0	2_0
CGC65_RS06020	hypothetical protein	CGC65_RS06020			HMPREF1098_RS01865					2	0	2_0
CGC65_RS06050	DUF305 domain-containing protein	CGC65_RS06050			HMPREF1098_RS01860					2	0	2_0
CGC65_RS06055	DNA adenine methylase	CGC65_RS06055			HMPREF1098_RS01855;HMPREF1098_RS14465					2	0	2_0
CGC65_RS06060	site-specific DNA-methyltransferase	CGC65_RS06060			HMPREF1098_RS14470					2	0	2_0
CGC65_RS06065	type II restriction endonuclease	CGC65_RS06065			HMPREF1098_RS27505;HMPREF1098_RS14480					2	0	2_0
CGC65_RS06070	DUF2992 domain-containing protein	CGC65_RS06070			HMPREF1098_RS01850					2	0	2_0
CGC65_RS06075	YafY family transcriptional regulator	CGC65_RS06075			HMPREF1098_RS01845					2	0	2_0
CGC65_RS06085	competence protein TfoX	CGC65_RS06085			HMPREF1098_RS01840					2	0	2_0
CGC65_RS06090	hypothetical protein	CGC65_RS06090			HMPREF1098_RS01835					2	0	2_0
CGC65_RS06095	DUF108 domain-containing protein	CGC65_RS06095			HMPREF1098_RS01830					2	0	2_0
CGC65_RS06100	D-isomer specific 2-hydroxyacid dehydrogenase	CGC65_RS06100			HMPREF1098_RS01825					2	0	2_0
CGC65_RS06105	hypothetical protein	CGC65_RS06105			HMPREF1098_RS01820					2	0	2_0
CGC65_RS06120	hypothetical protein	CGC65_RS06120			HMPREF1098_RS01805					2	0	2_0
CGC65_RS06125	membrane protein	CGC65_RS06125			HMPREF1098_RS01800					2	0	2_0
CGC65_RS06170	DUF1292 domain-containing protein	CGC65_RS06170			HMPREF1098_RS01755					2	0	2_0
CGC65_RS06180	hypothetical protein	CGC65_RS06180			HMPREF1098_RS01745					2	0	2_0
CGC65_RS06185	O-methyltransferase	CGC65_RS06185			HMPREF1098_RS01740					2	0	2_0
CGC65_RS06195	YdcF family protein	CGC65_RS06195			HMPREF1098_RS01730					2	0	2_0
CGC65_RS06210	DNA repair protein RecO	CGC65_RS06210			HMPREF1098_RS01715					2	0	2_0
CGC65_RS06215	hypothetical protein	CGC65_RS06215			HMPREF1098_RS01710					2	0	2_0
CGC65_RS06225	phosphatidylserine decarboxylase	CGC65_RS06225			HMPREF1098_RS01700					2	0	2_0
CGC65_RS06230	hypothetical protein	CGC65_RS06230			HMPREF1098_RS01695					2	0	2_0
CGC65_RS06250	IclR family transcriptional regulator	CGC65_RS06250			HMPREF1098_RS27500					2	0	2_0
CGC65_RS06355	hypothetical protein	CGC65_RS06355			HMPREF1098_RS18750					2	0	2_0
CGC65_RS06540	AraC family transcriptional regulator	CGC65_RS06540			HMPREF1098_RS01675					2	0	2_0
CGC65_RS06580	NupC family nucleoside transporter	CGC65_RS06580			HMPREF1098_RS01660					2	0	2_0
CGC65_RS06590	deoxyribose-phosphate aldolase	CGC65_RS06590			HMPREF1098_RS01650					2	0	2_0
CGC65_RS06600	hypothetical protein	CGC65_RS06600			HMPREF1098_RS01645					2	0	2_0
CGC65_RS06605	hypothetical protein	CGC65_RS06605			HMPREF1098_RS01640					2	0	2_0
CGC65_RS06610	hypothetical protein	CGC65_RS06610			HMPREF1098_RS01635					2	0	2_0
CGC65_RS06620	hypothetical protein	CGC65_RS06620			HMPREF1098_RS01630					2	0	2_0
CGC65_RS06625	sodium:solute symporter family protein	CGC65_RS06625			HMPREF1098_RS01625					2	0	2_0
CGC65_RS06630	DNA-binding response regulator	CGC65_RS06630			HMPREF1098_RS01620					2	0	2_0
CGC65_RS06635	ATP-binding protein	CGC65_RS06635			HMPREF1098_RS01615					2	0	2_0
CGC65_RS06655	hypothetical protein	CGC65_RS06655			HMPREF1098_RS01595					2	0	2_0
CGC65_RS06665	SARP family transcriptional regulator	CGC65_RS06665			HMPREF1098_RS01585					2	0	2_0
CGC65_RS06670	hypothetical protein	CGC65_RS06670			HMPREF1098_RS01580					2	0	2_0
CGC65_RS06675	SrtB family sortase	CGC65_RS06675			HMPREF1098_RS01575					2	0	2_0
CGC65_RS06680	hypothetical protein	CGC65_RS06680			HMPREF1098_RS27490					2	0	2_0
CGC65_RS06710	orotate phosphoribosyltransferase	CGC65_RS06710			HMPREF1098_RS01545					2	0	2_0
CGC65_RS06765	branched-chain amino acid ABC transporter permease	CGC65_RS06765			HMPREF1098_RS01530					2	0	2_0
CGC65_RS06775	branched-chain amino acid ABC transporter substrate-binding protein	CGC65_RS06775			HMPREF1098_RS01520					2	0	2_0
CGC65_RS06780	AraC family transcriptional regulator	CGC65_RS06780			HMPREF1098_RS01515					2	0	2_0
CGC65_RS06785	diaminopimelate epimerase	CGC65_RS06785			HMPREF1098_RS01510					2	0	2_0
CGC65_RS06795	ANTAR domain-containing protein	CGC65_RS06795			HMPREF1098_RS01500					2	0	2_0
CGC65_RS06815	N-acetylmuramoyl-L-alanine amidase	CGC65_RS06815			HMPREF1098_RS01485					2	0	2_0
CGC65_RS06825	exodeoxyribonuclease III	CGC65_RS06825			HMPREF1098_RS01475					2	0	2_0
CGC65_RS06830	PTS system, IIBC component	CGC65_RS06830			HMPREF1098_RS01470					2	0	2_0
CGC65_RS06835	LacI family transcriptional regulator	CGC65_RS06835			HMPREF1098_RS01465					2	0	2_0
CGC65_RS06845	anaerobic ribonucleoside-triphosphate reductase activating protein	CGC65_RS06845			HMPREF1098_RS01455					2	0	2_0
CGC65_RS06850	LacI family transcriptional regulator	CGC65_RS06850			HMPREF1098_RS01450					2	0	2_0
CGC65_RS06855	sugar ABC transporter substrate-binding protein	CGC65_RS06855			HMPREF1098_RS01445					2	0	2_0
CGC65_RS06920	bifunctional diaminohydroxyphosphoribosylaminopyrimidine deaminase/5-amino-6-(5-phosphoribosylamino)uracil reductase RibD	CGC65_RS06920			HMPREF1098_RS01420					2	0	2_0
CGC65_RS06925	cytidylate kinase-like family protein	CGC65_RS06925			HMPREF1098_RS01415					2	0	2_0
CGC65_RS06955	CarD family transcriptional regulator	CGC65_RS06955			HMPREF1098_RS01385					2	0	2_0
CGC65_RS06965	CPBP family intramembrane metalloprotease	CGC65_RS06965			HMPREF1098_RS01375					2	0	2_0
CGC65_RS06975	hypothetical protein	CGC65_RS06975			HMPREF1098_RS01365					2	0	2_0
CGC65_RS07020	phosphatase PAP2 family protein	CGC65_RS07020			HMPREF1098_RS01355					2	0	2_0
CGC65_RS07025	MurR/RpiR family transcriptional regulator	CGC65_RS07025			HMPREF1098_RS01350					2	0	2_0
CGC65_RS07045	AraC family transcriptional regulator	CGC65_RS07045			HMPREF1098_RS01330					2	0	2_0
CGC65_RS07050	sugar ABC transporter substrate-binding protein	CGC65_RS07050			HMPREF1098_RS01325					2	0	2_0
CGC65_RS07055	sugar ABC transporter permease	CGC65_RS07055			HMPREF1098_RS01320					2	0	2_0
CGC65_RS07060	carbohydrate ABC transporter permease	CGC65_RS07060			HMPREF1098_RS01315					2	0	2_0
CGC65_RS07065	D-galactonate dehydratase	CGC65_RS07065;CGC65_RS29165			HMPREF1098_RS01310;HMPREF1098_RS15150					2	0	2_0
CGC65_RS07070	thioredoxin-dependent thiol peroxidase	CGC65_RS07070			HMPREF1098_RS01305					2	0	2_0
CGC65_RS07080	MFS transporter	CGC65_RS07080			HMPREF1098_RS01295					2	0	2_0
CGC65_RS07095	diacylglycerol kinase family lipid kinase	CGC65_RS07095			HMPREF1098_RS01280					2	0	2_0
CGC65_RS07110	ribonuclease III	CGC65_RS07110			HMPREF1098_RS01265					2	0	2_0
CGC65_RS07120	transglutaminase domain-containing protein	CGC65_RS07120			HMPREF1098_RS01255					2	0	2_0
CGC65_RS07125	type II secretion system F family protein	CGC65_RS07125			HMPREF1098_RS01250					2	0	2_0
CGC65_RS07130	hypothetical protein	CGC65_RS07130			HMPREF1098_RS01245					2	0	2_0
CGC65_RS07135	DUF4860 domain-containing protein	CGC65_RS07135			HMPREF1098_RS01240					2	0	2_0
CGC65_RS07140	hypothetical protein	CGC65_RS07140			HMPREF1098_RS01235					2	0	2_0
CGC65_RS07145	hypothetical protein	CGC65_RS07145			HMPREF1098_RS01230					2	0	2_0
CGC65_RS07175	hypothetical protein	CGC65_RS07175			HMPREF1098_RS00850					2	0	2_0
CGC65_RS07190	branched-chain amino acid transporter permease AzlD	CGC65_RS07190			HMPREF1098_RS00835					2	0	2_0
CGC65_RS07195	azaleucine resistance protein AzlC	CGC65_RS07195			HMPREF1098_RS00830					2	0	2_0
CGC65_RS07205	hypothetical protein	CGC65_RS07205			HMPREF1098_RS00820					2	0	2_0
CGC65_RS07210	PLP-dependent aminotransferase family protein	CGC65_RS07210			HMPREF1098_RS00815					2	0	2_0
CGC65_RS07215	hypothetical protein	CGC65_RS07215			HMPREF1098_RS00810					2	0	2_0
CGC65_RS07220	hypothetical protein	CGC65_RS07220			HMPREF1098_RS00805					2	0	2_0
CGC65_RS07225	co-chaperone GroES	CGC65_RS07225			HMPREF1098_RS00800					2	0	2_0
CGC65_RS07260	amidohydrolase	CGC65_RS07260			HMPREF1098_RS26140					2	0	2_0
CGC65_RS07265	amino acid ABC transporter ATP-binding protein	CGC65_RS07265			HMPREF1098_RS26135					2	0	2_0
CGC65_RS07270	hypothetical protein	CGC65_RS07270			HMPREF1098_RS26130					2	0	2_0
CGC65_RS07275	amino acid ABC transporter permease	CGC65_RS07275			HMPREF1098_RS26125					2	0	2_0
CGC65_RS07285	TVP38/TMEM64 family protein	CGC65_RS07285			HMPREF1098_RS12295					2	0	2_0
CGC65_RS07300	TVP38/TMEM64 family protein	CGC65_RS07300			HMPREF1098_RS12275					2	0	2_0
CGC65_RS07305	(Fe-S)-binding protein	CGC65_RS07305			HMPREF1098_RS12280					2	0	2_0
CGC65_RS07345	DUF5131 domain-containing protein	CGC65_RS07345			HMPREF1098_RS26680					2	0	2_0
CGC65_RS07355	adenylyl-sulfate reductase	CGC65_RS07355			HMPREF1098_RS26670					2	0	2_0
CGC65_RS07410	abortive infection protein	CGC65_RS07410			HMPREF1098_RS23765					2	0	2_0
CGC65_RS07415	RloB domain-containing protein	CGC65_RS07415			HMPREF1098_RS23770					2	0	2_0
CGC65_RS07465	hypothetical protein	CGC65_RS07465;CGC65_RS08790			HMPREF1098_RS08760;HMPREF1098_RS23830					2	0	2_0
CGC65_RS07470	hypothetical protein	CGC65_RS07470;CGC65_RS08795			HMPREF1098_RS08765;HMPREF1098_RS23835					2	0	2_0
CGC65_RS07500	DUF3852 domain-containing protein	CGC65_RS07500			HMPREF1098_RS08810					2	0	2_0
CGC65_RS07535	DUF87 domain-containing protein	CGC65_RS07535;CGC65_RS08885;CGC65_RS13560			HMPREF1098_RS08860;HMPREF1098_RS23945					2	0	2_0
CGC65_RS07540	hypothetical protein	CGC65_RS07540;CGC65_RS08890			HMPREF1098_RS08865;HMPREF1098_RS23950					2	0	2_0
CGC65_RS07595	conjugal transfer protein TraG	CGC65_RS07595;CGC65_RS08950;CGC65_RS13650			HMPREF1098_RS08925;HMPREF1098_RS14355;HMPREF1098_RS24005					2	0	2_0
CGC65_RS07625	hypothetical protein	CGC65_RS07625			HMPREF1098_RS22450					2	0	2_0
CGC65_RS07630	ABC transporter permease	CGC65_RS07630			HMPREF1098_RS22455					2	0	2_0
CGC65_RS07635	ABC transporter permease	CGC65_RS07635			HMPREF1098_RS22460					2	0	2_0
CGC65_RS07650	DUF523 domain-containing protein	CGC65_RS07650			HMPREF1098_RS22475					2	0	2_0
CGC65_RS07730	hypothetical protein	CGC65_RS07730		HMPREF1202_RS03140;HMPREF1202_RS04270						2	0	2_0
CGC65_RS07740	IS200/IS605 family transposase	CGC65_RS07740;CGC65_RS08495	CLORAM_RS01550;CLORAM_RS00720							2	0	2_0
CGC65_RS07815	ABC transporter permease	CGC65_RS07815			HMPREF1098_RS22200					2	0	2_0
CGC65_RS07820	sugar ABC transporter ATP-binding protein	CGC65_RS07820			HMPREF1098_RS22205					2	0	2_0
CGC65_RS07885	ferrous iron transport protein A	CGC65_RS07885			HMPREF1098_RS00785					2	0	2_0
CGC65_RS07890	metal-dependent transcriptional regulator	CGC65_RS07890			HMPREF1098_RS00780					2	0	2_0
CGC65_RS07895	hypothetical protein	CGC65_RS07895			HMPREF1098_RS00775					2	0	2_0
CGC65_RS07900	hypothetical protein	CGC65_RS07900			HMPREF1098_RS00770					2	0	2_0
CGC65_RS07905	GntR family transcriptional regulator	CGC65_RS07905			HMPREF1098_RS00765					2	0	2_0
CGC65_RS07910	hypothetical protein	CGC65_RS07910			HMPREF1098_RS00760					2	0	2_0
CGC65_RS07970	hypothetical protein	CGC65_RS07970			HMPREF1098_RS00740					2	0	2_0
CGC65_RS07975	peptidase	CGC65_RS07975			HMPREF1098_RS00735					2	0	2_0
CGC65_RS07990	HAMP domain-containing protein	CGC65_RS07990			HMPREF1098_RS00730					2	0	2_0
CGC65_RS07995	response regulator	CGC65_RS07995			HMPREF1098_RS00725					2	0	2_0
CGC65_RS08000	TRAP transporter substrate-binding protein DctP	CGC65_RS08000			HMPREF1098_RS00720					2	0	2_0
CGC65_RS08005	hypothetical protein	CGC65_RS08005			HMPREF1098_RS00715					2	0	2_0
CGC65_RS08010	LacI family transcriptional regulator	CGC65_RS08010			HMPREF1098_RS00710					2	0	2_0
CGC65_RS08015	C4-dicarboxylate ABC transporter substrate-binding protein	CGC65_RS08015			HMPREF1098_RS00705					2	0	2_0
CGC65_RS08020	TRAP transporter small permease	CGC65_RS08020			HMPREF1098_RS00700					2	0	2_0
CGC65_RS08025	TRAP transporter large permease	CGC65_RS08025			HMPREF1098_RS00695					2	0	2_0
CGC65_RS08060	hypothetical protein	CGC65_RS08060			HMPREF1098_RS00680					2	0	2_0
CGC65_RS08065	ABC transporter ATP-binding protein	CGC65_RS08065			HMPREF1098_RS00675					2	0	2_0
CGC65_RS08070	ABC transporter permease	CGC65_RS08070			HMPREF1098_RS00670					2	0	2_0
CGC65_RS08075	DNA-binding response regulator	CGC65_RS08075			HMPREF1098_RS00665					2	0	2_0
CGC65_RS08080	sensor histidine kinase	CGC65_RS08080;CGC65_RS25035			HMPREF1098_RS00660;HMPREF1098_RS21630					2	0	2_0
CGC65_RS08090	iron ABC transporter substrate-binding protein	CGC65_RS08090			HMPREF1098_RS00655					2	0	2_0
CGC65_RS08095	iron ABC transporter permease	CGC65_RS08095			HMPREF1098_RS00650					2	0	2_0
CGC65_RS08105	ABC transporter substrate-binding protein	CGC65_RS08105			HMPREF1098_RS00640					2	0	2_0
CGC65_RS08110	sensor histidine kinase	CGC65_RS08110			HMPREF1098_RS00635					2	0	2_0
CGC65_RS08115	DNA-binding response regulator	CGC65_RS08115			HMPREF1098_RS00630					2	0	2_0
CGC65_RS08120	MATE family efflux transporter	CGC65_RS08120			HMPREF1098_RS00625					2	0	2_0
CGC65_RS08125	MerR family DNA-binding transcriptional regulator	CGC65_RS08125			HMPREF1098_RS00620					2	0	2_0
CGC65_RS08135	hypothetical protein	CGC65_RS08135			HMPREF1098_RS00615					2	0	2_0
CGC65_RS08140	DNA-binding response regulator	CGC65_RS08140			HMPREF1098_RS00610					2	0	2_0
CGC65_RS08145	sensor histidine kinase	CGC65_RS08145			HMPREF1098_RS00605					2	0	2_0
CGC65_RS08150	iron ABC transporter permease	CGC65_RS08150			HMPREF1098_RS00600					2	0	2_0
CGC65_RS08160	iron ABC transporter substrate-binding protein	CGC65_RS08160			HMPREF1098_RS00590					2	0	2_0
CGC65_RS08205	XRE family transcriptional regulator	CGC65_RS08205			HMPREF1098_RS00585					2	0	2_0
CGC65_RS08210	rubrerythrin family protein	CGC65_RS08210			HMPREF1098_RS00580					2	0	2_0
CGC65_RS08215	HAD family phosphatase	CGC65_RS08215			HMPREF1098_RS00575					2	0	2_0
CGC65_RS08220	metallophosphoesterase	CGC65_RS08220			HMPREF1098_RS00570					2	0	2_0
CGC65_RS08225	segregation and condensation protein A	CGC65_RS08225			HMPREF1098_RS00565					2	0	2_0
CGC65_RS08235	sporulation protein	CGC65_RS08235			HMPREF1098_RS00555					2	0	2_0
CGC65_RS08240	XRE family transcriptional regulator	CGC65_RS08240			HMPREF1098_RS00550					2	0	2_0
CGC65_RS08245	XRE family transcriptional regulator	CGC65_RS08245			HMPREF1098_RS00545					2	0	2_0
CGC65_RS08255	tetratricopeptide repeat protein	CGC65_RS08255			HMPREF1098_RS00535					2	0	2_0
CGC65_RS08265	ribonucleoside triphosphate reductase	CGC65_RS08265;CGC65_RS15085			HMPREF1098_RS00525;HMPREF1098_RS21155					2	0	2_0
CGC65_RS08270	hypothetical protein	CGC65_RS08270			HMPREF1098_RS00520					2	0	2_0
CGC65_RS08280	aldolase	CGC65_RS08280			HMPREF1098_RS00515					2	0	2_0
CGC65_RS08285	transporter	CGC65_RS08285			HMPREF1098_RS00510					2	0	2_0
CGC65_RS08290	TRAP transporter small permease	CGC65_RS08290			HMPREF1098_RS00505					2	0	2_0
CGC65_RS08295	TRAP transporter large permease	CGC65_RS08295			HMPREF1098_RS00500					2	0	2_0
CGC65_RS08300	FadR family transcriptional regulator	CGC65_RS08300			HMPREF1098_RS00495					2	0	2_0
CGC65_RS08305	XRE family transcriptional regulator	CGC65_RS08305			HMPREF1098_RS00490					2	0	2_0
CGC65_RS08330	hypothetical protein	CGC65_RS08330			HMPREF1098_RS00480					2	0	2_0
CGC65_RS08335	helicase-exonuclease AddAB, AddB subunit	CGC65_RS08335			HMPREF1098_RS00475					2	0	2_0
CGC65_RS08345	ketopantoate reductase family protein	CGC65_RS08345			HMPREF1098_RS00465					2	0	2_0
CGC65_RS08355	dihydrofolate reductase	CGC65_RS08355			HMPREF1098_RS00455					2	0	2_0
CGC65_RS08360	dihydrofolate reductase	CGC65_RS08360			HMPREF1098_RS00450					2	0	2_0
CGC65_RS08365	aldose 1-epimerase family protein	CGC65_RS08365			HMPREF1098_RS00445					2	0	2_0
CGC65_RS08385	sortase	CGC65_RS08385;CGC65_RS30675			HMPREF1098_RS00425					2	0	2_0
CGC65_RS08390	MATE family efflux transporter	CGC65_RS08390			HMPREF1098_RS00420					2	0	2_0
CGC65_RS08410	dihydrouridine synthase	CGC65_RS08410			HMPREF1098_RS00400					2	0	2_0
CGC65_RS08415	superoxide dismutase family protein	CGC65_RS08415			HMPREF1098_RS00395					2	0	2_0
CGC65_RS08420	hypothetical protein	CGC65_RS08420			HMPREF1098_RS00390					2	0	2_0
CGC65_RS08425	transcription elongation factor GreA	CGC65_RS08425			HMPREF1098_RS00385					2	0	2_0
CGC65_RS08435	helix-turn-helix domain-containing protein	CGC65_RS08435			HMPREF1098_RS00375					2	0	2_0
CGC65_RS08440	ATP-binding protein	CGC65_RS08440			HMPREF1098_RS00370					2	0	2_0
CGC65_RS08445	doubled motif LPXTG anchor domain-containing protein	CGC65_RS08445			HMPREF1098_RS00360					2	0	2_0
CGC65_RS08510	cytidylate kinase-like family protein	CGC65_RS08510			HMPREF1098_RS00325					2	0	2_0
CGC65_RS08515	MarR family transcriptional regulator	CGC65_RS08515			HMPREF1098_RS00320					2	0	2_0
CGC65_RS08520	hypothetical protein	CGC65_RS08520			HMPREF1098_RS00315					2	0	2_0
CGC65_RS08525	ABC transporter permease	CGC65_RS08525			HMPREF1098_RS00310					2	0	2_0
CGC65_RS08530	ABC transporter permease	CGC65_RS08530			HMPREF1098_RS00305					2	0	2_0
CGC65_RS08535	MATE family efflux transporter	CGC65_RS08535	CLORAM_RS05650							2	0	2_0
CGC65_RS08540	MurR/RpiR family transcriptional regulator	CGC65_RS08540			HMPREF1098_RS00295					2	0	2_0
CGC65_RS08550	GNAT family N-acetyltransferase	CGC65_RS08550			HMPREF1098_RS00285					2	0	2_0
CGC65_RS08555	hypothetical protein	CGC65_RS08555			HMPREF1098_RS00280					2	0	2_0
CGC65_RS08560	ferrous iron transport protein A	CGC65_RS08560			HMPREF1098_RS00275					2	0	2_0
CGC65_RS08605	hypothetical protein	CGC65_RS08605			HMPREF1098_RS00250					2	0	2_0
CGC65_RS08610	HIT family protein	CGC65_RS08610			HMPREF1098_RS00245					2	0	2_0
CGC65_RS08635	DUF5058 domain-containing protein	CGC65_RS08635			HMPREF1098_RS00190					2	0	2_0
CGC65_RS08640	hypothetical protein	CGC65_RS08640			HMPREF1098_RS00185					2	0	2_0
CGC65_RS08645	peptidase T	CGC65_RS08645			HMPREF1098_RS00180					2	0	2_0
CGC65_RS08650	amidohydrolase	CGC65_RS08650			HMPREF1098_RS00175					2	0	2_0
CGC65_RS08655	hypothetical protein	CGC65_RS08655			HMPREF1098_RS00170					2	0	2_0
CGC65_RS08660	Cof-type HAD-IIB family hydrolase	CGC65_RS08660			HMPREF1098_RS00165					2	0	2_0
CGC65_RS08680	hypothetical protein	CGC65_RS08680			HMPREF1098_RS23645					2	0	2_0
CGC65_RS08690	hypothetical protein	CGC65_RS08690			HMPREF1098_RS23665;HMPREF1098_RS26625					2	0	2_0
CGC65_RS08695	hypothetical protein	CGC65_RS08695;CGC65_RS07335			HMPREF1098_RS23670;HMPREF1098_RS26535					2	0	2_0
CGC65_RS08700	hypothetical protein	CGC65_RS08700			HMPREF1098_RS23675					2	0	2_0
CGC65_RS08705	hypothetical protein	CGC65_RS08705			HMPREF1098_RS23680					2	0	2_0
CGC65_RS08710	hypothetical protein	CGC65_RS08710			HMPREF1098_RS23685					2	0	2_0
CGC65_RS08715	hypothetical protein	CGC65_RS08715			HMPREF1098_RS23690					2	0	2_0
CGC65_RS08720	hypothetical protein	CGC65_RS08720			HMPREF1098_RS23695					2	0	2_0
CGC65_RS08725	DNA methyltransferase	CGC65_RS08725;CGC65_RS07370			HMPREF1098_RS08710;HMPREF1098_RS23700					2	0	2_0
CGC65_RS08730	hypothetical protein	CGC65_RS08730			HMPREF1098_RS23705					2	0	2_0
CGC65_RS08735	hypothetical protein	CGC65_RS08735			HMPREF1098_RS23710					2	0	2_0
CGC65_RS08740	hypothetical protein	CGC65_RS08740			HMPREF1098_RS08720;HMPREF1098_RS23715					2	0	2_0
CGC65_RS08745	hypothetical protein	CGC65_RS08745			HMPREF1098_RS08725;HMPREF1098_RS23720					2	0	2_0
CGC65_RS08750	hypothetical protein	CGC65_RS08750			HMPREF1098_RS23725					2	0	2_0
CGC65_RS08755	hypothetical protein	CGC65_RS08755			HMPREF1098_RS23730					2	0	2_0
CGC65_RS08760	hypothetical protein	CGC65_RS08760;CGC65_RS07405			HMPREF1098_RS23740					2	0	2_0
CGC65_RS08765	stage V sporulation protein G	CGC65_RS08765			HMPREF1098_RS08735;HMPREF1098_RS23805					2	0	2_0
CGC65_RS08770	prepilin peptidase	CGC65_RS08770			HMPREF1098_RS23810					2	0	2_0
CGC65_RS08775	hypothetical protein	CGC65_RS08775			HMPREF1098_RS23815					2	0	2_0
CGC65_RS08780	Flp pilus assembly protein CpaB	CGC65_RS08780			HMPREF1098_RS08750;HMPREF1098_RS23820					2	0	2_0
CGC65_RS08785	ATPase AAA	CGC65_RS08785;CGC65_RS07460			HMPREF1098_RS08755;HMPREF1098_RS23825					2	0	2_0
CGC65_RS08800	hypothetical protein	CGC65_RS08800;CGC65_RS07475			HMPREF1098_RS08770;HMPREF1098_RS23840					2	0	2_0
CGC65_RS08805	hypothetical protein	CGC65_RS08805			HMPREF1098_RS23845					2	0	2_0
CGC65_RS08810	DUF4320 domain-containing protein	CGC65_RS08810			HMPREF1098_RS08780;HMPREF1098_RS23850					2	0	2_0
CGC65_RS08815	hypothetical protein	CGC65_RS08815			HMPREF1098_RS08785;HMPREF1098_RS23855					2	0	2_0
CGC65_RS08820	hypothetical protein	CGC65_RS08820			HMPREF1098_RS23860					2	0	2_0
CGC65_RS08825	hypothetical protein	CGC65_RS08825			HMPREF1098_RS08795;HMPREF1098_RS23865;HMPREF1098_RS23870					2	0	2_0
CGC65_RS08830	DUF3852 domain-containing protein	CGC65_RS08830			HMPREF1098_RS23885					2	0	2_0
CGC65_RS08835	DUF4259 domain-containing protein	CGC65_RS08835			HMPREF1098_RS23890					2	0	2_0
CGC65_RS08840	hypothetical protein	CGC65_RS08840			HMPREF1098_RS23895					2	0	2_0
CGC65_RS08850	hypothetical protein	CGC65_RS08850			HMPREF1098_RS23905					2	0	2_0
CGC65_RS08855	hypothetical protein	CGC65_RS08855;CGC65_RS07515;CGC65_RS13535			HMPREF1098_RS08825;HMPREF1098_RS23910					2	0	2_0
CGC65_RS08860	hypothetical protein	CGC65_RS08860			HMPREF1098_RS23920					2	0	2_0
CGC65_RS08865	hypothetical protein	CGC65_RS08865			HMPREF1098_RS23925					2	0	2_0
CGC65_RS08870	hypothetical protein	CGC65_RS08870			HMPREF1098_RS23930					2	0	2_0
CGC65_RS08875	hypothetical protein	CGC65_RS08875			HMPREF1098_RS08850;HMPREF1098_RS23935					2	0	2_0
CGC65_RS08880	Fic family protein	CGC65_RS08880			HMPREF1098_RS23940					2	0	2_0
CGC65_RS08895	gamma-glutamylcyclotransferase	CGC65_RS08895			HMPREF1098_RS23955					2	0	2_0
CGC65_RS08900	XRE family transcriptional regulator	CGC65_RS08900			HMPREF1098_RS23960					2	0	2_0
CGC65_RS08905	NlpC/P60 family protein	CGC65_RS08905;CGC65_RS13570			HMPREF1098_RS08880;HMPREF1098_RS14295;HMPREF1098_RS23965					2	0	2_0
CGC65_RS08910	hypothetical protein	CGC65_RS08910			HMPREF1098_RS23970					2	0	2_0
CGC65_RS08915	hypothetical protein	CGC65_RS08915			HMPREF1098_RS23975					2	0	2_0
CGC65_RS08920	hypothetical protein	CGC65_RS08920			HMPREF1098_RS23980					2	0	2_0
CGC65_RS08925	hypothetical protein	CGC65_RS08925			HMPREF1098_RS23985					2	0	2_0
CGC65_RS08930	hypothetical protein	CGC65_RS08930			HMPREF1098_RS08900;HMPREF1098_RS23990					2	0	2_0
CGC65_RS08940	sel1 repeat family protein	CGC65_RS08940			HMPREF1098_RS08915;HMPREF1098_RS08990;HMPREF1098_RS23995					2	0	2_0
CGC65_RS08945	DUF3991 domain-containing protein	CGC65_RS08945			HMPREF1098_RS08920;HMPREF1098_RS24000					2	0	2_0
CGC65_RS08955	helix-turn-helix domain-containing protein	CGC65_RS08955			HMPREF1098_RS24010					2	0	2_0
CGC65_RS08965	YSIRK-targeted surface antigen transcriptional regulator	CGC65_RS08965			HMPREF1098_RS24115					2	0	2_0
CGC65_RS08970	Rrf2 family transcriptional regulator	CGC65_RS08970			HMPREF1098_RS24120					2	0	2_0
CGC65_RS08985	HU family DNA-binding protein	CGC65_RS08985			HMPREF1098_RS24145					2	0	2_0
CGC65_RS08995	cell division protein SepF	CGC65_RS08995			HMPREF1098_RS24155					2	0	2_0
CGC65_RS09000	hypothetical protein	CGC65_RS09000			HMPREF1098_RS24160					2	0	2_0
CGC65_RS09005	hypothetical protein	CGC65_RS09005			HMPREF1098_RS24165					2	0	2_0
CGC65_RS09010	hypothetical protein	CGC65_RS09010			HMPREF1098_RS24170					2	0	2_0
CGC65_RS09020	hypothetical protein	CGC65_RS09020			HMPREF1098_RS24175					2	0	2_0
CGC65_RS09050	hypothetical protein	CGC65_RS09050			HMPREF1098_RS15870;HMPREF1098_RS24180					2	0	2_0
CGC65_RS09195	transcriptional repressor	CGC65_RS09195			HMPREF1098_RS24015					2	0	2_0
CGC65_RS09200	hypothetical protein	CGC65_RS09200			HMPREF1098_RS18560;HMPREF1098_RS24020					2	0	2_0
CGC65_RS09205	zinc ABC transporter substrate-binding protein	CGC65_RS09205			HMPREF1098_RS18565;HMPREF1098_RS24025					2	0	2_0
CGC65_RS09210	metal ABC transporter ATP-binding protein	CGC65_RS09210			HMPREF1098_RS18570;HMPREF1098_RS24030					2	0	2_0
CGC65_RS09215	metal ABC transporter permease	CGC65_RS09215			HMPREF1098_RS18575;HMPREF1098_RS24035					2	0	2_0
CGC65_RS09220	hypothetical protein	CGC65_RS09220			HMPREF1098_RS24040					2	0	2_0
CGC65_RS09225	GTP-binding protein	CGC65_RS09225			HMPREF1098_RS18580;HMPREF1098_RS24045					2	0	2_0
CGC65_RS09230	permease	CGC65_RS09230			HMPREF1098_RS18585;HMPREF1098_RS24050					2	0	2_0
CGC65_RS09235	TIGR03943 family protein	CGC65_RS09235			HMPREF1098_RS18590;HMPREF1098_RS24055					2	0	2_0
CGC65_RS09245	50S ribosomal protein L33	CGC65_RS09245			HMPREF1098_RS24060					2	0	2_0
CGC65_RS09250	hypothetical protein	CGC65_RS09250			HMPREF1098_RS27415					2	0	2_0
CGC65_RS09300	transglutaminase domain-containing protein	CGC65_RS09300			HMPREF1098_RS18600					2	0	2_0
CGC65_RS09310	hypothetical protein	CGC65_RS09310			HMPREF1098_RS18605					2	0	2_0
CGC65_RS09315	hypothetical protein	CGC65_RS09315;CGC65_RS19255			HMPREF1098_RS18610					2	0	2_0
CGC65_RS09325	hypothetical protein	CGC65_RS09325			HMPREF1098_RS18895					2	0	2_0
CGC65_RS09330	hypothetical protein	CGC65_RS09330			HMPREF1098_RS18900					2	0	2_0
CGC65_RS09380	AraC family transcriptional regulator	CGC65_RS09380			HMPREF1098_RS18520					2	0	2_0
CGC65_RS09400	fucose isomerase	CGC65_RS09400			HMPREF1098_RS18540					2	0	2_0
CGC65_RS09410	ABC transporter permease	CGC65_RS09410			HMPREF1098_RS18550					2	0	2_0
CGC65_RS09415	LacI family transcriptional regulator	CGC65_RS09415			HMPREF1098_RS18555;HMPREF1098_RS24430					2	0	2_0
CGC65_RS09420	hypothetical protein	CGC65_RS09420			HMPREF1098_RS28465					2	0	2_0
CGC65_RS09435	hypothetical protein	CGC65_RS09435			HMPREF1098_RS28480					2	0	2_0
CGC65_RS09440	hypothetical protein	CGC65_RS09440			HMPREF1098_RS28485					2	0	2_0
CGC65_RS09445	hypothetical protein	CGC65_RS09445			HMPREF1098_RS24505					2	0	2_0
CGC65_RS09455	magnesium-translocating P-type ATPase	CGC65_RS09455			HMPREF1098_RS18905;HMPREF1098_RS24510					2	0	2_0
CGC65_RS09460	winged helix family transcriptional regulator	CGC65_RS09460			HMPREF1098_RS18910;HMPREF1098_RS24515					2	0	2_0
CGC65_RS09465	cation transporter	CGC65_RS09465			HMPREF1098_RS24520					2	0	2_0
CGC65_RS09470	MgtC/SapB family protein	CGC65_RS09470			HMPREF1098_RS24525					2	0	2_0
CGC65_RS09475	hypothetical protein	CGC65_RS09475			HMPREF1098_RS24530					2	0	2_0
CGC65_RS09480	DUF3784 domain-containing protein	CGC65_RS09480			HMPREF1098_RS24535					2	0	2_0
CGC65_RS09490	hypothetical protein	CGC65_RS09490			HMPREF1098_RS28725					2	0	2_0
CGC65_RS09500	DNA starvation/stationary phase protection protein	CGC65_RS09500			HMPREF1098_RS24550					2	0	2_0
CGC65_RS09505	IS110 family transposase	CGC65_RS09505;CGC65_RS06615;CGC65_RS13160;CGC65_RS21895;CGC65_RS23100;CGC65_RS25495;CGC65_RS28340;CGC65_RS29490			HMPREF1098_RS10860;HMPREF1098_RS13765;HMPREF1098_RS24555					2	0	2_0
CGC65_RS09510	ABC transporter ATP-binding protein	CGC65_RS09510			HMPREF1098_RS24560					2	0	2_0
CGC65_RS09515	ABC transporter ATP-binding protein	CGC65_RS09515			HMPREF1098_RS24565					2	0	2_0
CGC65_RS09525	hypothetical protein	CGC65_RS09525			HMPREF1098_RS24570					2	0	2_0
CGC65_RS09530	ABC transporter substrate-binding protein	CGC65_RS09530			HMPREF1098_RS24575					2	0	2_0
CGC65_RS09540	hypothetical protein	CGC65_RS09540			HMPREF1098_RS24580					2	0	2_0
CGC65_RS09550	hypothetical protein	CGC65_RS09550			HMPREF1098_RS24590					2	0	2_0
CGC65_RS09555	hypothetical protein	CGC65_RS09555			HMPREF1098_RS24595					2	0	2_0
CGC65_RS09560	iron ABC transporter permease	CGC65_RS09560			HMPREF1098_RS24600					2	0	2_0
CGC65_RS09565	ABC transporter ATP-binding protein	CGC65_RS09565			HMPREF1098_RS24605					2	0	2_0
CGC65_RS09570	class I SAM-dependent methyltransferase	CGC65_RS09570			HMPREF1098_RS24610					2	0	2_0
CGC65_RS09605	recombinase family protein	CGC65_RS09605			HMPREF1098_RS09065					2	0	2_0
CGC65_RS09650	HAMP domain-containing protein	CGC65_RS09650;CGC65_RS10955;CGC65_RS14875;CGC65_RS14960;CGC65_RS19470;CGC65_RS21930;CGC65_RS22650			HMPREF1098_RS19375					2	0	2_0
CGC65_RS09665	hybrid sensor histidine kinase/response regulator	CGC65_RS09665;CGC65_RS18615;CGC65_RS23085			HMPREF1098_RS12645					2	0	2_0
CGC65_RS09770	alcohol dehydrogenase	CGC65_RS09770		HMPREF1202_RS04915						2	0	2_0
CGC65_RS09775	glucuronide permease	CGC65_RS09775		HMPREF1202_RS04925						2	0	2_0
CGC65_RS09830	GntR family transcriptional regulator	CGC65_RS09830			HMPREF1098_RS12100					2	0	2_0
CGC65_RS09930	PTS sugar transporter subunit IIA	CGC65_RS09930			HMPREF1098_RS26470					2	0	2_0
CGC65_RS09935	glucuronyl hydrolase	CGC65_RS09935			HMPREF1098_RS26465					2	0	2_0
CGC65_RS09940	PTS system mannose/fructose/N-acetylgalactosamine-transporter subunit IIB	CGC65_RS09940			HMPREF1098_RS26460					2	0	2_0
CGC65_RS09945	PTS sugar transporter subunit IIC	CGC65_RS09945			HMPREF1098_RS26455					2	0	2_0
CGC65_RS09950	PTS N-acetylglucosamine transporter subunit IIBC	CGC65_RS09950			HMPREF1098_RS26450					2	0	2_0
CGC65_RS09955	hypothetical protein	CGC65_RS09955			HMPREF1098_RS26445					2	0	2_0
CGC65_RS09960	LacI family transcriptional regulator	CGC65_RS09960			HMPREF1098_RS26440					2	0	2_0
CGC65_RS09970	4-hydroxythreonine-4-phosphate dehydrogenase PdxA	CGC65_RS09970			HMPREF1098_RS11310					2	0	2_0
CGC65_RS10005	transcriptional regulator	CGC65_RS10005			HMPREF1098_RS28575					2	0	2_0
CGC65_RS10015	HicB family protein	CGC65_RS10015			HMPREF1098_RS26420					2	0	2_0
CGC65_RS10025	hypothetical protein	CGC65_RS10025			HMPREF1098_RS26405					2	0	2_0
CGC65_RS10030	iron ABC transporter substrate-binding protein	CGC65_RS10030			HMPREF1098_RS26400					2	0	2_0
CGC65_RS10055	precorrin-2 C(20)-methyltransferase	CGC65_RS10055			HMPREF1098_RS26340					2	0	2_0
CGC65_RS10060	ABC transporter ATP-binding protein	CGC65_RS10060			HMPREF1098_RS26335					2	0	2_0
CGC65_RS10065	hypothetical protein	CGC65_RS10065			HMPREF1098_RS26330					2	0	2_0
CGC65_RS10110	sporulation integral membrane protein YtvI	CGC65_RS10110			HMPREF1098_RS26310					2	0	2_0
CGC65_RS10115	sugar O-acetyltransferase	CGC65_RS10115			HMPREF1098_RS26305					2	0	2_0
CGC65_RS10125	NAD-dependent epimerase	CGC65_RS10125			HMPREF1098_RS26295					2	0	2_0
CGC65_RS10130	DNA-3-methyladenine glycosylase I	CGC65_RS10130			HMPREF1098_RS26290					2	0	2_0
CGC65_RS10135	hypothetical protein	CGC65_RS10135			HMPREF1098_RS26285					2	0	2_0
CGC65_RS10180	thiamine-binding protein	CGC65_RS10180			HMPREF1098_RS26280					2	0	2_0
CGC65_RS10185	ABC transporter permease	CGC65_RS10185			HMPREF1098_RS26275					2	0	2_0
CGC65_RS10190	nitrate ABC transporter substrate-binding protein	CGC65_RS10190			HMPREF1098_RS26270					2	0	2_0
CGC65_RS10195	ABC transporter ATP-binding protein	CGC65_RS10195			HMPREF1098_RS26265					2	0	2_0
CGC65_RS10215	phosphatase PAP2 family protein	CGC65_RS10215			HMPREF1098_RS26250					2	0	2_0
CGC65_RS10220	MBL fold hydrolase	CGC65_RS10220			HMPREF1098_RS26245					2	0	2_0
CGC65_RS10225	folate family ECF transporter S component	CGC65_RS10225			HMPREF1098_RS26235					2	0	2_0
CGC65_RS10235	sugar phosphate isomerase/epimerase	CGC65_RS10235			HMPREF1098_RS26225					2	0	2_0
CGC65_RS10245	ADP-ribosylglycohydrolase	CGC65_RS10245			HMPREF1098_RS26215					2	0	2_0
CGC65_RS10250	hypothetical protein	CGC65_RS10250			HMPREF1098_RS26210					2	0	2_0
CGC65_RS10255	hypothetical protein	CGC65_RS10255			HMPREF1098_RS26205					2	0	2_0
CGC65_RS10260	GntR family transcriptional regulator	CGC65_RS10260			HMPREF1098_RS26200					2	0	2_0
CGC65_RS10265	polysaccharide biosynthesis protein	CGC65_RS10265			HMPREF1098_RS26195					2	0	2_0
CGC65_RS10300	NADH-dependent alcohol dehydrogenase	CGC65_RS10300			HMPREF1098_RS06485					2	0	2_0
CGC65_RS10360	N-acetylmuramoyl-L-alanine amidase	CGC65_RS10360			HMPREF1098_RS26145					2	0	2_0
CGC65_RS10365	hypothetical protein	CGC65_RS10365			HMPREF1098_RS26120					2	0	2_0
CGC65_RS10380	hypothetical protein	CGC65_RS10380			HMPREF1098_RS26110					2	0	2_0
CGC65_RS10385	hypothetical protein	CGC65_RS10385			HMPREF1098_RS26105					2	0	2_0
CGC65_RS10390	DUF3298 domain-containing protein	CGC65_RS10390			HMPREF1098_RS26100					2	0	2_0
CGC65_RS10395	RNA polymerase sigma24 factor	CGC65_RS10395			HMPREF1098_RS26095					2	0	2_0
CGC65_RS10400	N-acetylmuramoyl-L-alanine amidase	CGC65_RS10400			HMPREF1098_RS26090					2	0	2_0
CGC65_RS10405	PHP domain-containing protein	CGC65_RS10405			HMPREF1098_RS26085					2	0	2_0
CGC65_RS10430	hypothetical protein	CGC65_RS10430			HMPREF1098_RS26060					2	0	2_0
CGC65_RS10435	LysR family transcriptional regulator	CGC65_RS10435			HMPREF1098_RS26055					2	0	2_0
CGC65_RS10450	sensor histidine kinase	CGC65_RS10450			HMPREF1098_RS26040					2	0	2_0
CGC65_RS10455	lipoprotein	CGC65_RS10455			HMPREF1098_RS26035					2	0	2_0
CGC65_RS10460	DNA internalization-related competence protein ComEC/Rec2	CGC65_RS10460			HMPREF1098_RS26030					2	0	2_0
CGC65_RS10470	glycoside hydrolase family 1 protein	CGC65_RS10470			HMPREF1098_RS26020					2	0	2_0
CGC65_RS10500	hypothetical protein	CGC65_RS10500			HMPREF1098_RS26820					2	0	2_0
CGC65_RS10505	DNA polymerase III subunit delta	CGC65_RS10505			HMPREF1098_RS26825					2	0	2_0
CGC65_RS10515	cytidylate kinase-like family protein	CGC65_RS10515			HMPREF1098_RS26835					2	0	2_0
CGC65_RS10520	hypothetical protein	CGC65_RS10520			HMPREF1098_RS26840					2	0	2_0
CGC65_RS10530	GPR endopeptidase	CGC65_RS10530			HMPREF1098_RS26850					2	0	2_0
CGC65_RS10535	stage II sporulation protein P	CGC65_RS10535			HMPREF1098_RS26855					2	0	2_0
CGC65_RS10545	radical SAM protein	CGC65_RS10545			HMPREF1098_RS26865					2	0	2_0
CGC65_RS10550	DNA alkylation repair protein	CGC65_RS10550			HMPREF1098_RS26870					2	0	2_0
CGC65_RS10560	pyridine nucleotide-disulfide oxidoreductase	CGC65_RS10560			HMPREF1098_RS26880					2	0	2_0
CGC65_RS10565	glycerol-3-phosphate responsive antiterminator	CGC65_RS10565			HMPREF1098_RS26885					2	0	2_0
CGC65_RS10575	aquaporin family protein	CGC65_RS10575			HMPREF1098_RS26895					2	0	2_0
CGC65_RS10595	hypothetical protein	CGC65_RS10595			HMPREF1098_RS26915					2	0	2_0
CGC65_RS10600	dihydroxyacetone kinase subunit DhaK	CGC65_RS10600			HMPREF1098_RS26920					2	0	2_0
CGC65_RS10605	dihydroxyacetone kinase subunit L	CGC65_RS10605			HMPREF1098_RS26925					2	0	2_0
CGC65_RS10610	PTS-dependent dihydroxyacetone kinase phosphotransferase subunit DhaM	CGC65_RS10610			HMPREF1098_RS26930					2	0	2_0
CGC65_RS10615	membrane protein	CGC65_RS10615			HMPREF1098_RS26935					2	0	2_0
CGC65_RS10620	hypothetical protein	CGC65_RS10620			HMPREF1098_RS26940					2	0	2_0
CGC65_RS10630	heptaprenyl diphosphate synthase subunit I	CGC65_RS10630			HMPREF1098_RS26945					2	0	2_0
CGC65_RS10660	cupin domain-containing protein	CGC65_RS10660			HMPREF1098_RS26955					2	0	2_0
CGC65_RS10665	hypothetical protein	CGC65_RS10665			HMPREF1098_RS26960					2	0	2_0
CGC65_RS10670	hypothetical protein	CGC65_RS10670			HMPREF1098_RS26965					2	0	2_0
CGC65_RS10715	MFS transporter	CGC65_RS10715			HMPREF1098_RS26970					2	0	2_0
CGC65_RS10740	aminomethyl-transferring glycine dehydrogenase	CGC65_RS10740;CGC65_RS24100;CGC65_RS29410			HMPREF1098_RS07425;HMPREF1098_RS26995					2	0	2_0
CGC65_RS10770	GTP cyclohydrolase I FolE	CGC65_RS10770		HMPREF1202_RS08265						2	0	2_0
CGC65_RS10780	2-amino-4-hydroxy-6- hydroxymethyldihydropteridine diphosphokinase	CGC65_RS10780		HMPREF1202_RS08280						2	0	2_0
CGC65_RS10790	hypothetical protein	CGC65_RS10790			HMPREF1098_RS27025					2	0	2_0
CGC65_RS10795	ROK family protein	CGC65_RS10795			HMPREF1098_RS27030					2	0	2_0
CGC65_RS10805	EamA family transporter	CGC65_RS10805			HMPREF1098_RS27040					2	0	2_0
CGC65_RS10835	NfeD family protein	CGC65_RS10835			HMPREF1098_RS27055					2	0	2_0
CGC65_RS10845	MATE family efflux transporter	CGC65_RS10845			HMPREF1098_RS27065					2	0	2_0
CGC65_RS10850	HPr family phosphocarrier protein	CGC65_RS10850			HMPREF1098_RS27070					2	0	2_0
CGC65_RS10855	NAD(+) diphosphatase	CGC65_RS10855			HMPREF1098_RS27075					2	0	2_0
CGC65_RS10865	acetolactate synthase small subunit	CGC65_RS10865			HMPREF1098_RS27085					2	0	2_0
CGC65_RS10890	LysR family transcriptional regulator	CGC65_RS10890			HMPREF1098_RS27110					2	0	2_0
CGC65_RS10900	dicarboxylate/amino acid:cation symporter	CGC65_RS10900			HMPREF1098_RS27120					2	0	2_0
CGC65_RS10905	amidohydrolase	CGC65_RS10905			HMPREF1098_RS27125					2	0	2_0
CGC65_RS10910	MerR family DNA-binding transcriptional regulator	CGC65_RS10910			HMPREF1098_RS27130					2	0	2_0
CGC65_RS10915	BMP family ABC transporter substrate-binding protein	CGC65_RS10915			HMPREF1098_RS27135					2	0	2_0
CGC65_RS10935	iron-only hydrogenase system regulator	CGC65_RS10935			HMPREF1098_RS27155					2	0	2_0
CGC65_RS10950	N-acetylglucosamine-6-phosphate deacetylase	CGC65_RS10950			HMPREF1098_RS27170					2	0	2_0
CGC65_RS10975	50S ribosomal protein L7/L12	CGC65_RS10975			HMPREF1098_RS27190					2	0	2_0
CGC65_RS10990	bifunctional oligoribonuclease/PAP phosphatase NrnA	CGC65_RS10990			HMPREF1098_RS27205					2	0	2_0
CGC65_RS11000	bifunctional riboflavin kinase/FAD synthetase	CGC65_RS11000			HMPREF1098_RS27215					2	0	2_0
CGC65_RS11015	hypothetical protein	CGC65_RS11015			HMPREF1098_RS27235					2	0	2_0
CGC65_RS11030	cob(I)alamin adenolsyltransferase/cobinamide ATP-dependent adenolsyltransferase	CGC65_RS11030			HMPREF1098_RS27250					2	0	2_0
CGC65_RS11035	DUF1292 domain-containing protein	CGC65_RS11035			HMPREF1098_RS27255					2	0	2_0
CGC65_RS11050	DUF3798 domain-containing protein	CGC65_RS11050			HMPREF1098_RS27270					2	0	2_0
CGC65_RS11060	ABC transporter	CGC65_RS11060			HMPREF1098_RS27280					2	0	2_0
CGC65_RS11065	ABC transporter permease	CGC65_RS11065			HMPREF1098_RS27285					2	0	2_0
CGC65_RS11070	hypothetical protein	CGC65_RS11070			HMPREF1098_RS27290					2	0	2_0
CGC65_RS11100	molybdopterin molybdenumtransferase MoeA	CGC65_RS11100			HMPREF1098_RS11510					2	0	2_0
CGC65_RS11115	VanZ family protein	CGC65_RS11115			HMPREF1098_RS11520					2	0	2_0
CGC65_RS11120	tRNA pseudouridine(38-40) synthase TruA	CGC65_RS11120			HMPREF1098_RS11525					2	0	2_0
CGC65_RS11130	RNA polymerase sigma factor	CGC65_RS11130			HMPREF1098_RS11535					2	0	2_0
CGC65_RS11145	membrane protein	CGC65_RS11145			HMPREF1098_RS11555					2	0	2_0
CGC65_RS11200	acyl-ACP thioesterase	CGC65_RS11200			HMPREF1098_RS11625					2	0	2_0
CGC65_RS11205	RNA-binding protein	CGC65_RS11205			HMPREF1098_RS11630					2	0	2_0
CGC65_RS11210	YitT family protein	CGC65_RS11210			HMPREF1098_RS11635					2	0	2_0
CGC65_RS11225	cell division ATP-binding protein FtsE	CGC65_RS11225			HMPREF1098_RS11650					2	0	2_0
CGC65_RS11230	ABC transporter permease	CGC65_RS11230			HMPREF1098_RS11655					2	0	2_0
CGC65_RS11235	peptidase M23	CGC65_RS11235			HMPREF1098_RS11660					2	0	2_0
CGC65_RS11240	S41 family peptidase	CGC65_RS11240			HMPREF1098_RS11665					2	0	2_0
CGC65_RS11260	hypothetical protein	CGC65_RS11260			HMPREF1098_RS19730					2	0	2_0
CGC65_RS11265	ferrous iron transport protein A	CGC65_RS11265			HMPREF1098_RS19735					2	0	2_0
CGC65_RS11270	ferrous iron transport protein B	CGC65_RS11270			HMPREF1098_RS19740					2	0	2_0
CGC65_RS11275	hypothetical protein	CGC65_RS11275			HMPREF1098_RS19745					2	0	2_0
CGC65_RS11280	threonine/serine exporter	CGC65_RS11280			HMPREF1098_RS19750					2	0	2_0
CGC65_RS11285	threonine/serine exporter	CGC65_RS11285			HMPREF1098_RS19755					2	0	2_0
CGC65_RS11435	hypothetical protein	CGC65_RS11435			HMPREF1098_RS19775					2	0	2_0
CGC65_RS11480	AraC family transcriptional regulator	CGC65_RS11480			HMPREF1098_RS19855;HMPREF1098_RS25275					2	0	2_0
CGC65_RS11485	helicase	CGC65_RS11485			HMPREF1098_RS19860					2	0	2_0
CGC65_RS11510	MBL fold metallo-hydrolase	CGC65_RS11510			HMPREF1098_RS19875					2	0	2_0
CGC65_RS11515	acyltransferase	CGC65_RS11515			HMPREF1098_RS19880					2	0	2_0
CGC65_RS11520	ACT domain-containing protein	CGC65_RS11520			HMPREF1098_RS19885					2	0	2_0
CGC65_RS11525	hypothetical protein	CGC65_RS11525			HMPREF1098_RS19895					2	0	2_0
CGC65_RS11560	sensor histidine kinase	CGC65_RS11560			HMPREF1098_RS19900					2	0	2_0
CGC65_RS11565	DNA-binding response regulator	CGC65_RS11565			HMPREF1098_RS19905					2	0	2_0
CGC65_RS11570	sugar ABC transporter substrate-binding protein	CGC65_RS11570			HMPREF1098_RS19910					2	0	2_0
CGC65_RS11575	sugar ABC transporter permease	CGC65_RS11575			HMPREF1098_RS19915					2	0	2_0
CGC65_RS11580	carbohydrate ABC transporter permease	CGC65_RS11580			HMPREF1098_RS19920					2	0	2_0
CGC65_RS11585	amidohydrolase	CGC65_RS11585			HMPREF1098_RS19925					2	0	2_0
CGC65_RS11595	hypothetical protein	CGC65_RS11595			HMPREF1098_RS19935					2	0	2_0
CGC65_RS11600	RidA family protein	CGC65_RS11600			HMPREF1098_RS19940					2	0	2_0
CGC65_RS11605	2-hydroxyacid dehydrogenase	CGC65_RS11605			HMPREF1098_RS19945					2	0	2_0
CGC65_RS11610	acylphosphatase	CGC65_RS11610			HMPREF1098_RS19950					2	0	2_0
CGC65_RS11615	YihY/virulence factor BrkB family protein	CGC65_RS11615			HMPREF1098_RS19955					2	0	2_0
CGC65_RS11635	YitT family protein	CGC65_RS11635			HMPREF1098_RS19975					2	0	2_0
CGC65_RS11705	transcriptional regulator MraZ	CGC65_RS11705			HMPREF1098_RS20035					2	0	2_0
CGC65_RS11715	cell division protein FtsL	CGC65_RS11715			HMPREF1098_RS20045					2	0	2_0
CGC65_RS11720	peptidoglycan glycosyltransferase	CGC65_RS11720			HMPREF1098_RS20050					2	0	2_0
CGC65_RS11740	FtsW/RodA/SpoVE family cell cycle protein	CGC65_RS11740			HMPREF1098_RS20070					2	0	2_0
CGC65_RS11745	UDP-N-acetylglucosamine 1-carboxyvinyltransferase	CGC65_RS11745			HMPREF1098_RS20075					2	0	2_0
CGC65_RS11750	hypothetical protein	CGC65_RS11750			HMPREF1098_RS20080					2	0	2_0
CGC65_RS11785	XRE family transcriptional regulator	CGC65_RS11785			HMPREF1098_RS20090					2	0	2_0
CGC65_RS11790	XRE family transcriptional regulator	CGC65_RS11790			HMPREF1098_RS20095					2	0	2_0
CGC65_RS11795	hypothetical protein	CGC65_RS11795			HMPREF1098_RS20100					2	0	2_0
CGC65_RS11800	TRAP transporter substrate-binding protein DctP	CGC65_RS11800			HMPREF1098_RS20105					2	0	2_0
CGC65_RS11805	TRAP transporter small permease	CGC65_RS11805			HMPREF1098_RS20110					2	0	2_0
CGC65_RS11810	TRAP transporter large permease	CGC65_RS11810			HMPREF1098_RS20115					2	0	2_0
CGC65_RS11815	hypothetical protein	CGC65_RS11815			HMPREF1098_RS20120					2	0	2_0
CGC65_RS11820	carbohydrate kinase	CGC65_RS11820			HMPREF1098_RS20125					2	0	2_0
CGC65_RS11830	transketolase	CGC65_RS11830;CGC65_RS05335			HMPREF1098_RS02400;HMPREF1098_RS20135					2	0	2_0
CGC65_RS11840	sugar phosphate isomerase/epimerase	CGC65_RS11840;CGC65_RS05350			HMPREF1098_RS02385;HMPREF1098_RS06495;HMPREF1098_RS11750;HMPREF1098_RS20145					2	0	2_0
CGC65_RS11850	sigma-E processing peptidase SpoIIGA	CGC65_RS11850			HMPREF1098_RS20155					2	0	2_0
CGC65_RS11875	doubled motif LPXTG anchor domain-containing protein	CGC65_RS11875;CGC65_RS08500			HMPREF1098_RS00340					2	0	2_0
CGC65_RS11880	sensor histidine kinase	CGC65_RS11880			HMPREF1098_RS20185					2	0	2_0
CGC65_RS11885	DNA-binding response regulator	CGC65_RS11885			HMPREF1098_RS20190					2	0	2_0
CGC65_RS11890	carbohydrate ABC transporter substrate-binding protein	CGC65_RS11890			HMPREF1098_RS20195					2	0	2_0
CGC65_RS11895	sugar ABC transporter permease	CGC65_RS11895			HMPREF1098_RS20200					2	0	2_0
CGC65_RS11900	carbohydrate ABC transporter permease	CGC65_RS11900			HMPREF1098_RS20205					2	0	2_0
CGC65_RS11905	hypothetical protein	CGC65_RS11905			HMPREF1098_RS20210					2	0	2_0
CGC65_RS11910	glycoside hydrolase	CGC65_RS11910			HMPREF1098_RS20215					2	0	2_0
CGC65_RS11915	type III pantothenate kinase	CGC65_RS11915			HMPREF1098_RS20220					2	0	2_0
CGC65_RS11925	LacI family transcriptional regulator	CGC65_RS11925			HMPREF1098_RS20230					2	0	2_0
CGC65_RS11935	D-ribose pyranase	CGC65_RS11935			HMPREF1098_RS20240					2	0	2_0
CGC65_RS11945	ribose ABC transporter permease	CGC65_RS11945			HMPREF1098_RS20250					2	0	2_0
CGC65_RS11950	D-ribose ABC transporter substrate-binding protein	CGC65_RS11950			HMPREF1098_RS20255					2	0	2_0
CGC65_RS11965	hypothetical protein	CGC65_RS11965			HMPREF1098_RS20270					2	0	2_0
CGC65_RS11970	peptidase M20	CGC65_RS11970			HMPREF1098_RS20275					2	0	2_0
CGC65_RS11990	methionine ABC transporter substrate-binding protein	CGC65_RS11990			HMPREF1098_RS20290					2	0	2_0
CGC65_RS11995	DUF4190 domain-containing protein	CGC65_RS11995			HMPREF1098_RS20295					2	0	2_0
CGC65_RS12000	YlmC/YmxH family sporulation protein	CGC65_RS12000			HMPREF1098_RS20300					2	0	2_0
CGC65_RS12005	type I 3-dehydroquinate dehydratase	CGC65_RS12005			HMPREF1098_RS20310					2	0	2_0
CGC65_RS12020	shikimate dehydrogenase	CGC65_RS12020			HMPREF1098_RS20325					2	0	2_0
CGC65_RS12040	flavodoxin family protein	CGC65_RS12040			HMPREF1098_RS20345					2	0	2_0
CGC65_RS12045	hypothetical protein	CGC65_RS12045			HMPREF1098_RS20350					2	0	2_0
CGC65_RS12050	MarR family transcriptional regulator	CGC65_RS12050			HMPREF1098_RS20355					2	0	2_0
CGC65_RS12075	FMN-binding protein	CGC65_RS12075			HMPREF1098_RS20380					2	0	2_0
CGC65_RS12100	cell wall hydrolase	CGC65_RS12100			HMPREF1098_RS20405					2	0	2_0
CGC65_RS12105	YhcH/YjgK/YiaL family protein	CGC65_RS12105			HMPREF1098_RS20410					2	0	2_0
CGC65_RS12115	DUF4349 domain-containing protein	CGC65_RS12115			HMPREF1098_RS20425					2	0	2_0
CGC65_RS12130	carbon starvation protein A	CGC65_RS12130			HMPREF1098_RS20435					2	0	2_0
CGC65_RS12135	DNA-binding response regulator	CGC65_RS12135			HMPREF1098_RS20440					2	0	2_0
CGC65_RS12140	sensor histidine kinase	CGC65_RS12140			HMPREF1098_RS20445					2	0	2_0
CGC65_RS12145	GntR family transcriptional regulator	CGC65_RS12145			HMPREF1098_RS20450					2	0	2_0
CGC65_RS12150	ABC transporter ATP-binding protein	CGC65_RS12150			HMPREF1098_RS20455					2	0	2_0
CGC65_RS12155	hypothetical protein	CGC65_RS12155			HMPREF1098_RS20460					2	0	2_0
CGC65_RS12160	L-serine ammonia-lyase, iron-sulfur-dependent, subunit alpha	CGC65_RS12160			HMPREF1098_RS20465					2	0	2_0
CGC65_RS12165	L-serine ammonia-lyase, iron-sulfur-dependent, subunit beta	CGC65_RS12165			HMPREF1098_RS20470					2	0	2_0
CGC65_RS12170	DeoR/GlpR transcriptional regulator	CGC65_RS12170			HMPREF1098_RS20475					2	0	2_0
CGC65_RS12200	sporulation integral membrane protein YtvI	CGC65_RS12200			HMPREF1098_RS20490					2	0	2_0
CGC65_RS12205	MATE family efflux transporter	CGC65_RS12205			HMPREF1098_RS20495					2	0	2_0
CGC65_RS12210	DUF523 domain-containing protein	CGC65_RS12210			HMPREF1098_RS20500					2	0	2_0
CGC65_RS12220	hypothetical protein	CGC65_RS12220			HMPREF1098_RS20510					2	0	2_0
CGC65_RS12230	RluA family pseudouridine synthase	CGC65_RS12230			HMPREF1098_RS20520					2	0	2_0
CGC65_RS12245	hypothetical protein	CGC65_RS12245			HMPREF1098_RS20535					2	0	2_0
CGC65_RS12250	hypothetical protein	CGC65_RS12250			HMPREF1098_RS20540					2	0	2_0
CGC65_RS12275	hypothetical protein	CGC65_RS12275			HMPREF1098_RS20565					2	0	2_0
CGC65_RS12280	cupin domain-containing protein	CGC65_RS12280			HMPREF1098_RS20570					2	0	2_0
CGC65_RS12285	XRE family transcriptional regulator	CGC65_RS12285			HMPREF1098_RS20575					2	0	2_0
CGC65_RS12290	GGDEF domain-containing protein	CGC65_RS12290			HMPREF1098_RS20580					2	0	2_0
CGC65_RS12300	hypothetical protein	CGC65_RS12300			HMPREF1098_RS20590					2	0	2_0
CGC65_RS12305	magnesium transporter	CGC65_RS12305			HMPREF1098_RS20595					2	0	2_0
CGC65_RS12315	GGDEF domain-containing protein	CGC65_RS12315			HMPREF1098_RS20605					2	0	2_0
CGC65_RS12320	molybdopterin-guanine dinucleotide biosynthesis protein B	CGC65_RS12320			HMPREF1098_RS20610					2	0	2_0
CGC65_RS12400	GntR family transcriptional regulator	CGC65_RS12400			HMPREF1098_RS20710					2	0	2_0
CGC65_RS12405	excinuclease ABC subunit B	CGC65_RS12405			HMPREF1098_RS20715					2	0	2_0
CGC65_RS12410	ATP--guanido phosphotransferase	CGC65_RS12410			HMPREF1098_RS20720					2	0	2_0
CGC65_RS12420	hypothetical protein	CGC65_RS12420			HMPREF1098_RS20730					2	0	2_0
CGC65_RS12460	ABC transporter permease	CGC65_RS12460			HMPREF1098_RS24340					2	0	2_0
CGC65_RS12520	hypothetical protein	CGC65_RS12520			HMPREF1098_RS14515					2	0	2_0
CGC65_RS12530	hypothetical protein	CGC65_RS12530			HMPREF1098_RS14560					2	0	2_0
CGC65_RS12535	DUF3298/DUF4163 domain-containing protein	CGC65_RS12535			HMPREF1098_RS14565					2	0	2_0
CGC65_RS12540	hypothetical protein	CGC65_RS12540			HMPREF1098_RS14570					2	0	2_0
CGC65_RS12545	hypothetical protein	CGC65_RS12545			HMPREF1098_RS14575					2	0	2_0
CGC65_RS12555	hypothetical protein	CGC65_RS12555			HMPREF1098_RS14580					2	0	2_0
CGC65_RS12585	DUF4397 domain-containing protein	CGC65_RS12585			HMPREF1098_RS14595					2	0	2_0
CGC65_RS12670	hypothetical protein	CGC65_RS12670;CGC65_RS03070			HMPREF1098_RS04595					2	0	2_0
CGC65_RS12710	hemerythrin	CGC65_RS12710			HMPREF1098_RS14610					2	0	2_0
CGC65_RS12715	hypothetical protein	CGC65_RS12715			HMPREF1098_RS14615					2	0	2_0
CGC65_RS12720	membrane protein	CGC65_RS12720			HMPREF1098_RS14620					2	0	2_0
CGC65_RS12730	HPr family phosphocarrier protein	CGC65_RS12730			HMPREF1098_RS14630					2	0	2_0
CGC65_RS12745	RNA polymerase primary sigma factor	CGC65_RS12745			HMPREF1098_RS14645					2	0	2_0
CGC65_RS12750	histidine phosphatase family protein	CGC65_RS12750			HMPREF1098_RS14650					2	0	2_0
CGC65_RS12770	N-acetyltransferase	CGC65_RS12770			HMPREF1098_RS14680					2	0	2_0
CGC65_RS12775	hypothetical protein	CGC65_RS12775			HMPREF1098_RS14685					2	0	2_0
CGC65_RS12810	ATP-binding protein	CGC65_RS12810			HMPREF1098_RS14715					2	0	2_0
CGC65_RS12815	DNA-binding response regulator	CGC65_RS12815			HMPREF1098_RS14720					2	0	2_0
CGC65_RS12820	small, acid-soluble spore protein, alpha/beta type	CGC65_RS12820			HMPREF1098_RS14725					2	0	2_0
CGC65_RS12825	hypothetical protein	CGC65_RS12825			HMPREF1098_RS14730					2	0	2_0
CGC65_RS12830	cobalamin biosynthesis protein CbiD	CGC65_RS12830			HMPREF1098_RS14735					2	0	2_0
CGC65_RS12840	precorrin-6A reductase	CGC65_RS12840			HMPREF1098_RS14745					2	0	2_0
CGC65_RS12845	bifunctional cobalt-precorrin-7 (C(5))-methyltransferase/cobalt-precorrin-6B (C(15))-methyltransferase	CGC65_RS12845			HMPREF1098_RS14750					2	0	2_0
CGC65_RS12860	hypothetical protein	CGC65_RS12860			HMPREF1098_RS14765					2	0	2_0
CGC65_RS12865	adenosylcobinamide-GDP ribazoletransferase	CGC65_RS12865			HMPREF1098_RS14770					2	0	2_0
CGC65_RS12870	hypothetical protein	CGC65_RS12870			HMPREF1098_RS14775					2	0	2_0
CGC65_RS12880	threonine-phosphate decarboxylase	CGC65_RS12880			HMPREF1098_RS14785					2	0	2_0
CGC65_RS12900	pectin methylesterase	CGC65_RS12900			HMPREF1098_RS14805					2	0	2_0
CGC65_RS12905	DNA-binding response regulator	CGC65_RS12905			HMPREF1098_RS14810					2	0	2_0
CGC65_RS12910	sensor histidine kinase	CGC65_RS12910			HMPREF1098_RS14815					2	0	2_0
CGC65_RS12915	sugar ABC transporter substrate-binding protein	CGC65_RS12915			HMPREF1098_RS14820					2	0	2_0
CGC65_RS12920	galactose ABC transporter substrate-binding protein	CGC65_RS12920			HMPREF1098_RS14825					2	0	2_0
CGC65_RS12940	CYTH domain-containing protein	CGC65_RS12940			HMPREF1098_RS14845					2	0	2_0
CGC65_RS12945	DJ-1 family protein	CGC65_RS12945			HMPREF1098_RS14850					2	0	2_0
CGC65_RS12975	LysR family transcriptional regulator	CGC65_RS12975			HMPREF1098_RS14880					2	0	2_0
CGC65_RS12995	metallophosphoesterase	CGC65_RS12995			HMPREF1098_RS14885					2	0	2_0
CGC65_RS13000	DUF4364 domain-containing protein	CGC65_RS13000			HMPREF1098_RS14890					2	0	2_0
CGC65_RS13010	hypothetical protein	CGC65_RS13010			HMPREF1098_RS14900					2	0	2_0
CGC65_RS13015	hypothetical protein	CGC65_RS13015			HMPREF1098_RS14905					2	0	2_0
CGC65_RS13020	hypothetical protein	CGC65_RS13020			HMPREF1098_RS14910					2	0	2_0
CGC65_RS13025	YbaK/EbsC family protein	CGC65_RS13025			HMPREF1098_RS14915					2	0	2_0
CGC65_RS13030	integrase	CGC65_RS13030;CGC65_RS19120			HMPREF1098_RS12165;HMPREF1098_RS19425					2	0	2_0
CGC65_RS13035	protein-tyrosine-phosphatase	CGC65_RS13035			HMPREF1098_RS19430					2	0	2_0
CGC65_RS13040	hypothetical protein	CGC65_RS13040;CGC65_RS21620			HMPREF1098_RS19435;HMPREF1098_RS23085					2	0	2_0
CGC65_RS13050	LytR family transcriptional regulator	CGC65_RS13050			HMPREF1098_RS19445					2	0	2_0
CGC65_RS13070	hypothetical protein	CGC65_RS13070			HMPREF1098_RS19565					2	0	2_0
CGC65_RS13080	aminotransferase class V-fold PLP-dependent enzyme	CGC65_RS13080		HMPREF1202_RS07610						2	0	2_0
CGC65_RS13085	sugar transferase	CGC65_RS13085		HMPREF1202_RS07615						2	0	2_0
CGC65_RS13180	hypothetical protein	CGC65_RS13180		HMPREF1202_RS07700						2	0	2_0
CGC65_RS13200	hypothetical protein	CGC65_RS13200			HMPREF1098_RS14925					2	0	2_0
CGC65_RS13215	tetratricopeptide repeat protein	CGC65_RS13215			HMPREF1098_RS14940					2	0	2_0
CGC65_RS13220	STAS domain-containing protein	CGC65_RS13220			HMPREF1098_RS14945					2	0	2_0
CGC65_RS13225	anti-sigma F factor	CGC65_RS13225			HMPREF1098_RS14950					2	0	2_0
CGC65_RS13235	hypothetical protein	CGC65_RS13235			HMPREF1098_RS14960					2	0	2_0
CGC65_RS13240	stage V sporulation protein AA	CGC65_RS13240			HMPREF1098_RS14965					2	0	2_0
CGC65_RS13245	stage V sporulation protein AB	CGC65_RS13245			HMPREF1098_RS14970					2	0	2_0
CGC65_RS13285	stage V sporulation protein AE	CGC65_RS13285			HMPREF1098_RS15000					2	0	2_0
CGC65_RS13320	hypothetical protein	CGC65_RS13320			HMPREF1098_RS15030					2	0	2_0
CGC65_RS13325	4-hydroxy-tetrahydrodipicolinate synthase	CGC65_RS13325			HMPREF1098_RS15035					2	0	2_0
CGC65_RS13335	hypothetical protein	CGC65_RS13335			HMPREF1098_RS15045					2	0	2_0
CGC65_RS13340	hypothetical protein	CGC65_RS13340			HMPREF1098_RS15050					2	0	2_0
CGC65_RS13400	hypothetical protein	CGC65_RS13400			HMPREF1098_RS15085					2	0	2_0
CGC65_RS13415	holo-[acyl-carrier-protein] synthase	CGC65_RS13415			HMPREF1098_RS15100					2	0	2_0
CGC65_RS13420	bifunctional ADP-dependent NAD(P)H-hydrate dehydratase/NAD(P)H-hydrate epimerase	CGC65_RS13420			HMPREF1098_RS15105					2	0	2_0
CGC65_RS13425	alanine racemase	CGC65_RS13425			HMPREF1098_RS15110					2	0	2_0
CGC65_RS13435	HlyC/CorC family transporter	CGC65_RS13435			HMPREF1098_RS15120					2	0	2_0
CGC65_RS13440	MATE family efflux transporter	CGC65_RS13440			HMPREF1098_RS15125					2	0	2_0
CGC65_RS13655	helix-turn-helix domain-containing protein	CGC65_RS13655			HMPREF1098_RS14360					2	0	2_0
CGC65_RS13665	restriction endonuclease subunit R	CGC65_RS13665			HMPREF1098_RS14365					2	0	2_0
CGC65_RS13670	class A beta-lactamase	CGC65_RS13670			HMPREF1098_RS14370					2	0	2_0
CGC65_RS13765	sigma-54-dependent Fis family transcriptional regulator	CGC65_RS13765;CGC65_RS05360;CGC65_RS18195			HMPREF1098_RS02375;HMPREF1098_RS18485					2	0	2_0
CGC65_RS13770	DUF4397 domain-containing protein	CGC65_RS13770			HMPREF1098_RS15185					2	0	2_0
CGC65_RS13775	sporulation protein	CGC65_RS13775			HMPREF1098_RS15190					2	0	2_0
CGC65_RS13780	sporulation protein YqfD	CGC65_RS13780			HMPREF1098_RS15195					2	0	2_0
CGC65_RS13795	DUF3048 domain-containing protein	CGC65_RS13795			HMPREF1098_RS15210					2	0	2_0
CGC65_RS13800	polysaccharide biosynthesis protein	CGC65_RS13800			HMPREF1098_RS15215					2	0	2_0
CGC65_RS13805	hypothetical protein	CGC65_RS13805			HMPREF1098_RS15220					2	0	2_0
CGC65_RS13825	DUF896 family protein	CGC65_RS13825			HMPREF1098_RS15245					2	0	2_0
CGC65_RS13835	signal peptidase I	CGC65_RS13835			HMPREF1098_RS15255					2	0	2_0
CGC65_RS13850	Crp/Fnr family transcriptional regulator	CGC65_RS13850			HMPREF1098_RS15270					2	0	2_0
CGC65_RS13855	hypothetical protein	CGC65_RS13855			HMPREF1098_RS15275					2	0	2_0
CGC65_RS13860	DNA polymerase IV	CGC65_RS13860			HMPREF1098_RS15280					2	0	2_0
CGC65_RS13865	AraC family transcriptional regulator	CGC65_RS13865			HMPREF1098_RS15285					2	0	2_0
CGC65_RS13870	AraC family transcriptional regulator	CGC65_RS13870			HMPREF1098_RS15290					2	0	2_0
CGC65_RS13875	transcriptional regulator	CGC65_RS13875			HMPREF1098_RS15295					2	0	2_0
CGC65_RS13905	HlyC/CorC family transporter	CGC65_RS13905			HMPREF1098_RS15335					2	0	2_0
CGC65_RS13915	signal peptidase I	CGC65_RS13915			HMPREF1098_RS15345					2	0	2_0
CGC65_RS13930	YraN family protein	CGC65_RS13930			HMPREF1098_RS15360					2	0	2_0
CGC65_RS13935	peptidoglycan editing factor PgeF	CGC65_RS13935			HMPREF1098_RS15365					2	0	2_0
CGC65_RS13950	hypothetical protein	CGC65_RS13950			HMPREF1098_RS15375					2	0	2_0
CGC65_RS13960	acyl-phosphate glycerol 3-phosphate acyltransferase	CGC65_RS13960			HMPREF1098_RS15385					2	0	2_0
CGC65_RS14010	DUF1311 domain-containing protein	CGC65_RS14010			HMPREF1098_RS15440					2	0	2_0
CGC65_RS14040	DNA-directed RNA polymerase subunit omega	CGC65_RS14040			HMPREF1098_RS15475					2	0	2_0
CGC65_RS14055	competence/damage-inducible protein A	CGC65_RS14055			HMPREF1098_RS15490					2	0	2_0
CGC65_RS14060	hypothetical protein	CGC65_RS14060			HMPREF1098_RS15495					2	0	2_0
CGC65_RS14065	hypothetical protein	CGC65_RS14065			HMPREF1098_RS15500					2	0	2_0
CGC65_RS14070	DUF2953 domain-containing protein	CGC65_RS14070			HMPREF1098_RS15505					2	0	2_0
CGC65_RS14075	sporulation protein	CGC65_RS14075			HMPREF1098_RS15510					2	0	2_0
CGC65_RS14100	BAX inhibitor (BI)-1/YccA family protein	CGC65_RS14100			HMPREF1098_RS15530					2	0	2_0
CGC65_RS14105	ROK family protein	CGC65_RS14105			HMPREF1098_RS15535					2	0	2_0
CGC65_RS14110	fructokinase	CGC65_RS14110			HMPREF1098_RS15540					2	0	2_0
CGC65_RS14120	nitroreductase	CGC65_RS14120			HMPREF1098_RS15550					2	0	2_0
CGC65_RS14125	small acid-soluble spore protein	CGC65_RS14125			HMPREF1098_RS15555					2	0	2_0
CGC65_RS14135	TIGR00266 family protein	CGC65_RS14135			HMPREF1098_RS15580					2	0	2_0
CGC65_RS14150	hypothetical protein	CGC65_RS14150			HMPREF1098_RS15595					2	0	2_0
CGC65_RS14155	hypothetical protein	CGC65_RS14155			HMPREF1098_RS15600					2	0	2_0
CGC65_RS14160	M23 family peptidase	CGC65_RS14160			HMPREF1098_RS15605					2	0	2_0
CGC65_RS14200	acyltransferase	CGC65_RS14200			HMPREF1098_RS15610					2	0	2_0
CGC65_RS14220	HAD family phosphatase	CGC65_RS14220			HMPREF1098_RS15630					2	0	2_0
CGC65_RS14245	hypothetical protein	CGC65_RS14245			HMPREF1098_RS15665					2	0	2_0
CGC65_RS14250	MerR family transcriptional regulator	CGC65_RS14250			HMPREF1098_RS15670					2	0	2_0
CGC65_RS14255	nitroreductase	CGC65_RS14255			HMPREF1098_RS15675					2	0	2_0
CGC65_RS14260	TetR/AcrR family transcriptional regulator	CGC65_RS14260			HMPREF1098_RS15680					2	0	2_0
CGC65_RS14265	hypothetical protein	CGC65_RS14265			HMPREF1098_RS15685					2	0	2_0
CGC65_RS14290	hypothetical protein	CGC65_RS14290			HMPREF1098_RS15690;HMPREF1098_RS15695					2	0	2_0
CGC65_RS14300	hypothetical protein	CGC65_RS14300			HMPREF1098_RS15700					2	0	2_0
CGC65_RS14310	ATP phosphoribosyltransferase regulatory subunit	CGC65_RS14310			HMPREF1098_RS15710					2	0	2_0
CGC65_RS14330	1-(5-phosphoribosyl)-5-[(5- phosphoribosylamino)methylideneamino]imidazole-4- carboxamide isomerase	CGC65_RS14330			HMPREF1098_RS15735					2	0	2_0
CGC65_RS14395	DUF2079 domain-containing protein	CGC65_RS14395			HMPREF1098_RS15750					2	0	2_0
CGC65_RS14400	hypothetical protein	CGC65_RS14400			HMPREF1098_RS15755					2	0	2_0
CGC65_RS14415	phosphoesterase	CGC65_RS14415			HMPREF1098_RS15765					2	0	2_0
CGC65_RS14420	transcription repressor NadR	CGC65_RS14420			HMPREF1098_RS15770					2	0	2_0
CGC65_RS14440	hypothetical protein	CGC65_RS14440			HMPREF1098_RS15790					2	0	2_0
CGC65_RS14445	penicillin-binding protein	CGC65_RS14445			HMPREF1098_RS14340;HMPREF1098_RS15795					2	0	2_0
CGC65_RS14450	class I SAM-dependent methyltransferase	CGC65_RS14450			HMPREF1098_RS15800					2	0	2_0
CGC65_RS14705	hypothetical protein	CGC65_RS14705			HMPREF1098_RS15805					2	0	2_0
CGC65_RS14710	XRE family transcriptional regulator	CGC65_RS14710			HMPREF1098_RS15810					2	0	2_0
CGC65_RS14715	hypothetical protein	CGC65_RS14715			HMPREF1098_RS15815					2	0	2_0
CGC65_RS14730	N-acetyltransferase	CGC65_RS14730			HMPREF1098_RS19890					2	0	2_0
CGC65_RS14740	radical SAM protein	CGC65_RS14740			HMPREF1098_RS20870					2	0	2_0
CGC65_RS14745	ribonuclease E/G	CGC65_RS14745			HMPREF1098_RS20875					2	0	2_0
CGC65_RS14750	Trk system potassium transporter TrkA	CGC65_RS14750			HMPREF1098_RS20880;HMPREF1098_RS21710					2	0	2_0
CGC65_RS14760	hypothetical protein	CGC65_RS14760			HMPREF1098_RS20890					2	0	2_0
CGC65_RS14770	ribosomal-processing cysteine protease Prp	CGC65_RS14770			HMPREF1098_RS20900					2	0	2_0
CGC65_RS14790	nicotinate-nucleotide adenylyltransferase	CGC65_RS14790			HMPREF1098_RS20920					2	0	2_0
CGC65_RS14795	HD domain-containing protein	CGC65_RS14795			HMPREF1098_RS20925					2	0	2_0
CGC65_RS14800	ribosome silencing factor	CGC65_RS14800			HMPREF1098_RS20945					2	0	2_0
CGC65_RS14815	LysM peptidoglycan-binding domain-containing protein	CGC65_RS14815			HMPREF1098_RS20955					2	0	2_0
CGC65_RS14830	ATP synthase F0 subunit B	CGC65_RS14830			HMPREF1098_RS20970					2	0	2_0
CGC65_RS14835	ATP synthase F1 subunit delta	CGC65_RS14835			HMPREF1098_RS20975					2	0	2_0
CGC65_RS14845	ATP synthase F1 subunit gamma	CGC65_RS14845			HMPREF1098_RS20985					2	0	2_0
CGC65_RS14855	ATP synthase F1 subunit epsilon	CGC65_RS14855			HMPREF1098_RS20995					2	0	2_0
CGC65_RS14860	LysR family transcriptional regulator	CGC65_RS14860			HMPREF1098_RS21000					2	0	2_0
CGC65_RS14865	DUF3793 domain-containing protein	CGC65_RS14865			HMPREF1098_RS21005					2	0	2_0
CGC65_RS14890	MgtC/SapB family protein	CGC65_RS14890			HMPREF1098_RS21015					2	0	2_0
CGC65_RS14950	nitroreductase	CGC65_RS14950			HMPREF1098_RS24665					2	0	2_0
CGC65_RS14955	transcriptional regulator	CGC65_RS14955			HMPREF1098_RS21030					2	0	2_0
CGC65_RS14975	hypothetical protein	CGC65_RS14975			HMPREF1098_RS21035					2	0	2_0
CGC65_RS14980	hypothetical protein	CGC65_RS14980			HMPREF1098_RS21040					2	0	2_0
CGC65_RS14985	hypothetical protein	CGC65_RS14985			HMPREF1098_RS21045					2	0	2_0
CGC65_RS14990	hypothetical protein	CGC65_RS14990			HMPREF1098_RS21050					2	0	2_0
CGC65_RS14995	hypothetical protein	CGC65_RS14995			HMPREF1098_RS21055;HMPREF1098_RS21130					2	0	2_0
CGC65_RS15000	hypothetical protein	CGC65_RS15000			HMPREF1098_RS21060					2	0	2_0
CGC65_RS15005	hypothetical protein	CGC65_RS15005			HMPREF1098_RS21065					2	0	2_0
CGC65_RS15010	hypothetical protein	CGC65_RS15010			HMPREF1098_RS21070					2	0	2_0
CGC65_RS15015	hypothetical protein	CGC65_RS15015			HMPREF1098_RS21075					2	0	2_0
CGC65_RS15020	hypothetical protein	CGC65_RS15020			HMPREF1098_RS21080					2	0	2_0
CGC65_RS15025	hypothetical protein	CGC65_RS15025			HMPREF1098_RS21085					2	0	2_0
CGC65_RS15030	hypothetical protein	CGC65_RS15030			HMPREF1098_RS21090					2	0	2_0
CGC65_RS15035	hypothetical protein	CGC65_RS15035			HMPREF1098_RS21095					2	0	2_0
CGC65_RS15040	hypothetical protein	CGC65_RS15040			HMPREF1098_RS21100					2	0	2_0
CGC65_RS15090	hypothetical protein	CGC65_RS15090			HMPREF1098_RS21160					2	0	2_0
CGC65_RS15120	Hsp20/alpha crystallin family protein	CGC65_RS15120			HMPREF1098_RS20930;HMPREF1098_RS25990					2	0	2_0
CGC65_RS15130	HPr family phosphocarrier protein	CGC65_RS15130			HMPREF1098_RS25975					2	0	2_0
CGC65_RS15175	PTS lactose/cellobiose transporter subunit IIA	CGC65_RS15175			HMPREF1098_RS25930					2	0	2_0
CGC65_RS15180	PRD domain-containing protein	CGC65_RS15180			HMPREF1098_RS25925					2	0	2_0
CGC65_RS15185	DUF871 domain-containing protein	CGC65_RS15185			HMPREF1098_RS25920					2	0	2_0
CGC65_RS15190	HPr family phosphocarrier protein	CGC65_RS15190			HMPREF1098_RS25915					2	0	2_0
CGC65_RS15200	LytR family transcriptional regulator	CGC65_RS15200			HMPREF1098_RS25905					2	0	2_0
CGC65_RS15205	peptidoglycan endopeptidase	CGC65_RS15205			HMPREF1098_RS25900					2	0	2_0
CGC65_RS15220	cytidylate kinase-like family protein	CGC65_RS15220			HMPREF1098_RS25890					2	0	2_0
CGC65_RS15230	signal peptidase II	CGC65_RS15230			HMPREF1098_RS25880					2	0	2_0
CGC65_RS15240	cell division protein SepF	CGC65_RS15240			HMPREF1098_RS25870					2	0	2_0
CGC65_RS15250	hypothetical protein	CGC65_RS15250			HMPREF1098_RS25860					2	0	2_0
CGC65_RS15255	hypothetical protein	CGC65_RS15255			HMPREF1098_RS25855					2	0	2_0
CGC65_RS15270	rod shape-determining protein RodA	CGC65_RS15270			HMPREF1098_RS25840					2	0	2_0
CGC65_RS15275	cell division topological specificity factor MinE	CGC65_RS15275			HMPREF1098_RS25835					2	0	2_0
CGC65_RS15285	septum site-determining protein MinC	CGC65_RS15285			HMPREF1098_RS25825					2	0	2_0
CGC65_RS15290	penicillin-binding protein	CGC65_RS15290			HMPREF1098_RS25820					2	0	2_0
CGC65_RS15295	rod shape-determining protein MreD	CGC65_RS15295			HMPREF1098_RS25815					2	0	2_0
CGC65_RS15300	rod shape-determining protein MreC	CGC65_RS15300			HMPREF1098_RS25810					2	0	2_0
CGC65_RS15305	DNA repair protein RadC	CGC65_RS15305			HMPREF1098_RS25805					2	0	2_0
CGC65_RS15310	DUF4321 domain-containing protein	CGC65_RS15310			HMPREF1098_RS25800					2	0	2_0
CGC65_RS15340	16S rRNA processing protein RimM	CGC65_RS15340			HMPREF1098_RS25775					2	0	2_0
CGC65_RS15365	MerR family transcriptional regulator	CGC65_RS15365			HMPREF1098_RS25750					2	0	2_0
CGC65_RS15380	hypothetical protein	CGC65_RS15380			HMPREF1098_RS25740					2	0	2_0
CGC65_RS15390	DUF4194 domain-containing protein	CGC65_RS15390			HMPREF1098_RS25730					2	0	2_0
CGC65_RS15400	NUDIX domain-containing protein	CGC65_RS15400			HMPREF1098_RS25720					2	0	2_0
CGC65_RS15410	MerR family transcriptional regulator	CGC65_RS15410			HMPREF1098_RS25710					2	0	2_0
CGC65_RS15415	DUF362 domain-containing protein	CGC65_RS15415			HMPREF1098_RS25705					2	0	2_0
CGC65_RS15425	hypothetical protein	CGC65_RS15425			HMPREF1098_RS25700					2	0	2_0
CGC65_RS15430	lysozyme	CGC65_RS15430			HMPREF1098_RS25695					2	0	2_0
CGC65_RS15450	bifunctional precorrin-2 dehydrogenase/sirohydrochlorin ferrochelatase	CGC65_RS15450			HMPREF1098_RS25675					2	0	2_0
CGC65_RS15455	D-alanyl-D-alanine carboxypeptidase	CGC65_RS15455			HMPREF1098_RS25670					2	0	2_0
CGC65_RS15470	DUF368 domain-containing protein	CGC65_RS15470			HMPREF1098_RS25605					2	0	2_0
CGC65_RS15480	radical SAM protein	CGC65_RS15480			HMPREF1098_RS05150					2	0	2_0
CGC65_RS15505	hypothetical protein	CGC65_RS15505			HMPREF1098_RS25590					2	0	2_0
CGC65_RS15510	hypothetical protein	CGC65_RS15510			HMPREF1098_RS25585					2	0	2_0
CGC65_RS15555	sensor domain-containing phosphodiesterase	CGC65_RS15555	CLORAM_RS03805							2	0	2_0
CGC65_RS15565	radical SAM protein	CGC65_RS15565			HMPREF1098_RS25545					2	0	2_0
CGC65_RS15575	MATE family efflux transporter	CGC65_RS15575			HMPREF1098_RS19290;HMPREF1098_RS19820					2	0	2_0
CGC65_RS15585	antibiotic acetyltransferase	CGC65_RS15585			HMPREF1098_RS19810					2	0	2_0
CGC65_RS15605	hypothetical protein	CGC65_RS15605			HMPREF1098_RS12030					2	0	2_0
CGC65_RS15630	DUF177 domain-containing protein	CGC65_RS15630			HMPREF1098_RS25515					2	0	2_0
CGC65_RS15645	hypothetical protein	CGC65_RS15645			HMPREF1098_RS25370					2	0	2_0
CGC65_RS15655	hypothetical protein	CGC65_RS15655			HMPREF1098_RS25355					2	0	2_0
CGC65_RS15665	HAD family hydrolase	CGC65_RS15665			HMPREF1098_RS25345					2	0	2_0
CGC65_RS15670	histidine phosphatase family protein	CGC65_RS15670			HMPREF1098_RS25340					2	0	2_0
CGC65_RS15680	ACT domain-containing protein	CGC65_RS15680			HMPREF1098_RS25330					2	0	2_0
CGC65_RS15690	dephospho-CoA kinase	CGC65_RS15690			HMPREF1098_RS25320					2	0	2_0
CGC65_RS15700	anti-sigma factor	CGC65_RS15700			HMPREF1098_RS25310					2	0	2_0
CGC65_RS15705	AraC family transcriptional regulator	CGC65_RS15705			HMPREF1098_RS25305					2	0	2_0
CGC65_RS15710	hypothetical protein	CGC65_RS15710			HMPREF1098_RS25300					2	0	2_0
CGC65_RS15725	aldo/keto reductase	CGC65_RS15725			HMPREF1098_RS25260					2	0	2_0
CGC65_RS15730	ATPase	CGC65_RS15730			HMPREF1098_RS25255					2	0	2_0
CGC65_RS15735	sugar ABC transporter ATP-binding protein	CGC65_RS15735			HMPREF1098_RS25250					2	0	2_0
CGC65_RS15740	galactose ABC transporter substrate-binding protein	CGC65_RS15740			HMPREF1098_RS25245					2	0	2_0
CGC65_RS15745	ketose-bisphosphate aldolase	CGC65_RS15745			HMPREF1098_RS25240					2	0	2_0
CGC65_RS15750	carbohydrate kinase family protein	CGC65_RS15750			HMPREF1098_RS25235					2	0	2_0
CGC65_RS15755	GntR family transcriptional regulator	CGC65_RS15755			HMPREF1098_RS25230					2	0	2_0
CGC65_RS15760	5'-3' exonuclease	CGC65_RS15760			HMPREF1098_RS25225					2	0	2_0
CGC65_RS15770	hypothetical protein	CGC65_RS15770			HMPREF1098_RS25215					2	0	2_0
CGC65_RS15775	hypothetical protein	CGC65_RS15775			HMPREF1098_RS25210					2	0	2_0
CGC65_RS15780	XRE family transcriptional regulator	CGC65_RS15780			HMPREF1098_RS25205					2	0	2_0
CGC65_RS15785	hypothetical protein	CGC65_RS15785			HMPREF1098_RS25200					2	0	2_0
CGC65_RS15795	UDP-N-acetylglucosamine pyrophosphorylase	CGC65_RS15795			HMPREF1098_RS25190					2	0	2_0
CGC65_RS15805	hypothetical protein	CGC65_RS15805			HMPREF1098_RS25180					2	0	2_0
CGC65_RS15810	galactose-1-epimerase	CGC65_RS15810			HMPREF1098_RS25175					2	0	2_0
CGC65_RS15820	purine-nucleoside phosphorylase	CGC65_RS15820			HMPREF1098_RS25165					2	0	2_0
CGC65_RS15845	amino acid ABC transporter permease	CGC65_RS15845			HMPREF1098_RS16855					2	0	2_0
CGC65_RS15855	glutamine ABC transporter substrate-binding protein	CGC65_RS15855			HMPREF1098_RS16850					2	0	2_0
CGC65_RS15870	DUF3837 domain-containing protein	CGC65_RS15870			HMPREF1098_RS16835					2	0	2_0
CGC65_RS15880	arginase	CGC65_RS15880			HMPREF1098_RS27675					2	0	2_0
CGC65_RS15885	hypothetical protein	CGC65_RS15885			HMPREF1098_RS16830					2	0	2_0
CGC65_RS16030	hypothetical protein	CGC65_RS16030			HMPREF1098_RS16675					2	0	2_0
CGC65_RS16035	hypothetical protein	CGC65_RS16035			HMPREF1098_RS16670					2	0	2_0
CGC65_RS16040	MBOAT family protein	CGC65_RS16040			HMPREF1098_RS16665					2	0	2_0
CGC65_RS16045	hypothetical protein	CGC65_RS16045			HMPREF1098_RS16660					2	0	2_0
CGC65_RS16100	hypothetical protein	CGC65_RS16100			HMPREF1098_RS16640					2	0	2_0
CGC65_RS16105	transcriptional regulator	CGC65_RS16105			HMPREF1098_RS16635					2	0	2_0
CGC65_RS16110	sodium-dependent transporter	CGC65_RS16110			HMPREF1098_RS16630					2	0	2_0
CGC65_RS16120	ABC transporter permease	CGC65_RS16120			HMPREF1098_RS16620					2	0	2_0
CGC65_RS16130	BMP family ABC transporter substrate-binding protein	CGC65_RS16130			HMPREF1098_RS16610					2	0	2_0
CGC65_RS16215	GGDEF domain-containing protein	CGC65_RS16215			HMPREF1098_RS16565					2	0	2_0
CGC65_RS16225	mechanosensitive ion channel family protein	CGC65_RS16225			HMPREF1098_RS16555					2	0	2_0
CGC65_RS16230	hypothetical protein	CGC65_RS16230			HMPREF1098_RS16550					2	0	2_0
CGC65_RS16235	hypothetical protein	CGC65_RS16235			HMPREF1098_RS16545					2	0	2_0
CGC65_RS16245	hypothetical protein	CGC65_RS16245			HMPREF1098_RS16530					2	0	2_0
CGC65_RS16250	4Fe-4S dicluster domain-containing protein	CGC65_RS16250			HMPREF1098_RS15970					2	0	2_0
CGC65_RS16260	DNA-binding response regulator	CGC65_RS16260			HMPREF1098_RS18970					2	0	2_0
CGC65_RS16265	sensor histidine kinase	CGC65_RS16265			HMPREF1098_RS13760;HMPREF1098_RS18965					2	0	2_0
CGC65_RS16275	ABC transporter permease	CGC65_RS16275			HMPREF1098_RS13775;HMPREF1098_RS18955					2	0	2_0
CGC65_RS16455	TIGR04076 family protein	CGC65_RS16455	CLORAM_RS13420							2	0	2_0
CGC65_RS16465	N-acetyltransferase	CGC65_RS16465			HMPREF1098_RS24995					2	0	2_0
CGC65_RS16570	ATP-binding protein	CGC65_RS16570			HMPREF1098_RS16475					2	0	2_0
CGC65_RS16575	hypothetical protein	CGC65_RS16575			HMPREF1098_RS16470					2	0	2_0
CGC65_RS16595	LTA synthase family protein	CGC65_RS16595			HMPREF1098_RS16450					2	0	2_0
CGC65_RS16605	MATE family efflux transporter	CGC65_RS16605			HMPREF1098_RS16445					2	0	2_0
CGC65_RS16620	ABC transporter permease	CGC65_RS16620			HMPREF1098_RS16430					2	0	2_0
CGC65_RS16625	hypothetical protein	CGC65_RS16625			HMPREF1098_RS16425					2	0	2_0
CGC65_RS16630	ABC transporter ATP-binding protein	CGC65_RS16630			HMPREF1098_RS16420					2	0	2_0
CGC65_RS16645	carbohydrate ABC transporter permease	CGC65_RS16645			HMPREF1098_RS16405					2	0	2_0
CGC65_RS16650	sugar ABC transporter permease	CGC65_RS16650			HMPREF1098_RS16400					2	0	2_0
CGC65_RS16675	aspartate carbamoyltransferase regulatory subunit	CGC65_RS16675			HMPREF1098_RS16375					2	0	2_0
CGC65_RS16695	lactoylglutathione lyase	CGC65_RS16695			HMPREF1098_RS16335					2	0	2_0
CGC65_RS16710	sodium:alanine symporter family protein	CGC65_RS16710			HMPREF1098_RS16320					2	0	2_0
CGC65_RS16720	phosphomethylpyrimidine kinase	CGC65_RS16720			HMPREF1098_RS16310					2	0	2_0
CGC65_RS16725	ECF transporter S component	CGC65_RS16725			HMPREF1098_RS16305					2	0	2_0
CGC65_RS16730	thiamine diphosphokinase	CGC65_RS16730			HMPREF1098_RS16300					2	0	2_0
CGC65_RS16735	ribulose-phosphate 3-epimerase	CGC65_RS16735			HMPREF1098_RS16295					2	0	2_0
CGC65_RS16750	serine/threonine-protein phosphatase	CGC65_RS16750			HMPREF1098_RS16280					2	0	2_0
CGC65_RS16765	peptidase	CGC65_RS16765			HMPREF1098_RS16265					2	0	2_0
CGC65_RS16775	peptide deformylase	CGC65_RS16775			HMPREF1098_RS16255					2	0	2_0
CGC65_RS16785	class I SAM-dependent methyltransferase	CGC65_RS16785			HMPREF1098_RS16245					2	0	2_0
CGC65_RS16790	TetR/AcrR family transcriptional regulator	CGC65_RS16790			HMPREF1098_RS16240					2	0	2_0
CGC65_RS16810	UDP-N-acetylmuramoyl-tripeptide--D-alanyl-D- alanine ligase	CGC65_RS16810			HMPREF1098_RS16220					2	0	2_0
CGC65_RS16835	hydrolase Nlp/P60	CGC65_RS16835			HMPREF1098_RS16195					2	0	2_0
CGC65_RS16845	ABC transporter permease	CGC65_RS16845			HMPREF1098_RS16185					2	0	2_0
CGC65_RS16850	ABC transporter substrate-binding protein	CGC65_RS16850			HMPREF1098_RS16180					2	0	2_0
CGC65_RS16855	two-component sensor histidine kinase	CGC65_RS16855			HMPREF1098_RS16175					2	0	2_0
CGC65_RS16860	DNA-binding response regulator	CGC65_RS16860			HMPREF1098_RS16170					2	0	2_0
CGC65_RS16865	membrane dipeptidase	CGC65_RS16865			HMPREF1098_RS16165					2	0	2_0
CGC65_RS16885	efflux RND transporter periplasmic adaptor subunit	CGC65_RS16885			HMPREF1098_RS16145					2	0	2_0
CGC65_RS16890	S-layer homology domain-containing protein	CGC65_RS16890			HMPREF1098_RS16140					2	0	2_0
CGC65_RS16900	Rrf2 family transcriptional regulator	CGC65_RS16900			HMPREF1098_RS16130					2	0	2_0
CGC65_RS16910	cytochrome c biogenesis protein	CGC65_RS16910	CLORAM_RS07865							2	0	2_0
CGC65_RS16930	DUF1648 domain-containing protein	CGC65_RS16930			HMPREF1098_RS16115					2	0	2_0
CGC65_RS16935	ArsR family transcriptional regulator	CGC65_RS16935			HMPREF1098_RS16110					2	0	2_0
CGC65_RS16940	YARHG domain-containing protein	CGC65_RS16940			HMPREF1098_RS16105					2	0	2_0
CGC65_RS16960	HPr family phosphocarrier protein	CGC65_RS16960			HMPREF1098_RS16095					2	0	2_0
CGC65_RS16965	PTS glucose transporter subunit IIA	CGC65_RS16965			HMPREF1098_RS16090					2	0	2_0
CGC65_RS16970	PRD domain-containing protein	CGC65_RS16970			HMPREF1098_RS16085					2	0	2_0
CGC65_RS16975	oligosaccharide repeat unit polymerase	CGC65_RS16975			HMPREF1098_RS16080					2	0	2_0
CGC65_RS16990	hypothetical protein	CGC65_RS16990			HMPREF1098_RS16065					2	0	2_0
CGC65_RS16995	TIGR00159 family protein	CGC65_RS16995			HMPREF1098_RS16060					2	0	2_0
CGC65_RS17000	hypothetical protein	CGC65_RS17000			HMPREF1098_RS16055					2	0	2_0
CGC65_RS17005	hypothetical protein	CGC65_RS17005			HMPREF1098_RS16050					2	0	2_0
CGC65_RS17135	ATP-binding protein	CGC65_RS17135		HMPREF1202_RS06610						2	0	2_0
CGC65_RS17195	hypothetical protein	CGC65_RS17195			HMPREF1098_RS13910					2	0	2_0
CGC65_RS17210	HPr family phosphocarrier protein	CGC65_RS17210			HMPREF1098_RS13895					2	0	2_0
CGC65_RS17240	sugar fermentation stimulation protein	CGC65_RS17240			HMPREF1098_RS13865					2	0	2_0
CGC65_RS17255	XRE family transcriptional regulator	CGC65_RS17255			HMPREF1098_RS13850					2	0	2_0
CGC65_RS17265	sucrose-6-phosphate hydrolase	CGC65_RS17265			HMPREF1098_RS13815					2	0	2_0
CGC65_RS17275	LacI family transcriptional regulator	CGC65_RS17275			HMPREF1098_RS13805					2	0	2_0
CGC65_RS17285	hypothetical protein	CGC65_RS17285			HMPREF1098_RS13795					2	0	2_0
CGC65_RS17305	hypothetical protein	CGC65_RS17305			HMPREF1098_RS13785					2	0	2_0
CGC65_RS17310	cell wall hydrolase	CGC65_RS17310			HMPREF1098_RS13780					2	0	2_0
CGC65_RS17325	hypothetical protein	CGC65_RS17325			HMPREF1098_RS13690					2	0	2_0
CGC65_RS17330	hypothetical protein	CGC65_RS17330			HMPREF1098_RS13685					2	0	2_0
CGC65_RS17335	DUF3298/DUF4163 domain-containing protein	CGC65_RS17335			HMPREF1098_RS13680					2	0	2_0
CGC65_RS17345	hypothetical protein	CGC65_RS17345			HMPREF1098_RS13665					2	0	2_0
CGC65_RS17350	class I SAM-dependent methyltransferase	CGC65_RS17350			HMPREF1098_RS13660					2	0	2_0
CGC65_RS17360	hypothetical protein	CGC65_RS17360			HMPREF1098_RS13650					2	0	2_0
CGC65_RS17365	PHP domain-containing protein	CGC65_RS17365			HMPREF1098_RS13645					2	0	2_0
CGC65_RS17370	hypothetical protein	CGC65_RS17370			HMPREF1098_RS13640					2	0	2_0
CGC65_RS17375	AI-2E family transporter	CGC65_RS17375			HMPREF1098_RS13635					2	0	2_0
CGC65_RS17380	alanyl-tRNA editing protein	CGC65_RS17380			HMPREF1098_RS13630					2	0	2_0
CGC65_RS17385	hypothetical protein	CGC65_RS17385			HMPREF1098_RS13625					2	0	2_0
CGC65_RS17390	hypothetical protein	CGC65_RS17390			HMPREF1098_RS13620					2	0	2_0
CGC65_RS17395	hypothetical protein	CGC65_RS17395			HMPREF1098_RS13615					2	0	2_0
CGC65_RS17400	hypothetical protein	CGC65_RS17400			HMPREF1098_RS13610					2	0	2_0
CGC65_RS17405	hypothetical protein	CGC65_RS17405			HMPREF1098_RS13605					2	0	2_0
CGC65_RS17420	DUF1538 domain-containing protein	CGC65_RS17420			HMPREF1098_RS13590					2	0	2_0
CGC65_RS17425	hypothetical protein	CGC65_RS17425			HMPREF1098_RS13585					2	0	2_0
CGC65_RS17430	hypothetical protein	CGC65_RS17430			HMPREF1098_RS13580					2	0	2_0
CGC65_RS17445	CPBP family intramembrane metalloprotease domain-containing protein	CGC65_RS17445			HMPREF1098_RS13565					2	0	2_0
CGC65_RS17450	Crp/Fnr family transcriptional regulator	CGC65_RS17450			HMPREF1098_RS13560					2	0	2_0
CGC65_RS17455	diguanylate cyclase	CGC65_RS17455			HMPREF1098_RS13555					2	0	2_0
CGC65_RS17510	cytidylate kinase-like family protein	CGC65_RS17510			HMPREF1098_RS13495					2	0	2_0
CGC65_RS17545	hypothetical protein	CGC65_RS17545			HMPREF1098_RS13470					2	0	2_0
CGC65_RS17550	sugar kinase	CGC65_RS17550			HMPREF1098_RS13465					2	0	2_0
CGC65_RS17560	bifunctional 2-keto-4-hydroxyglutarate aldolase/2-keto-3-deoxy-6-phosphogluconate aldolase	CGC65_RS17560			HMPREF1098_RS13455					2	0	2_0
CGC65_RS17565	IclR family transcriptional regulator	CGC65_RS17565			HMPREF1098_RS13450					2	0	2_0
CGC65_RS17575	LacI family transcriptional regulator	CGC65_RS17575			HMPREF1098_RS13440					2	0	2_0
CGC65_RS17585	TIGR00374 family protein	CGC65_RS17585			HMPREF1098_RS13430					2	0	2_0
CGC65_RS17600	DNA-binding response regulator	CGC65_RS17600			HMPREF1098_RS13420					2	0	2_0
CGC65_RS17605	sensor histidine kinase	CGC65_RS17605;CGC65_RS10310			HMPREF1098_RS13415					2	0	2_0
CGC65_RS17610	hypothetical protein	CGC65_RS17610			HMPREF1098_RS13410					2	0	2_0
CGC65_RS17620	TRAP transporter small permease	CGC65_RS17620			HMPREF1098_RS13400					2	0	2_0
CGC65_RS17625	TRAP transporter substrate-binding protein DctP	CGC65_RS17625			HMPREF1098_RS13395					2	0	2_0
CGC65_RS17635	Nif3-like dinuclear metal center hexameric protein	CGC65_RS17635			HMPREF1098_RS13385					2	0	2_0
CGC65_RS17660	peptidase S8	CGC65_RS17660			HMPREF1098_RS13360					2	0	2_0
CGC65_RS17665	sodium-dependent transporter	CGC65_RS17665			HMPREF1098_RS13355					2	0	2_0
CGC65_RS17675	(Fe-S)-cluster assembly protein	CGC65_RS17675			HMPREF1098_RS13345					2	0	2_0
CGC65_RS17690	diguanylate phosphodiesterase	CGC65_RS17690			HMPREF1098_RS28655					2	0	2_0
CGC65_RS17705	DNA-3-methyladenine glycosylase 2	CGC65_RS17705			HMPREF1098_RS13310					2	0	2_0
CGC65_RS17710	biotin transporter BioY	CGC65_RS17710			HMPREF1098_RS13305					2	0	2_0
CGC65_RS17715	hypothetical protein	CGC65_RS17715			HMPREF1098_RS13300					2	0	2_0
CGC65_RS17720	NAD(P)-dependent oxidoreductase	CGC65_RS17720			HMPREF1098_RS13295					2	0	2_0
CGC65_RS17740	nucleotide exchange factor GrpE	CGC65_RS17740			HMPREF1098_RS13270					2	0	2_0
CGC65_RS17750	hypothetical protein	CGC65_RS17750			HMPREF1098_RS13260					2	0	2_0
CGC65_RS17760	phosphatase	CGC65_RS17760			HMPREF1098_RS13255					2	0	2_0
CGC65_RS17765	stage II sporulation protein SpoIID	CGC65_RS17765			HMPREF1098_RS13250					2	0	2_0
CGC65_RS17780	cytidine deaminase	CGC65_RS17780			HMPREF1098_RS13240					2	0	2_0
CGC65_RS17785	Cys-tRNA(Pro) deacylase	CGC65_RS17785			HMPREF1098_RS13235					2	0	2_0
CGC65_RS17790	DUF362 domain-containing protein	CGC65_RS17790			HMPREF1098_RS13230					2	0	2_0
CGC65_RS17795	alpha/beta hydrolase	CGC65_RS17795			HMPREF1098_RS13225					2	0	2_0
CGC65_RS17805	patatin	CGC65_RS17805			HMPREF1098_RS13215					2	0	2_0
CGC65_RS17815	hypothetical protein	CGC65_RS17815			HMPREF1098_RS13205					2	0	2_0
CGC65_RS17835	LacI family transcriptional regulator	CGC65_RS17835			HMPREF1098_RS13185					2	0	2_0
CGC65_RS17845	GTPase	CGC65_RS17845			HMPREF1098_RS13175					2	0	2_0
CGC65_RS17860	MerR family DNA-binding transcriptional regulator	CGC65_RS17860			HMPREF1098_RS13160					2	0	2_0
CGC65_RS17865	TrkA family potassium uptake protein	CGC65_RS17865			HMPREF1098_RS13155					2	0	2_0
CGC65_RS17870	TrkH family potassium uptake protein	CGC65_RS17870			HMPREF1098_RS13150					2	0	2_0
CGC65_RS17875	metal ABC transporter permease	CGC65_RS17875			HMPREF1098_RS13145					2	0	2_0
CGC65_RS17880	metal ABC transporter ATP-binding protein	CGC65_RS17880			HMPREF1098_RS13140					2	0	2_0
CGC65_RS17885	zinc ABC transporter substrate-binding protein	CGC65_RS17885			HMPREF1098_RS13135					2	0	2_0
CGC65_RS17890	HAD family hydrolase	CGC65_RS17890			HMPREF1098_RS13130					2	0	2_0
CGC65_RS17895	DegV family protein	CGC65_RS17895			HMPREF1098_RS13125					2	0	2_0
CGC65_RS17900	DUF368 domain-containing protein	CGC65_RS17900			HMPREF1098_RS13120					2	0	2_0
CGC65_RS17905	hypothetical protein	CGC65_RS17905			HMPREF1098_RS13115					2	0	2_0
CGC65_RS17925	vitamin B12 dependent methionine synthase activation subunit	CGC65_RS17925			HMPREF1098_RS13100					2	0	2_0
CGC65_RS17950	hypothetical protein	CGC65_RS17950			HMPREF1098_RS13070					2	0	2_0
CGC65_RS17955	galactokinase	CGC65_RS17955			HMPREF1098_RS13065					2	0	2_0
CGC65_RS17965	poly-gamma-glutamate synthesis protein	CGC65_RS17965			HMPREF1098_RS13055					2	0	2_0
CGC65_RS17970	DegV family protein	CGC65_RS17970			HMPREF1098_RS13050					2	0	2_0
CGC65_RS17975	hypothetical protein	CGC65_RS17975			HMPREF1098_RS13045					2	0	2_0
CGC65_RS18030	hypothetical protein	CGC65_RS18030			HMPREF1098_RS13005					2	0	2_0
CGC65_RS18055	HPr family phosphocarrier protein	CGC65_RS18055			HMPREF1098_RS12980					2	0	2_0
CGC65_RS18070	diacylglycerol kinase family lipid kinase	CGC65_RS18070			HMPREF1098_RS12965					2	0	2_0
CGC65_RS18085	hypothetical protein	CGC65_RS18085			HMPREF1098_RS12950					2	0	2_0
CGC65_RS18095	patatin	CGC65_RS18095			HMPREF1098_RS12940					2	0	2_0
CGC65_RS18100	hypothetical protein	CGC65_RS18100			HMPREF1098_RS12935					2	0	2_0
CGC65_RS18105	RNA methyltransferase	CGC65_RS18105			HMPREF1098_RS12930					2	0	2_0
CGC65_RS18115	tRNA threonylcarbamoyladenosine dehydratase	CGC65_RS18115			HMPREF1098_RS12920					2	0	2_0
CGC65_RS18125	Rrf2 family transcriptional regulator	CGC65_RS18125			HMPREF1098_RS12910					2	0	2_0
CGC65_RS18130	desulfoferrodoxin	CGC65_RS18130			HMPREF1098_RS12905					2	0	2_0
CGC65_RS18165	branched-chain amino acid ABC transporter permease	CGC65_RS18165			HMPREF1098_RS12880					2	0	2_0
CGC65_RS18175	DUF1576 domain-containing protein	CGC65_RS18175			HMPREF1098_RS12870					2	0	2_0
CGC65_RS18180	dicarboxylate/amino acid:cation symporter	CGC65_RS18180			HMPREF1098_RS18500					2	0	2_0
CGC65_RS18185	alanine racemase	CGC65_RS18185			HMPREF1098_RS18495					2	0	2_0
CGC65_RS18190	hydratase	CGC65_RS18190			HMPREF1098_RS18490					2	0	2_0
CGC65_RS18205	PqqD family protein	CGC65_RS18205			HMPREF1098_RS12865					2	0	2_0
CGC65_RS18220	GGDEF domain-containing protein	CGC65_RS18220			HMPREF1098_RS12855					2	0	2_0
CGC65_RS18225	hypothetical protein	CGC65_RS18225			HMPREF1098_RS12850					2	0	2_0
CGC65_RS18230	DUF378 domain-containing protein	CGC65_RS18230			HMPREF1098_RS12845					2	0	2_0
CGC65_RS18255	hypothetical protein	CGC65_RS18255			HMPREF1098_RS12820					2	0	2_0
CGC65_RS18265	LysM peptidoglycan-binding domain-containing protein	CGC65_RS18265			HMPREF1098_RS12815					2	0	2_0
CGC65_RS18270	MATE family efflux transporter	CGC65_RS18270			HMPREF1098_RS12810					2	0	2_0
CGC65_RS18275	MarR family transcriptional regulator	CGC65_RS18275			HMPREF1098_RS12805					2	0	2_0
CGC65_RS18285	hypothetical protein	CGC65_RS18285			HMPREF1098_RS12795					2	0	2_0
CGC65_RS18290	TetR/AcrR family transcriptional regulator	CGC65_RS18290			HMPREF1098_RS12790					2	0	2_0
CGC65_RS18295	PhnP protein	CGC65_RS18295			HMPREF1098_RS12785					2	0	2_0
CGC65_RS18305	beta-aspartyl-peptidase	CGC65_RS18305			HMPREF1098_RS12775					2	0	2_0
CGC65_RS18310	glycosyl hydrolase	CGC65_RS18310			HMPREF1098_RS12770					2	0	2_0
CGC65_RS18315	TRAP transporter large permease	CGC65_RS18315			HMPREF1098_RS12765					2	0	2_0
CGC65_RS18320	TRAP transporter small permease	CGC65_RS18320			HMPREF1098_RS12760					2	0	2_0
CGC65_RS18325	TRAP transporter substrate-binding protein DctP	CGC65_RS18325			HMPREF1098_RS12755					2	0	2_0
CGC65_RS18330	AraC family transcriptional regulator	CGC65_RS18330			HMPREF1098_RS12750					2	0	2_0
CGC65_RS18335	rhamnulose-1-phosphate aldolase	CGC65_RS18335			HMPREF1098_RS12745					2	0	2_0
CGC65_RS18340	L-rhamnose isomerase	CGC65_RS18340			HMPREF1098_RS12740					2	0	2_0
CGC65_RS18345	L-rhamnose mutarotase	CGC65_RS18345			HMPREF1098_RS12735					2	0	2_0
CGC65_RS18355	AraC family transcriptional regulator	CGC65_RS18355			HMPREF1098_RS12725					2	0	2_0
CGC65_RS18455	LacI family transcriptional regulator	CGC65_RS18455			HMPREF1098_RS21925					2	0	2_0
CGC65_RS18460	hypothetical protein	CGC65_RS18460			HMPREF1098_RS21870					2	0	2_0
CGC65_RS18465	hypothetical protein	CGC65_RS18465			HMPREF1098_RS21865					2	0	2_0
CGC65_RS18570	TRAP transporter small permease	CGC65_RS18570;CGC65_RS21170			HMPREF1098_RS12675;HMPREF1098_RS23560					2	0	2_0
CGC65_RS18605	NAD(P)H-dependent oxidoreductase subunit E	CGC65_RS18605			HMPREF1098_RS12655					2	0	2_0
CGC65_RS18610	DUF4454 domain-containing protein	CGC65_RS18610			HMPREF1098_RS12650					2	0	2_0
CGC65_RS18715	2-hydroxyglutaryl-CoA dehydratase	CGC65_RS18715			HMPREF1098_RS12605					2	0	2_0
CGC65_RS18720	2-hydroxyacyl-CoA dehydratase	CGC65_RS18720			HMPREF1098_RS12600					2	0	2_0
CGC65_RS18750	hypothetical protein	CGC65_RS18750			HMPREF1098_RS12585					2	0	2_0
CGC65_RS18825	hypothetical protein	CGC65_RS18825			HMPREF1098_RS00860					2	0	2_0
CGC65_RS18885	sulfurtransferase-like selenium metabolism protein YedF	CGC65_RS18885			HMPREF1098_RS12335					2	0	2_0
CGC65_RS18890	nucleoside hydrolase	CGC65_RS18890			HMPREF1098_RS12325					2	0	2_0
CGC65_RS18895	ABC transporter ATP-binding protein	CGC65_RS18895			HMPREF1098_RS12320					2	0	2_0
CGC65_RS18900	ABC transporter permease	CGC65_RS18900			HMPREF1098_RS12315					2	0	2_0
CGC65_RS18905	ABC transporter permease	CGC65_RS18905			HMPREF1098_RS12310					2	0	2_0
CGC65_RS18910	ABC transporter substrate-binding protein	CGC65_RS18910			HMPREF1098_RS12305					2	0	2_0
CGC65_RS18915	rhodanese-like domain-containing protein	CGC65_RS18915			HMPREF1098_RS12300					2	0	2_0
CGC65_RS18925	aminoglycoside phosphotransferase family protein	CGC65_RS18925			HMPREF1098_RS12290					2	0	2_0
CGC65_RS18930	glycosyl transferase	CGC65_RS18930			HMPREF1098_RS12285					2	0	2_0
CGC65_RS18935	hypothetical protein	CGC65_RS18935			HMPREF1098_RS12270					2	0	2_0
CGC65_RS18940	sulfurtransferase	CGC65_RS18940			HMPREF1098_RS12265					2	0	2_0
CGC65_RS19000	hypothetical protein	CGC65_RS19000			HMPREF1098_RS12255					2	0	2_0
CGC65_RS19035	aspartate ammonia-lyase	CGC65_RS19035			HMPREF1098_RS20805					2	0	2_0
CGC65_RS19045	ketose-bisphosphate aldolase	CGC65_RS19045			HMPREF1098_RS12250					2	0	2_0
CGC65_RS19050	sugar phosphate isomerase/epimerase	CGC65_RS19050			HMPREF1098_RS12245					2	0	2_0
CGC65_RS19055	gfo/Idh/MocA family oxidoreductase	CGC65_RS19055			HMPREF1098_RS12240					2	0	2_0
CGC65_RS19060	carbohydrate kinase family protein	CGC65_RS19060			HMPREF1098_RS12235					2	0	2_0
CGC65_RS19065	xylose isomerase	CGC65_RS19065			HMPREF1098_RS12230					2	0	2_0
CGC65_RS19070	AraC family transcriptional regulator	CGC65_RS19070			HMPREF1098_RS12225					2	0	2_0
CGC65_RS19095	DegV family protein	CGC65_RS19095			HMPREF1098_RS12200					2	0	2_0
CGC65_RS19235	O-antigen ligase domain-containing protein	CGC65_RS19235;CGC65_RS26685			HMPREF1098_RS09935					2	0	2_0
CGC65_RS19250	hypothetical protein	CGC65_RS19250;CGC65_RS09320			HMPREF1098_RS18615					2	0	2_0
CGC65_RS19345	ABC transporter ATP-binding protein	CGC65_RS19345			HMPREF1098_RS16915					2	0	2_0
CGC65_RS19365	hypothetical protein	CGC65_RS19365			HMPREF1098_RS18415					2	0	2_0
CGC65_RS19370	VanZ family protein	CGC65_RS19370			HMPREF1098_RS18410					2	0	2_0
CGC65_RS19375	hypothetical protein	CGC65_RS19375			HMPREF1098_RS18405					2	0	2_0
CGC65_RS19410	mandelate racemase/muconate lactonizing enzyme family protein	CGC65_RS19410			HMPREF1098_RS11590					2	0	2_0
CGC65_RS19415	glucuronate isomerase	CGC65_RS19415			HMPREF1098_RS18380					2	0	2_0
CGC65_RS19420	KR domain-containing protein	CGC65_RS19420			HMPREF1098_RS18375					2	0	2_0
CGC65_RS19425	altronate hydrolase	CGC65_RS19425			HMPREF1098_RS18370					2	0	2_0
CGC65_RS19435	demethylmenaquinone methyltransferase	CGC65_RS19435;CGC65_RS04125			HMPREF1098_RS11580					2	0	2_0
CGC65_RS19440	SDR family NAD(P)-dependent oxidoreductase	CGC65_RS19440			HMPREF1098_RS11570					2	0	2_0
CGC65_RS19445	mandelate racemase	CGC65_RS19445			HMPREF1098_RS11575					2	0	2_0
CGC65_RS19475	LacI family DNA-binding transcriptional regulator	CGC65_RS19475			HMPREF1098_RS18365					2	0	2_0
CGC65_RS19485	Hsp20/alpha crystallin family protein	CGC65_RS19485			HMPREF1098_RS18330					2	0	2_0
CGC65_RS19490	amidohydrolase	CGC65_RS19490			HMPREF1098_RS18325					2	0	2_0
CGC65_RS19495	phospholipase D family protein	CGC65_RS19495			HMPREF1098_RS18320					2	0	2_0
CGC65_RS19500	MATE family efflux transporter	CGC65_RS19500			HMPREF1098_RS18315					2	0	2_0
CGC65_RS19515	CidA/LrgA family protein	CGC65_RS19515			HMPREF1098_RS18300					2	0	2_0
CGC65_RS19520	GNAT family N-acetyltransferase	CGC65_RS19520			HMPREF1098_RS18295					2	0	2_0
CGC65_RS19565	xanthine dehydrogenase	CGC65_RS19565			HMPREF1098_RS18275					2	0	2_0
CGC65_RS19575	hypothetical protein	CGC65_RS19575			HMPREF1098_RS18270					2	0	2_0
CGC65_RS19580	hypothetical protein	CGC65_RS19580			HMPREF1098_RS18265					2	0	2_0
CGC65_RS19585	YgeY family selenium metabolism-linked hydrolase	CGC65_RS19585			HMPREF1098_RS18260					2	0	2_0
CGC65_RS19590	hypothetical protein	CGC65_RS19590			HMPREF1098_RS18255					2	0	2_0
CGC65_RS19600	(2Fe-2S)-binding protein	CGC65_RS19600			HMPREF1098_RS18245					2	0	2_0
CGC65_RS19605	hypothetical protein	CGC65_RS19605			HMPREF1098_RS18240					2	0	2_0
CGC65_RS19610	hypothetical protein	CGC65_RS19610			HMPREF1098_RS18235					2	0	2_0
CGC65_RS19615	amidohydrolase	CGC65_RS19615			HMPREF1098_RS18230					2	0	2_0
CGC65_RS19620	amidohydrolase	CGC65_RS19620			HMPREF1098_RS18225					2	0	2_0
CGC65_RS19625	uracil-xanthine permease	CGC65_RS19625;CGC65_RS05555			HMPREF1098_RS02150;HMPREF1098_RS18220					2	0	2_0
CGC65_RS19630	dihydropyrimidinase	CGC65_RS19630			HMPREF1098_RS18215					2	0	2_0
CGC65_RS19700	hypothetical protein	CGC65_RS19700			HMPREF1098_RS18205					2	0	2_0
CGC65_RS19705	carbohydrate ABC transporter permease	CGC65_RS19705			HMPREF1098_RS18200					2	0	2_0
CGC65_RS19710	sugar ABC transporter permease	CGC65_RS19710			HMPREF1098_RS18195					2	0	2_0
CGC65_RS19715	hypothetical protein	CGC65_RS19715			HMPREF1098_RS18190					2	0	2_0
CGC65_RS19720	DNA-binding response regulator	CGC65_RS19720			HMPREF1098_RS18185					2	0	2_0
CGC65_RS19725	sensor histidine kinase	CGC65_RS19725			HMPREF1098_RS18180					2	0	2_0
CGC65_RS19770	hypothetical protein	CGC65_RS19770;CGC65_RS09820	CLORAM_RS11390;CLORAM_RS11405							2	0	2_0
CGC65_RS19775	RelA/SpoT protein	CGC65_RS19775			HMPREF1098_RS18140					2	0	2_0
CGC65_RS19780	membrane protein	CGC65_RS19780			HMPREF1098_RS18135					2	0	2_0
CGC65_RS19790	pyridine nucleotide-disulfide oxidoreductase	CGC65_RS19790			HMPREF1098_RS13020;HMPREF1098_RS18125					2	0	2_0
CGC65_RS19795	hypothetical protein	CGC65_RS19795			HMPREF1098_RS18120					2	0	2_0
CGC65_RS19810	DUF4867 domain-containing protein	CGC65_RS19810			HMPREF1098_RS18095					2	0	2_0
CGC65_RS19815	AraC family transcriptional regulator	CGC65_RS19815			HMPREF1098_RS18090					2	0	2_0
CGC65_RS19825	AmmeMemoRadiSam system radical SAM enzyme	CGC65_RS19825			HMPREF1098_RS18085					2	0	2_0
CGC65_RS19830	AmmeMemoRadiSam system protein A	CGC65_RS19830			HMPREF1098_RS18080					2	0	2_0
CGC65_RS19900	HPr family phosphocarrier protein	CGC65_RS19900			HMPREF1098_RS18070					2	0	2_0
CGC65_RS19905	autoinducer 2 ABC transporter substrate-binding protein	CGC65_RS19905			HMPREF1098_RS18065					2	0	2_0
CGC65_RS19910	DNA-binding response regulator	CGC65_RS19910			HMPREF1098_RS18060					2	0	2_0
CGC65_RS19915	sensor histidine kinase	CGC65_RS19915			HMPREF1098_RS18055					2	0	2_0
CGC65_RS19920	hypothetical protein	CGC65_RS19920			HMPREF1098_RS18050					2	0	2_0
CGC65_RS19925	TolC family protein	CGC65_RS19925			HMPREF1098_RS18045					2	0	2_0
CGC65_RS19930	AcrB/AcrD/AcrF family protein	CGC65_RS19930;CGC65_RS09890;CGC65_RS03220			HMPREF1098_RS04460;HMPREF1098_RS05030;HMPREF1098_RS18040					2	0	2_0
CGC65_RS19935	efflux RND transporter periplasmic adaptor subunit	CGC65_RS19935			HMPREF1098_RS18035					2	0	2_0
CGC65_RS19955	sensor histidine kinase	CGC65_RS19955			HMPREF1098_RS18020					2	0	2_0
CGC65_RS19960	MFS transporter	CGC65_RS19960			HMPREF1098_RS18015					2	0	2_0
CGC65_RS20000	MATE family efflux transporter	CGC65_RS20000		HMPREF1202_RS05355						2	0	2_0
CGC65_RS20005	PadR family transcriptional regulator	CGC65_RS20005		HMPREF1202_RS05360						2	0	2_0
CGC65_RS20010	MFS transporter	CGC65_RS20010			HMPREF1098_RS18010					2	0	2_0
CGC65_RS20015	methylated-DNA--[protein]-cysteine S-methyltransferase	CGC65_RS20015			HMPREF1098_RS18005					2	0	2_0
CGC65_RS20035	hypothetical protein	CGC65_RS20035			HMPREF1098_RS17985					2	0	2_0
CGC65_RS20040	GntR family transcriptional regulator	CGC65_RS20040			HMPREF1098_RS17980					2	0	2_0
CGC65_RS20045	sugar ABC transporter permease	CGC65_RS20045			HMPREF1098_RS17975					2	0	2_0
CGC65_RS20055	sugar-binding protein	CGC65_RS20055			HMPREF1098_RS17965					2	0	2_0
CGC65_RS20080	sensor histidine kinase	CGC65_RS20080			HMPREF1098_RS17940					2	0	2_0
CGC65_RS20090	alpha/beta hydrolase	CGC65_RS20090			HMPREF1098_RS17930					2	0	2_0
CGC65_RS20155	acyl CoA:acetate/3-ketoacid CoA transferase	CGC65_RS20155;CGC65_RS24800			HMPREF1098_RS06605					2	0	2_0
CGC65_RS20165	acetyl-CoA C-acyltransferase	CGC65_RS20165			HMPREF1098_RS06595					2	0	2_0
CGC65_RS20180	ABC transporter permease	CGC65_RS20180;CGC65_RS21400			HMPREF1098_RS23355					2	0	2_0
CGC65_RS20200	hypothetical protein	CGC65_RS20200			HMPREF1098_RS17895					2	0	2_0
CGC65_RS20205	ABC transporter permease	CGC65_RS20205			HMPREF1098_RS17890					2	0	2_0
CGC65_RS20210	zinc ribbon domain-containing protein	CGC65_RS20210			HMPREF1098_RS17885					2	0	2_0
CGC65_RS20215	ABC transporter ATP-binding protein	CGC65_RS20215			HMPREF1098_RS17880					2	0	2_0
CGC65_RS20220	hypothetical protein	CGC65_RS20220			HMPREF1098_RS17850					2	0	2_0
CGC65_RS20230	hypothetical protein	CGC65_RS20230			HMPREF1098_RS17845					2	0	2_0
CGC65_RS20255	DUF1540 domain-containing protein	CGC65_RS20255			HMPREF1098_RS17825					2	0	2_0
CGC65_RS20260	hypothetical protein	CGC65_RS20260			HMPREF1098_RS17820					2	0	2_0
CGC65_RS20270	nucleotidyltransferase family protein	CGC65_RS20270			HMPREF1098_RS17810					2	0	2_0
CGC65_RS20275	putative selenium-dependent hydroxylase accessory protein YqeC	CGC65_RS20275			HMPREF1098_RS17805					2	0	2_0
CGC65_RS20280	xanthine dehydrogenase accessory factor	CGC65_RS20280			HMPREF1098_RS17795					2	0	2_0
CGC65_RS20285	hypothetical protein	CGC65_RS20285			HMPREF1098_RS17790					2	0	2_0
CGC65_RS20290	ABC transporter	CGC65_RS20290			HMPREF1098_RS17785					2	0	2_0
CGC65_RS20295	molybdate ABC transporter permease subunit	CGC65_RS20295			HMPREF1098_RS17780					2	0	2_0
CGC65_RS20300	molybdate ABC transporter substrate-binding protein	CGC65_RS20300			HMPREF1098_RS17775					2	0	2_0
CGC65_RS20305	MOSC domain-containing protein	CGC65_RS20305			HMPREF1098_RS17770					2	0	2_0
CGC65_RS20310	GTP 3',8-cyclase MoaA	CGC65_RS20310			HMPREF1098_RS17765					2	0	2_0
CGC65_RS20315	cyclic pyranopterin monophosphate synthase MoaC	CGC65_RS20315			HMPREF1098_RS17760					2	0	2_0
CGC65_RS20320	molybdopterin-binding protein	CGC65_RS20320			HMPREF1098_RS17755					2	0	2_0
CGC65_RS20335	propionate CoA-transferase	CGC65_RS20335			HMPREF1098_RS17750					2	0	2_0
CGC65_RS20440	DUF1275 domain-containing protein	CGC65_RS20440			HMPREF1098_RS17745					2	0	2_0
CGC65_RS20445	hypothetical protein	CGC65_RS20445			HMPREF1098_RS17740					2	0	2_0
CGC65_RS20455	selenium-dependent molybdenum hydroxylase	CGC65_RS20455			HMPREF1098_RS17730					2	0	2_0
CGC65_RS20460	ModE molybdate transport repressor domain-containing protein	CGC65_RS20460			HMPREF1098_RS17725					2	0	2_0
CGC65_RS20465	4-hydroxy-tetrahydrodipicolinate synthase	CGC65_RS20465			HMPREF1098_RS17720					2	0	2_0
CGC65_RS20470	dipicolinic acid synthetase A subunit	CGC65_RS20470			HMPREF1098_RS17715					2	0	2_0
CGC65_RS20495	carbohydrate ABC transporter permease	CGC65_RS20495			HMPREF1098_RS17705					2	0	2_0
CGC65_RS20500	sugar ABC transporter permease	CGC65_RS20500			HMPREF1098_RS17695					2	0	2_0
CGC65_RS20505	carbohydrate ABC transporter substrate-binding protein	CGC65_RS20505			HMPREF1098_RS17690					2	0	2_0
CGC65_RS20510	uroporphyrinogen decarboxylase	CGC65_RS20510			HMPREF1098_RS17685					2	0	2_0
CGC65_RS20515	GntR family transcriptional regulator	CGC65_RS20515			HMPREF1098_RS17680					2	0	2_0
CGC65_RS20525	hypothetical protein	CGC65_RS20525			HMPREF1098_RS17675					2	0	2_0
CGC65_RS20535	mandelate racemase/muconate lactonizing enzyme family protein	CGC65_RS20535			HMPREF1098_RS03440					2	0	2_0
CGC65_RS20565	dihydropyrimidinase	CGC65_RS20565			HMPREF1098_RS17520					2	0	2_0
CGC65_RS20570	N-acetyltransferase	CGC65_RS20570			HMPREF1098_RS17515					2	0	2_0
CGC65_RS20580	4Fe-4S dicluster domain-containing protein	CGC65_RS20580			HMPREF1098_RS17505					2	0	2_0
CGC65_RS20630	SIMPL domain-containing protein	CGC65_RS20630			HMPREF1098_RS17450					2	0	2_0
CGC65_RS20680	DUF3795 domain-containing protein	CGC65_RS20680			HMPREF1098_RS17370					2	0	2_0
CGC65_RS20685	desulfoferrodoxin	CGC65_RS20685			HMPREF1098_RS17365					2	0	2_0
CGC65_RS20690	hypothetical protein	CGC65_RS20690			HMPREF1098_RS17360					2	0	2_0
CGC65_RS20705	HD domain-containing protein	CGC65_RS20705			HMPREF1098_RS17345					2	0	2_0
CGC65_RS20720	preprotein translocase subunit SecG	CGC65_RS20720			HMPREF1098_RS17330					2	0	2_0
CGC65_RS20740	hypothetical protein	CGC65_RS20740			HMPREF1098_RS17315					2	0	2_0
CGC65_RS20745	glycosyl transferase	CGC65_RS20745			HMPREF1098_RS17310					2	0	2_0
CGC65_RS20775	prolyl-tRNA synthetase associated domain-containing protein	CGC65_RS20775			HMPREF1098_RS17295					2	0	2_0
CGC65_RS20780	glycine/sarcosine/betaine reductase complex selenoprotein A	CGC65_RS20780;CGC65_RS00225			HMPREF1098_RS06375;HMPREF1098_RS17285					2	0	2_0
CGC65_RS20785	thiol reductase thioredoxin	CGC65_RS20785;CGC65_RS00220			HMPREF1098_RS06380;HMPREF1098_RS17280					2	0	2_0
CGC65_RS20790	selenide, water dikinase SelD	CGC65_RS20790			HMPREF1098_RS17275					2	0	2_0
CGC65_RS20795	hypothetical protein	CGC65_RS20795			HMPREF1098_RS17270					2	0	2_0
CGC65_RS20800	membrane protein	CGC65_RS20800			HMPREF1098_RS17265					2	0	2_0
CGC65_RS20810	sarcosine reductase complex component B subunit alpha	CGC65_RS20810;CGC65_RS00205			HMPREF1098_RS06400;HMPREF1098_RS17250					2	0	2_0
CGC65_RS20815	TetR/AcrR family transcriptional regulator	CGC65_RS20815			HMPREF1098_RS17245					2	0	2_0
CGC65_RS20820	hypothetical protein	CGC65_RS20820			HMPREF1098_RS17240					2	0	2_0
CGC65_RS20825	hypothetical protein	CGC65_RS20825			HMPREF1098_RS17235					2	0	2_0
CGC65_RS20830	Cof-type HAD-IIB family hydrolase	CGC65_RS20830			HMPREF1098_RS17230					2	0	2_0
CGC65_RS20835	septum formation protein Maf	CGC65_RS20835			HMPREF1098_RS17225					2	0	2_0
CGC65_RS20840	hypothetical protein	CGC65_RS20840			HMPREF1098_RS17220					2	0	2_0
CGC65_RS20845	divergent PAP2 family protein	CGC65_RS20845			HMPREF1098_RS17215					2	0	2_0
CGC65_RS20850	HD domain-containing protein	CGC65_RS20850			HMPREF1098_RS17210					2	0	2_0
CGC65_RS20865	SpoIVB peptidase	CGC65_RS20865			HMPREF1098_RS17195					2	0	2_0
CGC65_RS20880	NAD(+) kinase	CGC65_RS20880			HMPREF1098_RS17180					2	0	2_0
CGC65_RS20895	geranylgeranyl diphosphate synthase type II	CGC65_RS20895			HMPREF1098_RS17165					2	0	2_0
CGC65_RS20900	exodeoxyribonuclease VII small subunit	CGC65_RS20900			HMPREF1098_RS17160					2	0	2_0
CGC65_RS20910	transcription antitermination factor NusB	CGC65_RS20910			HMPREF1098_RS17150					2	0	2_0
CGC65_RS20945	SpoIIIAH-like family protein	CGC65_RS20945			HMPREF1098_RS17125					2	0	2_0
CGC65_RS20950	stage III sporulation protein AG	CGC65_RS20950			HMPREF1098_RS17120					2	0	2_0
CGC65_RS20955	hypothetical protein	CGC65_RS20955			HMPREF1098_RS17115					2	0	2_0
CGC65_RS20960	sporulation protein	CGC65_RS20960			HMPREF1098_RS17110					2	0	2_0
CGC65_RS20965	stage III sporulation protein AD	CGC65_RS20965			HMPREF1098_RS17105					2	0	2_0
CGC65_RS20975	stage III sporulation protein AB	CGC65_RS20975			HMPREF1098_RS17095					2	0	2_0
CGC65_RS20980	stage III sporulation protein AA	CGC65_RS20980			HMPREF1098_RS17090					2	0	2_0
CGC65_RS20985	alpha/beta hydrolase	CGC65_RS20985			HMPREF1098_RS17085					2	0	2_0
CGC65_RS20990	hypothetical protein	CGC65_RS20990			HMPREF1098_RS17080					2	0	2_0
CGC65_RS21000	choloylglycine hydrolase	CGC65_RS21000			HMPREF1098_RS17070					2	0	2_0
CGC65_RS21010	TRAP transporter substrate-binding protein DctP	CGC65_RS21010			HMPREF1098_RS17060					2	0	2_0
CGC65_RS21015	DNA-binding response regulator	CGC65_RS21015			HMPREF1098_RS17055					2	0	2_0
CGC65_RS21020	HAMP domain-containing protein	CGC65_RS21020			HMPREF1098_RS17050					2	0	2_0
CGC65_RS21025	hypothetical protein	CGC65_RS21025			HMPREF1098_RS17045					2	0	2_0
CGC65_RS21035	TRAP transporter small permease	CGC65_RS21035			HMPREF1098_RS17035					2	0	2_0
CGC65_RS21040	C4-dicarboxylate ABC transporter	CGC65_RS21040			HMPREF1098_RS17030					2	0	2_0
CGC65_RS21055	N-acetyltransferase	CGC65_RS21055			HMPREF1098_RS17020					2	0	2_0
CGC65_RS21065	hypothetical protein	CGC65_RS21065			HMPREF1098_RS17010					2	0	2_0
CGC65_RS21070	EamA-like transporter family protein	CGC65_RS21070			HMPREF1098_RS17005					2	0	2_0
CGC65_RS21075	membrane protein	CGC65_RS21075			HMPREF1098_RS17000					2	0	2_0
CGC65_RS21105	DUF1540 domain-containing protein	CGC65_RS21105			HMPREF1098_RS28130					2	0	2_0
CGC65_RS21130	hypothetical protein	CGC65_RS21130			HMPREF1098_RS16965					2	0	2_0
CGC65_RS21150	hypothetical protein	CGC65_RS21150			HMPREF1098_RS00055					2	0	2_0
CGC65_RS21160	transporter	CGC65_RS21160			HMPREF1098_RS23570					2	0	2_0
CGC65_RS21175	TRAP transporter substrate-binding protein DctP	CGC65_RS21175;CGC65_RS18565			HMPREF1098_RS12680;HMPREF1098_RS23555					2	0	2_0
CGC65_RS21180	DNA-binding response regulator	CGC65_RS21180;CGC65_RS28580			HMPREF1098_RS08150;HMPREF1098_RS23550					2	0	2_0
CGC65_RS21185	sensor histidine kinase	CGC65_RS21185;CGC65_RS28585			HMPREF1098_RS08145;HMPREF1098_RS23545					2	0	2_0
CGC65_RS21190	XRE family transcriptional regulator	CGC65_RS21190			HMPREF1098_RS23540					2	0	2_0
CGC65_RS21195	hypothetical protein	CGC65_RS21195			HMPREF1098_RS23535					2	0	2_0
CGC65_RS21200	GntR family transcriptional regulator	CGC65_RS21200			HMPREF1098_RS23530					2	0	2_0
CGC65_RS21220	short-chain dehydrogenase/reductase SDR	CGC65_RS21220			HMPREF1098_RS23505					2	0	2_0
CGC65_RS21230	AraC family transcriptional regulator	CGC65_RS21230			HMPREF1098_RS23495					2	0	2_0
CGC65_RS21245	hypothetical protein	CGC65_RS21245			HMPREF1098_RS23485					2	0	2_0
CGC65_RS21250	MBOAT family protein	CGC65_RS21250			HMPREF1098_RS23480					2	0	2_0
CGC65_RS21265	hypothetical protein	CGC65_RS21265			HMPREF1098_RS23465					2	0	2_0
CGC65_RS21275	EamA family transporter	CGC65_RS21275			HMPREF1098_RS23455					2	0	2_0
CGC65_RS21305	hypothetical protein	CGC65_RS21305			HMPREF1098_RS23425					2	0	2_0
CGC65_RS21330	alkyl/aryl-sulfatase	CGC65_RS21330	CLORAM_RS13270							2	0	2_0
CGC65_RS21335	hypothetical protein	CGC65_RS21335			HMPREF1098_RS23410					2	0	2_0
CGC65_RS21350	acyl-CoA thioesterase	CGC65_RS21350			HMPREF1098_RS23405					2	0	2_0
CGC65_RS21355	hypothetical protein	CGC65_RS21355			HMPREF1098_RS23400					2	0	2_0
CGC65_RS21360	DUF3006 domain-containing protein	CGC65_RS21360			HMPREF1098_RS23395					2	0	2_0
CGC65_RS21365	YHYH domain-containing protein	CGC65_RS21365			HMPREF1098_RS23390					2	0	2_0
CGC65_RS21380	ABC transporter substrate-binding protein	CGC65_RS21380			HMPREF1098_RS23375					2	0	2_0
CGC65_RS21395	sugar ABC transporter substrate-binding protein	CGC65_RS21395			HMPREF1098_RS23360					2	0	2_0
CGC65_RS21410	sugar ABC transporter substrate-binding protein	CGC65_RS21410			HMPREF1098_RS23345					2	0	2_0
CGC65_RS21415	D-lyxose/D-mannose family sugar isomerase	CGC65_RS21415			HMPREF1098_RS23340					2	0	2_0
CGC65_RS21420	ketose-bisphosphate aldolase	CGC65_RS21420			HMPREF1098_RS23335					2	0	2_0
CGC65_RS21425	carbohydrate kinase family protein	CGC65_RS21425			HMPREF1098_RS23330					2	0	2_0
CGC65_RS21445	KamA family radical SAM protein	CGC65_RS21445			HMPREF1098_RS23315					2	0	2_0
CGC65_RS21460	hypothetical protein	CGC65_RS21460			HMPREF1098_RS23300					2	0	2_0
CGC65_RS21465	hypothetical protein	CGC65_RS21465			HMPREF1098_RS23295					2	0	2_0
CGC65_RS21470	hypothetical protein	CGC65_RS21470			HMPREF1098_RS23290					2	0	2_0
CGC65_RS21475	TetR/AcrR family transcriptional regulator	CGC65_RS21475			HMPREF1098_RS23285					2	0	2_0
CGC65_RS21600	sugar transferase	CGC65_RS21600			HMPREF1098_RS23105					2	0	2_0
CGC65_RS21605	hypothetical protein	CGC65_RS21605			HMPREF1098_RS23100					2	0	2_0
CGC65_RS21610	LytR family transcriptional regulator	CGC65_RS21610			HMPREF1098_RS23095					2	0	2_0
CGC65_RS21615	tyrosine protein kinase	CGC65_RS21615;CGC65_RS13045			HMPREF1098_RS19440;HMPREF1098_RS23090					2	0	2_0
CGC65_RS21625	hypothetical protein	CGC65_RS21625			HMPREF1098_RS23080					2	0	2_0
CGC65_RS21630	hypothetical protein	CGC65_RS21630			HMPREF1098_RS23075					2	0	2_0
CGC65_RS21640	hypothetical protein	CGC65_RS21640			HMPREF1098_RS23065					2	0	2_0
CGC65_RS21670	TrkA family potassium uptake protein	CGC65_RS21670			HMPREF1098_RS23035					2	0	2_0
CGC65_RS21675	TrkH family potassium uptake protein	CGC65_RS21675			HMPREF1098_RS23030					2	0	2_0
CGC65_RS21690	hypothetical protein	CGC65_RS21690			HMPREF1098_RS23015					2	0	2_0
CGC65_RS21695	hypothetical protein	CGC65_RS21695			HMPREF1098_RS23010					2	0	2_0
CGC65_RS21700	ABC transporter permease	CGC65_RS21700;CGC65_RS16875			HMPREF1098_RS16155;HMPREF1098_RS23005					2	0	2_0
CGC65_RS21705	ABC transporter ATP-binding protein	CGC65_RS21705			HMPREF1098_RS23000					2	0	2_0
CGC65_RS21710	efflux RND transporter periplasmic adaptor subunit	CGC65_RS21710			HMPREF1098_RS27410;HMPREF1098_RS22995					2	0	2_0
CGC65_RS21720	hypothetical protein	CGC65_RS21720			HMPREF1098_RS16890					2	0	2_0
CGC65_RS21725	PcfB family protein	CGC65_RS21725			HMPREF1098_RS16895					2	0	2_0
CGC65_RS21740	hypothetical protein	CGC65_RS21740			HMPREF1098_RS25035					2	0	2_0
CGC65_RS21750	hypothetical protein	CGC65_RS21750			HMPREF1098_RS07340					2	0	2_0
CGC65_RS21755	PrgI family protein	CGC65_RS21755			HMPREF1098_RS25040					2	0	2_0
CGC65_RS21775	site-specific DNA-methyltransferase	CGC65_RS21775			HMPREF1098_RS25060					2	0	2_0
CGC65_RS21785	DUF4315 domain-containing protein	CGC65_RS21785			HMPREF1098_RS25070					2	0	2_0
CGC65_RS21815	hypothetical protein	CGC65_RS21815			HMPREF1098_RS25095					2	0	2_0
CGC65_RS21820	hypothetical protein	CGC65_RS21820			HMPREF1098_RS25100					2	0	2_0
CGC65_RS21825	hypothetical protein	CGC65_RS21825			HMPREF1098_RS25105					2	0	2_0
CGC65_RS21830	helix-turn-helix domain-containing protein	CGC65_RS21830			HMPREF1098_RS25110					2	0	2_0
CGC65_RS21840	plasmid mobilization relaxosome protein MobC	CGC65_RS21840			HMPREF1098_RS25120					2	0	2_0
CGC65_RS21845	XRE family transcriptional regulator	CGC65_RS21845			HMPREF1098_RS25125					2	0	2_0
CGC65_RS21850	hypothetical protein	CGC65_RS21850			HMPREF1098_RS25130					2	0	2_0
CGC65_RS21855	radical SAM protein	CGC65_RS21855			HMPREF1098_RS25135					2	0	2_0
CGC65_RS21865	hypothetical protein	CGC65_RS21865			HMPREF1098_RS25145					2	0	2_0
CGC65_RS21870	helix-turn-helix domain-containing protein	CGC65_RS21870			HMPREF1098_RS25150					2	0	2_0
CGC65_RS21875	hypothetical protein	CGC65_RS21875			HMPREF1098_RS28540					2	0	2_0
CGC65_RS21885	transposase	CGC65_RS21885			HMPREF1098_RS25155					2	0	2_0
CGC65_RS21890	DUF4368 domain-containing protein	CGC65_RS21890			HMPREF1098_RS25160					2	0	2_0
CGC65_RS21935	hypothetical protein	CGC65_RS21935			HMPREF1098_RS22960					2	0	2_0
CGC65_RS21955	ABC transporter	CGC65_RS21955			HMPREF1098_RS22940					2	0	2_0
CGC65_RS21960	AraC family transcriptional regulator	CGC65_RS21960			HMPREF1098_RS22935					2	0	2_0
CGC65_RS21965	DUF4340 domain-containing protein	CGC65_RS21965			HMPREF1098_RS22930					2	0	2_0
CGC65_RS21970	Crp/Fnr family transcriptional regulator	CGC65_RS21970			HMPREF1098_RS22925					2	0	2_0
CGC65_RS21980	membrane protein	CGC65_RS21980			HMPREF1098_RS22915					2	0	2_0
CGC65_RS21985	GtrA family protein	CGC65_RS21985			HMPREF1098_RS22910					2	0	2_0
CGC65_RS21990	FAD:protein FMN transferase	CGC65_RS21990			HMPREF1098_RS22905					2	0	2_0
CGC65_RS21995	cytochrome c550	CGC65_RS21995			HMPREF1098_RS22900					2	0	2_0
CGC65_RS22000	Lrp/AsnC family transcriptional regulator	CGC65_RS22000			HMPREF1098_RS22895					2	0	2_0
CGC65_RS22005	LysR family transcriptional regulator	CGC65_RS22005			HMPREF1098_RS22890					2	0	2_0
CGC65_RS22010	protease modulator HflC	CGC65_RS22010			HMPREF1098_RS22885					2	0	2_0
CGC65_RS22015	FtsH protease activity modulator HflK	CGC65_RS22015			HMPREF1098_RS22880					2	0	2_0
CGC65_RS22025	hypothetical protein	CGC65_RS22025			HMPREF1098_RS22870					2	0	2_0
CGC65_RS22055	bacterioferritin	CGC65_RS22055			HMPREF1098_RS22835					2	0	2_0
CGC65_RS22060	glutamate synthase	CGC65_RS22060			HMPREF1098_RS22830					2	0	2_0
CGC65_RS22070	SIMPL domain-containing protein	CGC65_RS22070			HMPREF1098_RS22820					2	0	2_0
CGC65_RS22075	succinyl-diaminopimelate desuccinylase	CGC65_RS22075			HMPREF1098_RS22815					2	0	2_0
CGC65_RS22135	ATP-dependent helicase	CGC65_RS22135			HMPREF1098_RS22800					2	0	2_0
CGC65_RS22150	hypothetical protein	CGC65_RS22150			HMPREF1098_RS22790					2	0	2_0
CGC65_RS22155	dihydroxy-acid dehydratase	CGC65_RS22155			HMPREF1098_RS22785					2	0	2_0
CGC65_RS22160	PTS galactitol transporter subunit IIC	CGC65_RS22160			HMPREF1098_RS22780					2	0	2_0
CGC65_RS22165	PTS galactitol transporter subunit IIB	CGC65_RS22165			HMPREF1098_RS22775					2	0	2_0
CGC65_RS22170	PTS galactitol transporter subunit IIA	CGC65_RS22170			HMPREF1098_RS22770					2	0	2_0
CGC65_RS22175	2-dehydro-3-deoxyphosphogluconate aldolase/4-hydroxy-2-oxoglutarate aldolase	CGC65_RS22175			HMPREF1098_RS22765					2	0	2_0
CGC65_RS22180	PRD domain-containing protein	CGC65_RS22180			HMPREF1098_RS22760					2	0	2_0
CGC65_RS22185	lysophospholipase	CGC65_RS22185			HMPREF1098_RS22755					2	0	2_0
CGC65_RS22195	hypothetical protein	CGC65_RS22195			HMPREF1098_RS22750					2	0	2_0
CGC65_RS22200	aminopeptidase P family protein	CGC65_RS22200			HMPREF1098_RS07010;HMPREF1098_RS28415					2	0	2_0
CGC65_RS22280	creatininase	CGC65_RS22280			HMPREF1098_RS22580					2	0	2_0
CGC65_RS22285	peptide-binding protein	CGC65_RS22285			HMPREF1098_RS22575					2	0	2_0
CGC65_RS22305	ABC transporter permease	CGC65_RS22305;CGC65_RS11160;CGC65_RS01785			HMPREF1098_RS22555					2	0	2_0
CGC65_RS22310	hypothetical protein	CGC65_RS22310			HMPREF1098_RS22550					2	0	2_0
CGC65_RS22315	GntR family transcriptional regulator	CGC65_RS22315			HMPREF1098_RS22545					2	0	2_0
CGC65_RS22350	hypothetical protein	CGC65_RS22350			HMPREF1098_RS22510					2	0	2_0
CGC65_RS22360	MarR family transcriptional regulator	CGC65_RS22360			HMPREF1098_RS22500					2	0	2_0
CGC65_RS22370	amino acid ABC transporter permease	CGC65_RS22370			HMPREF1098_RS22490					2	0	2_0
CGC65_RS22375	basic amino acid ABC transporter substrate-binding protein	CGC65_RS22375			HMPREF1098_RS22485					2	0	2_0
CGC65_RS22380	bifunctional 5,10-methylenetetrahydrofolate dehydrogenase/5,10-methenyltetrahydrofolate cyclohydrolase	CGC65_RS22380;CGC65_RS24070			HMPREF1098_RS22480					2	0	2_0
CGC65_RS22385	sugar ABC transporter substrate-binding protein	CGC65_RS22385			HMPREF1098_RS22430					2	0	2_0
CGC65_RS22390	quinolone resistance protein	CGC65_RS22390			HMPREF1098_RS22425					2	0	2_0
CGC65_RS22395	DUF3795 domain-containing protein	CGC65_RS22395			HMPREF1098_RS22420					2	0	2_0
CGC65_RS22400	pyridoxamine 5'-phosphate oxidase family protein	CGC65_RS22400			HMPREF1098_RS22415					2	0	2_0
CGC65_RS22415	hypothetical protein	CGC65_RS22415			HMPREF1098_RS22400					2	0	2_0
CGC65_RS22430	hypothetical protein	CGC65_RS22430			HMPREF1098_RS22390					2	0	2_0
CGC65_RS22435	phosphate ABC transporter ATP-binding protein	CGC65_RS22435			HMPREF1098_RS22385					2	0	2_0
CGC65_RS22440	phosphate ABC transporter, permease protein PstA	CGC65_RS22440			HMPREF1098_RS22380					2	0	2_0
CGC65_RS22445	phosphate ABC transporter permease subunit PstC	CGC65_RS22445			HMPREF1098_RS22375					2	0	2_0
CGC65_RS22450	phosphate ABC transporter substrate-binding protein	CGC65_RS22450			HMPREF1098_RS22370					2	0	2_0
CGC65_RS22460	DRTGG domain protein	CGC65_RS22460			HMPREF1098_RS22360					2	0	2_0
CGC65_RS22470	anti-sigma regulatory factor	CGC65_RS22470			HMPREF1098_RS22350					2	0	2_0
CGC65_RS22480	NAD(P)H-dependent oxidoreductase subunit E	CGC65_RS22480			HMPREF1098_RS22340					2	0	2_0
CGC65_RS22590	hydrogenase	CGC65_RS22590			HMPREF1098_RS22315					2	0	2_0
CGC65_RS22595	NADH-quinone oxidoreductase subunit NuoE	CGC65_RS22595			HMPREF1098_RS22310					2	0	2_0
CGC65_RS22600	flotillin	CGC65_RS22600			HMPREF1098_RS22305					2	0	2_0
CGC65_RS22605	sensor histidine kinase	CGC65_RS22605			HMPREF1098_RS22300					2	0	2_0
CGC65_RS22690	ABC transporter permease	CGC65_RS22690;CGC65_RS02740			HMPREF1098_RS04945					2	0	2_0
CGC65_RS22745	hypothetical protein	CGC65_RS22745			HMPREF1098_RS22285					2	0	2_0
CGC65_RS22760	LysR family transcriptional regulator	CGC65_RS22760			HMPREF1098_RS22265					2	0	2_0
CGC65_RS22775	2-phosphosulfolactate phosphatase	CGC65_RS22775			HMPREF1098_RS22255					2	0	2_0
CGC65_RS22790	LysR family transcriptional regulator	CGC65_RS22790			HMPREF1098_RS22250					2	0	2_0
CGC65_RS22955	PLP-dependent aminotransferase family protein	CGC65_RS22955			HMPREF1098_RS22245					2	0	2_0
CGC65_RS22960	PLP-dependent aminotransferase family protein	CGC65_RS22960			HMPREF1098_RS22240					2	0	2_0
CGC65_RS22980	TRAP transporter large permease	CGC65_RS22980;CGC65_RS29180			HMPREF1098_RS07555					2	0	2_0
CGC65_RS23030	threonine aldolase	CGC65_RS23030			HMPREF1098_RS22210					2	0	2_0
CGC65_RS23115	diguanylate cyclase	CGC65_RS23115	CLORAM_RS12815							2	0	2_0
CGC65_RS23190	amidohydrolase	CGC65_RS23190;CGC65_RS04995			HMPREF1098_RS02755					2	0	2_0
CGC65_RS23205	preprotein translocase subunit YajC	CGC65_RS23205			HMPREF1098_RS19850					2	0	2_0
CGC65_RS23210	amidohydrolase	CGC65_RS23210			HMPREF1098_RS19845					2	0	2_0
CGC65_RS23215	hypothetical protein	CGC65_RS23215			HMPREF1098_RS19840					2	0	2_0
CGC65_RS23220	DUF5058 domain-containing protein	CGC65_RS23220			HMPREF1098_RS19835					2	0	2_0
CGC65_RS23225	PucR family transcriptional regulator	CGC65_RS23225			HMPREF1098_RS19825					2	0	2_0
CGC65_RS23285	LysR family transcriptional regulator	CGC65_RS23285	CLORAM_RS08870							2	0	2_0
CGC65_RS23390	glycerol kinase GlpK	CGC65_RS23390;CGC65_RS06880			HMPREF1098_RS01440					2	0	2_0
CGC65_RS23470	peptide-methionine (S)-S-oxide reductase	CGC65_RS23470;CGC65_RS14930			HMPREF1098_RS21025					2	0	2_0
CGC65_RS23525	sugar phosphate isomerase/epimerase	CGC65_RS23525			HMPREF1098_RS22100					2	0	2_0
CGC65_RS23530	gfo/Idh/MocA family oxidoreductase	CGC65_RS23530			HMPREF1098_RS22095					2	0	2_0
CGC65_RS23535	sugar phosphate isomerase/epimerase	CGC65_RS23535			HMPREF1098_RS22090					2	0	2_0
CGC65_RS23540	gfo/Idh/MocA family oxidoreductase	CGC65_RS23540			HMPREF1098_RS22085					2	0	2_0
CGC65_RS23545	dihydrodipicolinate synthase family protein	CGC65_RS23545			HMPREF1098_RS22080					2	0	2_0
CGC65_RS23550	TRAP transporter substrate-binding protein DctP	CGC65_RS23550			HMPREF1098_RS22075					2	0	2_0
CGC65_RS23555	sugar phosphate isomerase/epimerase	CGC65_RS23555			HMPREF1098_RS22070					2	0	2_0
CGC65_RS23560	gfo/Idh/MocA family oxidoreductase	CGC65_RS23560			HMPREF1098_RS22065					2	0	2_0
CGC65_RS23565	ROK family protein	CGC65_RS23565			HMPREF1098_RS22060					2	0	2_0
CGC65_RS23570	SIS domain-containing protein	CGC65_RS23570			HMPREF1098_RS22055					2	0	2_0
CGC65_RS23575	cupin domain-containing protein	CGC65_RS23575			HMPREF1098_RS22050					2	0	2_0
CGC65_RS23580	L-threonine dehydrogenase	CGC65_RS23580			HMPREF1098_RS22045					2	0	2_0
CGC65_RS23585	sugar phosphate isomerase/epimerase	CGC65_RS23585			HMPREF1098_RS22040					2	0	2_0
CGC65_RS23590	TRAP transporter large permease	CGC65_RS23590			HMPREF1098_RS22035					2	0	2_0
CGC65_RS23595	hypothetical protein	CGC65_RS23595			HMPREF1098_RS22030					2	0	2_0
CGC65_RS23600	LacI family transcriptional regulator	CGC65_RS23600			HMPREF1098_RS22025					2	0	2_0
CGC65_RS23605	HTH domain-containing protein	CGC65_RS23605			HMPREF1098_RS22190					2	0	2_0
CGC65_RS23785	MATE family efflux transporter	CGC65_RS23785	CLORAM_RS06775							2	0	2_0
CGC65_RS23850	propanediol utilization microcompartment protein PduB	CGC65_RS23850;CGC65_RS23945			HMPREF1098_RS25445					2	0	2_0
CGC65_RS23870	glycyl radical protein	CGC65_RS23870;CGC65_RS23955			HMPREF1098_RS25435					2	0	2_0
CGC65_RS23880	AraC family transcriptional regulator	CGC65_RS23880;CGC65_RS23860			HMPREF1098_RS25510					2	0	2_0
CGC65_RS23885	sensor histidine kinase	CGC65_RS23885			HMPREF1098_RS25505					2	0	2_0
CGC65_RS23890	alcohol dehydrogenase	CGC65_RS23890			HMPREF1098_RS25500					2	0	2_0
CGC65_RS23895	aldehyde dehydrogenase EutE	CGC65_RS23895			HMPREF1098_RS25495					2	0	2_0
CGC65_RS23900	ethanolamine utilization protein EutJ	CGC65_RS23900			HMPREF1098_RS25490					2	0	2_0
CGC65_RS23905	phosphate propanoyltransferase	CGC65_RS23905			HMPREF1098_RS25485					2	0	2_0
CGC65_RS23920	aldehyde dehydrogenase	CGC65_RS23920			HMPREF1098_RS25470					2	0	2_0
CGC65_RS23925	ethanolamine utilization protein EutN	CGC65_RS23925			HMPREF1098_RS25465					2	0	2_0
CGC65_RS23930	BMC domain-containing protein	CGC65_RS23930			HMPREF1098_RS25460					2	0	2_0
CGC65_RS23935	hypothetical protein	CGC65_RS23935			HMPREF1098_RS25455					2	0	2_0
CGC65_RS23950	glycyl-radical enzyme activating protein	CGC65_RS23950			HMPREF1098_RS25440					2	0	2_0
CGC65_RS23960	protease	CGC65_RS23960			HMPREF1098_RS25430					2	0	2_0
CGC65_RS23965	ethanolamine utilization protein EutP	CGC65_RS23965			HMPREF1098_RS25425					2	0	2_0
CGC65_RS23970	BMC domain-containing protein	CGC65_RS23970			HMPREF1098_RS25420					2	0	2_0
CGC65_RS23975	hypothetical protein	CGC65_RS23975			HMPREF1098_RS25415					2	0	2_0
CGC65_RS23985	heme-binding protein	CGC65_RS23985			HMPREF1098_RS25405					2	0	2_0
CGC65_RS23995	hypothetical protein	CGC65_RS23995			HMPREF1098_RS25400					2	0	2_0
CGC65_RS24000	hypothetical protein	CGC65_RS24000			HMPREF1098_RS25395					2	0	2_0
CGC65_RS24010	carbon-monoxide dehydrogenase catalytic subunit	CGC65_RS24010;CGC65_RS03955			HMPREF1098_RS25375					2	0	2_0
CGC65_RS24130	NAD(P)H-dependent oxidoreductase subunit E	CGC65_RS24130		HMPREF1202_RS00855						2	0	2_0
CGC65_RS24140	methionine synthase	CGC65_RS24140	CLORAM_RS09120							2	0	2_0
CGC65_RS24245	hypothetical protein	CGC65_RS24245			HMPREF1098_RS18460					2	0	2_0
CGC65_RS24265	hypothetical protein	CGC65_RS24265			HMPREF1098_RS22005					2	0	2_0
CGC65_RS24270	ABC transporter substrate-binding protein	CGC65_RS24270			HMPREF1098_RS22000					2	0	2_0
CGC65_RS24275	nitrate ABC transporter permease	CGC65_RS24275			HMPREF1098_RS21995					2	0	2_0
CGC65_RS24280	ABC transporter	CGC65_RS24280			HMPREF1098_RS21990					2	0	2_0
CGC65_RS24310	hypothetical protein	CGC65_RS24310			HMPREF1098_RS10520					2	0	2_0
CGC65_RS24315	toxin secretion/phage lysis holin	CGC65_RS24315			HMPREF1098_RS10515					2	0	2_0
CGC65_RS24465	hypothetical protein	CGC65_RS24465;CGC65_RS06470			HMPREF1098_RS18870					2	0	2_0
CGC65_RS24510	hypothetical protein	CGC65_RS24510			HMPREF1098_RS01090					2	0	2_0
CGC65_RS24520	hypothetical protein	CGC65_RS24520			HMPREF1098_RS01105					2	0	2_0
CGC65_RS24645	spore coat protein CotJB	CGC65_RS24645			HMPREF1098_RS21980					2	0	2_0
CGC65_RS24650	spore coat associated protein CotJA	CGC65_RS24650			HMPREF1098_RS21975					2	0	2_0
CGC65_RS24665	PaaI family thioesterase	CGC65_RS24665			HMPREF1098_RS21965					2	0	2_0
CGC65_RS24670	hypothetical protein	CGC65_RS24670			HMPREF1098_RS21955					2	0	2_0
CGC65_RS24695	CBS domain-containing protein	CGC65_RS24695			HMPREF1098_RS21930					2	0	2_0
CGC65_RS24715	putative C-S lyase	CGC65_RS24715			HMPREF1098_RS07020					2	0	2_0
CGC65_RS24735	GNAT family N-acetyltransferase	CGC65_RS24735			HMPREF1098_RS21820					2	0	2_0
CGC65_RS24740	hypothetical protein	CGC65_RS24740			HMPREF1098_RS21815					2	0	2_0
CGC65_RS24745	peptide deformylase	CGC65_RS24745			HMPREF1098_RS21810					2	0	2_0
CGC65_RS24750	DNA-binding protein	CGC65_RS24750			HMPREF1098_RS21805					2	0	2_0
CGC65_RS24755	transcriptional regulator	CGC65_RS24755			HMPREF1098_RS21800					2	0	2_0
CGC65_RS24760	patatin family protein	CGC65_RS24760			HMPREF1098_RS21795					2	0	2_0
CGC65_RS24765	DUF4272 domain-containing protein	CGC65_RS24765			HMPREF1098_RS21790					2	0	2_0
CGC65_RS24770	long-chain acyl-CoA synthetase	CGC65_RS24770;CGC65_RS20150			HMPREF1098_RS06610					2	0	2_0
CGC65_RS24815	N-acetyltransferase	CGC65_RS24815			HMPREF1098_RS21785					2	0	2_0
CGC65_RS24840	sugar ABC transporter permease	CGC65_RS24840			HMPREF1098_RS21775					2	0	2_0
CGC65_RS24850	ABC transporter substrate-binding protein	CGC65_RS24850			HMPREF1098_RS21765					2	0	2_0
CGC65_RS24855	hypothetical protein	CGC65_RS24855			HMPREF1098_RS21760					2	0	2_0
CGC65_RS24860	LacI family transcriptional regulator	CGC65_RS24860			HMPREF1098_RS21755					2	0	2_0
CGC65_RS24865	DNA-binding response regulator	CGC65_RS24865			HMPREF1098_RS21750					2	0	2_0
CGC65_RS24870	HAMP domain-containing protein	CGC65_RS24870			HMPREF1098_RS21745					2	0	2_0
CGC65_RS24875	sugar ABC transporter substrate-binding protein	CGC65_RS24875			HMPREF1098_RS21740					2	0	2_0
CGC65_RS24880	hypothetical protein	CGC65_RS24880			HMPREF1098_RS21735					2	0	2_0
CGC65_RS24885	hypothetical protein	CGC65_RS24885			HMPREF1098_RS21730					2	0	2_0
CGC65_RS24925	integrase	CGC65_RS24925	CLORAM_RS09335							2	0	2_0
CGC65_RS24930	serine hydrolase	CGC65_RS24930			HMPREF1098_RS21690					2	0	2_0
CGC65_RS24945	dCTP deaminase	CGC65_RS24945			HMPREF1098_RS21660					2	0	2_0
CGC65_RS25010	GntR family transcriptional regulator	CGC65_RS25010			HMPREF1098_RS21655					2	0	2_0
CGC65_RS25015	SDR family NAD(P)-dependent oxidoreductase	CGC65_RS25015			HMPREF1098_RS21650					2	0	2_0
CGC65_RS25020	TetR/AcrR family transcriptional regulator	CGC65_RS25020			HMPREF1098_RS21645					2	0	2_0
CGC65_RS25025	hypothetical protein	CGC65_RS25025			HMPREF1098_RS21640					2	0	2_0
CGC65_RS25030	DNA-binding response regulator	CGC65_RS25030			HMPREF1098_RS21635					2	0	2_0
CGC65_RS25040	carbohydrate-binding domain-containing protein	CGC65_RS25040			HMPREF1098_RS21625					2	0	2_0
CGC65_RS25050	VTC domain-containing protein	CGC65_RS25050			HMPREF1098_RS21620					2	0	2_0
CGC65_RS25085	D-TA family PLP-dependent enzyme	CGC65_RS25085;CGC65_RS11590			HMPREF1098_RS19930					2	0	2_0
CGC65_RS25110	TetR/AcrR family transcriptional regulator	CGC65_RS25110			HMPREF1098_RS21605					2	0	2_0
CGC65_RS25120	perfringolysin O regulator protein	CGC65_RS25120			HMPREF1098_RS21595					2	0	2_0
CGC65_RS25130	hypothetical protein	CGC65_RS25130			HMPREF1098_RS21580					2	0	2_0
CGC65_RS25145	ferrous iron transport protein A	CGC65_RS25145			HMPREF1098_RS21560					2	0	2_0
CGC65_RS25150	metal-dependent transcriptional regulator	CGC65_RS25150;CGC65_RS28895			HMPREF1098_RS07850;HMPREF1098_RS21555					2	0	2_0
CGC65_RS25155	hypothetical protein	CGC65_RS25155			HMPREF1098_RS21550					2	0	2_0
CGC65_RS25160	amidohydrolase	CGC65_RS25160			HMPREF1098_RS21545					2	0	2_0
CGC65_RS25165	MFS transporter	CGC65_RS25165			HMPREF1098_RS21540					2	0	2_0
CGC65_RS25175	hypothetical protein	CGC65_RS25175	CLORAM_RS14490							2	0	2_0
CGC65_RS25210	linear amide C-N hydrolase	CGC65_RS25210			HMPREF1098_RS21535					2	0	2_0
CGC65_RS25215	heat-shock protein Hsp90	CGC65_RS25215;CGC65_RS08085;CGC65_RS18625			HMPREF1098_RS12640;HMPREF1098_RS21530					2	0	2_0
CGC65_RS25220	aldolase	CGC65_RS25220			HMPREF1098_RS21525					2	0	2_0
CGC65_RS25225	four-carbon acid sugar kinase family protein	CGC65_RS25225;CGC65_RS23040;CGC65_RS30430			HMPREF1098_RS21520					2	0	2_0
CGC65_RS25230	hypothetical protein	CGC65_RS25230			HMPREF1098_RS21500					2	0	2_0
CGC65_RS25240	aminoglycoside-2'-adenylyltransferase	CGC65_RS25240			HMPREF1098_RS21490					2	0	2_0
CGC65_RS25245	thioredoxin domain-containing protein	CGC65_RS25245			HMPREF1098_RS21485					2	0	2_0
CGC65_RS25250	DUF255 domain-containing protein	CGC65_RS25250			HMPREF1098_RS28355					2	0	2_0
CGC65_RS25365	hypothetical protein	CGC65_RS25365			HMPREF1098_RS09120					2	0	2_0
CGC65_RS25385	dihydrolipoyl dehydrogenase	CGC65_RS25385			HMPREF1098_RS21445					2	0	2_0
CGC65_RS25390	HAD family phosphatase	CGC65_RS25390			HMPREF1098_RS21440					2	0	2_0
CGC65_RS25435	XRE family transcriptional regulator	CGC65_RS25435			HMPREF1098_RS21360					2	0	2_0
CGC65_RS25440	hypothetical protein	CGC65_RS25440			HMPREF1098_RS21355					2	0	2_0
CGC65_RS25450	XRE family transcriptional regulator	CGC65_RS25450			HMPREF1098_RS21350					2	0	2_0
CGC65_RS25455	hypothetical protein	CGC65_RS25455;CGC65_RS01700			HMPREF1098_RS05355;HMPREF1098_RS21515					2	0	2_0
CGC65_RS25475	hypothetical protein	CGC65_RS25475			HMPREF1098_RS21345					2	0	2_0
CGC65_RS25485	DUF47 domain-containing protein	CGC65_RS25485			HMPREF1098_RS21340					2	0	2_0
CGC65_RS25515	peptide/nickel ABC transporter ATP-binding protein	CGC65_RS25515			HMPREF1098_RS21315					2	0	2_0
CGC65_RS25520	ABC transporter ATP-binding protein	CGC65_RS25520			HMPREF1098_RS21310					2	0	2_0
CGC65_RS25525	ABC transporter permease	CGC65_RS25525			HMPREF1098_RS21305					2	0	2_0
CGC65_RS25530	ABC transporter permease	CGC65_RS25530			HMPREF1098_RS21300					2	0	2_0
CGC65_RS25535	ABC transporter substrate-binding protein	CGC65_RS25535			HMPREF1098_RS21295					2	0	2_0
CGC65_RS25540	ABC transporter substrate-binding protein	CGC65_RS25540			HMPREF1098_RS21290					2	0	2_0
CGC65_RS25545	ABC transporter ATP-binding protein	CGC65_RS25545			HMPREF1098_RS21285					2	0	2_0
CGC65_RS25550	ABC transporter permease	CGC65_RS25550			HMPREF1098_RS21280					2	0	2_0
CGC65_RS25575	fructose-bisphosphate aldolase	CGC65_RS25575			HMPREF1098_RS21255					2	0	2_0
[truncated: 15,865 more rows]

## Sheet: CD_vs_HC_Pan-reaction
Pan-reaction analysis of CD vs. HC. Reaction involved in metabolic model comparison column C to F is bacterial involved in CD and G to J is bacterial involved in HC; Blue indicates CD specific and Orange indicates HC specific reaction
id	name	Clostridium_bolteae_ATCC_BAA_613	Erysipelatoclostridium_ramosum_DSM_1402	Ruminococcus_lactaris_CC59_002D	Clostridium_clostridioforme_CM201	Coprococcus_catus_GD_7	Ruminococcus_bromii_AM32_13AC	Coprococcus_eutactus_2789STDY5834963	Gemmiger_formicilis_ATCC_27749	kegg_id	kegg_pathways	Identified in CD	Identified in HC	Identified in CD_vs_HC
rxn00772_c0	ATP:D-ribose 5-phosphotransferase_c0	(CGC65_RS02780 or CGC65_RS11930 or CGC65_RS29020 or CGC65_RS21240 or CGC65_RS02725)	CLORAM_RS10485	(HMPREF1202_RS12145 or HMPREF1202_RS01545)	(HMPREF1098_RS07735 or HMPREF1098_RS20235 or HMPREF1098_RS04910 or HMPREF1098_RS04960)					R01051	Pentose phosphate pathway	4	0	4_0
rxn01987_c0	R02750_c0	(CGC65_RS02780 or CGC65_RS21240 or CGC65_RS29020 or CGC65_RS11930 or CGC65_RS02725)	CLORAM_RS10485	(HMPREF1202_RS01545 or HMPREF1202_RS12145)	(HMPREF1098_RS20235 or HMPREF1098_RS04910 or HMPREF1098_RS07735 or HMPREF1098_RS04960)					R02750	Pentose phosphate pathway	4	0	4_0
rxn05197_c0	Uracil permease_c0	(CGC65_RS27210 or CGC65_RS07015)	(CLORAM_RS05685 or CLORAM_RS14595)	(HMPREF1202_RS02350 or HMPREF1202_RS08425)	(HMPREF1098_RS09550 or HMPREF1098_RS27485)							4	0	4_0
rxn04049_c0	R05811_c0	Unknown	Unknown	Unknown	Unknown					R05811		4	0	4_0
rxn00506_c0	Acetaldehyde:NAD+ oxidoreductase_c0	(CGC65_RS02880 or CGC65_RS23920)		HMPREF1202_RS12530	(HMPREF1098_RS04810 or HMPREF1098_RS25470)					R00710	Glycolysis / Gluconeogenesis|Pyruvate metabolism	3	0	3_0
rxn10123_c0	NADH dehydrogenase (menaquinone-8 & 2 protons)_c0	(CGC65_RS08990 or CGC65_RS11695)	(CLORAM_RS04995 or CLORAM_RS12850)		(HMPREF1098_RS20025 or HMPREF1098_RS24150)							3	0	3_0
rxn10124_c0	NADH dehydrogenase (demethylmenaquinone-8 & 2.8 protons)_c0	(CGC65_RS08990 or CGC65_RS11695)	(CLORAM_RS12850 or CLORAM_RS04995)		(HMPREF1098_RS20025 or HMPREF1098_RS24150)							3	0	3_0
rxn05735_c0	aldehyde dehydrogenase (aminoacetaldehyde, NAD)_c0	(CGC65_RS23920 or CGC65_RS02880)		HMPREF1202_RS12530	(HMPREF1098_RS04810 or HMPREF1098_RS25470)							3	0	3_0
rxn10122_c0	NADH dehydrogenase (ubiquinone-8 & 3.5 protons)_c0	(CGC65_RS08990 or CGC65_RS11695)	(CLORAM_RS04995 or CLORAM_RS12850)		(HMPREF1098_RS20025 or HMPREF1098_RS24150)							3	0	3_0
rxn05734_c0	aldehyde dehydrogenase (glyoxylate, NAD)_c0	(CGC65_RS23920 or CGC65_RS02880)		HMPREF1202_RS12530	(HMPREF1098_RS25470 or HMPREF1098_RS04810)							3	0	3_0
rxn02853_c0	Imidazole acetaldehyde:NAD+ oxidoreductase_c0	(CGC65_RS02880 or CGC65_RS23920)		HMPREF1202_RS12530	(HMPREF1098_RS25470 or HMPREF1098_RS04810)					R04065	Histidine metabolism	3	0	3_0
rxn02155_c0	ATP:nicotinamide-nucleotide adenylyltransferase_c0	CGC65_RS14790		HMPREF1202_RS09875	HMPREF1098_RS20920					R03005	Nicotinate and nicotinamide metabolism	3	0	3_0
rxn00621_c0	CTP:sn-glycerol-3-phosphate cytidylyltransferase_c0	CGC65_RS26550	CLORAM_RS11055		HMPREF1098_RS09980					R00856	Glycerophospholipid metabolism	3	0	3_0
rxn01459_c0	4-Aminobutyraldehyde:NAD+ oxidoreductase_c0	(CGC65_RS02880 or CGC65_RS23920)		HMPREF1202_RS12530	(HMPREF1098_RS04810 or HMPREF1098_RS25470)					R01986	Arginine and proline metabolism	3	0	3_0
rxn01851_c0	4-aminobutanal:NAD+ 1-oxidoreductase_c0	(CGC65_RS02880 or CGC65_RS23920)		HMPREF1202_RS12530	(HMPREF1098_RS04810 or HMPREF1098_RS25470)					R02549	Arginine and proline metabolism|beta-Alanine metabolism	3	0	3_0
rxn00653_c0	3-aminopropanal:NAD+ oxidoreductase_c0	(CGC65_RS02880 or CGC65_RS23920)		HMPREF1202_RS12530	(HMPREF1098_RS25470 or HMPREF1098_RS04810)					R00904	beta-Alanine metabolism	3	0	3_0
rxn01286_c0	D-Glyceraldehyde:NAD+ oxidoreductase_c0	(CGC65_RS02880 or CGC65_RS23920)		HMPREF1202_RS12530	(HMPREF1098_RS04810 or HMPREF1098_RS25470)					R01752	Glycerolipid metabolism	3	0	3_0
rxn01834_c0	(R)-S-Lactoylglutathione methylglyoxal-lyase (isomerizing)_c0	(CGC65_RS16695 or CGC65_RS26190)	CLORAM_RS06185		HMPREF1098_RS16335					R02530	Pyruvate metabolism	3	0	3_0
rxn00612_c0	sn-Glycerol-3-phosphate:NADP+ 2-oxidoreductase_c0	Unknown	Unknown		Unknown					R00844	Glycerophospholipid metabolism	3	0	3_0
rxn00297_c0	UDP-N-acetyl-D-glucosamine 2-epimerase_c0	Unknown	Unknown		HMPREF1098_RS19540					R00420	Amino sugar and nucleotide sugar metabolism	3	0	3_0
rxn05175_c0	spermidine transport via ABC system_c0	Unknown	Unknown		Unknown							3	0	3_0
rxn00606_c0	alpha,alpha-Trehalose-6-phosphate phosphoglucohydrolase_c0	Unknown		Unknown	Unknown					R00837	Starch and sucrose metabolism	3	0	3_0
rxn00910_c0	5-methyltetrahydrofolate:NADP+ oxidoreductase_c0	Unknown	Unknown		Unknown					R01224	One carbon pool by folate|Methane metabolism	3	0	3_0
rxn13414_c0	ATP diphosphohydrolase (phosphate-forming)_c0	Unknown	Unknown		Unknown							3	0	3_0
rxn05250_c0	FACOAL160(ISO)_c0	CGC65_RS04225			HMPREF1098_RS03410							2	0	2_0
rxn05614_c0	L-methionine R-oxide transport via ABC system_c0	(CGC65_RS11990 and Unknown and Unknown)	((CLORAM_RS13655 or CLORAM_RS08715) and Unknown and Unknown)									2	0	2_0
rxn03384_c0	Uroporphyrinogen I carboxy-lyase_c0	CGC65_RS28930			HMPREF1098_RS17685					R04972	Porphyrin and chlorophyll metabolism	2	0	2_0
rxn01114_c0	ATP:D-ribulose 5-phosphotransferase_c0	CGC65_RS03755			HMPREF1098_RS03915					R01526	Pentose and glucuronate interconversions	2	0	2_0
rxn05221_c0	Na+/Proline-L symporter_c0	(CGC65_RS03100 or CGC65_RS12380)			HMPREF1098_RS04575							2	0	2_0
rxn00641_c0	GTP:alpha-D-mannose-1-phosphate guanylyltransferase_c0	CGC65_RS26505			HMPREF1098_RS09995					R00885	Fructose and mannose metabolism|Amino sugar and nucleotide sugar metabolism	2	0	2_0
rxn08971_c0	NADH dehydrogenase (menaquinone-8 & 0 protons)_c0	CGC65_RS04410			HMPREF1098_RS07005							2	0	2_0
rxn08976_c0	quinone reductase_c0	CGC65_RS04410			HMPREF1098_RS07005							2	0	2_0
rxn05248_c0	FACOAL150(anteiso)_c0	CGC65_RS04225			HMPREF1098_RS03410							2	0	2_0
rxn00248_c0	(S)-malate:NAD+ oxidoreductase_c0	(CGC65_RS13005 or CGC65_RS19030)			HMPREF1098_RS14895					R00342	Citrate cycle (TCA cycle)|Pyruvate metabolism|Glyoxylate and dicarboxylate metabolism|Methane metabolism|Carbon fixation in photosynthetic organisms|Carbon fixation pathways in prokaryotes	2	0	2_0
rxn05219_c0	nonpolar-amino-acid-transporting ATPase_c0	(CGC65_RS11990 and Unknown and Unknown)	(Unknown and Unknown and (CLORAM_RS08715 or CLORAM_RS13655))									2	0	2_0
rxn01044_c0	D-xylose aldose-ketose-isomerase_c0	CGC65_RS19065			(HMPREF1098_RS12230 or HMPREF1098_RS11750)					R01432	Pentose and glucuronate interconversions	2	0	2_0
rxn05183_c0	D-methionine transport via ABC system_c0	(Unknown and Unknown and CGC65_RS11990)	((CLORAM_RS13655 or CLORAM_RS08715) and Unknown and Unknown)									2	0	2_0
rxn05251_c0	FACOAL170(anteiso)_c0	CGC65_RS04225			HMPREF1098_RS03410							2	0	2_0
rxn01763_c0	ATP:L-ribulose 5-phosphotransferase_c0	CGC65_RS03755			HMPREF1098_RS03915					R02439	Pentose and glucuronate interconversions	2	0	2_0
rxn09450_c0	fatty-acid--CoA ligase (hexadecenoate), peroxisomal_c0	CGC65_RS04225			HMPREF1098_RS03410							2	0	2_0
rxn00947_c0	Palmitate:CoA ligase (AMP-forming)_c0	CGC65_RS04225			HMPREF1098_RS03410					R01280	Fatty acid degradation	2	0	2_0
rxn00988_c0	Acetoacetate:CoA ligase (AMP-forming)_c0	(CGC65_RS04225 and Unknown)			(Unknown and HMPREF1098_RS03410)					R01357	Butanoate metabolism	2	0	2_0
rxn08975_c0	dihydronicotinamide adenine dinucleotide-coenzyme Q reductase_c0	CGC65_RS04410			HMPREF1098_RS07005							2	0	2_0
rxn00223_c0	D-glucose aldose-ketose-isomerase_c0	CGC65_RS19065			(HMPREF1098_RS11750 or HMPREF1098_RS12230)					R00307		2	0	2_0
rxn05613_c0	L-methionine S-oxide transport via ABC system_c0	(Unknown and Unknown and CGC65_RS11990)	(Unknown and Unknown and (CLORAM_RS13655 or CLORAM_RS08715))									2	0	2_0
rxn05247_c0	FACOAL140(ISO)_c0	CGC65_RS04225			HMPREF1098_RS03410							2	0	2_0
rxn02483_c0	4-Carboxymuconolactone carboxy-lyase_c0	CGC65_RS07315	CLORAM_RS08925							R03470	Benzoate degradation	2	0	2_0
rxn05252_c0	FACOAL170(ISO)_c0	CGC65_RS04225			HMPREF1098_RS03410							2	0	2_0
rxn09449_c0	acyl-coenzyme A ligase_c0	CGC65_RS04225			HMPREF1098_RS03410							2	0	2_0
rxn05249_c0	FACOAL150(ISO)_c0	CGC65_RS04225			HMPREF1098_RS03410							2	0	2_0
rxn02345_c0	(S)-3-Hydroxybutanoyl-CoA 3-epimerase_c0	CGC65_RS00470			HMPREF1098_RS07085					R03276	Fatty acid degradation|Butanoate metabolism	2	0	2_0
rxn01761_c0	L-Rhamnose ketol-isomerase_c0	CGC65_RS18340			HMPREF1098_RS12740					R02437	Fructose and mannose metabolism	2	0	2_0
rxn00347_c0	L-Aspartate ammonia-lyase_c0	CGC65_RS19035			HMPREF1098_RS20805					R00490	Alanine, aspartate and glutamate metabolism|Nitrogen metabolism	2	0	2_0
rxn05518_c0	cellobiose transport via PEP:Pyr PTS_c0	(Unknown and CGC65_RS15165)			(HMPREF1098_RS25940 and Unknown)							2	0	2_0
rxn09448_c0	fatty-acid--CoA ligase (octadecenoate)_c0	CGC65_RS04225			HMPREF1098_RS03410							2	0	2_0
rxn05105_c0	2,3-diketo-5-methylthiopentyl-1-phosphate keto---enol-isomerase_c0	CGC65_RS25765			HMPREF1098_RS11385					R07393	Cysteine and methionine metabolism	2	0	2_0
rxn05736_c0	acyl-coenzyme A ligase_c0	CGC65_RS04225			HMPREF1098_RS03410							2	0	2_0
rxn05216_c0	Na+ Glutamine symporter_c0	Unknown			Unknown							2	0	2_0
rxn05569_c0	D-glucosamine transport via PEP:Pyr PTS_c0	Unknown		Unknown								2	0	2_0
rxn08518_c0	FHLMULTI-RXN.c_c0	Unknown	Unknown									2	0	2_0
rxn05212_c0	RXN0-14.ce_c0	Unknown			Unknown							2	0	2_0
rxn00292_c0	UDP-N-acetyl-D-glucosamine 2-epimerase_c0			Unknown	HMPREF1098_RS19540					R00414	Amino sugar and nucleotide sugar metabolism	2	0	2_0
rxn10056_c0	NAD kinase (GTP)_c0			Unknown	Unknown							2	0	2_0
rxn00710_c0	orotidine-5'-phosphate carboxy-lyase (UMP-forming)_c0	CGC65_RS19405								R00965	Pyrimidine metabolism	1	0	1_0
rxn00208_c0	Pyridoxamine-5'-phosphate:oxygen oxidoreductase (deaminating)_c0	CGC65_RS18445								R00277	Vitamin B6 metabolism	1	0	1_0
rxn00762_c0	glycerol:NAD+ 2-oxidoreductase_c0	CGC65_RS01930								R01034	Glycerolipid metabolism	1	0	1_0
rxn01217_c0	dCMP aminohydrolase_c0	CGC65_RS27095								R01663	Pyrimidine metabolism	1	0	1_0
rxn00999_c0	Phenylpyruvate:oxygen oxidoreductase (hydroxylating,decarboxylating)_c0	CGC65_RS24795								R01372	Phenylalanine metabolism	1	0	1_0
rxn02103_c0	(S)-Ureidoglycolate:NADP+ oxidoreductase_c0	CGC65_RS17070								R02936	Purine metabolism	1	0	1_0
rxn10113_c0	cytochrome oxidase bo3 (ubiquinol-8: 2.5 protons)_c0	(CGC65_RS29770 and Unknown)										1	0	1_0
rxn02173_c0	D-Galactonate hydro-lyase_c0	CGC65_RS18765								R03033	Galactose metabolism	1	0	1_0
rxn02429_c0	ATP:2-dehydro-3-deoxy-galactonokinase_c0	CGC65_RS09810								R03387	Galactose metabolism	1	0	1_0
rxn02102_c0	(S)-Ureidoglycolate:NAD+ oxidoreductase_c0	CGC65_RS17070								R02935	Purine metabolism	1	0	1_0
rxn01827_c0	4-Hydroxyphenylpyruvate:oxygen oxidoreductase (hydroxylating,decarboxylating)_c0	CGC65_RS24795								R02521	Ubiquinone and other terpenoid-quinone biosynthesis|Tyrosine metabolism	1	0	1_0
rxn02346_c0	R03277_c0	CGC65_RS12660								R03277	Ascorbate and aldarate metabolism	1	0	1_0
rxn01122_c0	D-altronate hydro-lyase (2-dehydro-3-deoxy-D-gluconate-forming)_c0	CGC65_RS19425								R01540	Pentose and glucuronate interconversions	1	0	1_0
rxn01840_c0	Phenylacetaldehyde:NAD+ oxidoreductase_c0	CGC65_RS21120								R02536	Phenylalanine metabolism|Styrene degradation	1	0	1_0
rxn01990_c0	5-Dehydro-4-deoxy-D-glucarate tartronate-semialdehyde-lyase_c0	CGC65_RS12660								R02754	Ascorbate and aldarate metabolism	1	0	1_0
rxn03644_c0	D-arabino-hex-3-ulose-6-phosphate isomerase_c0	CGC65_RS09855								R05339	Pentose and glucuronate interconversions|Methane metabolism	1	0	1_0
rxn01403_c0	gamma-L-glutamyl-L-cysteinyl-glycine:spermidine ligase (ADP-forming)_c0	CGC65_RS14940								R01917	Glutathione metabolism	1	0	1_0
rxn05937_c0	Ferredoxin:NADP+ oxidoreductase_c0	CGC65_RS08370										1	0	1_0
rxn00209_c0	Pyridoxine 5-phosphate:oxygen oxidoreductase_c0	CGC65_RS18445								R00278	Vitamin B6 metabolism	1	0	1_0
rxn01220_c0	ATP:deoxycitidine 5'-phosphotransferase_c0	Unknown								R01666	Pyrimidine metabolism	1	0	1_0
rxn00470_c0	L-ornithine carboxy-lyase (putrescine-forming)_c0	Unknown								R00670	Arginine and proline metabolism|Glutathione metabolism	1	0	1_0
rxn10131_c0	arginine/ornithine antiporter (periplasm)_c0	Unknown										1	0	1_0
rxn02177_c0	Isochorismate pyruvate-hydrolase_c0		CLORAM_RS09690							R03037	Biosynthesis of siderophore group nonribosomal peptides	1	0	1_0
rxn03030_c0	Acetyl-CoA:L-2,3,4,5-tetrahydrodipicolinate N2-acetyltransferase_c0		CLORAM_RS05505							R04364	Lysine biosynthesis	1	0	1_0
rxn00375_c0	N-Formyl-L-glutamate amidohydrolase_c0		CLORAM_RS11365							R00525	Histidine metabolism|Glyoxylate and dicarboxylate metabolism	1	0	1_0
rxn00537_c0	2-Phosphonoacetaldehyde phosphonohydrolase_c0		CLORAM_RS14320							R00747	Phosphonate and phosphinate metabolism	1	0	1_0
rxn01300_c0	ATP:L-homoserine O-phosphotransferase_c0		CLORAM_RS07900							R01771	Glycine, serine and threonine metabolism	1	0	1_0
rxn00740_c0	O-Succinyl-L-homoserine succinate-lyase (deaminating; 2-oxobutanoate-forming)_c0		CLORAM_RS13010							R00999	Cysteine and methionine metabolism	1	0	1_0
rxn00278_c0	L-Alanine:NAD+ oxidoreductase (deaminating)_c0		CLORAM_RS06785							R00396	Alanine, aspartate and glutamate metabolism|Taurine and hypotaurine metabolism	1	0	1_0
rxn01476_c0	6-Phospho-D-glucono-1,5-lactone lactonohydrolase_c0		CLORAM_RS11170							R02035	Pentose phosphate pathway	1	0	1_0
rxn00205_c0	glutathione:hydrogen-peroxide oxidoreductase_c0		CLORAM_RS08090							R00274	Glutathione metabolism	1	0	1_0
rxn01816_c0	R02508_c0		CLORAM_RS13010							R02508	Sulfur metabolism	1	0	1_0
rxn02302_c0	O-Acetyl-L-homoserine succinate-lyase (adding cysteine)_c0		CLORAM_RS13010							R03217	Cysteine and methionine metabolism	1	0	1_0
rxn02332_c0	Lactose 6-phosphate 6-phosphogalactohydrolase_c0		CLORAM_RS14770							R03256	Galactose metabolism	1	0	1_0
rxn09685_c0	TRANS-RXN-108F.cp_c0		Unknown									1	0	1_0
rxn05563_c0	Glucose-6-phosphate transport via phosphate antiport_c0		Unknown									1	0	1_0
rxn05213_c0	citrate-Ca2+:H+ symporter_c0		Unknown									1	0	1_0
rxn00505_c0	Isocitrate:NAD+ oxidoreductase (decarboxylating)_c0		Unknown							R00709	Citrate cycle (TCA cycle)	1	0	1_0
rxn05297_c0	TRANS-RXNBWI-115637.ce.maizeexp.GLT_c0		Unknown									1	0	1_0
rxn05562_c0	Glucose-1-phosphate transport via phosphate antiport_c0		Unknown									1	0	1_0
rxn01208_c0	R01652_c0		Unknown							R01652	Valine, leucine and isoleucine biosynthesis	1	0	1_0
rxn10945_c0	L-proline transport via diffusion (extracellular to periplasm)_c0		Unknown									1	0	1_0
rxn12641_c0	RXN0-6977.c_c0			HMPREF1202_RS14640								1	0	1_0
rxn12638_c0	methionyl aminopeptidase_c0			HMPREF1202_RS14640								1	0	1_0
rxn12646_c0	RXN0-6983.c_c0			HMPREF1202_RS14640								1	0	1_0
rxn12644_c0	methionyl aminopeptidase_c0			HMPREF1202_RS14640								1	0	1_0
rxn12634_c0	methionyl aminopeptidase_c0			HMPREF1202_RS14640								1	0	1_0
rxn12640_c0	methionyl aminopeptidase_c0			HMPREF1202_RS14640								1	0	1_0
rxn00577_c0	sucrose:phosphate alpha-D-glucosyltransferase_c0			HMPREF1202_RS12625						R00803	Starch and sucrose metabolism	1	0	1_0
rxn10626_c0	2-succinyl-6-hydroxy-2,4-cyclohexadiene-1-carboxylate synthase_c0			Unknown								1	0	1_0
rxn00786_c0	D-fructose-1,6-bisphosphate D-glyceraldehyde-3-phosphate-lyase (glycerone-phosphate-forming)_c0			Unknown						R01068	Methane metabolism|Carbon fixation in photosynthetic organisms	1	0	1_0
rxn10042_c0	F(1)-ATPase_c0			Unknown								1	0	1_0
rxn02063_c0	squalene,NADPH:oxygen oxidoreductase (2,3-epoxidizing)_c0			Unknown						R02874	Sesquiterpenoid and triterpenoid biosynthesis	1	0	1_0
rxn00509_c0	Succinate-semialdehyde:NADP+ oxidoreductase_c0			Unknown						R00714	Alanine, aspartate and glutamate metabolism|Tyrosine metabolism|Butanoate metabolism	1	0	1_0
rxn00101_c0	Urea amidohydrolase_c0			Unknown						R00131	Purine metabolism|Arginine and proline metabolism|Atrazine degradation	1	0	1_0
rxn00117_c0	ATP:UDP phosphotransferase_c0			Unknown						R00156	Pyrimidine metabolism	1	0	1_0
rxn00908_c0	glycine synthase_c0			Unknown						R01221	Glyoxylate and dicarboxylate metabolism|Nitrogen metabolism	1	0	1_0
rxn05436_c0	10-methyl-trans-dodec-2-enoyl-ACP:NAD+ oxidoreductase (A-specific)_c0			Unknown								1	0	1_0
rxn09486_c0	UDP-N-acetylglucosamine pyrophosphorylase_c0			Unknown								1	0	1_0
rxn10155_c0	L-asparate transport via proton symport (3 H)_c0			Unknown								1	0	1_0
rxn10448_c0	calcium / sodium antiporter (1:1)_c0			Unknown								1	0	1_0
rxn08934_c0	Maltodextrin glucosidase (maltopentaose)_c0				HMPREF1098_RS05945							1	0	1_0
rxn01280_c0	(R)-Glycerate:NAD+ oxidoreductase_c0				HMPREF1098_RS25615					R01745	Glyoxylate and dicarboxylate metabolism	1	0	1_0
rxn07845_c0	D-glucarate hydro-lyase_c0				(HMPREF1098_RS25630 or HMPREF1098_RS25660)					R08056	Ascorbate and aldarate metabolism	1	0	1_0
rxn01259_c0	Isomaltose 6-alpha-D-glucanohydrolase_c0				HMPREF1098_RS05945							1	0	1_0
rxn01281_c0	(R)-Glycerate:NADP+ oxidoreductase_c0				HMPREF1098_RS25615					R01747	Glyoxylate and dicarboxylate metabolism	1	0	1_0
rxn01989_c0	D-Glucarate hydro-lyase_c0				(HMPREF1098_RS25660 or HMPREF1098_RS25630)					R02752	Ascorbate and aldarate metabolism	1	0	1_0
rxn05202_c0	TRANS-RXN-206.ce_c0				HMPREF1098_RS02150							1	0	1_0
rxn08935_c0	Maltodextrin glucosidase (maltohexaose)_c0				HMPREF1098_RS05945							1	0	1_0
rxn00575_c0	sucrose glucohydrolase_c0				HMPREF1098_RS05945					R00801	Galactose metabolism	1	0	1_0
rxn08933_c0	Maltodextrin glucosidase (maltotetraose)_c0				HMPREF1098_RS05945							1	0	1_0
rxn08936_c0	Maltodextrin glucosidase (maltoheptaose)_c0				HMPREF1098_RS05945							1	0	1_0
rxn01775_c0	D-Mannonate:NAD+ 5-oxidoreductase_c0				HMPREF1098_RS23505					R02454	Pentose and glucuronate interconversions	1	0	1_0
rxn09348_c0	UDPgalactose pyrophosphohydrolase_c0				Unknown							1	0	1_0
rxn10868_c0	ammonium transport out via K+ antiport_c0				Unknown							1	0	1_0
rxn05487_c0	N-acetylneuraminate proton symport_c0				Unknown							1	0	1_0
rxn05693_c0	TRANS-RXNAVI-26524.ce.brachyexp.CPD-170_c0				Unknown							1	0	1_0
rxn03978_c0	ammonia:ferricytochrome-c oxidoreductase_c0				Unknown					R05712	Nitrogen metabolism	1	0	1_0
rxn01513_c0	ATP:dTMP phosphotransferase_c0					CC1_21040	DW802_RS02080	Unknown	B5D32_RS10480	R02094	Pyrimidine metabolism	0	4	0_4
rxn02405_c0	CTP:3-deoxy-D-manno-octulosonate cytidylyltransferase_c0					Unknown	Unknown	Unknown	B5D32_RS00695	R03351	Lipopolysaccharide biosynthesis	0	4	0_4
rxn06556_c0	Dodecanoyl-[acyl-carrier-protein] hydrolase_c0					Unknown	Unknown	Unknown		R04014	Fatty acid biosynthesis	0	3	0_3
rxn10163_c0	Tetradecanoate transport via proton symport_c0					Unknown	Unknown	Unknown				0	3	0_3
rxn03916_c0	ATP:D-glycero-beta-D-manno-heptose 1-phosphate adenylyltransferase_c0					Unknown	Unknown	Unknown		R05644	Lipopolysaccharide biosynthesis	0	3	0_3
rxn03182_c0	CMP-3-deoxy-D-manno-oct-2-ulosonate:lipid IVA 3-deoxy-D-manno-oct-2-ulosonate transferase_c0					Unknown	Unknown	Unknown		R04658	Lipopolysaccharide biosynthesis	0	3	0_3
rxn03159_c0	UDP-2,3-bis(3-hydroxytetradecanoyl)glucosamine:2,3-bis-(3-hydroxytetradecanoyl)-alpha-D-glucosaminyl-1-phosphate 2,3-bis(3-hydroxytetradecanoyl)-glucosaminyltransferase_c0					Unknown	Unknown	Unknown		R04606	Lipopolysaccharide biosynthesis	0	3	0_3
rxn10476_c0	hydrogenobyrinic-acid-a,c-diamide:cobalt cobalt-ligase (ADP-forming)_c0					Unknown	Unknown	Unknown		R05227	Porphyrin and chlorophyll metabolism	0	3	0_3
rxn06729_c0	(R)-3-Hydroxytetradecanoly-[acyl-carrier-protein]:UDP-N-acetyl-glucosamine 3-O-(3-hydroxytetradecanoyl)transferase_c0					Unknown	Unknown	Unknown		R04567	Lipopolysaccharide biosynthesis	0	3	0_3
rxn02005_c0	trehalose transport via PEP:Pyr PTS_c0					Unknown	Unknown	Unknown				0	3	0_3
rxn05378_c0	12-methyl-trans-tetra-dec-2-enoyl-ACP:NADP+ oxidoreductase (A-specific)_c0					Unknown	Unknown	Unknown				0	3	0_3
rxn03511_c0	ADP-D-glycero-D-manno-heptose 6-epimerase_c0					Unknown	Unknown	Unknown		R05176	Lipopolysaccharide biosynthesis	0	3	0_3
rxn08619_c0	glucosyltransferase II (LPS core synthesis)_c0					Unknown	Unknown	Unknown				0	3	0_3
rxn09225_c0	rhamnosyltransferase I (LPS core biosynthesis)_c0					Unknown	Unknown	Unknown				0	3	0_3
rxn05395_c0	9-methyl-trans-dec-2-enoyl-ACP:NADP+ oxidoreductase (A-specific)_c0					Unknown	Unknown	Unknown				0	3	0_3
rxn03146_c0	UDP-3-O-[(3R)-3-hydroxymyristoyl]-N-acetylglucosamine amidohydrolase_c0					Unknown	Unknown	Unknown		R04587	Lipopolysaccharide biosynthesis	0	3	0_3
rxn08620_c0	glucosyltransferase III (LPS core synthesis)_c0					Unknown	Unknown	Unknown				0	3	0_3
rxn09668_c0	Octadecenoate (n-C18:1) transport via facilitated irreversible diffusion (extracellular to periplasm)_c0					Unknown	Unknown	Unknown				0	3	0_3
rxn06865_c0	R05146_c0					Unknown	Unknown	Unknown		R05146	Lipopolysaccharide biosynthesis	0	3	0_3
rxn03534_c0	R05219_c0					Unknown	Unknown	Unknown		R05219	Porphyrin and chlorophyll metabolism	0	3	0_3
rxn01151_c0	3-deoxy-D-manno-octulosonate D-arabinose-lyase (pyruvate-forming)_c0					Unknown	Unknown	Unknown		R01576		0	3	0_3
rxn03512_c0	Precorrin 8X 11,12-methylmutase_c0					Unknown	Unknown	Unknown		R05177	Porphyrin and chlorophyll metabolism	0	3	0_3
rxn08710_c0	RXN0-5118.c_c0					Unknown	Unknown	Unknown				0	3	0_3
rxn13392_c0	putrescine transport in via proton antiport, irreversible_c0					Unknown	Unknown	Unknown				0	3	0_3
rxn03181_c0	ATP:2,3,2',3'-tetrakis(3-hydroxytetradecanoyl)-D-glucosaminyl-beta-D-1,6-glucosaminyl-alpha-phosphate 4-O'-phosphotransferase_c0					Unknown	Unknown	Unknown		R04657	Lipopolysaccharide biosynthesis	0	3	0_3
rxn03130_c0	UDP-2,3-bis[(3R)-3-hydroxymyristoyl]-alpha-D-glucosamine 2,3-bis[(3R)-3-hydroxymyristoyl]-beta-D-glucosaminyl 1-phosphate phosphohydrolase_c0					Unknown	Unknown	Unknown		R04549	Lipopolysaccharide biosynthesis	0	3	0_3
rxn06848_c0	R05075_c0					Unknown	Unknown	Unknown		R05075	Lipopolysaccharide biosynthesis	0	3	0_3
rxn08712_c0	heptosyltransferase III (LPS core synthesis)_c0					Unknown	Unknown	Unknown				0	3	0_3
rxn08275_c0	copper transport out via proton antiport_c0					Unknown	Unknown	Unknown				0	3	0_3
rxn08713_c0	heptosyltransferase IV (LPS core synthesis)_c0					Unknown	Unknown	Unknown				0	3	0_3
rxn10100_c0	3-hydroxy-myristoyl-ACP synthesis_c0					Unknown	Unknown	Unknown				0	3	0_3
rxn05942_c0	5-methyltetrahydrofolate:ferredoxin oxidoreductase_c0					Unknown	Unknown	Unknown				0	3	0_3
rxn08709_c0	LPS heptose kinase II (LPS core synthesis)_c0					Unknown	Unknown	Unknown				0	3	0_3
rxn06723_c0	(3R)-3-hydroxymyristoyl-[acyl-carrier protein]:UDP-3-O-[(3R)-3-hydroxymyristoyl]-alpha-D-glucosamine N-acetyltransferase_c0					Unknown	Unknown	Unknown		R04550	Lipopolysaccharide biosynthesis	0	3	0_3
rxn08954_c0	3-deoxy-D-manno-octulosonic acid transferase III (LPS core biosynthesis)_c0					Unknown	Unknown	Unknown				0	3	0_3
rxn08708_c0	LPS heptose kinase I (LPS core synthesis)_c0					Unknown	Unknown	Unknown				0	3	0_3
rxn08711_c0	RXN0-5061.c_c0					Unknown	Unknown	Unknown				0	3	0_3
rxn03514_c0	S-adenosyl-L-methionine:precorrin-4 C11 methyltransferase_c0					Unknown	Unknown	Unknown		R05181	Porphyrin and chlorophyll metabolism	0	3	0_3
rxn03919_c0	D-glycero-beta-D-manno-heptose 1,7-bisphosphate 7-phosphohydrolase_c0					Unknown	Unknown	Unknown		R05647	Lipopolysaccharide biosynthesis	0	3	0_3
rxn03492_c0	precorrin-6Y:NADP+ oxidoreductase_c0					Unknown	Unknown	Unknown		R05150	Porphyrin and chlorophyll metabolism	0	3	0_3
rxn13160_c0	Fatty acid (dodecanoate) transport via facilitated irreversible diffusion (extracellular to periplasm)_c0					Unknown	Unknown	Unknown				0	3	0_3
rxn08618_c0	glucosyltransferase I (LPS core synthesis)_c0					Unknown	Unknown	Unknown				0	3	0_3
rxn08583_c0	galactosyltransferase I (LPS core synthesis)_c0					Unknown	Unknown	Unknown				0	3	0_3
rxn11339_c0	rxn11339_c0					Unknown	Unknown	Unknown				0	3	0_3
rxn05652_c0	spermidine transport in via proton antiport_c0					Unknown	Unknown	Unknown				0	3	0_3
rxn05403_c0	13-methyl-trans-tetra-dec-2-enoyl-ACP:NADP+ oxidoreductase (A-specific)_c0					Unknown	Unknown	Unknown				0	3	0_3
rxn03439_c0	CMP-3-deoxy-D-manno-oct-2-ulosonate:(KDO)-lipid IVA 3-deoxy-D-manno-oct-2-ulosonate transferase_c0					Unknown	Unknown	Unknown		R05074	Lipopolysaccharide biosynthesis	0	3	0_3
rxn05399_c0	11-methyl-trans-dodec-2-enoyl-ACP:NADP+ oxidoreductase (A-specific)_c0					Unknown	Unknown	Unknown				0	3	0_3
rxn08130_c0	ADOMET-DMK-METHYLTRANSFER-RXN.c_c0					Unknown	Unknown	Unknown				0	3	0_3
rxn03917_c0	D-glycero-beta-D-manno-heptose-7-phosphate aldose-ketose-isomerase_c0					Unknown	Unknown	Unknown		R05645	Lipopolysaccharide biosynthesis	0	3	0_3
rxn05366_c0	6-methyl-trans-oct-2-enoyl-ACP:NADP+ oxidoreductase (A-specific)_c0					Unknown	Unknown	Unknown				0	3	0_3
rxn03491_c0	S-Adenosyl-L-methionine:1-precorrin-6Y C5,15-methyltransferase (C-12-decarboxylating)_c0					Unknown	Unknown	Unknown		R05149	Porphyrin and chlorophyll metabolism	0	3	0_3
rxn02775_c0	S-adenosyl-L-methionine:precorrin-4 C20-methyltransferase_c0					Unknown	Unknown	Unknown		R03948	Porphyrin and chlorophyll metabolism	0	3	0_3
rxn11545_c0	Precorrin3A+Oxygen<=>Precorrin3B_c0					Unknown	Unknown	Unknown				0	3	0_3
rxn03918_c0	ATP:D-glycero-beta-D-manno-heptose 7-phosphate 1-phosphotransferase_c0					Unknown	Unknown	Unknown		R05646	Lipopolysaccharide biosynthesis	0	3	0_3
rxn03513_c0	S-adenosyl-L-methionine:precorrin-3B C17-methyltransferase_c0					Unknown	Unknown	Unknown		R05180	Porphyrin and chlorophyll metabolism	0	3	0_3
rxn05370_c0	8-methyl-trans-dec-2-enoyl-ACP:NADP+ oxidoreductase (A-specific)_c0					Unknown	Unknown	Unknown				0	3	0_3
rxn05499_c0	Transport of arabinose (low affinity), extracellular_c0					Unknown	Unknown	Unknown				0	3	0_3
rxn05313_c0	phosphate transport in/out via three Na+ symporter_c0						Unknown	Unknown	Unknown			0	3	0_3
rxn05733_c0	O3-acetyl-L-serine:thiosulfate 2-amino-2-carboxyethyltransferase (reducing, L-cysteine-forming)_c0					CC1_25330			B5D32_RS05205	R04859	Cysteine and methionine metabolism	0	2	0_2
rxn00649_c0	O3-acetyl-L-serine:hydrogen-sulfide 2-amino-2-carboxyethyltransferase_c0					CC1_25330			B5D32_RS05205	R00897	Cysteine and methionine metabolism|Sulfur metabolism	0	2	0_2
rxn01268_c0	Prephenate:NAD+ oxidoreductase(decarboxylating)_c0					CC1_19340	DW802_RS01745			R01728	Phenylalanine, tyrosine and tryptophan biosynthesis|Novobiocin biosynthesis	0	2	0_2
rxn01269_c0	Prephenate:NADP+ oxidoreductase(decarboxylating)_c0					CC1_19340	DW802_RS01745			R01730	Phenylalanine, tyrosine and tryptophan biosynthesis	0	2	0_2
rxn04464_c0	5,10-methylenetetrahydrofolate,NADPH:dUMP C-methyltransferase_c0					CC1_26290	Unknown			R06613	Pyrimidine metabolism|One carbon pool by folate	0	2	0_2
rxn07586_c0	cobalt-precorrin 5A acylhydrolase_c0					CC1_12490			B5D32_RS08865	R07772	Porphyrin and chlorophyll metabolism	0	2	0_2
rxn12510_c0	ATP:pantothenate 4'-phosphotransferase_c0					CC1_01950		ARA78_RS00290		R03018	Pantothenate and CoA biosynthesis	0	2	0_2
rxn05289_c0	NADPH:oxidized-thioredoxin oxidoreductase_c0					CC1_10090		ARA78_RS06870		R02016	Pyrimidine metabolism	0	2	0_2
rxn13648_c0	nitrite Reductase (Menaquinole-8, periplasm)_c0					Unknown	Unknown					0	2	0_2
rxn05536_c0	Dipeptide transport via ABC system (met-ala)_c0					Unknown	Unknown					0	2	0_2
rxn05179_c0	nonpolar-amino-acid-transporting ATPase_c0					Unknown	Unknown					0	2	0_2
rxn13747_c0	TRANS-RXN-244.cp_c0					Unknown	Unknown					0	2	0_2
rxn10663_c0	Fatty acid oxidation (n-C16:1)_c0					Unknown	Unknown					0	2	0_2
rxn09156_c0	Phospholipase A2 (phosphatidylethanolamine, n-C18:0) (periplasm)_c0					Unknown	Unknown					0	2	0_2
rxn05543_c0	oligopeptide-transporting ATPase_c0					Unknown	Unknown					0	2	0_2
rxn08558_c0	anaerobic glycerol-3-phosphate dehydrogenase_c0					Unknown		Unknown				0	2	0_2
rxn05154_c0	ATP phosphohydrolase (polar-amino-acid-importing)_c0					Unknown	Unknown					0	2	0_2
rxn05168_c0	nonpolar-amino-acid-transporting ATPase_c0					Unknown	Unknown					0	2	0_2
rxn00121_c0	FAD nucleotidohydrolase_c0					Unknown			Unknown	R00160	Riboflavin metabolism	0	2	0_2
rxn00423_c0	acetyl-CoA:L-serine O-acetyltransferase_c0						(DW802_RS03740 or DW802_RS03665)	ARA78_RS09875		R00586	Cysteine and methionine metabolism|Sulfur metabolism	0	2	0_2
rxn00006_c0	hydrogen-peroxide:hydrogen-peroxide oxidoreductase_c0						DW802_RS01105		B5D32_RS01880	R00009	Glyoxylate and dicarboxylate metabolism	0	2	0_2
rxn09688_c0	deoxyguanosine transport in via proton symport (periplasm)_c0						Unknown	Unknown				0	2	0_2
rxn05525_c0	TRANS-RXNAVI-27988.ce.brachyexp.CMP_c0						Unknown	Unknown				0	2	0_2
rxn10791_c0	GTP diphosphohydrolase_c0						Unknown	Unknown				0	2	0_2
rxn08434_c0	R08159_c0						Unknown	Unknown		R08159	Fatty acid biosynthesis	0	2	0_2
rxn05665_c0	TRANS-RXNAVI-27988.ce.brachyexp.UMP_c0						Unknown	Unknown				0	2	0_2
rxn00118_c0	Uridine triphosphate:AMP phosphotransferase_c0						Unknown	Unknown		R00157	Pyrimidine metabolism	0	2	0_2
rxn01512_c0	ATP:dTDP phosphotransferase_c0						Unknown	Unknown		R02093	Pyrimidine metabolism	0	2	0_2
rxn03245_c0	(S)-Hydroxydecanoyl-CoA hydro-lyase_c0							ARA78_RS02520	B5D32_RS00885	R04744	Fatty acid elongation|Fatty acid degradation	0	2	0_2
rxn02911_c0	(S)-3-Hydroxydodecanoyl-CoA hydro-lyase_c0							ARA78_RS02520	B5D32_RS00885	R04170	Fatty acid elongation|Fatty acid degradation	0	2	0_2
rxn03240_c0	(S)-3-Hydroxyhexadecanoyl-CoA hydro-lyase_c0							ARA78_RS02520	B5D32_RS00885	R04738	Fatty acid elongation|Fatty acid degradation	0	2	0_2
rxn02181_c0	3-Hydroxypropionyl-CoA hydro-lyase_c0							ARA78_RS02520	B5D32_RS00885	R03045	beta-Alanine metabolism|Propanoate metabolism|Carbon fixation pathways in prokaryotes	0	2	0_2
rxn02949_c0	(S)-3-Hydroxyisobutyryl-CoA hydro-lyase_c0							ARA78_RS02520	B5D32_RS00885	R04224	Valine, leucine and isoleucine degradation	0	2	0_2
rxn02934_c0	(2S,3S)-3-Hydroxy-2-methylbutanoyl-CoA hydro-liase_c0							ARA78_RS02520	B5D32_RS00885	R04204	Valine, leucine and isoleucine degradation	0	2	0_2
rxn03247_c0	(S)-Hydroxyoctanoyl-CoA hydro-lyase_c0							ARA78_RS02520	B5D32_RS00885	R04746	Fatty acid elongation|Fatty acid degradation	0	2	0_2
rxn03241_c0	(S)-3-Hydroxytetradecanoyl-CoA hydro-lyase_c0							ARA78_RS02520	B5D32_RS00885	R04740	Fatty acid elongation|Fatty acid degradation	0	2	0_2
rxn02167_c0	(S)-3-Hydroxybutanoyl-CoA hydro-lyase_c0							ARA78_RS02520	B5D32_RS00885	R03026	Fatty acid degradation|Lysine degradation|Benzoate degradation|Tryptophan metabolism|Aminobenzoate degradation|Butanoate metabolism|Carbon fixation pathways in prokaryotes	0	2	0_2
rxn00364_c0	ATP:CMP phosphotransferase_c0					(CC1_19940 or CC1_13160 or CC1_18450 or CC1_12690)				R00512	Pyrimidine metabolism	0	1	0_1
rxn03239_c0	(S)-3-Hydroxyhexadecanoyl-CoA:NAD+ oxidoreductase_c0					(Unknown and (CC1_33280 or CC1_30780 or CC1_14980 or CC1_30800 or CC1_10500 or CC1_14650))				R04737	Fatty acid elongation|Fatty acid degradation	0	1	0_1
rxn05457_c0	[Acyl-carrier-protein] acetyltransferase_c0					CC1_24320						0	1	0_1
rxn01219_c0	ATP:dCMP phosphotransferase_c0					(CC1_12690 or CC1_18450 or CC1_13160 or CC1_19940)				R01665	Pyrimidine metabolism	0	1	0_1
rxn00192_c0	acetyl-CoA:L-glutamate N-acetyltransferase_c0					CC1_23160				R00259	Arginine and proline metabolism	0	1	0_1
rxn00539_c0	ethanolamine ammonia-lyase (acetaldehyde-forming)_c0					CC1_05900				R00749	Glycerophospholipid metabolism	0	1	0_1
rxn05459_c0	stearyl-ACP:[acyl-carrier-protein] transferase_c0					CC1_24320						0	1	0_1
rxn05453_c0	13-methyl-tetra-decanoyl-ACP:[acyl-carrier-protein] transferase_c0					CC1_24320						0	1	0_1
rxn03248_c0	Hexanoyl-CoA:acetyl-CoA C-acyltransferase_c0					CC1_30790				R04747	Fatty acid elongation|Fatty acid degradation	0	1	0_1
rxn04384_c0	adenosylcobyric acid:(R)-1-aminopropan-2-yl phosphate ligase_c0					CC1_11820				R06529	Porphyrin and chlorophyll metabolism	0	1	0_1
rxn00060_c0	porphobilinogen:(4-[2-carboxyethyl]-3-[carboxymethyl]pyrrol-2-yl)methyltransferase (hydrolysing)_c0					CC1_32790				R00084	Porphyrin and chlorophyll metabolism	0	1	0_1
rxn05408_c0	2-methylpropionyl-CoA:[acyl-carrier-protein] transferase_c0					CC1_24320						0	1	0_1
rxn05293_c0	2C-methyl-D-erythritol 2,4 cyclodiphosphate dehydratase_c0					CC1_29910						0	1	0_1
rxn01451_c0	(S)-3-Hydroxybutanoyl-CoA:NAD+ oxidoreductase_c0					(Unknown and (CC1_10500 or CC1_30800 or CC1_14650 or CC1_33280 or CC1_30780 or CC1_14980))				R01975	Fatty acid degradation|Lysine degradation|Tryptophan metabolism|Butanoate metabolism|Carbon fixation pathways in prokaryotes	0	1	0_1
rxn02933_c0	(2S,3S)-3-hydroxy-2-methylbutanoyl-CoA:NAD+ oxidoreductase_c0					((CC1_10500 or CC1_30800 or CC1_14650 or CC1_33280 or CC1_14980 or CC1_30780) and Unknown)				R04203	Valine, leucine and isoleucine degradation	0	1	0_1
rxn02268_c0	(S)-2-methylbutanoyl-CoA:oxygen 2,3-oxidoreductase_c0					CC1_16210						0	1	0_1
rxn05458_c0	[Acyl-carrier-protein] acetyltransferase_c0					CC1_24320						0	1	0_1
rxn01644_c0	L-Aspartate-4-semialdehyde hydro-lyase (adding pyruvate and cyclizing)_c0					(CC1_03880 or CC1_33680)				R02292	Lysine biosynthesis	0	1	0_1
rxn00707_c0	ITP:cytidine 5'-phosphotransferase_c0					(CC1_19940 or CC1_13160 or CC1_18450 or CC1_12690)				R00962	Pyrimidine metabolism	0	1	0_1
rxn06777_c0	(S)-3-Hydroxytetradecanoyl-CoA:NAD+ oxidoreductase_c0					(Unknown and (CC1_14980 or CC1_30780 or CC1_33280 or CC1_10500 or CC1_30800 or CC1_14650))				R04739	Fatty acid elongation|Fatty acid degradation	0	1	0_1
rxn05172_c0	ATP phosphohydrolase (taurine-importing)_c0					(CC1_13260 or CC1_13420 or CC1_32910)						0	1	0_1
rxn03147_c0	1-(5-Phosphoribosyl)-5-amino-4-carboxyimidazole:L-aspartate ligase (ADP-forming)_c0					CC1_03330				R04591	Purine metabolism	0	1	0_1
rxn03843_c0	Farnesyl diphosphate:Isopentenyl diphosphate farnesyl cistransferase_c0					CC1_29870				R05555		0	1	0_1
rxn00868_c0	Butanoyl-CoA:(acceptor) 2,3-oxidoreductase_c0					CC1_16210				R01171	Butanoate metabolism	0	1	0_1
rxn05465_c0	Malonyl-CoA:[acyl-carrier-protein] S-malonyltransferase_c0					CC1_24320				R01626	Fatty acid biosynthesis	0	1	0_1
rxn03244_c0	(S)-hydroxydecanoyl-CoA:NAD+ oxidoreductase_c0					(Unknown and (CC1_10500 or CC1_30800 or CC1_14650 or CC1_30780 or CC1_14980 or CC1_33280))				R04743	Fatty acid elongation|Fatty acid degradation	0	1	0_1
rxn00775_c0	ADP-ribose ribophosphohydrolase_c0					(CC1_03040 or CC1_27520 or CC1_24020 or CC1_18550)				R01054_C00117xC03736	Purine metabolism	0	1	0_1
rxn02680_c0	Octanoyl-CoA:acetyl-CoA C-acyltransferase_c0					CC1_30790				R03778	Fatty acid elongation|Fatty acid degradation	0	1	0_1
rxn04750_c0	(S)-3-hydroxyacyl-CoA:NAD+ oxidoreductase_c0					(Unknown and (CC1_10500 or CC1_30800 or CC1_14650 or CC1_33280 or CC1_30780 or CC1_14980))				R06941	Phenylalanine metabolism|Caprolactam degradation	0	1	0_1
rxn01996_c0	Methylmalonyl-CoA epimerase_c0					CC1_11620				R02765	Valine, leucine and isoleucine degradation|Glyoxylate and dicarboxylate metabolism|Propanoate metabolism|Carbon fixation pathways in prokaryotes	0	1	0_1
rxn05451_c0	12-methyl-tetra-decanoyl-ACP:[acyl-carrier-protein] transferase_c0					CC1_24320						0	1	0_1
rxn02804_c0	myristoyl-CoA:acetylCoA C-myristoyltransferase_c0					CC1_30790				R03991	Fatty acid elongation|Fatty acid degradation	0	1	0_1
rxn05484_c0	acetoacetate transport via proton symport_c0					CC1_32830						0	1	0_1
rxn05683_c0	Butyrate transport via proton symport, reversible_c0					CC1_32830						0	1	0_1
rxn05455_c0	12-methyl-tridecanoyl-ACP:[acyl-carrier-protein] transferase_c0					CC1_24320						0	1	0_1
rxn03933_c0	UDP-N-acetyl-D-glucosamine:N-acetyl-alpha-D-muramyl(oyl-L-Ala-gamma-D-Glu-L-Lys-D-Ala-D-Ala)-diphosphoundecaprenol 4-beta-N-acetylglucosaminlytransferase_c0					CC1_12360				R05662	Peptidoglycan biosynthesis	0	1	0_1
rxn03243_c0	Decanoyl-CoA:acetyl-CoA C-acyltransferase_c0					CC1_30790				R04742	Fatty acid elongation|Fatty acid degradation	0	1	0_1
rxn00459_c0	2-phospho-D-glycerate hydro-lyase (phosphoenolpyruvate-forming)_c0					CC1_34110				R00658	Glycolysis / Gluconeogenesis|Methane metabolism	0	1	0_1
rxn05579_c0	Glycine betaine transport via proton symport, reversible_c0					CC1_04140						0	1	0_1
rxn01517_c0	ATP:dUMP phosphotransferase_c0					CC1_29840				R02098	Pyrimidine metabolism	0	1	0_1
rxn00371_c0	Formate:NAD+ oxidoreductase_c0					CC1_06960				R00519	Glyoxylate and dicarboxylate metabolism|Methane metabolism	0	1	0_1
rxn00533_c0	Acetyl-CoA:carbon-dioxide ligase (ADP-forming)_c0					(CC1_04580 or CC1_01690)				R00742	Tetracycline biosynthesis|Pyruvate metabolism|Propanoate metabolism|Carbon fixation pathways in prokaryotes	0	1	0_1
rxn05171_c0	nitrate-transporting ATPase_c0					(CC1_32910 or CC1_13260 or CC1_13420)						0	1	0_1
rxn03249_c0	(S)-hydroxyhexanoyl-CoA:NAD+ oxidoreductase_c0					((CC1_14650 or CC1_30800 or CC1_10500 or CC1_33280 or CC1_14980 or CC1_30780) and Unknown)				R04748	Fatty acid elongation|Fatty acid degradation	0	1	0_1
rxn00676_c0	acetyl-CoA:propanoyl-CoA 2-C-acetyltransferase_c0					CC1_30790				R00927	Valine, leucine and isoleucine degradation	0	1	0_1
rxn00834_c0	IMP:NAD+ oxidoreductase_c0					CC1_20330				R01130	Purine metabolism	0	1	0_1
rxn03242_c0	(S)-3-hydroxydodecanoyl-CoA:NAD+ oxidoreductase_c0					((CC1_33280 or CC1_30780 or CC1_14980 or CC1_14650 or CC1_10500 or CC1_30800) and Unknown)				R04741	Fatty acid elongation|Fatty acid degradation	0	1	0_1
rxn01480_c0	3-Hydroxy-2-methylpropanoate:NAD+ oxidoreductase_c0					(CC1_33280 or CC1_30780 or CC1_14980 or CC1_14650 or CC1_10500 or CC1_30800)				R02047		0	1	0_1
rxn02473_c0	D-erythro-1-(Imidazol-4-yl)glycerol 3-phosphate hydro-lyase_c0					CC1_17620				R03457	Histidine metabolism	0	1	0_1
rxn00119_c0	ATP:UMP phosphotransferase_c0					CC1_29840				R00158	Pyrimidine metabolism	0	1	0_1
rxn09692_c0	TRANS-RXN-99.cp_c0					CC1_04140						0	1	0_1
rxn01029_c0	Agmatine iminohydrolase_c0					CC1_03160				R01416	Arginine and proline metabolism	0	1	0_1
rxn01923_c0	2-Methylpropanoyl-CoA:oxygen 2,3-oxidoreductase_c0					CC1_16210						0	1	0_1
rxn06510_c0	Lauroyl-CoA:acetyl-CoA C-acyltransferase_c0					CC1_30790				R03858	Fatty acid elongation|Fatty acid degradation	0	1	0_1
rxn03246_c0	(S)-hydroxyoctanoyl-CoA:NAD+ oxidoreductase_c0					((CC1_14650 or CC1_30800 or CC1_10500 or CC1_33280 or CC1_30780 or CC1_14980) and Unknown)				R04745	Fatty acid elongation|Fatty acid degradation	0	1	0_1
rxn02914_c0	3-Phosphoserine:2-oxoglutarate aminotransferase_c0					CC1_34260				R04173	Glycine, serine and threonine metabolism|Methane metabolism	0	1	0_1
rxn05456_c0	14-methyl-pentadecanoyl-ACP:[acyl-carrier-protein] transferase_c0					CC1_24320						0	1	0_1
rxn03445_c0	O-Phospho-4-hydroxy-L-threonine:2-oxoglutarate aminotransferase_c0					CC1_34260				R05085	Vitamin B6 metabolism	0	1	0_1
rxn01573_c0	L-Isoleucine:NAD+ oxidoreductase(deaminating)_c0					Unknown				R02196	Valine, leucine and isoleucine biosynthesis	0	1	0_1
rxn09014_c0	RXN0-5107.c_c0					Unknown						0	1	0_1
rxn08441_c0	myristoyl-CoA hydrolase_c0					Unknown						0	1	0_1
rxn13410_c0	L-tyrosine N-formyltransferase_c0					Unknown						0	1	0_1
rxn05471_c0	TRANS-RXNBWI-115572.ce.maizeexp.GMP_c0					Unknown						0	1	0_1
rxn05177_c0	thiamine transport via ABC system_c0					Unknown						0	1	0_1
rxn05164_c0	ATP phosphohydrolase (polar-amino-acid-importing)_c0					Unknown						0	1	0_1
rxn05161_c0	nonpolar-amino-acid-transporting ATPase_c0					Unknown						0	1	0_1
rxn05540_c0	oligopeptide-transporting ATPase_c0					Unknown						0	1	0_1
rxn05158_c0	ATP phosphohydrolase (glycerol-3-phosphate-importing)_c0					Unknown						0	1	0_1
rxn05672_c0	D-glutamate transport in via proton symport_c0					Unknown						0	1	0_1
rxn05152_c0	ATP phosphohydrolase (polar-amino-acid-importing)_c0					Unknown						0	1	0_1
rxn13363_c0	N-formyltyrosine oxidase_c0					Unknown						0	1	0_1
rxn10036_c0	b-ketoacyl synthetase (n-C16:1)_c0					Unknown						0	1	0_1
rxn10030_c0	b-ketoacyl synthetase (n-C18:1)_c0					Unknown						0	1	0_1
rxn00056_c0	Fe(II):oxygen oxidoreductase_c0					Unknown				R00078	Porphyrin and chlorophyll metabolism	0	1	0_1
rxn13919_c0	TRANS-RXN0-200.cp_c0					Unknown						0	1	0_1
rxn13362_c0	N,N-bisformyl-dityrosine transport (extracellular)_c0					Unknown						0	1	0_1
rxn00804_c0	L-leucine:NAD+ oxidoreductase (deaminating)_c0					Unknown				R01088	Valine, leucine and isoleucine degradation|Valine, leucine and isoleucine biosynthesis	0	1	0_1
rxn02835_c0	1-(5-phospho-D-ribosyl)-AMP 1,6-hydrolase_c0						(Unknown and DW802_RS05660)			R04037	Histidine metabolism	0	1	0_1
rxn00832_c0	IMP 1,2-hydrolase (decyclizing)_c0						(DW802_RS05870 and Unknown)			R01127	Purine metabolism	0	1	0_1
rxn00159_c0	(S)-malate:NAD+ oxidoreductase (decarboxylating)_c0						DW802_RS05820			R00214	Pyruvate metabolism|Carbon fixation in photosynthetic organisms	0	1	0_1
rxn02834_c0	Phosphoribosyl-ATP pyrophosphohydrolase_c0						(DW802_RS05660 and Unknown)			R04035	Histidine metabolism	0	1	0_1
rxn03137_c0	10-Formyltetrahydrofolate:5'-phosphoribosyl-5-amino-4-imidazolecarboxamide formyltransferase_c0						(DW802_RS05870 and Unknown)			R04560	Purine metabolism|One carbon pool by folate	0	1	0_1
rxn00016_c0	chitobiose N-acetylglucosaminohydrolase_c0						DW802_RS06835			R00022	Amino sugar and nucleotide sugar metabolism	0	1	0_1
rxn08437_c0	fatty-acyl-ACP hydrolase_c0						Unknown					0	1	0_1
rxn14120_c0	5,6,7,8-tetrahydrofolate:NAD+ oxidoreductase_c0						Unknown			R00937	One carbon pool by folate|Folate biosynthesis	0	1	0_1
rxn05544_c0	oligopeptide-transporting ATPase_c0						Unknown					0	1	0_1
rxn12851_c0	Gly-Try ABC transporters_c0						Unknown					0	1	0_1
rxn12850_c0	Gly-Phe ABC transporters_c0						Unknown					0	1	0_1
rxn05533_c0	oligopeptide-transporting ATPase_c0						Unknown					0	1	0_1
rxn00229_c0	(S)-lactate:oxygen 2-oxidoreductase (decarboxylating)_c0						Unknown			R00319	Pyruvate metabolism	0	1	0_1
rxn10043_c0	cytochrome-c oxidase (H+/e- = 2)_c0						Unknown					0	1	0_1
rxn00085_c0	L-Glutamate:NADP+ oxidoreductase (transaminating)_c0						Unknown			R00114	Alanine, aspartate and glutamate metabolism|Nitrogen metabolism	0	1	0_1
rxn05537_c0	oligopeptide-transporting ATPase_c0						Unknown					0	1	0_1
rxn05546_c0	Dipeptide transport via ABC system (gly-asn)_c0						Unknown					0	1	0_1
rxn08528_c0	fumarate reductase_c0						Unknown					0	1	0_1
rxn10165_c0	TRANS-RXN-22.cp_c0						Unknown					0	1	0_1
rxn00613_c0	sn-glycerol-3-phosphate:NADP+ 1-oxidoreductase_c0						Unknown			R00845		0	1	0_1
rxn09430_c0	fatty-acyl-ACP synthase (n-C16:1ACP), mitochondrial_c0						Unknown					0	1	0_1
rxn05063_c0	carbamate hydro-lyase_c0							ARA78_RS09295		R07315		0	1	0_1
rxn05064_c0	carbamate hydro-lyase_c0							ARA78_RS09295		R07316		0	1	0_1
rxn01637_c0	N2-Acetyl-L-ornithine:2-oxoglutarate aminotransferase_c0							ARA78_RS01090		R02283	Arginine and proline metabolism	0	1	0_1
rxn01256_c0	Chorismate pyruvatemutase_c0							ARA78_RS04055		R01715	Phenylalanine, tyrosine and tryptophan biosynthesis	0	1	0_1
rxn09988_c0	alpha-N-arabinofuranosidase_c0							ARA78_RS01725				0	1	0_1
rxn02503_c0	ATP:2-amino-4-hydroxy-6-hydroxymethyl-7,8-dihydropteridine 6'-pyrophosphotransferase_c0							ARA78_RS10700		R03503	Folate biosynthesis	0	1	0_1
rxn00912_c0	5,10-Methylenetetrahydrofolate:3-methyl-2-oxobutanoate hydroxymethyltransferase_c0							ARA78_RS12795		R01226	Pantothenate and CoA biosynthesis	0	1	0_1
rxn02529_c0	Cyanate C-N-lyase_c0							ARA78_RS09295		R03546	Nitrogen metabolism	0	1	0_1
rxn01171_c0	D-glucose 1-epimerase_c0							ARA78_RS08990		R01602	Glycolysis / Gluconeogenesis	0	1	0_1
rxn00897_c0	N-acetyl-D-glucosamine 2-epimerase_c0							ARA78_RS06665		R01207	Amino sugar and nucleotide sugar metabolism	0	1	0_1
rxn10823_c0	nitrite transport via diffusion (extracellular to periplasm)_c0							Unknown				0	1	0_1
rxn05669_c0	TRANS-RXNBWI-115637.ce.maizeexp.VAL_c0							Unknown				0	1	0_1
rxn05235_c0	2'-Deoxyuridine 5'-triphosphate:oxydized-thioredoxin 2'-oxidoreductase_c0							Unknown		R02022	Pyrimidine metabolism	0	1	0_1
rxn12848_c0	Gly-Cys ABC transporters_c0							Unknown				0	1	0_1
rxn00503_c0	(S)-1-pyrroline-5-carboxylate:NAD+ oxidoreductase_c0							Unknown		R00707	Alanine, aspartate and glutamate metabolism|Arginine and proline metabolism	0	1	0_1
rxn12849_c0	Gly-Leu ABC transporters_c0							Unknown				0	1	0_1
rxn00642_c0	GDP-mannose 4,6-hydro-lyase (GDP-4-dehydro-6-deoxy-D-mannose-forming)_c0								B5D32_RS03430	R00888	Fructose and mannose metabolism|Amino sugar and nucleotide sugar metabolism	0	1	0_1
rxn02404_c0	3-Deoxy-D-manno-octulosonate-8-phosphate 8-phosphohydrolase_c0								B5D32_RS00705	R03350	Lipopolysaccharide biosynthesis	0	1	0_1
rxn03884_c0	2-dehydro-3-deoxy-D-gluconate-6-phosphate D-glyceraldehyde-3-phosphate-lyase_c0								(Unknown and B5D32_RS00435)	R05605	Pentose phosphate pathway|Pentose and glucuronate interconversions	0	1	0_1
rxn01967_c0	beta-D-Glucose 1-phosphate 1,6-phosphomutase_c0								B5D32_RS04560	R02728	Starch and sucrose metabolism	0	1	0_1
rxn00328_c0	4-hydroxy-2-oxoglutarate glyoxylate-lyase (pyruvate-forming)_c0								(Unknown and B5D32_RS00435)	R00470	Glyoxylate and dicarboxylate metabolism	0	1	0_1
rxn01225_c0	Guanine aminohydrolase_c0								B5D32_RS12755	R01676	Purine metabolism	0	1	0_1
rxn05513_c0	TRANS-RXN-194.ce_c0								Unknown			0	1	0_1
rxn10181_c0	NMN permease (periplasm)_c0								Unknown			0	1	0_1
rxn00126_c0	ATP:L-methionine S-adenosyltransferase_c0								Unknown	R00177	Cysteine and methionine metabolism	0	1	0_1
rxn00391_c0	riboflavin-5-phosphate phosphohydrolase (acid optimum)_c0								Unknown	R00548	Riboflavin metabolism	0	1	0_1
rxn09925_c0	L-amino acid ligase (gly-gln)_c0								Unknown			0	1	0_1
rxn05566_c0	D-galactose transport in via proton symport_c0								Unknown			0	1	0_1
rxn10919_c0	protoheme transport irreversible out via diffusion (periplasm to extracellular)_c0								Unknown			0	1	0_1
rxn12617_c0	D-Glucosamine 6-phosphate transport via proton symport_c0								Unknown			0	1	0_1
rxn05310_c0	Nicotinate transport (Plasma membrane)_c0								Unknown			0	1	0_1
rxn00257_c0	acetyl-CoA:oxaloacetate C-acetyltransferase [(pro-S)-carboxymethyl-forming, ADP-phosphorylating]_c0								Unknown	R00352	Citrate cycle (TCA cycle)|Carbon fixation pathways in prokaryotes	0	1	0_1
rxn09907_c0	L-amino acid ligase (Gly-Met)_c0								Unknown			0	1	0_1
rxn00293_c0	UTP:N-acetyl-alpha-D-glucosamine-1-phosphate uridylyltransferase_c0								Unknown	R00416	Amino sugar and nucleotide sugar metabolism	0	1	0_1
rxn07587_c0	S-adenosyl-L-methionine:cobalt-precorrin-5B (C1)-methyltransferase_c0								Unknown	R07773	Porphyrin and chlorophyll metabolism	0	1	0_1
rxn12649_c0	5,6,7,8-tetrahydrofolate:NADP+ oxidoreductase_c0								Unknown	R00940	One carbon pool by folate|Folate biosynthesis	0	1	0_1
rxn01669_c0	Nicotinamide-D-ribonucleotide amidohydrolase_c0								Unknown	R02322	Nicotinate and nicotinamide metabolism	0	1	0_1
rxn13783_c0	DNA replication_c0	(CGC65_RS00005 and Unknown and Unknown and Unknown and CGC65_RS08225 and Unknown and CGC65_RS00030 and Unknown and Unknown and Unknown and Unknown and Unknown and Unknown and Unknown and Unknown and (CGC65_RS13315 or CGC65_RS01045 or CGC65_RS24535 or CGC65_RS03165 or CGC65_RS24540) and CGC65_RS15830 and Unknown and (CGC65_RS17650 or CGC65_RS00865) and Unknown and Unknown and Unknown and Unknown)	(Unknown and Unknown and Unknown and Unknown and Unknown and CLORAM_RS03210 and Unknown and Unknown and Unknown and Unknown and Unknown and Unknown and Unknown and Unknown and Unknown and Unknown and (CLORAM_RS03715 or CLORAM_RS14080) and Unknown and Unknown and Unknown and CLORAM_RS05625 and CLORAM_RS03235 and Unknown)	(Unknown and Unknown and Unknown and Unknown and (HMPREF1202_RS09405 or HMPREF1202_RS13840) and Unknown and Unknown and Unknown and Unknown and (HMPREF1202_RS04815 or HMPREF1202_RS10630 or HMPREF1202_RS11130) and Unknown and Unknown and HMPREF1202_RS04370 and Unknown and Unknown and Unknown and Unknown and Unknown and Unknown and Unknown and HMPREF1202_RS04345 and HMPREF1202_RS13245 and Unknown)	(Unknown and Unknown and Unknown and Unknown and Unknown and Unknown and Unknown and Unknown and (HMPREF1098_RS04505 or HMPREF1098_RS15025) and Unknown and Unknown and HMPREF1098_RS00565 and Unknown and Unknown and Unknown and HMPREF1098_RS06710 and Unknown and HMPREF1098_RS16870 and HMPREF1098_RS06735 and Unknown and (HMPREF1098_RS25015 or HMPREF1098_RS24770 or HMPREF1098_RS13370) and Unknown an…	(Unknown and CC1_18310 and Unknown and Unknown and Unknown and CC1_16710 and Unknown and Unknown and Unknown and Unknown and Unknown and Unknown and Unknown and Unknown and Unknown and Unknown and (CC1_33650 or CC1_20510) and Unknown and Unknown and CC1_04830 and Unknown and CC1_04820 and Unknown)	(Unknown and Unknown and (DW802_RS03975 or DW802_RS08175) and Unknown and (DW802_RS08785 or DW802_RS08340 or DW802_RS04195) and Unknown and Unknown and Unknown and Unknown and Unknown and DW802_RS08815 and Unknown and DW802_RS00330 and Unknown and Unknown and Unknown and Unknown and Unknown and Unknown and Unknown and Unknown and DW802_RS00285 and Unknown)	(Unknown and Unknown and Unknown and Unknown and Unknown and Unknown and Unknown and Unknown and Unknown and ARA78_RS03675 and (ARA78_RS00270 or ARA78_RS00095) and ARA78_RS08705 and Unknown and ARA78_RS02715 and Unknown and Unknown and ARA78_RS08680 and Unknown and Unknown and Unknown and Unknown and Unknown and (ARA78_RS10210 or ARA78_RS13215))	(Unknown and Unknown and Unknown and Unknown and Unknown and (B5D32_RS13315 or B5D32_RS06450 or B5D32_RS13310 or B5D32_RS10135) and Unknown and Unknown and B5D32_RS11150 and Unknown and Unknown and Unknown and Unknown and Unknown and Unknown and Unknown and Unknown and Unknown and Unknown and Unknown and Unknown and B5D32_RS12690 and B5D32_RS11185)			4	4	4_4
rxn00800_c0	N6-(1,2-dicarboxyethyl)AMP AMP-lyase (fumarate-forming)_c0	CGC65_RS13355	CLORAM_RS09325	HMPREF1202_RS11860	HMPREF1098_RS15065	CC1_03350	DW802_RS06155	ARA78_RS00345	B5D32_RS05950	R01083	Purine metabolism|Alanine, aspartate and glutamate metabolism	4	4	4_4
rxn00179_c0	ATP:L-glutamate 5-phosphotransferase_c0	CGC65_RS13820	CLORAM_RS09395	HMPREF1202_RS11010	HMPREF1098_RS15240	CC1_17870	DW802_RS01710	ARA78_RS03160	B5D32_RS02380	R00239	Arginine and proline metabolism	4	4	4_4
rxn00545_c0	ATP:D-fructose-6-phosphate 1-phosphotransferase_c0	(CGC65_RS21215 or CGC65_RS17200 or CGC65_RS12725 or CGC65_RS25565 or CGC65_RS12755 or CGC65_RS00650 or CGC65_RS25840)	(CLORAM_RS00865 or CLORAM_RS00470 or CLORAM_RS09865)	(HMPREF1202_RS13015 or HMPREF1202_RS04480 or HMPREF1202_RS01560 or HMPREF1202_RS01820)	(HMPREF1098_RS23510 or HMPREF1098_RS11285 or HMPREF1098_RS05930 or HMPREF1098_RS14655 or HMPREF1098_RS21265 or HMPREF1098_RS13905 or HMPREF1098_RS14625)	(CC1_28650 or CC1_12800 or CC1_13210 or CC1_01880)	(DW802_RS01275 or DW802_RS04975)	(ARA78_RS09880 or ARA78_RS00590)	(B5D32_RS00770 or B5D32_RS07925 or B5D32_RS04275 or B5D32_RS10695)	R00756		4	4	4_4
rxn10262_c0	isopentadecanoyl-CDPdiacylglycerol:sn-glycerol-3-phosphate 3-phosphatidyltransferase_c0	CGC65_RS14050	CLORAM_RS00155	HMPREF1202_RS12375	HMPREF1098_RS15485	CC1_19960	DW802_RS02290	ARA78_RS03430	B5D32_RS07900			4	4	4_4
rxn08084_c0	1-tetradecanoyl-sn-glycerol 3-phosphate O-acyltransferase (n-C14:0)_c0	(CGC65_RS28440 or CGC65_RS00050)	CLORAM_RS10420	(HMPREF1202_RS02455 or HMPREF1202_RS00145)	(HMPREF1098_RS08280 or HMPREF1098_RS06690)	CC1_32820	(DW802_RS04720 or DW802_RS03425)	(ARA78_RS09060 or ARA78_RS06040 or ARA78_RS12525)	B5D32_RS07820			4	4	4_4
rxn00898_c0	2,3-Dihydroxy-3-methylbutanoate hydro-lyase_c0	(CGC65_RS26175 or CGC65_RS22155 or CGC65_RS04640 or CGC65_RS02705)	(CLORAM_RS15080 or CLORAM_RS10455)	HMPREF1202_RS09470	(HMPREF1098_RS04980 or HMPREF1098_RS03125 or HMPREF1098_RS22785)	CC1_34240	DW802_RS02165	ARA78_RS01525	B5D32_RS01305	R01209	Pantothenate and CoA biosynthesis	4	4	4_4
rxn10214_c0	isoheptadecanoyl-1-acylglycerol-3-phosphate O-acyltransferase_c0	(CGC65_RS00050 or CGC65_RS28440)	CLORAM_RS10420	(HMPREF1202_RS02455 or HMPREF1202_RS00145)	(HMPREF1098_RS06690 or HMPREF1098_RS08280)	CC1_32820	(DW802_RS03425 or DW802_RS04720)	(ARA78_RS09060 or ARA78_RS06040 or ARA78_RS12525)	B5D32_RS07820			4	4	4_4
rxn08669_c0	Glycerophosphodiester phosphodiesterase_c0	CGC65_RS28775	Unknown	Unknown	HMPREF1098_RS08020	(CC1_05870 or CC1_19910)	Unknown	Unknown	Unknown			4	4	4_4
rxn00225_c0	ATP:acetate phosphotransferase_c0	CGC65_RS15635	(CLORAM_RS11585 or CLORAM_RS10295)	HMPREF1202_RS13335	HMPREF1098_RS25390	CC1_10270	DW802_RS09425	ARA78_RS02885	B5D32_RS06520	R00315	Taurine and hypotaurine metabolism|Pyruvate metabolism|Methane metabolism|Carbon fixation pathways in prokaryotes	4	4	4_4
rxn00148_c0	ATP:pyruvate 2-O-phosphotransferase_c0	CGC65_RS05405	(CLORAM_RS00285 or CLORAM_RS00465)	HMPREF1202_RS08385	HMPREF1098_RS02330	CC1_19230	DW802_RS01630	ARA78_RS11075	B5D32_RS03390	R00200	Glycolysis / Gluconeogenesis|Purine metabolism|Pyruvate metabolism|Carbon fixation in photosynthetic organisms	4	4	4_4
rxn00100_c0	ATP:dephospho-CoA 3'-phosphotransferase_c0	CGC65_RS15690	CLORAM_RS00485	HMPREF1202_RS12195	HMPREF1098_RS25320	CC1_18800	DW802_RS09275	ARA78_RS02875	B5D32_RS05430	R00130	Pantothenate and CoA biosynthesis	4	4	4_4
rxn02374_c0	R03314_c0	Unknown	Unknown	Unknown	Unknown	Unknown	Unknown	Unknown	Unknown	R03314	Arginine and proline metabolism	4	4	4_4
rxn03436_c0	(S)-2-Aceto-2-hydroxybutanoate:NADP+ oxidoreductase (isomerizing)_c0	CGC65_RS10870	CLORAM_RS15060	HMPREF1202_RS13220	HMPREF1098_RS27090	CC1_34200	DW802_RS02845	ARA78_RS02855	B5D32_RS01310	R05069	Valine, leucine and isoleucine biosynthesis	4	4	4_4
rxn05319_c0	TRANS-RXNBWI-115401.ce.maizeexp.OH_c0	Unknown	Unknown	Unknown	Unknown	Unknown	Unknown	Unknown	Unknown			4	4	4_4
rxn03903_c0	UDPMurAc(oyl-L-Ala-D-gamma-Glu-L-Lys-D-Ala-D-Ala):undecaprenyl-phosphate phospho-N-acetylmuramoyl-pentapeptide-transferase_c0	CGC65_RS11730	CLORAM_RS06030	HMPREF1202_RS11730	HMPREF1098_RS20060	CC1_11140	DW802_RS02535	ARA78_RS01030	B5D32_RS05975	R05629	Peptidoglycan biosynthesis	4	4	4_4
rxn00097_c0	ATP:AMP phosphotransferase_c0	CGC65_RS26020	CLORAM_RS07025	HMPREF1202_RS07140	HMPREF1098_RS10700	CC1_13850	DW802_RS01570	ARA78_RS11440	B5D32_RS02815	R00127	Purine metabolism	4	4	4_4
rxn00692_c0	5,10-Methylenetetrahydrofolate:glycine hydroxymethyltransferase_c0	(CGC65_RS05270 or CGC65_RS10725)	CLORAM_RS02665	HMPREF1202_RS08835	(HMPREF1098_RS26980 or HMPREF1098_RS02605 or HMPREF1098_RS07100)	CC1_33820	DW802_RS01295	ARA78_RS10160	B5D32_RS01900	R00945	Glycine, serine and threonine metabolism|Cyanoamino acid metabolism|Glyoxylate and dicarboxylate metabolism|One carbon pool by folate|Methane metabolism	4	4	4_4
rxn00802_c0	2-(Nomega-L-arginino)succinate arginine-lyase (fumarate-forming)_c0	(CGC65_RS22570 or CGC65_RS21975 or CGC65_RS18760 or CGC65_RS26785)	CLORAM_RS04710	HMPREF1202_RS08045	HMPREF1098_RS22920	CC1_34310	DW802_RS00640	ARA78_RS02395	B5D32_RS09900	R01086	Alanine, aspartate and glutamate metabolism|Arginine and proline metabolism	4	4	4_4
rxn01997_c0	dTDPglucose 4,6-hydro-lyase_c0	CGC65_RS03410	(CLORAM_RS13265 or CLORAM_RS02895)	HMPREF1202_RS07730	HMPREF1098_RS04255	CC1_04010	Unknown	(ARA78_RS07065 or ARA78_RS00775)	B5D32_RS08560	R06513	Streptomycin biosynthesis|Polyketide sugar unit biosynthesis|Biosynthesis of vancomycin group antibiotics	4	4	4_4
rxn01362_c0	Orotidine-5'-phosphate:diphosphate phospho-alpha-D-ribosyl-transferase_c0	(CGC65_RS19380 or CGC65_RS06710)	CLORAM_RS11040	HMPREF1202_RS02580	HMPREF1098_RS18400	(CC1_29830 or CC1_29230)	DW802_RS04445	ARA78_RS04030	(B5D32_RS00795 or B5D32_RS06025)	R01870	Pyrimidine metabolism	4	4	4_4
rxn08083_c0	1-tetradecanoyl-sn-glycerol 3-phosphate O-acyltransferase (n-C12:0)_c0	(CGC65_RS28440 or CGC65_RS00050)	CLORAM_RS10420	(HMPREF1202_RS02455 or HMPREF1202_RS00145)	(HMPREF1098_RS08280 or HMPREF1098_RS06690)	CC1_32820	(DW802_RS04720 or DW802_RS03425)	(ARA78_RS09060 or ARA78_RS06040 or ARA78_RS12525)	B5D32_RS07820			4	4	4_4
rxn10263_c0	anteisopentadecanoyl-CDPdiacylglycerol:sn-glycerol-3-phosphate 3-phosphatidyltransferase_c0	CGC65_RS14050	CLORAM_RS00155	HMPREF1202_RS12375	HMPREF1098_RS15485	CC1_19960	DW802_RS02290	ARA78_RS03430	B5D32_RS07900			4	4	4_4
rxn02380_c0	beta-D-Glucose 6-phosphate ketol-isomerase_c0	CGC65_RS01685	CLORAM_RS10925	HMPREF1202_RS04725	HMPREF1098_RS05390	(CC1_13280 or CC1_12410)	DW802_RS10120	ARA78_RS05245	B5D32_RS03280	R03321	Glycolysis / Gluconeogenesis	4	4	4_4
rxn09111_c0	Phosphatidylglycerol synthase (n-C16:0)_c0	CGC65_RS14050	CLORAM_RS00155	HMPREF1202_RS12375	HMPREF1098_RS15485	CC1_19960	DW802_RS02290	ARA78_RS03430	B5D32_RS07900			4	4	4_4
rxn10213_c0	stearoyl-1-acylglycerol-3-phosphate O-acyltransferase_c0	(CGC65_RS28440 or CGC65_RS00050)	CLORAM_RS10420	(HMPREF1202_RS00145 or HMPREF1202_RS02455)	(HMPREF1098_RS06690 or HMPREF1098_RS08280)	CC1_32820	(DW802_RS03425 or DW802_RS04720)	(ARA78_RS09060 or ARA78_RS06040 or ARA78_RS12525)	B5D32_RS07820			4	4	4_4
rxn09114_c0	Phosphatidylglycerol synthase (n-C18:1)_c0	CGC65_RS14050	CLORAM_RS00155	HMPREF1202_RS12375	HMPREF1098_RS15485	CC1_19960	DW802_RS02290	ARA78_RS03430	B5D32_RS07900			4	4	4_4
rxn01465_c0	(S)-dihydroorotate amidohydrolase_c0	CGC65_RS28720	CLORAM_RS09955	HMPREF1202_RS07020	(HMPREF1098_RS08060 or HMPREF1098_RS20780)	CC1_24450	DW802_RS09805	ARA78_RS04110	B5D32_RS00815	R01993	Pyrimidine metabolism	4	4	4_4
rxn04457_c0	R06605_c0	Unknown	Unknown	Unknown	Unknown	Unknown	Unknown	Unknown	Unknown	R06605	Purine metabolism	4	4	4_4
rxn00830_c0	Isopentenyl-diphosphate delta3-delta2-isomerase_c0	CGC65_RS21315	Unknown	Unknown	HMPREF1098_RS23420	Unknown	Unknown	Unknown	Unknown	R01123	Terpenoid backbone biosynthesis	4	4	4_4
rxn01575_c0	L-Isoleucine:2-oxoglutarate aminotransferase_c0	CGC65_RS03110	CLORAM_RS09680	HMPREF1202_RS06195	HMPREF1098_RS04560	Unknown	DW802_RS06390	ARA78_RS04625	B5D32_RS09425	R02199	Valine, leucine and isoleucine degradation|Valine, leucine and isoleucine biosynthesis|Glucosinolate biosynthesis	4	4	4_4
rxn09562_c0	Guanylate kinase_c0	(CGC65_RS14035 or CGC65_RS00190)	CLORAM_RS12350	HMPREF1202_RS12360	(HMPREF1098_RS15470 or HMPREF1098_RS06415)	(CC1_05040 or CC1_20980 or CC1_23500)	DW802_RS04755	ARA78_RS03990	B5D32_RS03865			4	4	4_4
rxn03435_c0	(R)-2,3-Dihydroxy-3-methylpentanoate:NADP+ oxidoreductase (isomerizing)_c0	CGC65_RS10870	CLORAM_RS15060	HMPREF1202_RS13220	HMPREF1098_RS27090	CC1_34200	DW802_RS02845	ARA78_RS02855	B5D32_RS01310	R05068	Valine, leucine and isoleucine biosynthesis	4	4	4_4
rxn00777_c0	D-ribose-5-phosphate aldose-ketose-isomerase_c0	(CGC65_RS28850 or CGC65_RS25830)	(CLORAM_RS04515 or CLORAM_RS02670 or CLORAM_RS14900)	HMPREF1202_RS02215	(HMPREF1098_RS07950 or HMPREF1098_RS11295)	Unknown	DW802_RS05435	ARA78_RS07755	B5D32_RS02220	R01056	Pentose phosphate pathway|Carbon fixation in photosynthetic organisms	4	4	4_4
rxn13784_c0	RNA transcription_c0	(Unknown and Unknown and CGC65_RS30640 and Unknown and Unknown and Unknown and (CGC65_RS15535 or CGC65_RS07110) and Unknown and (CGC65_RS17645 or CGC65_RS18065) and Unknown and Unknown and Unknown and Unknown)	(Unknown and CLORAM_RS06840 and Unknown and Unknown and Unknown and Unknown and Unknown and CLORAM_RS03245 and Unknown and Unknown and CLORAM_RS05630 and Unknown and Unknown)	(HMPREF1202_RS13360 and Unknown and Unknown and HMPREF1202_RS09410 and HMPREF1202_RS04335 and Unknown and Unknown and Unknown and Unknown and Unknown and Unknown and Unknown and Unknown)	(Unknown and Unknown and (HMPREF1098_RS25560 or HMPREF1098_RS01265) and (HMPREF1098_RS13375 or HMPREF1098_RS12970) and Unknown and Unknown and Unknown and Unknown and Unknown and Unknown and Unknown and HMPREF1098_RS06750 and Unknown)	(Unknown and Unknown and Unknown and CC1_04890 and CC1_18620 and Unknown and Unknown and Unknown and Unknown and Unknown and Unknown and Unknown and Unknown)	(Unknown and Unknown and DW802_RS00275 and DW802_RS04200 and DW802_RS05075 and Unknown and Unknown and Unknown and Unknown and Unknown and Unknown and Unknown and Unknown)	(Unknown and Unknown and Unknown and ARA78_RS08670 and Unknown and Unknown and ARA78_RS10215 and Unknown and Unknown and Unknown and Unknown and Unknown and ARA78_RS02905)	(Unknown and Unknown and B5D32_RS11140 and Unknown and B5D32_RS01800 and Unknown and Unknown and Unknown and Unknown and Unknown and B5D32_RS06445 and Unknown and Unknown)			4	4	4_4
rxn02314_c0	ATP:D-tagatose-6-phosphate 1-phosphotransferase_c0	((Unknown and CGC65_RS07030) or (CGC65_RS25565 or CGC65_RS12725 or CGC65_RS12755 or CGC65_RS21215 or CGC65_RS17200 or CGC65_RS25840 or CGC65_RS00650))	((Unknown and CLORAM_RS12725) or (CLORAM_RS09865 or CLORAM_RS00865 or CLORAM_RS00470))	((Unknown and HMPREF1202_RS08890) or (HMPREF1202_RS04480 or HMPREF1202_RS13015 or HMPREF1202_RS01820 or HMPREF1202_RS01560))	((HMPREF1098_RS01345 and Unknown) or (HMPREF1098_RS14625 or HMPREF1098_RS11285 or HMPREF1098_RS23510 or HMPREF1098_RS05930 or HMPREF1098_RS14655 or HMPREF1098_RS21265 or HMPREF1098_RS13905))	(CC1_13210 or CC1_01880 or CC1_28650 or CC1_12800)	((DW802_RS08520 and Unknown) or (DW802_RS04975 or DW802_RS01275))	((ARA78_RS12565 and Unknown) or (ARA78_RS00590 or ARA78_RS09880))	((Unknown and B5D32_RS10680) or (B5D32_RS07925 or B5D32_RS04275 or B5D32_RS10695 or B5D32_RS00770))	R03236	Galactose metabolism	4	4	4_4
rxn00790_c0	5-phosphoribosylamine:diphosphate phospho-alpha-D-ribosyltransferase (glutamate-amidating)_c0	(CGC65_RS13350 or CGC65_RS12895)	(CLORAM_RS12055 or CLORAM_RS12795)	HMPREF1202_RS11855	(HMPREF1098_RS15060 or HMPREF1098_RS14800)	(CC1_29300 or CC1_03340)	(DW802_RS06160 or DW802_RS05890 or DW802_RS05335)	(ARA78_RS00340 or ARA78_RS11310)	B5D32_RS05915	R01072	Purine metabolism|Alanine, aspartate and glutamate metabolism	4	4	4_4
rxn03540_c0	R05225_c0	CGC65_RS12885	Unknown	HMPREF1202_RS08205	HMPREF1098_RS14790	Unknown	Unknown	Unknown	B5D32_RS08925	R05225	Porphyrin and chlorophyll metabolism	4	4	4_4
rxn08086_c0	1-hexadecanoyl-sn-glycerol 3-phosphate O-acyltransferase (n-C16:0)_c0	(CGC65_RS28440 or CGC65_RS00050)	CLORAM_RS10420	(HMPREF1202_RS02455 or HMPREF1202_RS00145)	(HMPREF1098_RS06690 or HMPREF1098_RS08280)	CC1_32820	(DW802_RS03425 or DW802_RS04720)	(ARA78_RS09060 or ARA78_RS06040 or ARA78_RS12525)	B5D32_RS07820			4	4	4_4
rxn10264_c0	isohexadecanoyl-CDPdiacylglycerol:sn-glycerol-3-phosphate 3-phosphatidyltransferase_c0	CGC65_RS14050	CLORAM_RS00155	HMPREF1202_RS12375	HMPREF1098_RS15485	CC1_19960	DW802_RS02290	ARA78_RS03430	B5D32_RS07900			4	4	4_4
rxn10216_c0	isotetradecanoyl-1-acylglycerol-3-phosphate O-acyltransferase_c0	(CGC65_RS00050 or CGC65_RS28440)	CLORAM_RS10420	(HMPREF1202_RS02455 or HMPREF1202_RS00145)	(HMPREF1098_RS06690 or HMPREF1098_RS08280)	CC1_32820	(DW802_RS04720 or DW802_RS03425)	(ARA78_RS06040 or ARA78_RS12525 or ARA78_RS09060)	B5D32_RS07820			4	4	4_4
rxn02916_c0	R04175_c0	Unknown	Unknown	Unknown	Unknown	Unknown	Unknown	Unknown	Unknown	R04175	Tropane, piperidine and pyridine alkaloid biosynthesis	4	4	4_4
rxn03012_c0	R04336_c0	Unknown	Unknown	Unknown	Unknown	Unknown	Unknown	Unknown	Unknown	R04336	Lysine biosynthesis	4	4	4_4
rxn00748_c0	glycerone-phosphate phosphate-lyase (methylglyoxal-forming)_c0	(CGC65_RS15265 or CGC65_RS28595)	CLORAM_RS00600	HMPREF1202_RS09800	(HMPREF1098_RS25845 or HMPREF1098_RS08135)	CC1_18110	DW802_RS00385	(ARA78_RS03075 or ARA78_RS07270)	(B5D32_RS03080 or B5D32_RS00570)	R01016	Pyruvate metabolism	4	4	4_4
rxn01255_c0	5-O-(1-Carboxyvinyl)-3-phosphoshikimate phosphate-lyase (chorismate-forming)_c0	CGC65_RS28855	CLORAM_RS10515	HMPREF1202_RS09445	HMPREF1098_RS07945	CC1_24890	DW802_RS01760	ARA78_RS03485	B5D32_RS00370	R01714	Phenylalanine, tyrosine and tryptophan biosynthesis	4	4	4_4
rxn13782_c0	Protein biosynthesis_c0	(Unknown and Unknown and Unknown and Unknown and Unknown and Unknown and Unknown and Unknown and Unknown and Unknown and Unknown and Unknown and Unknown and Unknown and Unknown and Unknown and Unknown and Unknown and Unknown and Unknown and Unknown and Unknown and Unknown and Unknown and Unknown and Unknown and Unknown and Unknown and Unknown and CGC65_RS16770 and Unknown and Unknown and Unknown …	(Unknown and Unknown and Unknown and Unknown and Unknown and Unknown and Unknown and Unknown and Unknown and Unknown and Unknown and Unknown and Unknown and Unknown and Unknown and Unknown and Unknown and Unknown and Unknown and Unknown and Unknown and Unknown and Unknown and Unknown and Unknown and Unknown and Unknown and Unknown and Unknown and Unknown and Unknown and Unknown and Unknown and Un…	(Unknown and Unknown and Unknown and Unknown and Unknown and Unknown and Unknown and Unknown and Unknown and Unknown and Unknown and Unknown and Unknown and Unknown and Unknown and Unknown and HMPREF1202_RS02915 and Unknown and Unknown and Unknown and Unknown and Unknown and Unknown and Unknown and Unknown and Unknown and Unknown and Unknown and Unknown and Unknown and Unknown and Unknown and Unk…	(Unknown and Unknown and Unknown and Unknown and Unknown and HMPREF1098_RS16260 and Unknown and Unknown and Unknown and Unknown and Unknown and Unknown and Unknown and Unknown and Unknown and Unknown and Unknown and Unknown and Unknown and Unknown and Unknown and Unknown and Unknown and Unknown and Unknown and Unknown and Unknown and Unknown and Unknown and Unknown and Unknown and Unknown and Unk…	(Unknown and Unknown and (CC1_33810 or CC1_01280) and Unknown and CC1_33260 and Unknown and Unknown and CC1_29760 and Unknown and Unknown and Unknown and Unknown and CC1_18970 and Unknown and Unknown and Unknown and Unknown and Unknown and CC1_01360 and Unknown and Unknown and Unknown and CC1_15210 and CC1_28500 and Unknown and Unknown and CC1_14960 and Unknown and Unknown and Unknown and CC1_012…	(Unknown and DW802_RS04775 and Unknown and Unknown and Unknown and Unknown and Unknown and Unknown and Unknown and Unknown and Unknown and Unknown and Unknown and Unknown and Unknown and Unknown and Unknown and Unknown and Unknown and Unknown and Unknown and Unknown and Unknown and Unknown and Unknown and Unknown and Unknown and Unknown and Unknown and Unknown and Unknown and Unknown and Unknown …	(Unknown and Unknown and Unknown and Unknown and Unknown and Unknown and Unknown and Unknown and Unknown and Unknown and Unknown and Unknown and Unknown and Unknown and Unknown and Unknown and Unknown and Unknown and Unknown and Unknown and Unknown and Unknown and Unknown and Unknown and Unknown and Unknown and Unknown and Unknown and Unknown and ARA78_RS05850 and Unknown and Unknown and ARA78_RS…	(Unknown and Unknown and Unknown and Unknown and Unknown and Unknown and Unknown and Unknown and Unknown and Unknown and Unknown and Unknown and Unknown and Unknown and Unknown and Unknown and Unknown and Unknown and Unknown and Unknown and Unknown and Unknown and Unknown and Unknown and Unknown and Unknown and Unknown and Unknown and Unknown and Unknown and Unknown and Unknown and Unknown and Un…			4	4	4_4
rxn01917_c0	ATP:N-acetyl-L-glutamate 5-phosphotransferase_c0	CGC65_RS21905	CLORAM_RS04745	HMPREF1202_RS08485	HMPREF1098_RS22985	(CC1_14240 or CC1_23140)	DW802_RS00625	ARA78_RS00800	B5D32_RS09915	R02649	Arginine and proline metabolism	4	4	4_4
rxn01509_c0	ATP:dGMP phosphotransferase_c0	(CGC65_RS00190 or CGC65_RS14035)	CLORAM_RS12350	HMPREF1202_RS12360	(HMPREF1098_RS06415 or HMPREF1098_RS15470)	(CC1_05040 or CC1_20980 or CC1_23500)	DW802_RS04755	ARA78_RS03990	B5D32_RS03865	R02090	Purine metabolism	4	4	4_4
rxn08085_c0	1-tetradec-7-enoyl-sn-glycerol 3-phosphate O-acyltransferase (n-C14:1)_c0	(CGC65_RS00050 or CGC65_RS28440)	CLORAM_RS10420	(HMPREF1202_RS00145 or HMPREF1202_RS02455)	(HMPREF1098_RS06690 or HMPREF1098_RS08280)	CC1_32820	(DW802_RS03425 or DW802_RS04720)	(ARA78_RS09060 or ARA78_RS06040 or ARA78_RS12525)	B5D32_RS07820			4	4	4_4
rxn01116_c0	D-Ribulose-5-phosphate 3-epimerase_c0	(CGC65_RS03740 or CGC65_RS16735 or CGC65_RS09835)	(CLORAM_RS14885 or CLORAM_RS04500 or CLORAM_RS12290)	HMPREF1202_RS02950	(HMPREF1098_RS11745 or HMPREF1098_RS16295 or HMPREF1098_RS20635 or HMPREF1098_RS03930)	CC1_25000	DW802_RS09720	ARA78_RS03935	B5D32_RS00310	R01529	Pentose phosphate pathway|Pentose and glucuronate interconversions|Carbon fixation in photosynthetic organisms	4	4	4_4
rxn03062_c0	3-Isopropylmalate:NAD+ oxidoreductase_c0	CGC65_RS04635	CLORAM_RS15075	HMPREF1202_RS09465	HMPREF1098_RS03130	CC1_34230	DW802_RS04070	ARA78_RS01520	B5D32_RS06270	R04426	Valine, leucine and isoleucine biosynthesis	4	4	4_4
rxn01544_c0	XMP:pyrophosphate phosphoribosyltransferase_c0	CGC65_RS27300	CLORAM_RS11610	HMPREF1202_RS02250	HMPREF1098_RS09490	CC1_16940	DW802_RS02705	ARA78_RS12205	B5D32_RS05360	R02142	Purine metabolism	4	4	4_4
rxn09113_c0	Phosphatidylglycerol synthase (n-C18:0)_c0	CGC65_RS14050	CLORAM_RS00155	HMPREF1202_RS12375	HMPREF1098_RS15485	CC1_19960	DW802_RS02290	ARA78_RS03430	B5D32_RS07900			4	4	4_4
rxn00711_c0	UMP:diphosphate phospho-alpha-D-ribosyltransferase_c0	(Unknown and CGC65_RS15790)	(CLORAM_RS02660 and Unknown)	(HMPREF1202_RS00115 and Unknown)	(HMPREF1098_RS25195 and Unknown)	(Unknown and CC1_11370)	(Unknown and DW802_RS00110)	(Unknown and ARA78_RS09495)	(B5D32_RS02215 and Unknown)	R00966	Pyrimidine metabolism	4	4	4_4
rxn10215_c0	anteisoheptadecanoyl-1-acylglycerol-3-phosphate O-acyltransferase_c0	(CGC65_RS00050 or CGC65_RS28440)	CLORAM_RS10420	(HMPREF1202_RS00145 or HMPREF1202_RS02455)	(HMPREF1098_RS06690 or HMPREF1098_RS08280)	CC1_32820	(DW802_RS04720 or DW802_RS03425)	(ARA78_RS12525 or ARA78_RS06040 or ARA78_RS09060)	B5D32_RS07820			4	4	4_4
rxn01106_c0	2-Phospho-D-glycerate 2,3-phosphomutase_c0	(CGC65_RS08325 or CGC65_RS10425)	CLORAM_RS00885	HMPREF1202_RS12155	HMPREF1098_RS26065	CC1_18660	DW802_RS02195	ARA78_RS02600	B5D32_RS07710	R01518	Glycolysis / Gluconeogenesis|Glycine, serine and threonine metabolism|Methane metabolism	4	4	4_4
rxn00931_c0	L-Proline:NADP+ 5-oxidoreductase_c0	(CGC65_RS05415 or CGC65_RS25425)	CLORAM_RS06090	HMPREF1202_RS02285	HMPREF1098_RS02320	CC1_19140	DW802_RS04400	ARA78_RS05785	B5D32_RS02375	R01251	Arginine and proline metabolism	4	4	4_4
rxn00412_c0	UTP:L-glutamine amido-ligase (ADP-forming)_c0	CGC65_RS06700	CLORAM_RS07555	HMPREF1202_RS11060	HMPREF1098_RS01555	CC1_01780	DW802_RS08570	ARA78_RS04480	B5D32_RS07585	R00573	Pyrimidine metabolism	4	4	4_4
rxn03437_c0	(R)-2,3-Dihydroxy-3-methylpentanoate hydro-lyase_c0	(CGC65_RS04640 or CGC65_RS22155 or CGC65_RS26175 or CGC65_RS02705)	(CLORAM_RS15080 or CLORAM_RS10455)	HMPREF1202_RS09470	(HMPREF1098_RS03125 or HMPREF1098_RS04980 or HMPREF1098_RS22785)	CC1_34240	DW802_RS02165	ARA78_RS01525	B5D32_RS01305	R05070	Valine, leucine and isoleucine biosynthesis	4	4	4_4
rxn00313_c0	meso-2,6-diaminoheptanedioate carboxy-lyase (L-lysine-forming)_c0	(CGC65_RS28815 or CGC65_RS05410)	CLORAM_RS03640	HMPREF1202_RS12175	(HMPREF1098_RS07980 or HMPREF1098_RS02325)	(CC1_24920 or CC1_17280)	(DW802_RS04340 or DW802_RS05290)	ARA78_RS08210	(B5D32_RS03755 or B5D32_RS03160)	R00451	Lysine biosynthesis	4	4	4_4
rxn10571_c0	Mg2+-importing ATPase_c0	Unknown	Unknown	Unknown	Unknown	Unknown	Unknown	Unknown	Unknown			4	4	4_4
rxn02895_c0	5-Phospho-D-ribosylamine:glycine ligase (ADP-forming)_c0	CGC65_RS19315	CLORAM_RS09315	HMPREF1202_RS02620	HMPREF1098_RS18440	CC1_29330	DW802_RS05865	ARA78_RS12840	B5D32_RS05940	R04144	Purine metabolism	4	4	4_4
rxn08089_c0	1-octadec-7-enoyl-sn-glycerol 3-phosphate O-acyltransferase (n-C18:1)_c0	(CGC65_RS00050 or CGC65_RS28440)	CLORAM_RS10420	(HMPREF1202_RS00145 or HMPREF1202_RS02455)	(HMPREF1098_RS08280 or HMPREF1098_RS06690)	CC1_32820	(DW802_RS04720 or DW802_RS03425)	(ARA78_RS09060 or ARA78_RS06040 or ARA78_RS12525)	B5D32_RS07820			4	4	4_4
rxn10221_c0	anteisoheptadecanoyl-phosphatidate cytidylyltransferase_c0	CGC65_RS16155	CLORAM_RS11730	HMPREF1202_RS10855	HMPREF1098_RS16585	Unknown	Unknown	ARA78_RS03880	B5D32_RS04780			4	4	4_4
rxn00283_c0	alanine racemase_c0	(CGC65_RS12695 or CGC65_RS13425 or CGC65_RS05000 or CGC65_RS18185)	CLORAM_RS08535	HMPREF1202_RS13400	(HMPREF1098_RS15110 or HMPREF1098_RS18495 or HMPREF1098_RS02750)	CC1_19180	(DW802_RS02715 or DW802_RS09870)	(ARA78_RS01060 or ARA78_RS08240)	B5D32_RS10650	R00401	D-Alanine metabolism	4	4	4_4
rxn02187_c0	2-Acetolactate methylmutase_c0	CGC65_RS10870	CLORAM_RS15060	HMPREF1202_RS13220	HMPREF1098_RS27090	CC1_34200	DW802_RS02845	ARA78_RS02855	B5D32_RS01310	R03052		4	4	4_4
rxn04132_c0	R06063_c0	Unknown	Unknown	Unknown	Unknown	Unknown	Unknown	Unknown	Unknown	R06063		4	4	4_4
rxn10219_c0	isohexadecanoyl-1-acylglycerol-3-phosphate O-acyltransferase_c0	(CGC65_RS00050 or CGC65_RS28440)	CLORAM_RS10420	(HMPREF1202_RS00145 or HMPREF1202_RS02455)	(HMPREF1098_RS08280 or HMPREF1098_RS06690)	CC1_32820	(DW802_RS03425 or DW802_RS04720)	(ARA78_RS09060 or ARA78_RS12525 or ARA78_RS06040)	B5D32_RS07820			4	4	4_4
rxn00410_c0	UTP:ammonia ligase (ADP-forming)_c0	CGC65_RS06700	CLORAM_RS07555	HMPREF1202_RS11060	HMPREF1098_RS01555	CC1_01780	DW802_RS08570	ARA78_RS04480	B5D32_RS07585	R00571	Pyrimidine metabolism	4	4	4_4
rxn09110_c0	Phosphatidylglycerol synthase (n-C14:1)_c0	CGC65_RS14050	CLORAM_RS00155	HMPREF1202_RS12375	HMPREF1098_RS15485	CC1_19960	DW802_RS02290	ARA78_RS03430	B5D32_RS07900			4	4	4_4
rxn01977_c0	alpha-D-Glucose 6-phosphate ketol-isomerase_c0	CGC65_RS01685	CLORAM_RS10925	HMPREF1202_RS04725	HMPREF1098_RS05390	(CC1_13280 or CC1_12410)	DW802_RS10120	ARA78_RS05245	B5D32_RS03280	R02739	Glycolysis / Gluconeogenesis|Pentose phosphate pathway	4	4	4_4
rxn01069_c0	O-phospho-L-homoserine phosphate-lyase (adding water;L-threonine-forming)_c0	(CGC65_RS27175 or CGC65_RS12690)	CLORAM_RS07895	HMPREF1202_RS08070	HMPREF1098_RS09585	CC1_19920	DW802_RS05255	ARA78_RS00305	B5D32_RS05610	R01466	Glycine, serine and threonine metabolism	4	4	4_4
rxn03446_c0	O-Phospho-4-hydroxy-L-threonine phospho-lyase (adding water)_c0	(CGC65_RS12690 or CGC65_RS27175)	CLORAM_RS07895	HMPREF1202_RS08070	HMPREF1098_RS09585	CC1_19920	DW802_RS05255	ARA78_RS00305	B5D32_RS05610	R05086	Vitamin B6 metabolism	4	4	4_4
rxn09310_c0	thiazole phosphate synthesis_c0	(Unknown and (CGC65_RS06140 or CGC65_RS12610) and Unknown and Unknown and Unknown and Unknown)	(Unknown and Unknown and Unknown and Unknown and CLORAM_RS11565 and Unknown)	(Unknown and Unknown and Unknown and Unknown and Unknown and HMPREF1202_RS03770)	(Unknown and Unknown and Unknown and Unknown and Unknown and HMPREF1098_RS01785)	(Unknown and Unknown and Unknown and Unknown and CC1_33970 and Unknown)	(DW802_RS03170 and Unknown and Unknown and (DW802_RS04505 or DW802_RS01405) and Unknown and Unknown)	(ARA78_RS01225 and Unknown and Unknown and Unknown and Unknown and Unknown)	((B5D32_RS03415 or B5D32_RS02400) and Unknown and Unknown and Unknown and Unknown and Unknown)			4	4	4_4
rxn05195_c0	ATP phosphohydrolase (ferric-ion-transporting)_c0	Unknown	Unknown	Unknown	Unknown	Unknown	Unknown	Unknown	Unknown			4	4	4_4
rxn00461_c0	Phosphoenolpyruvate:UDP-N-acetyl-D-glucosamine 1-carboxyvinyl-transferase_c0	(CGC65_RS11745 or CGC65_RS30570)	(CLORAM_RS00015 or CLORAM_RS00020 or CLORAM_RS01545)	HMPREF1202_RS00750	(HMPREF1098_RS06815 or HMPREF1098_RS20075)	(CC1_11880 or CC1_23000)	(DW802_RS02875 or DW802_RS02550)	ARA78_RS07985	(B5D32_RS01100 or B5D32_RS03250)	R00660	Amino sugar and nucleotide sugar metabolism|Peptidoglycan biosynthesis	4	4	4_4
rxn03136_c0	1-(5'-Phosphoribosyl)-5-amino-4-(N-succinocarboxamide)-imidazole AMP-lyase_c0	CGC65_RS13355	CLORAM_RS09325	HMPREF1202_RS11860	HMPREF1098_RS15065	CC1_03350	DW802_RS06155	ARA78_RS00345	B5D32_RS05950	R04559	Purine metabolism	4	4	4_4
rxn08088_c0	1-octadecanoyl-sn-glycerol 3-phosphate O-acyltransferase (n-C18:0)_c0	(CGC65_RS00050 or CGC65_RS28440)	CLORAM_RS10420	(HMPREF1202_RS02455 or HMPREF1202_RS00145)	(HMPREF1098_RS08280 or HMPREF1098_RS06690)	CC1_32820	(DW802_RS03425 or DW802_RS04720)	(ARA78_RS09060 or ARA78_RS12525 or ARA78_RS06040)	B5D32_RS07820			4	4	4_4
rxn08087_c0	1-hexadec-7-enoyl-sn-glycerol 3-phosphate O-acyltransferase (n-C16:1)_c0	(CGC65_RS00050 or CGC65_RS28440)	CLORAM_RS10420	(HMPREF1202_RS02455 or HMPREF1202_RS00145)	(HMPREF1098_RS08280 or HMPREF1098_RS06690)	CC1_32820	(DW802_RS03425 or DW802_RS04720)	(ARA78_RS12525 or ARA78_RS06040 or ARA78_RS09060)	B5D32_RS07820			4	4	4_4
rxn10218_c0	anteisopentadecanoyl-1-acylglycerol-3-phosphate O-acyltransferase_c0	(CGC65_RS28440 or CGC65_RS00050)	CLORAM_RS10420	(HMPREF1202_RS00145 or HMPREF1202_RS02455)	(HMPREF1098_RS08280 or HMPREF1098_RS06690)	CC1_32820	(DW802_RS04720 or DW802_RS03425)	(ARA78_RS06040 or ARA78_RS12525 or ARA78_RS09060)	B5D32_RS07820			4	4	4_4
rxn01127_c0	ATP:dAMP phosphotransferase_c0	CGC65_RS26020	CLORAM_RS07025	HMPREF1202_RS07140	HMPREF1098_RS10700	CC1_13850	DW802_RS01570	ARA78_RS11440	B5D32_RS02815	R01547	Purine metabolism	4	4	4_4
rxn01265_c0	Nicotinate D-ribonucleotide:diphosphate phosphoribosyltransferase_c0	CGC65_RS17945	CLORAM_RS06850	HMPREF1202_RS01805	HMPREF1098_RS13075	Unknown	DW802_RS02060	ARA78_RS13345	Unknown	R01724	Nicotinate and nicotinamide metabolism	4	4	4_4
rxn00785_c0	D-Fructose 6-phosphate:D-glyceraldehyde-3-phosphate glycolaldehyde transferase_c0	(CGC65_RS11835 or CGC65_RS23400 or CGC65_RS06870 or CGC65_RS21945 or CGC65_RS23395 or CGC65_RS05335 or CGC65_RS11830 or CGC65_RS05340 or CGC65_RS06875)	(CLORAM_RS12170 or CLORAM_RS03740 or CLORAM_RS13455 or CLORAM_RS03735)	HMPREF1202_RS04505	(HMPREF1098_RS20140 or HMPREF1098_RS26560 or HMPREF1098_RS02400 or HMPREF1098_RS07885 or HMPREF1098_RS02395 or HMPREF1098_RS20135 or HMPREF1098_RS22950 or HMPREF1098_RS26555 or HMPREF1098_RS07880)	Unknown	DW802_RS09200	(ARA78_RS11105 or ARA78_RS11110)	(B5D32_RS07285 or B5D32_RS07280)	R01067	Carbon fixation in photosynthetic organisms	4	4	4_4
rxn10233_c0	anteisoheptadecanoyl-phosphatidylserine decarboxylase_c0	CGC65_RS06225	CLORAM_RS01900	HMPREF1202_RS07405	HMPREF1098_RS01700	Unknown	Unknown	ARA78_RS03310	Unknown			4	4	4_4
rxn00558_c0	D-glucose-6-phosphate aldose-ketose-isomerase_c0	CGC65_RS01685	CLORAM_RS10925	HMPREF1202_RS04725	HMPREF1098_RS05390	(CC1_12410 or CC1_13280)	DW802_RS10120	ARA78_RS05245	B5D32_RS03280	R00771		4	4	4_4
rxn01790_c0	(R)-Pantoate:NADP+ 2-oxidoreductase_c0	(CGC65_RS10870 or (CGC65_RS05905 or CGC65_RS18975))	CLORAM_RS15060	HMPREF1202_RS13220	HMPREF1098_RS27090	(CC1_34200 or CC1_27040)	DW802_RS02845	ARA78_RS02855	(B5D32_RS01310 or B5D32_RS10980)	R02472	Pantothenate and CoA biosynthesis	4	4	4_4
rxn02897_c0	Nicotinate-nucleotide:dimethylbenzimidazole phospho-D-ribosyltransferase_c0	CGC65_RS12855	Unknown	HMPREF1202_RS08175	HMPREF1098_RS14760	CC1_11770	Unknown	Unknown	B5D32_RS08890	R04148	Porphyrin and chlorophyll metabolism	4	4	4_4
rxn10217_c0	isopentadecanoyl-1-acylglycerol-3-phosphate O-acyltransferase_c0	(CGC65_RS00050 or CGC65_RS28440)	CLORAM_RS10420	(HMPREF1202_RS02455 or HMPREF1202_RS00145)	(HMPREF1098_RS06690 or HMPREF1098_RS08280)	CC1_32820	(DW802_RS03425 or DW802_RS04720)	(ARA78_RS09060 or ARA78_RS12525 or ARA78_RS06040)	B5D32_RS07820			4	4	4_4
rxn10260_c0	anteisoheptadecanoyl-CDPdiacylglycerol:sn-glycerol-3-phosphate 3-phosphatidyltransferase_c0	CGC65_RS14050	CLORAM_RS00155	HMPREF1202_RS12375	HMPREF1098_RS15485	CC1_19960	DW802_RS02290	ARA78_RS03430	B5D32_RS07900			4	4	4_4
rxn09109_c0	Phosphatidylglycerol synthase (n-C14:0)_c0	CGC65_RS14050	CLORAM_RS00155	HMPREF1202_RS12375	HMPREF1098_RS15485	CC1_19960	DW802_RS02290	ARA78_RS03430	B5D32_RS07900			4	4	4_4
rxn01200_c0	Sedoheptulose-7-phosphate:D-glyceraldehyde-3-phosphate glycolaldehyde transferase_c0	(CGC65_RS06875 or CGC65_RS05340 or CGC65_RS11830 or CGC65_RS05335 or CGC65_RS23395 or CGC65_RS21945 or CGC65_RS06870 or CGC65_RS23400 or CGC65_RS11835)	(CLORAM_RS12170 or CLORAM_RS03735 or CLORAM_RS13455 or CLORAM_RS03740)	HMPREF1202_RS04505	(HMPREF1098_RS26560 or HMPREF1098_RS20140 or HMPREF1098_RS07885 or HMPREF1098_RS02400 or HMPREF1098_RS26555 or HMPREF1098_RS07880 or HMPREF1098_RS02395 or HMPREF1098_RS22950 or HMPREF1098_RS20135)	Unknown	DW802_RS09200	(ARA78_RS11105 or ARA78_RS11110)	(B5D32_RS07280 or B5D32_RS07285)	R01641	Pentose phosphate pathway|Carbon fixation in photosynthetic organisms	4	4	4_4
rxn01434_c0	L-Citrulline:L-aspartate ligase (AMP-forming)_c0	CGC65_RS21925	CLORAM_RS04715	HMPREF1202_RS08440	(HMPREF1098_RS22965 or HMPREF1098_RS18620)	CC1_23180	DW802_RS00645	ARA78_RS00785	B5D32_RS09895	R01954	Alanine, aspartate and glutamate metabolism|Arginine and proline metabolism	4	4	4_4
rxn00985_c0	ATP:propanoate phosphotransferase_c0	CGC65_RS15635	(CLORAM_RS10295 or CLORAM_RS11585)	HMPREF1202_RS13335	HMPREF1098_RS25390	CC1_10270	DW802_RS09425	ARA78_RS02885	B5D32_RS06520	R01353	Propanoate metabolism	4	4	4_4
rxn10212_c0	myristoyl-1-acylglycerol-3-phosphate O-acyltransferase_c0	(CGC65_RS28440 or CGC65_RS00050)	CLORAM_RS10420	(HMPREF1202_RS00145 or HMPREF1202_RS02455)	(HMPREF1098_RS06690 or HMPREF1098_RS08280)	CC1_32820	(DW802_RS04720 or DW802_RS03425)	(ARA78_RS09060 or ARA78_RS12525 or ARA78_RS06040)	B5D32_RS07820			4	4	4_4
rxn10259_c0	isoheptadecanoyl-CDPdiacylglycerol:sn-glycerol-3-phosphate 3-phosphatidyltransferase_c0	CGC65_RS14050	CLORAM_RS00155	HMPREF1202_RS12375	HMPREF1098_RS15485	CC1_19960	DW802_RS02290	ARA78_RS03430	B5D32_RS07900			4	4	4_4
rxn03068_c0	(R)-2,3-Dihydroxy-3-methylbutanoate:NADP+ oxidoreductase (isomerizing)_c0	CGC65_RS10870	CLORAM_RS15060	HMPREF1202_RS13220	HMPREF1098_RS27090	CC1_34200	DW802_RS02845	ARA78_RS02855	B5D32_RS01310	R04440	Valine, leucine and isoleucine biosynthesis	4	4	4_4
rxn05468_c0	TRANS-RXNAVI-26568.ce_c0	Unknown	Unknown	Unknown	Unknown	Unknown	Unknown	Unknown	Unknown			4	4	4_4
rxn01304_c0	Succinyl-CoA:L-homoserine O-succinyltransferase_c0	CGC65_RS11455	CLORAM_RS09785	HMPREF1202_RS09085	HMPREF1098_RS19795	CC1_32220	DW802_RS01715	ARA78_RS01690	B5D32_RS05885	R01777	Cysteine and methionine metabolism|Sulfur metabolism	4	4	4_4
rxn03904_c0	UDP-N-acetylmuramoyl-L-alanyl-gamma-D-glutamyl-meso-2,6-diaminopimeloyl-D-alanyl-D-alanine:undecaprenyl-phosphate phospho-N-acetylmuramoyl-pentapeptide-transferase_c0	CGC65_RS11730	CLORAM_RS06030	HMPREF1202_RS11730	HMPREF1098_RS20060	CC1_11140	DW802_RS02535	ARA78_RS01030	B5D32_RS05975	R05630	Peptidoglycan biosynthesis	4	4	4_4
rxn02288_c0	Uroporphyrinogen-III carboxy-lyase_c0	CGC65_RS28930	Unknown	Unknown	HMPREF1098_RS17685	Unknown	Unknown	Unknown	Unknown	R03197	Porphyrin and chlorophyll metabolism	4	4	4_4
rxn00808_c0	ATP:D-galactose 1-phosphotransferase_c0	CGC65_RS17955	CLORAM_RS00320	HMPREF1202_RS08745	HMPREF1098_RS13065	CC1_00310	DW802_RS05980	ARA78_RS05720	B5D32_RS10395	R01092	Galactose metabolism|Amino sugar and nucleotide sugar metabolism	4	4	4_4
rxn10052_c0	adenylate kinase (Inorganic triphosphate)_c0	CGC65_RS26020	CLORAM_RS07025	HMPREF1202_RS07140	HMPREF1098_RS10700	CC1_13850	DW802_RS01570	ARA78_RS11440	B5D32_RS02815			4	4	4_4
rxn04133_c0	R06064_c0	Unknown	Unknown	Unknown	Unknown	Unknown	Unknown	Unknown	Unknown	R06064		4	4	4_4
rxn00929_c0	L-Proline:NAD+ 5-oxidoreductase_c0	(CGC65_RS25425 or CGC65_RS05415)	CLORAM_RS06090	HMPREF1202_RS02285	HMPREF1098_RS02320	CC1_19140	DW802_RS04400	ARA78_RS05785	B5D32_RS02375	R01248	Arginine and proline metabolism	4	4	4_4
rxn10232_c0	isoheptadecanoyl-phosphatidylserine decarboxylase_c0	CGC65_RS06225	CLORAM_RS01900	HMPREF1202_RS07405	HMPREF1098_RS01700	Unknown	Unknown	ARA78_RS03310	Unknown			4	4	4_4
rxn01485_c0	D-Glucosamine 1-phosphate 1,6-phosphomutase_c0	CGC65_RS03420	(CLORAM_RS01075 or CLORAM_RS07180)	HMPREF1202_RS06185	(HMPREF1098_RS04245 or HMPREF1098_RS19550)	CC1_23540	DW802_RS06940	ARA78_RS00335	B5D32_RS01595	R02060	Amino sugar and nucleotide sugar metabolism	4	4	4_4
rxn09296_c0	hydrogen peroxide reductase (thioredoxin)_c0	(CGC65_RS23475 or CGC65_RS19295 or CGC65_RS03640)	(CLORAM_RS07860 or CLORAM_RS11805 or CLORAM_RS04785)	(HMPREF1202_RS02640 or HMPREF1202_RS01185)	HMPREF1098_RS04025	CC1_25560	(DW802_RS04590 or DW802_RS02135 or DW802_RS03165 or DW802_RS09595)	ARA78_RS09480	(B5D32_RS11695 or B5D32_RS14370 or B5D32_RS06885)			4	4	4_4
rxn00239_c0	ATP:GMP phosphotransferase_c0	(CGC65_RS00190 or CGC65_RS14035)	CLORAM_RS12350	HMPREF1202_RS12360	(HMPREF1098_RS15470 or HMPREF1098_RS06415)	(CC1_20980 or CC1_23500 or CC1_05040)	DW802_RS04755	ARA78_RS03990	B5D32_RS03865	R00332	Purine metabolism	4	4	4_4
rxn10220_c0	isoheptadecanoyl-phosphatidate cytidylyltransferase_c0	CGC65_RS16155	CLORAM_RS11730	HMPREF1202_RS10855	HMPREF1098_RS16585	Unknown	Unknown	ARA78_RS03880	B5D32_RS04780			4	4	4_4
rxn10261_c0	isotetradecanoyl-CDPdiacylglycerol:sn-glycerol-3-phosphate 3-phosphatidyltransferase_c0	CGC65_RS14050	CLORAM_RS00155	HMPREF1202_RS12375	HMPREF1098_RS15485	CC1_19960	DW802_RS02290	ARA78_RS03430	B5D32_RS07900			4	4	4_4
rxn01343_c0	ATP:Sedoheptulose 7-phosphate 1-phosphotransferase_c0	(CGC65_RS00650 or CGC65_RS25840 or CGC65_RS25565 or CGC65_RS12755 or CGC65_RS12725 or CGC65_RS21215 or CGC65_RS17200)	(CLORAM_RS09865 or CLORAM_RS00865 or CLORAM_RS00470)	(HMPREF1202_RS01820 or HMPREF1202_RS01560 or HMPREF1202_RS04480 or HMPREF1202_RS13015)	(HMPREF1098_RS14655 or HMPREF1098_RS21265 or HMPREF1098_RS13905 or HMPREF1098_RS11285 or HMPREF1098_RS23510 or HMPREF1098_RS05930 or HMPREF1098_RS14625)	(CC1_28650 or CC1_12800 or CC1_13210 or CC1_01880)	(DW802_RS04975 or DW802_RS01275)	(ARA78_RS09880 or ARA78_RS00590)	(B5D32_RS07925 or B5D32_RS04275 or B5D32_RS10695 or B5D32_RS00770)	R01843		4	4	4_4
rxn09108_c0	Phosphatidylglycerol synthase (n-C12:0)_c0	CGC65_RS14050	CLORAM_RS00155	HMPREF1202_RS12375	HMPREF1098_RS15485	CC1_19960	DW802_RS02290	ARA78_RS03430	B5D32_RS07900			4	4	4_4
rxn02186_c0	2,3-Dihydroxy-3-methylbutanoate:NADP+ oxidoreductase (isomerizing)_c0	CGC65_RS10870	CLORAM_RS15060	HMPREF1202_RS13220	HMPREF1098_RS27090	CC1_34200	DW802_RS02845	ARA78_RS02855	B5D32_RS01310	R03051	Pantothenate and CoA biosynthesis	4	4	4_4
rxn01019_c0	Carbamoyl-phosphate:L-ornithine carbamoyltransferase_c0	CGC65_RS18090	CLORAM_RS04655	HMPREF1202_RS14335	HMPREF1098_RS12945	CC1_29550	DW802_RS00610	ARA78_RS07970	(B5D32_RS09995 or B5D32_RS09925)	R01398	Arginine and proline metabolism	4	4	4_4
rxn10211_c0	palmitoyl-1-acylglycerol-3-phosphate O-acyltransferase_c0	(CGC65_RS00050 or CGC65_RS28440)	CLORAM_RS10420	(HMPREF1202_RS02455 or HMPREF1202_RS00145)	(HMPREF1098_RS06690 or HMPREF1098_RS08280)	CC1_32820	(DW802_RS04720 or DW802_RS03425)	(ARA78_RS09060 or ARA78_RS06040 or ARA78_RS12525)	B5D32_RS07820			4	4	4_4
rxn09112_c0	Phosphatidylglycerol synthase (n-C16:1)_c0	CGC65_RS14050	CLORAM_RS00155	HMPREF1202_RS12375	HMPREF1098_RS15485	CC1_19960	DW802_RS02290	ARA78_RS03430	B5D32_RS07900			4	4	4_4
rxn05467_c0	CO2 transporter via diffusion_c0	Unknown	Unknown	Unknown	Unknown	Unknown	Unknown	Unknown	Unknown			4	4	4_4
rxn05406_c0	15-methyl-3-hydroxy-hexa-decanoyl-ACP hydro-lyase_c0	Unknown	Unknown	Unknown	Unknown	Unknown	Unknown	Unknown	Unknown			4	4	4_4
rxn00137_c0	Adenosine 3',5'-bisphosphate 3'-phosphohydrolase_c0	Unknown	Unknown	Unknown	Unknown	Unknown	Unknown	Unknown	Unknown	R00188		4	4	4_4
rxn12225_c0	2-octaprenylphenol hydroxylase_c0	Unknown	Unknown	Unknown	Unknown	Unknown	Unknown	Unknown	Unknown			4	4	4_4
rxn05382_c0	14-methyl-trans-hexa-dec-2-enoyl-ACP:NADP+ oxidoreductase (A-specific)_c0	Unknown	Unknown	Unknown	Unknown	Unknown	Unknown	Unknown	Unknown			4	4	4_4
rxn05402_c0	13-methyl-3-hydroxy-tetra-decanoyl-ACP hydro-lyase_c0	Unknown	Unknown	Unknown	Unknown	Unknown	Unknown	Unknown	Unknown			4	4	4_4
rxn05389_c0	7-methyl-3-oxo-octanoyl-ACP:NADP+ oxidoreductase_c0	Unknown	Unknown	Unknown	Unknown	Unknown	Unknown	Unknown	Unknown			4	4	4_4
rxn12224_c0	2-octaprenyl-6-methoxyphenol hydroxylase_c0	Unknown	Unknown	Unknown	Unknown	Unknown	Unknown	Unknown	Unknown			4	4	4_4
rxn10265_c0	isoheptadecanoyl-Phosphatidylglycerophosphate phosphohydrolase_c0	Unknown	Unknown	Unknown	Unknown	Unknown	Unknown	Unknown	Unknown			4	4	4_4
rxn05618_c0	manganese transport in via proton symport_c0	Unknown	Unknown	Unknown	Unknown	Unknown	Unknown	Unknown	Unknown			4	4	4_4
rxn05401_c0	13-methyl-3-oxo-tetra-decanoyl-ACP:NADP+ oxidoreductase_c0	Unknown	Unknown	Unknown	Unknown	Unknown	Unknown	Unknown	Unknown			4	4	4_4
rxn00770_c0	ATP:D-ribose-5-phosphate diphosphotransferase_c0	Unknown	CLORAM_RS02280	Unknown	Unknown	CC1_15390	DW802_RS09480	ARA78_RS05565	Unknown	R01049	Pentose phosphate pathway|Purine metabolism	4	4	4_4
rxn10226_c0	isoheptadecanoyl-CDPdiacylglycerol-serine O-phosphatidyltransferase_c0	Unknown	CLORAM_RS01905	Unknown	HMPREF1098_RS01695	Unknown	Unknown	ARA78_RS03315	Unknown			4	4	4_4
rxn02832_c0	(1R,6R)-6-hydroxy-2-succinylcyclohexa-2,4-diene-1-carboxylate hydrolyase (2-succinylbenzoate-forming)_c0	Unknown	Unknown	Unknown	Unknown	Unknown	Unknown	Unknown	Unknown	R04031	Ubiquinone and other terpenoid-quinone biosynthesis	4	4	4_4
rxn09686_c0	TRANS-RXNAVI-26378.ce.brachyexp.TTP_c0	Unknown	Unknown	Unknown	Unknown	Unknown	Unknown	Unknown	Unknown			4	4	4_4
rxn12664_c0	Menaquinone transport_c0	Unknown	Unknown	Unknown	Unknown	Unknown	Unknown	Unknown	Unknown			4	4	4_4
rxn05384_c0	3-methylbutanoyl-ACP:malonyl-[acyl-carrier-protein] C-acyltransferase (decarboxylating)_c0	Unknown	Unknown	Unknown	Unknown	Unknown	Unknown	Unknown	Unknown			4	4	4_4
rxn02290_c0	(S)-2,3-Epoxysqualene mutase (cyclizing, lanosterol-forming)_c0	Unknown	Unknown	Unknown	Unknown	Unknown	Unknown	Unknown	Unknown	R03199	Steroid biosynthesis	4	4	4_4
rxn05360_c0	4-methyl-3-oxo-hexanoyl-ACP:NADP+ oxidoreductase_c0	Unknown	Unknown	Unknown	Unknown	Unknown	Unknown	Unknown	Unknown			4	4	4_4
rxn05385_c0	5-methyl-3-oxo-hexanoyl-ACP:NADP+ oxidoreductase_c0	Unknown	Unknown	Unknown	Unknown	Unknown	Unknown	Unknown	Unknown			4	4	4_4
rxn12663_c0	GTP transport via diffusion (extracellular to periplasm)_c0	Unknown	Unknown	Unknown	Unknown	Unknown	Unknown	Unknown	Unknown			4	4	4_4
rxn05307_c0	TRANS-RXNBWI-115637.ce.maizeexp.SER_c0	Unknown	Unknown	Unknown	Unknown	Unknown	Unknown	Unknown	Unknown			4	4	4_4
rxn03397_c0	UDP-L-rhamnose:flavonol-3-O-D-glucoside L-rhamnosyltransferase_c0	Unknown	Unknown	Unknown	Unknown	Unknown	Unknown	Unknown	Unknown	R04990	Ubiquinone and other terpenoid-quinone biosynthesis	4	4	4_4
rxn10206_c0	anteisoheptadecanoyl-glycerol-3-phosphate O-acyltransferase_c0	Unknown	Unknown	HMPREF1202_RS03405	Unknown	Unknown	Unknown	Unknown	B5D32_RS03140			4	4	4_4
rxn02831_c0	O-Succinylbenzoate:CoA ligase (AMP-forming)_c0	Unknown	Unknown	Unknown	Unknown	Unknown	Unknown	Unknown	Unknown	R04030	Ubiquinone and other terpenoid-quinone biosynthesis	4	4	4_4
rxn05255_c0	folate transport via proton simport_c0	Unknown	Unknown	Unknown	Unknown	Unknown	Unknown	Unknown	Unknown			4	4	4_4
rxn05375_c0	10-methyl-dodecanoyl-ACP:malonyl-[acyl-carrier-protein] C-acyltransferase (decarboxylating)_c0	Unknown	Unknown	Unknown	Unknown	Unknown	Unknown	Unknown	Unknown			4	4	4_4
rxn13661_c0	S-adenosylmethione:2-demthylmenaquinone methyltransferase (menaquinone 7)_c0	Unknown	Unknown	Unknown	Unknown	Unknown	Unknown	Unknown	Unknown			4	4	4_4
rxn05394_c0	9-methyl-3-hydroxy-decanoyl-ACP hydro-lyase_c0	Unknown	Unknown	Unknown	Unknown	Unknown	Unknown	Unknown	Unknown			4	4	4_4
rxn10199_c0	Peptidoglycan subunit synthesis_c0	Unknown	Unknown	Unknown	Unknown	Unknown	Unknown	Unknown	Unknown			4	4	4_4
rxn12860_c0	ATP-dependent permease AUS1_c0	Unknown	Unknown	Unknown	Unknown	Unknown	Unknown	Unknown	Unknown			4	4	4_4
rxn03395_c0	S-adenosyl-L-methionine:3-(all-trans-octaprenyl)benzene-1,2-diol 2-O-methyltransferase_c0	Unknown	Unknown	Unknown	Unknown	Unknown	Unknown	Unknown	Unknown	R04988	Ubiquinone and other terpenoid-quinone biosynthesis	4	4	4_4
rxn10577_c0	Nitrogen exchange, diffusion_c0	Unknown	Unknown	Unknown	Unknown	Unknown	Unknown	Unknown	Unknown			4	4	4_4
rxn01213_c0	GPPSYN-RXN_c0	Unknown	Unknown	Unknown	Unknown	Unknown	Unknown	Unknown	Unknown	R01658	Terpenoid backbone biosynthesis	4	4	4_4
rxn05398_c0	11-methyl-3-hydroxy-dodecanoyl-ACP hydro-lyase_c0	Unknown	Unknown	Unknown	Unknown	Unknown	Unknown	Unknown	Unknown			4	4	4_4
rxn10338_c0	anteisoheptadecanoyl-cardiolipin synthase_c0	Unknown	Unknown	Unknown	Unknown	Unknown	Unknown	Unknown	Unknown			4	4	4_4
rxn10227_c0	anteisoheptadecanoyl-CDPdiacylglycerol-serine O-phosphatidyltransferase_c0	Unknown	CLORAM_RS01905	Unknown	HMPREF1098_RS01695	Unknown	Unknown	ARA78_RS03315	Unknown			4	4	4_4
rxn00966_c0	chorismate pyruvate-lyase (4-hydroxybenzoate-forming)_c0	Unknown	Unknown	Unknown	Unknown	Unknown	Unknown	Unknown	Unknown	R01302	Ubiquinone and other terpenoid-quinone biosynthesis	4	4	4_4
rxn09632_c0	thiamin diphosphatase, extracellular_c0	Unknown	Unknown	Unknown	Unknown	Unknown	Unknown	Unknown	Unknown			4	4	4_4
rxn12647_c0	TRANS-RXNAVI-26378.ce.brachyexp.DATP_c0	Unknown	Unknown	Unknown	Unknown	Unknown	Unknown	Unknown	Unknown			4	4	4_4
rxn03164_c0	UDP-N-acetylmuramoyl-L-alanyl-D-glutamyl-meso-2,6-diaminoheptanedioate:D-alanyl-D-alanine ligase(ADP-forming)_c0	Unknown	Unknown	Unknown	Unknown	Unknown	Unknown	Unknown	Unknown	R04617	Lysine biosynthesis|Peptidoglycan biosynthesis	4	4	4_4
rxn05377_c0	12-methyl-3-hydroxy-tetra-decanoyl-ACP hydro-lyase_c0	Unknown	Unknown	Unknown	Unknown	Unknown	Unknown	Unknown	Unknown			4	4	4_4
rxn05404_c0	13-methyl-tetra-decanoyl-ACP:malonyl-[acyl-carrier-protein] C-acyltransferase (decarboxylating)_c0	Unknown	Unknown	Unknown	Unknown	Unknown	Unknown	Unknown	Unknown			4	4	4_4
rxn03150_c0	R04594_c0	Unknown	Unknown	Unknown	Unknown	Unknown	Unknown	Unknown	Unknown	R04594	Porphyrin and chlorophyll metabolism	4	4	4_4
rxn05365_c0	6-methyl-3-hydroxy-octanoyl-ACP hydro-lyase_c0	Unknown	Unknown	Unknown	Unknown	Unknown	Unknown	Unknown	Unknown			4	4	4_4
rxn05368_c0	8-methyl-3-oxo-decanoyl-ACP:NADP+ oxidoreductase_c0	Unknown	Unknown	Unknown	Unknown	Unknown	Unknown	Unknown	Unknown			4	4	4_4
rxn05379_c0	12-methyl-tetra-decanoyl-ACP:malonyl-[acyl-carrier-protein] C-acyltransferase (decarboxylating)_c0	Unknown	Unknown	Unknown	Unknown	Unknown	Unknown	Unknown	Unknown			4	4	4_4
rxn05359_c0	4-methyl-3-oxo-hexanoyl-ACP:malonyl-[acyl-carrier-protein] C-acyltransferase (decarboxylating)_c0	Unknown	Unknown	Unknown	Unknown	Unknown	Unknown	Unknown	Unknown			4	4	4_4
rxn10449_c0	Cobinamide transport via ABC system (uptake, periplasm)_c0	Unknown	Unknown	Unknown	Unknown	Unknown	Unknown	Unknown	Unknown			4	4	4_4
rxn03893_c0	all-trans-octaprenyl-diphosphate:4-hydroxybenzoate 3-octaprenyltransferase_c0	Unknown	Unknown	Unknown	Unknown	Unknown	Unknown	Unknown	Unknown	R05615	Ubiquinone and other terpenoid-quinone biosynthesis	4	4	4_4
rxn02056_c0	S-Adenosyl-L-methionine:uroporphyrin-III C-methyltransferase_c0	Unknown	Unknown	Unknown	Unknown	Unknown	Unknown	Unknown	Unknown	R02864	Porphyrin and chlorophyll metabolism	4	4	4_4
rxn03901_c0	undecaprenyl-diphosphate phosphohydrolase_c0	Unknown	Unknown	Unknown	Unknown	CC1_20010	Unknown	Unknown	Unknown	R05627	Peptidoglycan biosynthesis	4	4	4_4
rxn03537_c0	R05222_c0	Unknown	Unknown	Unknown	Unknown	Unknown	Unknown	Unknown	Unknown	R05222	Porphyrin and chlorophyll metabolism	4	4	4_4
rxn05364_c0	6-methyl-3-oxo-octanoyl-ACP:NADP+ oxidoreductase_c0	Unknown	Unknown	Unknown	Unknown	Unknown	Unknown	Unknown	Unknown			4	4	4_4
rxn06023_c0	CoA:apo-[acyl-carrier-protein] pantetheinephosphotransferase_c0	Unknown	Unknown	Unknown	Unknown	Unknown	Unknown	Unknown	Unknown	R01625	Pantothenate and CoA biosynthesis	4	4	4_4
rxn05381_c0	14-methyl-3-hydroxy-hexa-decanoyl-ACP hydro-lyase_c0	Unknown	Unknown	Unknown	Unknown	Unknown	Unknown	Unknown	Unknown			4	4	4_4
rxn05361_c0	4-methyl-3-hydroxy-hexanoyl-ACP hydro-lyase_c0	Unknown	Unknown	Unknown	Unknown	Unknown	Unknown	Unknown	Unknown			4	4	4_4
rxn02286_c0	UDP-N-acetylmuramate:L-alanine ligase (ADP-forming)_c0	Unknown	CLORAM_RS11490	Unknown	Unknown	Unknown	Unknown	Unknown	Unknown	R03193	D-Glutamine and D-glutamate metabolism|Peptidoglycan biosynthesis	4	4	4_4
rxn02269_c0	(S)-3-methyl-2-oxopentanoate:NAD+ 2-oxidoreductase (CoA-methylbutanoylating)_c0	Unknown	Unknown	Unknown	Unknown	Unknown	Unknown	Unknown	Unknown	R03171		4	4	4_4
rxn13360_c0	NADP transporter_c0	Unknown	Unknown	Unknown	Unknown	Unknown	Unknown	Unknown	Unknown			4	4	4_4
rxn05372_c0	10-methyl-3-oxo-dodecanoyl-ACP:NADP+ oxidoreductase_c0	Unknown	Unknown	Unknown	Unknown	Unknown	Unknown	Unknown	Unknown			4	4	4_4
rxn05452_c0	14-methyl-hexa-decanoyl-ACP:[acyl-carrier-protein] transferase_c0	Unknown	Unknown	Unknown	Unknown	CC1_24320	Unknown	Unknown	Unknown			4	4	4_4
rxn01258_c0	chorismate hydroxymutase_c0	Unknown	Unknown	Unknown	Unknown	Unknown	Unknown	Unknown	Unknown	R01717	Ubiquinone and other terpenoid-quinone biosynthesis|Biosynthesis of siderophore group nonribosomal peptides	4	4	4_4
rxn05383_c0	3-methylbutanoyl-CoA:[acyl-carrier-protein] transferase_c0	Unknown	Unknown	Unknown	Unknown	CC1_24320	Unknown	Unknown	Unknown			4	4	4_4
rxn05029_c0	ATP:cobinamide Cobeta-adenosyltransferase_c0	Unknown	Unknown	Unknown	Unknown	Unknown	Unknown	Unknown	Unknown	R07268	Porphyrin and chlorophyll metabolism	4	4	4_4
rxn05454_c0	15-methyl-hexa-decanoyl-ACP:[acyl-carrier-protein] transferase_c0	Unknown	Unknown	Unknown	Unknown	CC1_24320	Unknown	Unknown	Unknown			4	4	4_4
rxn05386_c0	5-methyl-3-hydroxy-hexanoyl-ACP hydro-lyase_c0	Unknown	Unknown	Unknown	Unknown	Unknown	Unknown	Unknown	Unknown			4	4	4_4
rxn05363_c0	4-methyl-hexanoyl-ACP:malonyl-[acyl-carrier-protein] C-acyltransferase (decarboxylating)_c0	Unknown	Unknown	Unknown	Unknown	Unknown	Unknown	Unknown	Unknown			4	4	4_4
rxn05376_c0	12-methyl-3-oxo-tetra-decanoyl-ACP:NADP+ oxidoreductase_c0	Unknown	Unknown	Unknown	Unknown	Unknown	Unknown	Unknown	Unknown			4	4	4_4
rxn02285_c0	UDP-N-acetylmuramate:NADP+ oxidoreductase_c0	Unknown	CLORAM_RS06070	HMPREF1202_RS06360	HMPREF1098_RS13880	Unknown	Unknown	ARA78_RS00215	Unknown	R03192	Amino sugar and nucleotide sugar metabolism|Peptidoglycan biosynthesis	4	4	4_4
rxn02304_c0	protoporphyrinogen-IX:oxygen oxidoreductase_c0	Unknown	Unknown	Unknown	Unknown	Unknown	Unknown	Unknown	Unknown	R03222	Porphyrin and chlorophyll metabolism	4	4	4_4
rxn09696_c0	S-adenosylmethionine permease SAM3_c0	Unknown	Unknown	Unknown	Unknown	Unknown	Unknown	Unknown	Unknown			4	4	4_4
rxn05645_c0	riboflavin transport in via proton symport_c0	Unknown	Unknown	Unknown	Unknown	Unknown	Unknown	Unknown	Unknown			4	4	4_4
rxn00224_c0	protoheme ferro-lyase (protoporphyrin-forming)_c0	Unknown	Unknown	Unknown	Unknown	Unknown	Unknown	Unknown	Unknown	R00310	Porphyrin and chlorophyll metabolism	4	4	4_4
rxn01207_c0	4-methyl-2-oxopentanoate:NAD+ oxidoreductase (CoA-mehtylpropanoylating)_c0	Unknown	Unknown	Unknown	Unknown	Unknown	Unknown	Unknown	Unknown	R01651		4	4	4_4
rxn12008_c0	R05611_c0	Unknown	Unknown	Unknown	Unknown	Unknown	Unknown	Unknown	Unknown	R05611		4	4	4_4
rxn10205_c0	isoheptadecanoyl-glycerol-3-phosphate O-acyltransferase_c0	Unknown	Unknown	HMPREF1202_RS03405	Unknown	Unknown	Unknown	Unknown	B5D32_RS03140			4	4	4_4
rxn02008_c0	UDP-N-acetylmuramoyl-L-alanine:D-glutamate ligase(ADP-forming)_c0	Unknown	Unknown	Unknown	Unknown	Unknown	Unknown	Unknown	Unknown	R02783	D-Glutamine and D-glutamate metabolism|Peptidoglycan biosynthesis	4	4	4_4
rxn02774_c0	S-Adenosyl-L-methionine:uroporphyrin-III C-methyltransferase_c0	Unknown	Unknown	Unknown	Unknown	Unknown	Unknown	Unknown	Unknown	R03947	Porphyrin and chlorophyll metabolism	4	4	4_4
rxn04139_c0	2-Octaprenyl-3-methyl-6-methoxy-1,4-benzoquinone ,NADPH2:oxygen oxidoreductase_c0	Unknown	Unknown	Unknown	Unknown	Unknown	Unknown	Unknown	Unknown	R06146	Ubiquinone and other terpenoid-quinone biosynthesis	4	4	4_4
rxn08333_c0	1,4-dihydroxy-2-naphthoate octaprenyltransferase_c0	Unknown	Unknown	Unknown	Unknown	Unknown	Unknown	Unknown	Unknown			4	4	4_4
rxn09677_c0	glutathione (ox) transport via diffusion (extracellular to periplasm)_c0	Unknown	Unknown	Unknown	Unknown	Unknown	Unknown	Unknown	Unknown			4	4	4_4
rxn06874_c0	reduced ferredoxin:dinitrogen oxidoreductase (ATP-hydrolysing)_c0	Unknown	Unknown	Unknown	Unknown	Unknown	Unknown	Unknown	Unknown	R05185	Nitrogen metabolism	4	4	4_4
rxn03535_c0	ATP:cob(I)yrinic acid-a,c-diamide Cobeta-adenosyltransferase_c0	Unknown	Unknown	Unknown	Unknown	Unknown	Unknown	Unknown	Unknown	R05220	Porphyrin and chlorophyll metabolism	4	4	4_4
rxn10337_c0	isoheptadecanoyl-cardiolipin synthase_c0	Unknown	Unknown	Unknown	Unknown	Unknown	Unknown	Unknown	Unknown			4	4	4_4
rxn05380_c0	14-methyl-3-oxo-hexa-decanoyl-ACP:NADP+ oxidoreductase_c0	Unknown	Unknown	Unknown	Unknown	Unknown	Unknown	Unknown	Unknown			4	4	4_4
rxn01833_c0	aminoacetone:oxygen oxidoreductase(deaminating)_c0	Unknown	Unknown	Unknown	Unknown	Unknown	Unknown	Unknown	Unknown	R02529	Glycine, serine and threonine metabolism	4	4	4_4
rxn05400_c0	11-methyl-dodecanoyl-ACP:malonyl-[acyl-carrier-protein] C-acyltransferase (decarboxylating)_c0	Unknown	Unknown	Unknown	Unknown	Unknown	Unknown	Unknown	Unknown			4	4	4_4
rxn05651_c0	sulfate transport in via proton symport_c0	Unknown	Unknown	Unknown	Unknown	Unknown	Unknown	Unknown	Unknown			4	4	4_4
rxn05358_c0	2-methylbutanoyl-CoA:[acyl-carrier-protein] transferase_c0	Unknown	Unknown	Unknown	Unknown	CC1_24320	Unknown	Unknown	Unknown			4	4	4_4
rxn05373_c0	10-methyl-3-hydroxy-dodecanoyl-ACP hydro-lyase_c0	Unknown	Unknown	Unknown	Unknown	Unknown	Unknown	Unknown	Unknown			4	4	4_4
rxn05371_c0	8-methyl-decanoyl-ACP:malonyl-[acyl-carrier-protein] C-acyltransferase (decarboxylating)_c0	Unknown	Unknown	Unknown	Unknown	Unknown	Unknown	Unknown	Unknown			4	4	4_4
rxn04147_c0	squalene synthase_c0	Unknown	Unknown	Unknown	Unknown	Unknown	Unknown	Unknown	Unknown	R06223		4	4	4_4
rxn10473_c0	chloride (Cl-1) transport via diffusion (extracellular to periplasm)_c0	Unknown	Unknown	HMPREF1202_RS01645	Unknown	Unknown	(DW802_RS03065 or DW802_RS02585)	ARA78_RS01150	B5D32_RS10655			4	4	4_4
rxn05405_c0	15-methyl-3-oxo-hexa-decanoyl-ACP:NADP+ oxidoreductase_c0	Unknown	Unknown	Unknown	Unknown	Unknown	Unknown	Unknown	Unknown			4	4	4_4
rxn05388_c0	5-methyl-hexanoyl-ACP:malonyl-[acyl-carrier-protein] C-acyltransferase (decarboxylating)_c0	Unknown	Unknown	Unknown	Unknown	Unknown	Unknown	Unknown	Unknown			4	4	4_4
rxn05362_c0	4-methyl-trans-hex-2-enoyl-ACP:NADP+ oxidoreductase (A-specific)_c0	Unknown	Unknown	Unknown	Unknown	Unknown	Unknown	Unknown	Unknown			4	4	4_4
rxn05267_c0	1,4-dihydroxy-2-naphthoate octaprenyltransferase_c0	Unknown	Unknown	Unknown	Unknown	Unknown	Unknown	Unknown	Unknown			4	4	4_4
rxn02303_c0	Coproporphyrinogen:oxygen oxidoreductase(decarboxylating)_c0	Unknown	Unknown	Unknown	Unknown	Unknown	Unknown	Unknown	Unknown	R03220	Porphyrin and chlorophyll metabolism	4	4	4_4
rxn09345_c0	Undecaprenyl diphosphate synthase_c0	Unknown	Unknown	Unknown	Unknown	CC1_29870	Unknown	Unknown	Unknown			4	4	4_4
rxn05390_c0	7-methyl-3-hydroxy-octanoyl-ACP hydro-lyase_c0	Unknown	Unknown	Unknown	Unknown	Unknown	Unknown	Unknown	Unknown			4	4	4_4
rxn03393_c0	3-octaprenyl-4-hydroxybenzoate carboxy-lyase_c0	Unknown	Unknown	Unknown	Unknown	Unknown	Unknown	Unknown	Unknown	R04986	Ubiquinone and other terpenoid-quinone biosynthesis	4	4	4_4
rxn05392_c0	7-methyl-octanoyl-ACP:malonyl-[acyl-carrier-protein] C-acyltransferase (decarboxylating)_c0	Unknown	Unknown	Unknown	Unknown	Unknown	Unknown	Unknown	Unknown			4	4	4_4
rxn02667_c0	(R)-1-Aminopropan-2-ol:NAD+ oxidoreductase_c0	Unknown	Unknown	Unknown	Unknown	Unknown	Unknown	Unknown	Unknown	R03759	Glycine, serine and threonine metabolism	4	4	4_4
rxn02287_c0	S-adenosyl-L-methionine:uroporphyrin-III C-methyltransferase_c0	Unknown	Unknown	Unknown	Unknown	Unknown	Unknown	Unknown	Unknown	R03194	Porphyrin and chlorophyll metabolism	4	4	4_4
rxn05407_c0	15-methyl-trans-hexa-dec-2-enoyl-ACP:NADP+ oxidoreductase (A-specific)_c0	Unknown	Unknown	Unknown	Unknown	Unknown	Unknown	Unknown	Unknown			4	4	4_4
rxn10482_c0	cob(II)yrinic acid a,c-diamide reductase_c0	Unknown	Unknown	Unknown	Unknown	Unknown	Unknown	Unknown	Unknown			4	4	4_4
rxn10336_c0	stearoyl-cardiolipin synthase_c0	Unknown	Unknown	Unknown	Unknown	Unknown	Unknown	Unknown	Unknown			4	4	4_4
rxn00086_c0	glutathione:NADP+ oxidoreductase_c0	Unknown	Unknown	Unknown	Unknown	Unknown	Unknown	Unknown	Unknown	R00115	Glutathione metabolism	4	4	4_4
rxn05396_c0	9-methyl-decanoyl-ACP:malonyl-[acyl-carrier-protein] C-acyltransferase (decarboxylating)_c0	Unknown	Unknown	Unknown	Unknown	Unknown	Unknown	Unknown	Unknown			4	4	4_4
rxn03536_c0	R05221_c0	Unknown	Unknown	Unknown	Unknown	Unknown	Unknown	Unknown	Unknown	R05221	Porphyrin and chlorophyll metabolism	4	4	4_4
rxn05393_c0	9-methyl-3-oxo-decanoyl-ACP:NADP+ oxidoreductase_c0	Unknown	Unknown	Unknown	Unknown	Unknown	Unknown	Unknown	Unknown			4	4	4_4
rxn00851_c0	D-alanine:D-alanine ligase (ADP-forming)_c0	Unknown	Unknown	Unknown	Unknown	Unknown	Unknown	Unknown	Unknown	R01150	D-Alanine metabolism|Peptidoglycan biosynthesis	4	4	4_4
rxn10266_c0	anteisoheptadecanoyl-Phosphatidylglycerophosphate phosphohydrolase_c0	Unknown	Unknown	Unknown	Unknown	Unknown	Unknown	Unknown	Unknown			4	4	4_4
rxn05397_c0	11-methyl-3-oxo-dodecanoyl-ACP:NADP+ oxidoreductase_c0	Unknown	Unknown	Unknown	Unknown	Unknown	Unknown	Unknown	Unknown			4	4	4_4
rxn05054_c0	adenosylcobyric acid:(R)-1-aminopropan-2-ol ligase (ADP-forming)_c0	Unknown	Unknown	Unknown	Unknown	CC1_11820	Unknown	Unknown	Unknown	R07302	Porphyrin and chlorophyll metabolism	4	4	4_4
rxn02011_c0	UDP-N-acetylmuramoyl-L-alanyl-D-glutamate:(L)-meso-2,6-diaminoheptanedioate gamma-ligase (ADP-forming)_c0	Unknown	Unknown	Unknown	Unknown	Unknown	Unknown	Unknown	Unknown	R02788	Lysine biosynthesis|Peptidoglycan biosynthesis	4	4	4_4
rxn01466_c0	Geranyl-diphosphate:isopentenyl-diphosphate geranyltrans-transferase_c0	Unknown	Unknown	Unknown	Unknown	Unknown	Unknown	Unknown	Unknown	R02003	Terpenoid backbone biosynthesis	4	4	4_4
rxn03538_c0	R05223_c0	Unknown	Unknown	Unknown	Unknown	Unknown	Unknown	Unknown	Unknown	R05223	Porphyrin and chlorophyll metabolism	4	4	4_4
rxn10474_c0	cobalt (Co+2) transport via diffusion (extracellular to periplasm)_c0	Unknown	Unknown	Unknown	Unknown	Unknown	Unknown	Unknown	Unknown			4	4	4_4
rxn05663_c0	TRANS-RXNBWI-115637.ce.maizeexp.TRP_c0	Unknown	Unknown	Unknown	Unknown	Unknown	Unknown	Unknown	Unknown			4	4	4_4
rxn05367_c0	6-methyl-octanoyl-ACP:malonyl-[acyl-carrier-protein] C-acyltransferase (decarboxylating)_c0	Unknown	Unknown	Unknown	Unknown	Unknown	Unknown	Unknown	Unknown			4	4	4_4
rxn03408_c0	UDP-N-acetyl-D-glucosamine:undecaprenyl-diphospho-N-acetylmuramoyl-L-alanyl-gamma-D-glutamyl-meso-2,6-diaminopimeloyl-D-alanyl-D-alanine 4-beta-N-acetylglucosaminlytransferase_c0	Unknown	Unknown	Unknown	Unknown	CC1_12360	Unknown	Unknown	Unknown	R05032	Peptidoglycan biosynthesis	4	4	4_4
rxn05369_c0	8-methyl-3-hydroxy-decanoyl-ACP hydro-lyase_c0	Unknown	Unknown	Unknown	Unknown	Unknown	Unknown	Unknown	Unknown			4	4	4_4
rxn11946_c0	R05614_c0	Unknown	Unknown	Unknown	Unknown	Unknown	Unknown	Unknown	Unknown	R05614	Ubiquinone and other terpenoid-quinone biosynthesis	4	4	4_4
rxn02898_c0	O-Succinylbenzoyl-CoA 1,4-dihydroxy-2-naphthoate-lyase_c0	Unknown	Unknown	Unknown	Unknown	Unknown	Unknown	Unknown	Unknown	R04150		4	4	4_4
rxn05387_c0	5-methyl-trans-hex-2-enoyl-ACP:NADP+ oxidoreductase (A-specific)_c0	Unknown	Unknown	Unknown	Unknown	Unknown	Unknown	Unknown	Unknown			4	4	4_4
rxn00022_c0	maltose glucohydrolase_c0	(CGC65_RS16060 or CGC65_RS00635)	(CLORAM_RS12785 or CLORAM_RS14505 or CLORAM_RS07655)	HMPREF1202_RS03745	(HMPREF1098_RS05945 or HMPREF1098_RS01900)		DW802_RS08940	(ARA78_RS09965 or ARA78_RS06930)	B5D32_RS12655	R00028	Starch and sucrose metabolism	4	3	4_3
rxn02000_c0	dTDP-4-dehydro-6-deoxy-D-glucose 3,5-epimerase_c0	CGC65_RS03560	CLORAM_RS02890		HMPREF1098_RS04125	CC1_04030	DW802_RS01205	Unknown	B5D32_RS00850	R06514	Streptomycin biosynthesis|Polyketide sugar unit biosynthesis	3	4	3_4
rxn05958_c0	S-ribosylhomocysteine lyase_c0	CGC65_RS28630	CLORAM_RS05330	HMPREF1202_RS02440	HMPREF1098_RS08100		DW802_RS02245	ARA78_RS01870	B5D32_RS03385			4	3	4_3
rxn00902_c0	acetyl-CoA:3-methyl-2-oxobutanoate C-acetyltransferase (thioester-hydrolysing, carboxymethyl-forming)_c0	CGC65_RS03425	CLORAM_RS15050	HMPREF1202_RS10220	HMPREF1098_RS04240		DW802_RS09020	ARA78_RS04425	B5D32_RS06285	R01213	Valine, leucine and isoleucine biosynthesis|Pyruvate metabolism	4	3	4_3
rxn01974_c0	LL-2,6-Diaminoheptanedioate 2-epimerase_c0	(CGC65_RS06800 or CGC65_RS06785)	CLORAM_RS05500	HMPREF1202_RS06770	(HMPREF1098_RS01495 or HMPREF1098_RS01510)	CC1_07110		ARA78_RS00125	B5D32_RS08190	R02735	Lysine biosynthesis	4	3	4_3
rxn00789_c0	1-(5-phospho-D-ribosyl)-ATP:diphosphate phospho-alpha-D-ribosyl-transferase_c0	(CGC65_RS14315 or (Unknown and CGC65_RS14310))	(CLORAM_RS08620 or (Unknown and CLORAM_RS08615))	(HMPREF1202_RS09980 or (Unknown and HMPREF1202_RS09985))	(HMPREF1098_RS15715 or (HMPREF1098_RS15710 and Unknown))	(CC1_17590 and CC1_17600)	(DW802_RS05685 or (Unknown and DW802_RS05690))	(ARA78_RS03230 or (ARA78_RS03235 and Unknown))		R01071	Histidine metabolism	4	3	4_3
rxn08336_c0	dihydroorotic acid (menaquinone-8)_c0	((CGC65_RS19390 and Unknown) or (CGC65_RS19385 or CGC65_RS26355))	((CLORAM_RS09960 and Unknown) or CLORAM_RS09965)	((Unknown and HMPREF1202_RS02570) or HMPREF1202_RS02575)	(((HMPREF1098_RS18390 or HMPREF1098_RS20795) and Unknown) or (HMPREF1098_RS18395 or HMPREF1098_RS10130 or HMPREF1098_RS20800))		((DW802_RS08955 and Unknown) or DW802_RS08950)	((Unknown and ARA78_RS04045) or ARA78_RS04040)	((B5D32_RS00805 and Unknown) or B5D32_RS00800)			4	3	4_3
rxn02212_c0	2-Dehydro-3-deoxy-D-arabino-heptonate 7-phosphate phosphate-lyase (cyclyzing)_c0	CGC65_RS15235	CLORAM_RS10505	HMPREF1202_RS10820	HMPREF1098_RS25875		DW802_RS01750	(ARA78_RS03040 or ARA78_RS08475)	B5D32_RS00365	R03083	Phenylalanine, tyrosine and tryptophan biosynthesis	4	3	4_3
rxn00695_c0	ATP:alpha-D-glucose-1-phosphate adenylyltransferase_c0	(Unknown and (CGC65_RS01830 or CGC65_RS18655))	(CLORAM_RS07460 and Unknown)	((HMPREF1202_RS00725 or HMPREF1202_RS02020) and Unknown)	(Unknown and (HMPREF1098_RS05310 or HMPREF1098_RS12615))		(DW802_RS02995 and Unknown)	(ARA78_RS09600 and Unknown)	(Unknown and B5D32_RS06145)	R00948	Starch and sucrose metabolism|Amino sugar and nucleotide sugar metabolism	4	3	4_3
rxn01492_c0	ATP:D-fructose-1-phosphate 6-phosphotransferase_c0	(CGC65_RS07030 and Unknown)	(Unknown and CLORAM_RS12725)	(HMPREF1202_RS08890 and Unknown)	(HMPREF1098_RS01345 and Unknown)		(Unknown and DW802_RS08520)	(ARA78_RS12565 and Unknown)	(B5D32_RS10680 and Unknown)	R02071	Fructose and mannose metabolism	4	3	4_3
rxn02159_c0	L-Histidinol:NAD+ oxidoreductase_c0	CGC65_RS14320	CLORAM_RS08625	HMPREF1202_RS09975	HMPREF1098_RS15720	CC1_17610	DW802_RS05680	ARA78_RS03225		R03012	Histidine metabolism	4	3	4_3
rxn08792_c0	lactate oxidation_c0	CGC65_RS07155	CLORAM_RS02565	(HMPREF1202_RS08625 or HMPREF1202_RS01240 or HMPREF1202_RS01600)	HMPREF1098_RS01220	CC1_13410	DW802_RS09665	ARA78_RS13295				4	3	4_3
rxn05555_c0	iron (II) transport via ABC system_c0	(CGC65_RS25135 or CGC65_RS11270)	(CLORAM_RS09715 or CLORAM_RS11295 or CLORAM_RS13190)	(HMPREF1202_RS08650 or HMPREF1202_RS04770)	(HMPREF1098_RS19740 or HMPREF1098_RS00790 or HMPREF1098_RS21570)		DW802_RS05365	ARA78_RS12375	(B5D32_RS12905 or B5D32_RS01445)			4	3	4_3
rxn01643_c0	L-Aspartate-4-semialdehyde:NADP+ oxidoreductase (phosphorylating)_c0	CGC65_RS15815	CLORAM_RS07880	HMPREF1202_RS08050	HMPREF1098_RS25170		DW802_RS05490	ARA78_RS01545	B5D32_RS04190	R02291	Glycine, serine and threonine metabolism|Cysteine and methionine metabolism|Lysine biosynthesis	4	3	4_3
rxn00499_c0	(S)-Lactate:NAD+ oxidoreductase_c0	CGC65_RS07155	CLORAM_RS02565	(HMPREF1202_RS08625 or HMPREF1202_RS01600 or HMPREF1202_RS01240)	HMPREF1098_RS01220	CC1_13410	DW802_RS09665	ARA78_RS13295		R00703	Glycolysis / Gluconeogenesis|Pyruvate metabolism	4	3	4_3
rxn01675_c0	dTTP:alpha-D-glucose-1-phosphate thymidylyltransferase_c0	CGC65_RS03405	CLORAM_RS02885		HMPREF1098_RS04260	CC1_04000	Unknown	ARA78_RS07060	B5D32_RS08550	R02328	Streptomycin biosynthesis|Polyketide sugar unit biosynthesis	3	4	3_4
rxn00139_c0	AMP:diphosphate phospho-D-ribosyltransferase_c0	CGC65_RS28960	CLORAM_RS11465		HMPREF1098_RS07795	CC1_24780	DW802_RS07135	ARA78_RS08075	B5D32_RS04250	R00190	Purine metabolism	3	4	3_4
rxn03910_c0	2-Phospho-4-(cytidine 5'-diphospho)-2-C-methyl-D-erythritol CMP-lyase (cyclizing)_c0	CGC65_RS07100	CLORAM_RS07580	HMPREF1202_RS08965	HMPREF1098_RS01275		DW802_RS10135	ARA78_RS02420	B5D32_RS05090	R05637	Terpenoid backbone biosynthesis	4	3	4_3
rxn08815_c0	Lysophospholipase L1 (2-acylglycerophosphoglycerol, n-C18:0) (periplasm)_c0	CGC65_RS22185	Unknown	HMPREF1202_RS00830	Unknown	CC1_06490	Unknown	ARA78_RS09575				4	3	4_3
rxn01100_c0	ATP:3-phospho-D-glycerate 1-phosphotransferase_c0	CGC65_RS10415	CLORAM_RS15170	HMPREF1202_RS11965	HMPREF1098_RS26075		DW802_RS02205	ARA78_RS02575	B5D32_RS07720	R01512	Glycolysis / Gluconeogenesis|Carbon fixation in photosynthetic organisms	4	3	4_3
rxn01211_c0	5,10-Methenyltetrahydrofolate 5-hydrolase (decyclizing)_c0	((CGC65_RS24085 or CGC65_RS16820) or (Unknown and CGC65_RS24080))	CLORAM_RS09285	HMPREF1202_RS13430	HMPREF1098_RS16210		DW802_RS05450	ARA78_RS03445	B5D32_RS05895	R01655	One carbon pool by folate|Carbon fixation pathways in prokaryotes	4	3	4_3
rxn01653_c0	5-Formyltetrahydrofolate cyclo-ligase (ADP-forming)_c0	CGC65_RS27500	CLORAM_RS10870	HMPREF1202_RS13075	HMPREF1098_RS09430		DW802_RS02100	ARA78_RS03150	B5D32_RS00855	R02301	One carbon pool by folate	4	3	4_3
rxn02811_c0	3-Isopropylmalate hydro-lyase_c0	(CGC65_RS10885 or (CGC65_RS10880 or CGC65_RS19865) or ((CGC65_RS19865 or CGC65_RS10880) and CGC65_RS10885))	(CLORAM_RS15070 or CLORAM_RS15065 or (CLORAM_RS15065 and CLORAM_RS15070))	(HMPREF1202_RS08060 or HMPREF1202_RS08055 or (HMPREF1202_RS08060 and HMPREF1202_RS08055))	(HMPREF1098_RS27105 or HMPREF1098_RS27100 or (HMPREF1098_RS27100 and HMPREF1098_RS27105))		(DW802_RS00060 or DW802_RS00055 or (DW802_RS00055 and DW802_RS00060))	(ARA78_RS01515 or ARA78_RS01510 or (ARA78_RS01510 and ARA78_RS01515))	(B5D32_RS06275 or B5D32_RS06280 or (B5D32_RS06275 and B5D32_RS06280))	R04001	Valine, leucine and isoleucine biosynthesis	4	3	4_3
rxn00863_c0	L-histidinal:NAD+ oxidoreductase_c0	CGC65_RS14320	CLORAM_RS08625	HMPREF1202_RS09975	HMPREF1098_RS15720	CC1_17610	DW802_RS05680	ARA78_RS03225		R01163	Histidine metabolism	4	3	4_3
rxn00145_c0	(S)-Lactate:ferricytochrome-c 2-oxidoreductase_c0	CGC65_RS07155	CLORAM_RS02565	(HMPREF1202_RS08625 or HMPREF1202_RS01600 or HMPREF1202_RS01240)	HMPREF1098_RS01220	CC1_13410	DW802_RS09665	ARA78_RS13295		R00196	Pyruvate metabolism	4	3	4_3
rxn00690_c0	Formate:tetrahydrofolate ligase (ADP-forming)_c0	(CGC65_RS16820 or CGC65_RS24085)	CLORAM_RS09285	HMPREF1202_RS13430	HMPREF1098_RS16210		DW802_RS05450	ARA78_RS03445	B5D32_RS05895	R00943	One carbon pool by folate|Carbon fixation pathways in prokaryotes	4	3	4_3
rxn02508_c0	N-(5-Phospho-beta-D-ribosyl)anthranilate ketol-isomerase_c0	CGC65_RS02340	CLORAM_RS05945	HMPREF1202_RS07565	HMPREF1098_RS05095	CC1_25570	DW802_RS03965	ARA78_RS05675		R03509	Phenylalanine, tyrosine and tryptophan biosynthesis	4	3	4_3
rxn00184_c0	L-Glutamate:NADP+ oxidoreductase (deaminating)_c0	CGC65_RS30485	CLORAM_RS08565	HMPREF1202_RS09630	HMPREF1098_RS06880		DW802_RS05305	ARA78_RS12620	B5D32_RS09635	R00248	Alanine, aspartate and glutamate metabolism|Arginine and proline metabolism|D-Glutamine and D-glutamate metabolism|Nitrogen metabolism	4	3	4_3
rxn01018_c0	carbamoyl-phosphate:L-aspartate carbamoyltransferase_c0	CGC65_RS16670		HMPREF1202_RS12325	HMPREF1098_RS16380	CC1_29580	DW802_RS04930	ARA78_RS07975	B5D32_RS03625	R01397	Pyrimidine metabolism|Alanine, aspartate and glutamate metabolism	3	4	3_4
rxn08793_c0	L-Lactate dehydrogenase (menaquinone)_c0	CGC65_RS07155	CLORAM_RS02565	(HMPREF1202_RS01600 or HMPREF1202_RS01240 or HMPREF1202_RS08625)	HMPREF1098_RS01220	CC1_13410	DW802_RS09665	ARA78_RS13295				4	3	4_3
rxn02789_c0	2-Isopropylmalate hydro-lyase_c0	(CGC65_RS10885 or (CGC65_RS19865 or CGC65_RS10880) or (CGC65_RS10885 and (CGC65_RS10880 or CGC65_RS19865)))	(CLORAM_RS15070 or CLORAM_RS15065 or (CLORAM_RS15065 and CLORAM_RS15070))	(HMPREF1202_RS08060 or HMPREF1202_RS08055 or (HMPREF1202_RS08060 and HMPREF1202_RS08055))	(HMPREF1098_RS27105 or HMPREF1098_RS27100 or (HMPREF1098_RS27105 and HMPREF1098_RS27100))		(DW802_RS00060 or DW802_RS00055 or (DW802_RS00055 and DW802_RS00060))	(ARA78_RS01515 or ARA78_RS01510 or (ARA78_RS01515 and ARA78_RS01510))	(B5D32_RS06275 or B5D32_RS06280 or (B5D32_RS06280 and B5D32_RS06275))	R03968	Valine, leucine and isoleucine biosynthesis	4	3	4_3
rxn00151_c0	ATP:pyruvate,phosphate phosphotransferase_c0	CGC65_RS06245	CLORAM_RS10735	HMPREF1202_RS07505	HMPREF1098_RS01680		DW802_RS09490	ARA78_RS02095	B5D32_RS02515	R00206	Pyruvate metabolism|Carbon fixation in photosynthetic organisms	4	3	4_3
rxn00011_c0	pyruvate:thiamin diphosphate acetaldehydetransferase (decarboxylating)_c0	(CGC65_RS10865 and Unknown)	(Unknown and CLORAM_RS15055)	(Unknown and (HMPREF1202_RS13215 or HMPREF1202_RS03635))	(HMPREF1098_RS27085 and Unknown)		(Unknown and DW802_RS02850)	((ARA78_RS02850 or ARA78_RS02790) and Unknown)	(Unknown and B5D32_RS01315)	R00014	Glycolysis / Gluconeogenesis|Citrate cycle (TCA cycle)|Valine, leucine and isoleucine biosynthesis|Pyruvate metabolism|Butanoate metabolism	4	3	4_3
rxn00358_c0	UDP-D-galactopyranose furanomutase_c0	CGC65_RS03485	CLORAM_RS02770	HMPREF1202_RS03180	(HMPREF1098_RS04205 or HMPREF1098_RS09990)	CC1_04760		ARA78_RS05765	B5D32_RS11930	R00505		4	3	4_3
rxn03907_c0	CTP: 2-C-Methyl-D-erythritol 4-phosphate cytidylyltransferase_c0	(CGC65_RS26600 or CGC65_RS25810)	CLORAM_RS03700	HMPREF1202_RS06845	(HMPREF1098_RS19350 or HMPREF1098_RS23160 or HMPREF1098_RS11340)	CC1_16200	(DW802_RS10140 or DW802_RS02965 or DW802_RS04935)	ARA78_RS11005		R05633	Terpenoid backbone biosynthesis	4	3	4_3
rxn01366_c0	Uridine:phosphate alpha-D-ribosyltransferase_c0	(CGC65_RS17775 or CGC65_RS06575)	CLORAM_RS05725	HMPREF1202_RS13495	(HMPREF1098_RS13245 or HMPREF1098_RS13825)	CC1_26920		ARA78_RS05365	B5D32_RS05000	R01876	Pyrimidine metabolism	4	3	4_3
rxn02937_c0	2-(Formamido)-N1-(5-phosphoribosyl)acetamidine cyclo-ligase (ADP-forming)_c0	CGC65_RS19325	(CLORAM_RS04700 or CLORAM_RS09300)	HMPREF1202_RS02610	HMPREF1098_RS18430		DW802_RS05885	ARA78_RS12830	B5D32_RS05920	R04208	Purine metabolism	4	3	4_3
rxn01615_c0	Propane-1,2-diol:NAD+ oxidoreductase_c0	CGC65_RS21450	CLORAM_RS00165	HMPREF1202_RS07535	HMPREF1098_RS23310		DW802_RS03330	ARA78_RS08085	B5D32_RS10640	R02257	Pyruvate metabolism	4	3	4_3
rxn01800_c0	Deoxycytidine aminohydrolase_c0	CGC65_RS17780	(CLORAM_RS05595 or CLORAM_RS06500)	(HMPREF1202_RS00130 or HMPREF1202_RS08635)	(HMPREF1098_RS09710 or HMPREF1098_RS13240)	CC1_26930		ARA78_RS02060	(B5D32_RS04945 or B5D32_RS04970)	R02485	Pyrimidine metabolism	4	3	4_3
rxn00903_c0	L-Valine:2-oxoglutarate aminotransferase_c0	CGC65_RS03110	CLORAM_RS09680	HMPREF1202_RS06195	HMPREF1098_RS04560		DW802_RS06390	ARA78_RS04625	B5D32_RS09425	R01214	Valine, leucine and isoleucine degradation|Valine, leucine and isoleucine biosynthesis|Pantothenate and CoA biosynthesis|Glucosinolate biosynthesis	4	3	4_3
rxn00615_c0	ATP:glycerol 3-phosphotransferase_c0	CGC65_RS10570	CLORAM_RS04990	HMPREF1202_RS06175	HMPREF1098_RS26890	CC1_13190		ARA78_RS12500	B5D32_RS11295	R00847	Glycerolipid metabolism	4	3	4_3
rxn00806_c0	L-Leucine:2-oxoglutarate aminotransferase_c0	CGC65_RS03110	CLORAM_RS09680	HMPREF1202_RS06195	HMPREF1098_RS04560		DW802_RS06390	ARA78_RS04625	B5D32_RS09425	R01090	Valine, leucine and isoleucine degradation|Valine, leucine and isoleucine biosynthesis|Glucosinolate biosynthesis	4	3	4_3
rxn01368_c0	Cytidine aminohydrolase_c0	CGC65_RS17780	(CLORAM_RS05595 or CLORAM_RS06500)	(HMPREF1202_RS00130 or HMPREF1202_RS08635)	(HMPREF1098_RS13240 or HMPREF1098_RS09710)	CC1_26930		ARA78_RS02060	(B5D32_RS04945 or B5D32_RS04970)	R01878	Pyrimidine metabolism	4	3	4_3
rxn02003_c0	dTDP-6-deoxy-L-mannose:NADP+ 4-oxidoreductase_c0	(CGC65_RS13110 or CGC65_RS03415 or CGC65_RS05230)	(CLORAM_RS02760 or CLORAM_RS05855)		(HMPREF1098_RS02640 or HMPREF1098_RS04250)	(CC1_27530 or CC1_04020)	Unknown	Unknown	B5D32_RS08555	R02777	Streptomycin biosynthesis|Polyketide sugar unit biosynthesis	3	4	3_4
rxn02185_c0	2-Acetolactate pyruvate-lyase (carboxylating)_c0	(Unknown and CGC65_RS10865)	(CLORAM_RS15055 and Unknown)	(Unknown and (HMPREF1202_RS03635 or HMPREF1202_RS13215))	(Unknown and HMPREF1098_RS27085)		(Unknown and DW802_RS02850)	((ARA78_RS02850 or ARA78_RS02790) and Unknown)	(B5D32_RS01315 and Unknown)	R03050	Butanoate metabolism	4	3	4_3
rxn08335_c0	(S)-dihydroorotate:quinone oxidoreductase_c0	((CGC65_RS19390 and Unknown) or (CGC65_RS19385 or CGC65_RS26355))	((CLORAM_RS09960 and Unknown) or CLORAM_RS09965)	((Unknown and HMPREF1202_RS02570) or HMPREF1202_RS02575)	((Unknown and (HMPREF1098_RS18390 or HMPREF1098_RS20795)) or (HMPREF1098_RS10130 or HMPREF1098_RS18395 or HMPREF1098_RS20800))		((DW802_RS08955 and Unknown) or DW802_RS08950)	((Unknown and ARA78_RS04045) or ARA78_RS04040)	((B5D32_RS00805 and Unknown) or B5D32_RS00800)			4	3	4_3
rxn03004_c0	10-Formyltetrahydrofolate:5'-phosphoribosylglycinamide formyltransferase_c0	CGC65_RS19320	CLORAM_RS09305	HMPREF1202_RS02615	HMPREF1098_RS18435		DW802_RS05880	ARA78_RS12835	B5D32_RS05925	R04325	Purine metabolism|One carbon pool by folate	4	3	4_3
rxn02465_c0	N-acetyl-L-glutamate-5-semialdehyde:NADP+ 5-oxidoreductase (phosphrylating)_c0	CGC65_RS21920	CLORAM_RS04735	HMPREF1202_RS08470	HMPREF1098_RS22970		DW802_RS00635	ARA78_RS00790	B5D32_RS09905	R03443	Arginine and proline metabolism	4	3	4_3
rxn03194_c0	(S)-2-Aceto-2-hydroxybutanoate pyruvate-lyase (carboxylating)_c0	(CGC65_RS10865 and Unknown)	(CLORAM_RS15055 and Unknown)	(Unknown and (HMPREF1202_RS03635 or HMPREF1202_RS13215))	(Unknown and HMPREF1098_RS27085)		(Unknown and DW802_RS02850)	(Unknown and (ARA78_RS02790 or ARA78_RS02850))	(Unknown and B5D32_RS01315)	R04673	Valine, leucine and isoleucine biosynthesis	4	3	4_3
rxn05374_c0	10-methyl-trans-dodec-2-enoyl-ACP:NADP+ oxidoreductase (A-specific)_c0	Unknown	Unknown		Unknown	Unknown	Unknown	Unknown	Unknown			3	4	3_4
rxn10954_c0	Fatty acid biosynthesis (n-C18:0)_c0	Unknown	Unknown	Unknown	Unknown		Unknown	Unknown	Unknown			4	3	4_3
rxn05059_c0	dCTP aminohydrolase (dUMP-forming)_c0	Unknown	Unknown	Unknown	Unknown		Unknown	Unknown	Unknown	R07307	Pyrimidine metabolism	4	3	4_3
rxn05306_c0	TRANS-RXNBWI-115637.ce.maizeexp.PHE_c0	Unknown	Unknown	Unknown	Unknown	Unknown		Unknown	Unknown			4	3	4_3
rxn08766_c0	FabH_c0	Unknown	Unknown	Unknown	Unknown		Unknown	Unknown	Unknown			4	3	4_3
rxn05243_c0	TRANS-RXNBWI-115637.ce.maizeexp.LEU_c0	Unknown	Unknown	Unknown	Unknown		Unknown	Unknown	Unknown			4	3	4_3
rxn05578_c0	TRANS-RXNBWI-115531.ce_c0	Unknown	Unknown	Unknown	Unknown		Unknown	Unknown	Unknown			4	3	4_3
rxn10887_c0	Tag O reaction for initiation of teichoic acid_c0	Unknown	Unknown	Unknown		Unknown	Unknown	Unknown	Unknown			3	4	3_4
rxn05148_c0	Heme transport via ABC system_c0	Unknown	Unknown	Unknown	Unknown	Unknown	Unknown	Unknown				4	3	4_3
rxn09657_c0	Thiamine transporter_c0	Unknown	Unknown	Unknown	Unknown		Unknown	Unknown	Unknown			4	3	4_3
rxn05301_c0	TRANS-RXNBWI-115637.ce.maizeexp.TYR_c0	Unknown	Unknown	Unknown	Unknown	Unknown		Unknown	Unknown			4	3	4_3
rxn05497_c0	TRANS-RXNBWI-115572.ce.maizeexp.AMP_c0	Unknown	Unknown	Unknown	Unknown	Unknown	Unknown	Unknown				4	3	4_3
rxn00392_c0	ATP:riboflavin 5'-phosphotransferase_c0	Unknown	Unknown	Unknown	Unknown	Unknown	Unknown	Unknown		R00549	Riboflavin metabolism	4	3	4_3
rxn13918_c0	Zn2+-exporting ATPase_c0	Unknown	Unknown	Unknown	Unknown		Unknown	Unknown	Unknown			4	3	4_3
rxn04675_c0	menaquinone biosynthesis protein-related_c0	Unknown	Unknown		Unknown	Unknown	Unknown	Unknown	Unknown			3	4	3_4
rxn13399_c0	Squalene epoxidase, endoplasmic reticular (NAD)_c0	Unknown	Unknown		Unknown	Unknown	Unknown	Unknown	Unknown			3	4	3_4
rxn05893_c0	Ammonia:ferredoxin oxidoreductase_c0		Unknown	Unknown	Unknown	Unknown	Unknown	Unknown	Unknown	R00790	Nitrogen metabolism	3	4	3_4
rxn10225_c0	isohexadecanoyl-phosphatidate cytidylyltransferase_c0	CGC65_RS16155	CLORAM_RS11730	HMPREF1202_RS10855	HMPREF1098_RS16585			ARA78_RS03880	B5D32_RS04780			4	2	4_2
rxn00816_c0	Lactose galactohydrolase_c0	(CGC65_RS04435 or CGC65_RS10305)	CLORAM_RS05265	HMPREF1202_RS08210	(HMPREF1098_RS17550 or HMPREF1098_RS06525)			(ARA78_RS09705 or ARA78_RS12275 or ARA78_RS09450 or ARA78_RS05680)	(B5D32_RS13430 or B5D32_RS08315 or B5D32_RS04835 or B5D32_RS08770 or B5D32_RS04905)	R01100		4	2	4_2
rxn08308_c0	CDP-diacylglycerol synthetase (n-C14:1)_c0	CGC65_RS16155	CLORAM_RS11730	HMPREF1202_RS10855	HMPREF1098_RS16585			ARA78_RS03880	B5D32_RS04780			4	2	4_2
rxn01102_c0	ATP:(R)-glycerate 3-phosphotransferase_c0	(CGC65_RS05280 or CGC65_RS04975)	CLORAM_RS10195	HMPREF1202_RS01720	(HMPREF1098_RS02775 or HMPREF1098_RS02595)	CC1_01250		ARA78_RS04645		R01514	Glycine, serine and threonine metabolism|Glycerolipid metabolism|Glyoxylate and dicarboxylate metabolism	4	2	4_2
rxn10222_c0	isotetradecanoyl-phosphatidate cytidylyltransferase_c0	CGC65_RS16155	CLORAM_RS11730	HMPREF1202_RS10855	HMPREF1098_RS16585			ARA78_RS03880	B5D32_RS04780			4	2	4_2
rxn01301_c0	L-Homoserine:NAD+ oxidoreductase_c0	CGC65_RS25880	CLORAM_RS07890	(HMPREF1202_RS03595 or HMPREF1202_RS11170)	HMPREF1098_RS11245		DW802_RS08140	ARA78_RS11050		R01773	Glycine, serine and threonine metabolism|Cysteine and methionine metabolism|Lysine biosynthesis	4	2	4_2
rxn08801_c0	Lysophospholipase L1 (2-acylglycerophosphotidate, n-C18:0) (periplasm)_c0	CGC65_RS22185	Unknown	HMPREF1202_RS00830	Unknown	CC1_06490		ARA78_RS09575				4	2	4_2
rxn08311_c0	CDP-diacylglycerol synthetase (n-C18:0)_c0	CGC65_RS16155	CLORAM_RS11730	HMPREF1202_RS10855	HMPREF1098_RS16585			ARA78_RS03880	B5D32_RS04780			4	2	4_2
rxn08306_c0	CDP-diacylglycerol synthetase (n-C12:0)_c0	CGC65_RS16155	CLORAM_RS11730	HMPREF1202_RS10855	HMPREF1098_RS16585			ARA78_RS03880	B5D32_RS04780			4	2	4_2
rxn01352_c0	dGTP triphosphohydrolase_c0	(CGC65_RS17655 or CGC65_RS02935)		HMPREF1202_RS06480	(HMPREF1098_RS04755 or HMPREF1098_RS13365)		DW802_RS01900	ARA78_RS10205	B5D32_RS06455	R01856	Purine metabolism	3	3	3_3
rxn05496_c0	TRANS-RXNBWI-115637.ce.maizeexp.L-ALPHA-ALANINE_c0	(CGC65_RS02690 or CGC65_RS03835 or CGC65_RS19145 or CGC65_RS16710 or CGC65_RS11650)	CLORAM_RS14295	HMPREF1202_RS07005	(HMPREF1098_RS04995 or HMPREF1098_RS16320 or HMPREF1098_RS03835)			(ARA78_RS08905 or ARA78_RS02355)	(B5D32_RS04475 or B5D32_RS11330)			4	2	4_2
rxn00187_c0	L-Glutamate:ammonia ligase (ADP-forming)_c0	CGC65_RS27165	CLORAM_RS14355	(HMPREF1202_RS06395 or HMPREF1202_RS06760)	HMPREF1098_RS09595			ARA78_RS12735	B5D32_RS11410	R00253	Alanine, aspartate and glutamate metabolism|Arginine and proline metabolism|Glyoxylate and dicarboxylate metabolism|Nitrogen metabolism	4	2	4_2
rxn08310_c0	CDP-diacylglycerol synthetase (n-C16:1)_c0	CGC65_RS16155	CLORAM_RS11730	HMPREF1202_RS10855	HMPREF1098_RS16585			ARA78_RS03880	B5D32_RS04780			4	2	4_2
rxn10224_c0	anteisopentadecanoyl-phosphatidate cytidylyltransferase_c0	CGC65_RS16155	CLORAM_RS11730	HMPREF1202_RS10855	HMPREF1098_RS16585			ARA78_RS03880	B5D32_RS04780			4	2	4_2
rxn05494_c0	D-alanine transport via proton symport_c0	(CGC65_RS11650 or CGC65_RS16710 or CGC65_RS02690 or CGC65_RS03835 or CGC65_RS19145)	CLORAM_RS14295	HMPREF1202_RS07005	(HMPREF1098_RS04995 or HMPREF1098_RS03835 or HMPREF1098_RS16320)			(ARA78_RS02355 or ARA78_RS08905)	(B5D32_RS04475 or B5D32_RS11330)			4	2	4_2
rxn00066_c0	NADH:hydrogen-peroxide oxidoreductase_c0	(CGC65_RS28840 or CGC65_RS28835 or CGC65_RS28805)		HMPREF1202_RS00070	(HMPREF1098_RS07990 or HMPREF1098_RS07960)		DW802_RS07515	ARA78_RS04070	B5D32_RS04000	R00090		3	3	3_3
rxn01073_c0	sn-Glycero-3-phosphoethanolamine glycerophosphohydrolase_c0	CGC65_RS28775		Unknown	HMPREF1098_RS08020	(CC1_05870 or CC1_19910)	Unknown		Unknown	R01470	Glycerophospholipid metabolism	3	3	3_3
rxn00791_c0	N-(5-Phospho-D-ribosyl)anthranilate:pyrophosphate phosphoribosyl-transferase_c0	CGC65_RS02330	CLORAM_RS05935	HMPREF1202_RS07555	HMPREF1098_RS05105		DW802_RS00460	ARA78_RS08525		R01073	Phenylalanine, tyrosine and tryptophan biosynthesis	4	2	4_2
rxn01302_c0	L-homoserine:NADP+ oxidoreductase_c0	CGC65_RS25880	CLORAM_RS07890	(HMPREF1202_RS11170 or HMPREF1202_RS03595)	HMPREF1098_RS11245		DW802_RS08140	ARA78_RS11050		R01775	Glycine, serine and threonine metabolism|Cysteine and methionine metabolism|Lysine biosynthesis	4	2	4_2
rxn00817_c0	melibiose galactohydrolase_c0	(CGC65_RS01745 or CGC65_RS00640 or CGC65_RS19745)	CLORAM_RS00250	HMPREF1202_RS12630	(HMPREF1098_RS18165 or HMPREF1098_RS12125 or HMPREF1098_RS05935)			(ARA78_RS00445 or ARA78_RS06935 or ARA78_RS09585 or ARA78_RS08875 or ARA78_RS06635)	(B5D32_RS13945 or B5D32_RS11975 or B5D32_RS13910)	R01101	Galactose metabolism	4	2	4_2
rxn00818_c0	Raffinose galactohydrolase_c0	(CGC65_RS00640 or CGC65_RS19745 or CGC65_RS01745)	CLORAM_RS00250	HMPREF1202_RS12630	(HMPREF1098_RS18165 or HMPREF1098_RS12125 or HMPREF1098_RS05935)			(ARA78_RS06635 or ARA78_RS08875 or ARA78_RS09585 or ARA78_RS06935 or ARA78_RS00445)	(B5D32_RS11975 or B5D32_RS13910 or B5D32_RS13945)	R01103	Galactose metabolism	4	2	4_2
rxn08312_c0	CDP-diacylglycerol synthetase (n-C18:1)_c0	CGC65_RS16155	CLORAM_RS11730	HMPREF1202_RS10855	HMPREF1098_RS16585			ARA78_RS03880	B5D32_RS04780			4	2	4_2
rxn08309_c0	CDP-diacylglycerol synthetase (n-C16:0)_c0	CGC65_RS16155	CLORAM_RS11730	HMPREF1202_RS10855	HMPREF1098_RS16585			ARA78_RS03880	B5D32_RS04780			4	2	4_2
rxn06979_c0	cobyrinate:L-glutamine amido-ligase (ADP-forming)_c0	CGC65_RS12850	Unknown	Unknown	Unknown	CC1_11760			Unknown	R05815	Porphyrin and chlorophyll metabolism	4	2	4_2
rxn05616_c0	TRANS-RXN-141.ce_c0	CGC65_RS12305	(CLORAM_RS03580 or CLORAM_RS10270)	(HMPREF1202_RS13325 or HMPREF1202_RS03655)	HMPREF1098_RS20595		DW802_RS00880		B5D32_RS01980			4	2	4_2
rxn10223_c0	isopentadecanoyl-phosphatidate cytidylyltransferase_c0	CGC65_RS16155	CLORAM_RS11730	HMPREF1202_RS10855	HMPREF1098_RS16585			ARA78_RS03880	B5D32_RS04780			4	2	4_2
rxn02596_c0	R03634_c0	(CGC65_RS01745 or CGC65_RS19745 or CGC65_RS00640)	CLORAM_RS00250	HMPREF1202_RS12630	(HMPREF1098_RS12125 or HMPREF1098_RS18165 or HMPREF1098_RS05935)			(ARA78_RS08875 or ARA78_RS09585 or ARA78_RS06935 or ARA78_RS00445 or ARA78_RS06635)	(B5D32_RS11975 or B5D32_RS13910 or B5D32_RS13945)	R03634	Galactose metabolism	4	2	4_2
rxn03075_c0	ATP:4-methyl-5-(2-hydroxyethyl)-thiazole 2-phosphotransferase_c0	CGC65_RS02310	CLORAM_RS03825		HMPREF1098_RS05125		DW802_RS07710	ARA78_RS02610	B5D32_RS10940	R04448	Thiamine metabolism	3	3	3_3
rxn01602_c0	dihydrofolate:NADP+ oxidoreductase_c0	(CGC65_RS08360 or CGC65_RS08355)	CLORAM_RS10415	(HMPREF1202_RS09340 or HMPREF1202_RS03610)	(HMPREF1098_RS00455 or HMPREF1098_RS01825)	CC1_24950		ARA78_RS02480		R02236	One carbon pool by folate|Folate biosynthesis	4	2	4_2
rxn08307_c0	CDP-diacylglycerol synthetase (n-C14:0)_c0	CGC65_RS16155	CLORAM_RS11730	HMPREF1202_RS10855	HMPREF1098_RS16585			ARA78_RS03880	B5D32_RS04780			4	2	4_2
rxn00686_c0	5,6,7,8-tetrahydrofolate:NADP+ oxidoreductase_c0	(CGC65_RS08360 or CGC65_RS08355)	CLORAM_RS10415	(HMPREF1202_RS09340 or HMPREF1202_RS03610)	(HMPREF1098_RS01825 or HMPREF1098_RS00455)	CC1_24950		ARA78_RS02480		R00939	One carbon pool by folate|Folate biosynthesis	4	2	4_2
rxn01520_c0	5,10-Methylenetetrahydrofolate:dUMP C-methyltransferase_c0	CGC65_RS08350	CLORAM_RS10410	HMPREF1202_RS03605	HMPREF1098_RS00460	CC1_24960		ARA78_RS02475		R02101	Pyrimidine metabolism|One carbon pool by folate	4	2	4_2
rxn03838_c0	R05549_c0	(CGC65_RS01745 or CGC65_RS19745 or CGC65_RS00640)	CLORAM_RS00250	HMPREF1202_RS12630	(HMPREF1098_RS05935 or HMPREF1098_RS12125 or HMPREF1098_RS18165)			(ARA78_RS08875 or ARA78_RS09585 or ARA78_RS06935 or ARA78_RS00445 or ARA78_RS06635)	(B5D32_RS13945 or B5D32_RS13910 or B5D32_RS11975)	R05549	Galactose metabolism	4	2	4_2
rxn05300_c0	TRANS-RXNBWI-115637.ce.maizeexp.THR_c0	Unknown	Unknown	Unknown	Unknown			Unknown	Unknown			4	2	4_2
rxn10254_c0	anteisoheptadecanoyl-Diacylglycerol kinase_c0	Unknown	Unknown	HMPREF1202_RS07235	(HMPREF1098_RS01280 or HMPREF1098_RS12965 or HMPREF1098_RS00450)			ARA78_RS12530	Unknown			4	2	4_2
rxn10161_c0	Octadecanoate transport via proton symport_c0	Unknown	Unknown	Unknown	Unknown		Unknown		Unknown			4	2	4_2
rxn00122_c0	ATP:FMN adenylyltransferase_c0	Unknown	Unknown	Unknown	Unknown		Unknown	Unknown		R00161	Riboflavin metabolism	4	2	4_2
rxn08299_c0	diacylglycerol kinase (n-C18:0)_c0	Unknown	Unknown	HMPREF1202_RS07235	(HMPREF1098_RS01280 or HMPREF1098_RS12965 or HMPREF1098_RS00450)			ARA78_RS12530	Unknown			4	2	4_2
rxn05299_c0	TRANS-RXNBWI-115637.ce.maizeexp.HIS_c0	Unknown	Unknown	Unknown	Unknown			Unknown	Unknown			4	2	4_2
rxn05303_c0	TRANS-RXNBWI-115637.ce.maizeexp.ARG_c0	Unknown	Unknown	Unknown	Unknown			Unknown	Unknown			4	2	4_2
rxn10832_c0	CoA transporter_c0	Unknown	Unknown		Unknown	Unknown	Unknown	Unknown				3	3	3_3
rxn10145_c0	M-diaminopimelic acid ABC transport (periplasm)_c0	Unknown	Unknown		Unknown	Unknown	Unknown	Unknown				3	3	3_3
rxn00605_c0	UDP-glucose:D-glucose-6-phosphate 1-alpha-D-glucosyltransferase_c0	Unknown		Unknown	Unknown	Unknown	Unknown	Unknown		R00836		3	3	3_3
rxn05244_c0	TRANS-RXNBWI-115637.ce.maizeexp.ILE_c0	Unknown	Unknown	Unknown	Unknown			Unknown	Unknown			4	2	4_2
rxn10253_c0	isoheptadecanoyl-Diacylglycerol kinase_c0	Unknown	Unknown	HMPREF1202_RS07235	(HMPREF1098_RS00450 or HMPREF1098_RS01280 or HMPREF1098_RS12965)			ARA78_RS12530	Unknown			4	2	4_2
rxn05625_c0	nitrite transport in via proton symport, reversible_c0		CLORAM_RS04570	HMPREF1202_RS00495	Unknown	CC1_29490	DW802_RS03780		Unknown			3	3	3_3
rxn05466_c0	TRANS-RXN-173.ce_c0		(CLORAM_RS09885 or CLORAM_RS14280)		HMPREF1098_RS25595	CC1_28920	(DW802_RS08590 or DW802_RS03015)	(ARA78_RS10615 or ARA78_RS07330)	Unknown			2	4	2_4
rxn09163_c0	Phospholipase A2 (phosphatidylglycerol, n-C18:0) (periplasm)_c0		Unknown	Unknown	Unknown	Unknown	Unknown	Unknown				3	3	3_3
rxn00262_c0	L-Aspartic acid:oxygen oxidoreductase (deaminating)_c0	CGC65_RS14430	CLORAM_RS07265		HMPREF1098_RS15780			ARA78_RS04160	B5D32_RS12095	R00357	Alanine, aspartate and glutamate metabolism	3	2	3_2
rxn09198_c0	Phosphatidylserine decarboxylase (n-C14:0)_c0	CGC65_RS06225	CLORAM_RS01900	HMPREF1202_RS07405	HMPREF1098_RS01700			ARA78_RS03310				4	1	4_1
rxn09202_c0	Phosphatidylserine decarboxylase (n-C18:0)_c0	CGC65_RS06225	CLORAM_RS01900	HMPREF1202_RS07405	HMPREF1098_RS01700			ARA78_RS03310				4	1	4_1
rxn00926_c0	Adenine aminohydrolase_c0	(CGC65_RS12980 or CGC65_RS26230 or CGC65_RS05385 or CGC65_RS19840)		(HMPREF1202_RS06530 or HMPREF1202_RS06535)	HMPREF1098_RS10555	(CC1_24650 or CC1_29600)	DW802_RS01860			R01244	Purine metabolism	3	2	3_2
rxn08809_c0	Lysophospholipase L1 (2-acylglycerophosphoethanolamine, n-C18:1) (periplasm)_c0	CGC65_RS22185		HMPREF1202_RS00830		CC1_06490	Unknown	ARA78_RS09575				2	3	2_3
rxn00340_c0	L-aspartate:ammonia ligase (AMP-forming)_c0	CGC65_RS21370	CLORAM_RS09345	HMPREF1202_RS12480	HMPREF1098_RS23385				B5D32_RS03595	R00483	Alanine, aspartate and glutamate metabolism|Cyanoamino acid metabolism|Nitrogen metabolism	4	1	4_1
rxn10237_c0	isohexadecanoyl-phosphatidylserine decarboxylase_c0	CGC65_RS06225	CLORAM_RS01900	HMPREF1202_RS07405	HMPREF1098_RS01700			ARA78_RS03310				4	1	4_1
rxn08843_c0	Lysophospholipase L2 (2-acylglycerophosphoethanolamine, n-C18:0)_c0	CGC65_RS22185		HMPREF1202_RS00830		CC1_06490		ARA78_RS09575	Unknown			2	3	2_3
rxn01484_c0	N-Acetyl-D-glucosamine-6-phosphate amidohydrolase_c0	CGC65_RS10950	(CLORAM_RS11780 or CLORAM_RS10250)	HMPREF1202_RS03640	HMPREF1098_RS27170				B5D32_RS11325	R02059	Amino sugar and nucleotide sugar metabolism	4	1	4_1
rxn09197_c0	Phosphatidylserine decarboxylase (n-C12:0)_c0	CGC65_RS06225	CLORAM_RS01900	HMPREF1202_RS07405	HMPREF1098_RS01700			ARA78_RS03310				4	1	4_1
rxn01981_c0	(5-L-Glutamyl)-L-amino-acid 5-glutamyltransferase (cyclizing)_c0	CGC65_RS08895			(HMPREF1098_RS08870 or HMPREF1098_RS23955)		DW802_RS08740	ARA78_RS04960	(B5D32_RS12450 or B5D32_RS12610)	R02743	Glutathione metabolism	2	3	2_3
rxn10236_c0	anteisopentadecanoyl-phosphatidylserine decarboxylase_c0	CGC65_RS06225	CLORAM_RS01900	HMPREF1202_RS07405	HMPREF1098_RS01700			ARA78_RS03310				4	1	4_1
rxn00173_c0	acetyl-CoA:phosphate acetyltransferase_c0	CGC65_RS15640		HMPREF1202_RS13330	(HMPREF1098_RS26610 or HMPREF1098_RS25385)			ARA78_RS02880	B5D32_RS03380	R00230	Taurine and hypotaurine metabolism|Pyruvate metabolism|Methane metabolism|Carbon fixation pathways in prokaryotes	3	2	3_2
rxn09201_c0	Phosphatidylserine decarboxylase (n-C16:1)_c0	CGC65_RS06225	CLORAM_RS01900	HMPREF1202_RS07405	HMPREF1098_RS01700			ARA78_RS03310				4	1	4_1
rxn08850_c0	Lysophospholipase L2 (2-acylglycerophosphoglycerol, n-C18:0)_c0	CGC65_RS22185		HMPREF1202_RS00830		CC1_06490		ARA78_RS09575	Unknown			2	3	2_3
rxn00670_c0	propanoyl-CoA:phosphate propanoyltransferase_c0	CGC65_RS15640		HMPREF1202_RS13330	(HMPREF1098_RS26610 or HMPREF1098_RS25385)			ARA78_RS02880	B5D32_RS03380	R00921	Propanoate metabolism	3	2	3_2
rxn10235_c0	isopentadecanoyl-phosphatidylserine decarboxylase_c0	CGC65_RS06225	CLORAM_RS01900	HMPREF1202_RS07405	HMPREF1098_RS01700			ARA78_RS03310				4	1	4_1
rxn00552_c0	D-glucosamine-6-phosphate aminohydrolase (ketol isomerizing)_c0	(CGC65_RS01490 or CGC65_RS00560)	(CLORAM_RS14465 or CLORAM_RS09000 or CLORAM_RS09775)	(HMPREF1202_RS02815 or HMPREF1202_RS01570)	(HMPREF1098_RS06005 or HMPREF1098_RS05605)				B5D32_RS11320	R00765	Amino sugar and nucleotide sugar metabolism	4	1	4_1
rxn04045_c0	sirohydrochlorin cobalt-lyase_c0	CGC65_RS10020	Unknown	Unknown	HMPREF1098_RS26410				Unknown	R05807	Porphyrin and chlorophyll metabolism	4	1	4_1
rxn09200_c0	Phosphatidylserine decarboxylase (n-C16:0)_c0	CGC65_RS06225	CLORAM_RS01900	HMPREF1202_RS07405	HMPREF1098_RS01700			ARA78_RS03310				4	1	4_1
rxn00303_c0	ATP:GTP 3'-diphosphotransferase_c0	CGC65_RS28780	(CLORAM_RS03045 or CLORAM_RS03670)	HMPREF1202_RS07275	HMPREF1098_RS08015			ARA78_RS03265		R00429	Purine metabolism	4	1	4_1
rxn01986_c0	2-deoxy-D-ribose 1-phosphate 1,5-phosphomutase_c0	CGC65_RS06585	CLORAM_RS12000		HMPREF1098_RS01655	CC1_20140			B5D32_RS03395	R02749	Pentose phosphate pathway	3	2	3_2
rxn00065_c0	ATP diphosphate-lyase (cyclizing; 3',5'-cyclic-AMP-forming)_c0	(CGC65_RS15500 or CGC65_RS15500)		(HMPREF1202_RS03420 or HMPREF1202_RS03420)		(CC1_00930 or CC1_00930)		((ARA78_RS05965 or ARA78_RS10590) or (ARA78_RS05965 or ARA78_RS10590))	(B5D32_RS09650 or B5D32_RS09650)	R00089	Purine metabolism	2	3	2_3
rxn00784_c0	2-deoxy-D-ribose-5-phosphate acetaldehyde-lyase (D-glyceraldehyde-3-phosphate-forming)_c0	(CGC65_RS02720 or CGC65_RS06590 or CGC65_RS04765)	(CLORAM_RS03730 or CLORAM_RS08755 or CLORAM_RS01415)		(HMPREF1098_RS03025 or HMPREF1098_RS04965 or HMPREF1098_RS01650)	CC1_27840			(B5D32_RS07840 or B5D32_RS09160)	R01066	Pentose phosphate pathway	3	2	3_2
rxn00559_c0	D-mannose-6-phosphate aldose-ketose-isomerase_c0	CGC65_RS20725	(CLORAM_RS02510 or CLORAM_RS06170 or CLORAM_RS14925)		HMPREF1098_RS17325			ARA78_RS06680	(B5D32_RS14700 or B5D32_RS09815)	R00772		3	2	3_2
rxn10234_c0	isotetradecanoyl-phosphatidylserine decarboxylase_c0	CGC65_RS06225	CLORAM_RS01900	HMPREF1202_RS07405	HMPREF1098_RS01700			ARA78_RS03310				4	1	4_1
rxn00858_c0	Agmatine amidinohydrolase_c0	CGC65_RS05485	CLORAM_RS02590	HMPREF1202_RS06095	HMPREF1098_RS02250				B5D32_RS12050	R01157	Arginine and proline metabolism	4	1	4_1
rxn01648_c0	Cytidine:orthophosphate alpha-D-ribosyltransferase_c0	CGC65_RS17775	CLORAM_RS05725	HMPREF1202_RS13495	HMPREF1098_RS13245				B5D32_RS05000	R02296	Pyrimidine metabolism	4	1	4_1
rxn09199_c0	Phosphatidylserine decarboxylase (n-C14:1)_c0	CGC65_RS06225	CLORAM_RS01900	HMPREF1202_RS07405	HMPREF1098_RS01700			ARA78_RS03310				4	1	4_1
rxn00338_c0	L-aspartate:oxygen oxidoreductase_c0	CGC65_RS14430	CLORAM_RS07265		HMPREF1098_RS15780			ARA78_RS04160	B5D32_RS12095	R00481	Nicotinate and nicotinamide metabolism	3	2	3_2
rxn09203_c0	Phosphatidylserine decarboxylase (n-C18:1)_c0	CGC65_RS06225	CLORAM_RS01900	HMPREF1202_RS07405	HMPREF1098_RS01700			ARA78_RS03310				4	1	4_1
rxn00778_c0	D-Ribose 1,5-phosphomutase_c0	CGC65_RS06585	CLORAM_RS12000		HMPREF1098_RS01655	CC1_20140			B5D32_RS03395	R01057	Pentose phosphate pathway|Purine metabolism	3	2	3_2
rxn01799_c0	deoxyuridine:orthophosphate 2-deoxy-D-ribosyltransferase_c0	CGC65_RS17775	CLORAM_RS05725	HMPREF1202_RS13495	HMPREF1098_RS13245				B5D32_RS05000	R02484	Pyrimidine metabolism	4	1	4_1
rxn01519_c0	dUTP nucleotidohydrolase_c0	CGC65_RS08250	CLORAM_RS02025	HMPREF1202_RS09270	HMPREF1098_RS00540	CC1_25490				R02100	Pyrimidine metabolism	4	1	4_1
rxn05514_c0	calcium transport in/out via proton antiporter_c0	Unknown			Unknown	Unknown	Unknown	Unknown				2	3	2_3
rxn10273_c0	stearoyl-UDP-glucosyltransferase (diglucosyl)_c0	Unknown	Unknown	Unknown	Unknown				Unknown			4	1	4_1
rxn03852_c0	UDP-N-acetyl-D-mannosamine:N-acetyl-beta-D-glucosaminyldiphosphoundecaprenol beta-1,4-N-acetylmannosaminyltransferase_c0	Unknown	Unknown	Unknown	Unknown				Unknown	R05566		4	1	4_1
rxn10283_c0	isoheptadecanoyl-UDP-glucosyltransferase (monoglucosyl)_c0	Unknown	Unknown	Unknown	Unknown				Unknown			4	1	4_1
rxn10274_c0	isoheptadecanoyl-UDP-glucosyltransferase (diglucosyl)_c0	Unknown	Unknown	Unknown	Unknown				Unknown			4	1	4_1
rxn05434_c0	6-methyl-trans-oct-2-enoyl-ACP:NAD+ oxidoreductase (A-specific)_c0	Unknown	Unknown	Unknown	Unknown				Unknown			4	1	4_1
rxn04052_c0	R05814_c0	Unknown	Unknown	Unknown	Unknown				Unknown	R05814	Porphyrin and chlorophyll metabolism	4	1	4_1
rxn05435_c0	8-methyl-trans-dec-2-enoyl-ACP:NAD+ oxidoreductase (A-specific)_c0	Unknown	Unknown	Unknown	Unknown				Unknown			4	1	4_1
rxn10291_c0	stearoyl-lipoteichoic acid synthesis (n=24), linked, unsubstituted_c0	Unknown	Unknown	Unknown	Unknown				Unknown			4	1	4_1
rxn12648_c0	TRANS-RXNAVI-26378.ce.brachyexp.DGTP_c0	Unknown	Unknown	Unknown	Unknown				Unknown			4	1	4_1
rxn10197_c0	TECA4S_c0	Unknown	Unknown	Unknown	Unknown				Unknown			4	1	4_1
rxn10191_c0	D-alanine-poly(phosphoribitol) ligase_c0	Unknown	Unknown	Unknown	Unknown				Unknown			4	1	4_1
rxn05551_c0	ethanolamine transport in/out via proton symport_c0	Unknown		Unknown		Unknown	Unknown		Unknown			2	3	2_3
rxn10192_c0	CDP-glycerol:poly(glycerophosphate) glycerophosphotransferase_c0	Unknown	Unknown	Unknown	Unknown				Unknown			4	1	4_1
rxn10309_c0	stearoyl-lipoteichoic acid synthesis (n=24), linked, N-acetylglucosamine substituted_c0	Unknown	Unknown	Unknown	Unknown				Unknown			4	1	4_1
rxn10195_c0	Teichoic acid (glucose substituted) export_c0	Unknown	Unknown	Unknown	Unknown				Unknown			4	1	4_1
rxn10311_c0	anteisoheptadecanoyl-lipoteichoic acid synthesis (n=24), linked, N-acetylglucosamine substituted_c0	Unknown	Unknown	Unknown	Unknown				Unknown			4	1	4_1
rxn05441_c0	9-methyl-trans-dec-2-enoyl-ACP:NAD+ oxidoreductase (A-specific)_c0	Unknown	Unknown	Unknown	Unknown				Unknown			4	1	4_1
rxn10284_c0	anteisoheptadecanoyl-UDP-glucosyltransferase (monoglucosyl)_c0	Unknown	Unknown	Unknown	Unknown				Unknown			4	1	4_1
rxn08040_c0	UDP-N-acetyl-D-glucosamine:undecaprenyl-phosphate N-acetyl-D-glucosamine phosphotransferase_c0	Unknown	Unknown	Unknown	Unknown				Unknown	R08856		4	1	4_1
rxn10282_c0	stearoyl-UDP-glucosyltransferase (monoglucosyl)_c0	Unknown	Unknown	Unknown	Unknown				Unknown			4	1	4_1
rxn10320_c0	anteisoheptadecanoyl-lipoteichoic acid synthesis (n=24), unlinked, D-alanine substituted_c0	Unknown	Unknown	Unknown	Unknown				Unknown			4	1	4_1
rxn04048_c0	cobalt-precorrin-4 methyltransferase_c0	Unknown	Unknown	Unknown	Unknown				Unknown	R05810	Porphyrin and chlorophyll metabolism	4	1	4_1
rxn05508_c0	TRANS-RXNBWI-115637.ce.maizeexp.ASN_c0	Unknown		Unknown		Unknown		Unknown	Unknown			2	3	2_3
rxn05442_c0	11-methyl-trans-dodec-2-enoyl-ACP:NAD+ oxidoreductase (A-specific)_c0	Unknown	Unknown	Unknown	Unknown				Unknown			4	1	4_1
rxn10275_c0	anteisoheptadecanoyl-UDP-glucosyltransferase (diglucosyl)_c0	Unknown	Unknown	Unknown	Unknown				Unknown			4	1	4_1
rxn04050_c0	R05812_c0	Unknown	Unknown	Unknown	Unknown				Unknown	R05812	Porphyrin and chlorophyll metabolism	4	1	4_1
rxn10319_c0	isoheptadecanoyl-lipoteichoic acid synthesis (n=24), unlinked, D-alanine substituted_c0	Unknown	Unknown	Unknown	Unknown				Unknown			4	1	4_1
rxn10300_c0	stearoyl-lipoteichoic acid synthesis (n=24), linked, glucose substituted_c0	Unknown	Unknown	Unknown	Unknown				Unknown			4	1	4_1
rxn10301_c0	isoheptadecanoyl-lipoteichoic acid synthesis (n=24), linked, glucose substituted_c0	Unknown	Unknown	Unknown	Unknown				Unknown			4	1	4_1
rxn10318_c0	stearoyl-lipoteichoic acid synthesis (n=24), unlinked, D-alanine substituted_c0	Unknown	Unknown	Unknown	Unknown				Unknown			4	1	4_1
rxn05437_c0	12-methyl-trans-tetra-dec-2-enoyl-ACP:NAD+ oxidoreductase (A-specific)_c0	Unknown	Unknown	Unknown	Unknown				Unknown			4	1	4_1
rxn07200_c0	hydrogen:NADP+ oxidoreductase_c0	Unknown	Unknown	Unknown	Unknown				Unknown	R07181		4	1	4_1
rxn04051_c0	R05813_c0	Unknown	Unknown	Unknown	Unknown				Unknown	R05813		4	1	4_1
rxn10194_c0	Teichoic acid (unsubstituted) export_c0	Unknown	Unknown	Unknown	Unknown				Unknown			4	1	4_1
rxn10302_c0	anteisoheptadecanoyl-lipoteichoic acid synthesis (n=24), linked, glucose substituted_c0	Unknown	Unknown	Unknown	Unknown				Unknown			4	1	4_1
rxn05443_c0	13-methyl-trans-tetra-dec-2-enoyl-ACP:NAD+ oxidoreductase (A-specific)_c0	Unknown	Unknown	Unknown	Unknown				Unknown			4	1	4_1
rxn10310_c0	isoheptadecanoyl-lipoteichoic acid synthesis (n=24), linked, N-acetylglucosamine substituted_c0	Unknown	Unknown	Unknown	Unknown				Unknown			4	1	4_1
rxn04046_c0	Cobalt-precorrin-2 C(20)-methyltransferase_c0	Unknown	Unknown	Unknown	Unknown				Unknown			4	1	4_1
rxn04047_c0	R05809_c0	Unknown	Unknown	Unknown	Unknown				Unknown	R05809	Porphyrin and chlorophyll metabolism	4	1	4_1
rxn10193_c0	Poly(glycerol-phosphate) alpha-glucosyltransferase_c0	Unknown	Unknown	Unknown	Unknown				Unknown			4	1	4_1
rxn10196_c0	Teichoic acid (D-alanine substituted) export_c0	Unknown	Unknown	Unknown	Unknown				Unknown			4	1	4_1
rxn00295_c0	UDP-N-acetyl-D-glucosamine 4-epimerase_c0	Unknown	Unknown		HMPREF1098_RS19525	CC1_22500			B5D32_RS07255	R00418	Amino sugar and nucleotide sugar metabolism	3	2	3_2
rxn10094_c0	S-adenosylmethione:2-demethylmenaquinone methyltransferase_c0	Unknown	Unknown	Unknown	Unknown				Unknown			4	1	4_1
rxn10293_c0	anteisoheptadecanoyl-lipoteichoic acid synthesis (n=24), linked, unsubstituted_c0	Unknown	Unknown	Unknown	Unknown				Unknown			4	1	4_1
rxn05596_c0	TRANS-RXNBWI-115525.ce.maizeexp.K+_c0	Unknown	Unknown			Unknown	Unknown	Unknown				2	3	2_3
rxn10292_c0	isoheptadecanoyl-lipoteichoic acid synthesis (n=24), linked, unsubstituted_c0	Unknown	Unknown	Unknown	Unknown				Unknown			4	1	4_1
rxn00193_c0	glutamate racemase_c0		(CLORAM_RS06535 or CLORAM_RS11385)	HMPREF1202_RS01825			DW802_RS08035	ARA78_RS13020	B5D32_RS01745	R00260	D-Glutamine and D-glutamate metabolism	2	3	2_3
rxn00650_c0	L-cysteinylglycine dipeptidase_c0		Unknown	HMPREF1202_RS14640	Unknown	Unknown			Unknown	R00899	Glutathione metabolism	3	2	3_2
rxn01334_c0	Sedoheptulose 1,7-bisphosphate D-glyceraldehyde-3-phosphate-lyase_c0		Unknown			Unknown	Unknown	Unknown	Unknown	R01829	Carbon fixation in photosynthetic organisms	1	4	1_4
rxn00124_c0	ATP:pyridoxal 5'-phosphotransferase_c0		Unknown	Unknown			Unknown	Unknown	Unknown	R00174	Vitamin B6 metabolism	2	3	2_3
rxn12666_c0	Pyridoxal transport_c0		Unknown	Unknown			Unknown	Unknown	Unknown			2	3	2_3
rxn12630_c0	Transport of N-acetylglucosamine, extracellular_c0		Unknown	Unknown		Unknown	Unknown		Unknown			2	3	2_3
rxn10542_c0	hydrogen transport via diffusion (extracellular to periplasm)_c0			Unknown		Unknown	Unknown	Unknown	Unknown			1	4	1_4
rxn01333_c0	sedoheptulose-7-phosphate:D-glyceraldehyde-3-phosphate glyceronetransferase_c0			Unknown	HMPREF1098_RS01915	Unknown	Unknown	Unknown		R01827	Pentose phosphate pathway	2	3	2_3
rxn02201_c0	2-amino-4-hydroxy-6-hydroxymethyl-7,8-dihydropteridine-diphosphate:4-aminobenzoate 2-amino-4-hydroxydihydropteridine-6-methenyltransferase_c0	CGC65_RS10775		HMPREF1202_RS08275		CC1_16500		ARA78_RS10695		R03067	Folate biosynthesis	2	2	2_2
rxn08807_c0	Lysophospholipase L1 (2-acylglycerophosphoethanolamine, n-C16:1) (periplasm)_c0	CGC65_RS22185		HMPREF1202_RS00830		CC1_06490		ARA78_RS09575				2	2	2_2
rxn08817_c0	Lysophospholipase L2 (2-acylglycerophosphotidate, n-C12:0)_c0	CGC65_RS22185		HMPREF1202_RS00830		CC1_06490		ARA78_RS09575				2	2	2_2
rxn08796_c0	Lysophospholipase L1 (2-acylglycerophosphotidate, n-C12:0) (periplasm)_c0	CGC65_RS22185		HMPREF1202_RS00830		CC1_06490		ARA78_RS09575				2	2	2_2
rxn08823_c0	Lysophospholipase L2 (2-acylglycerophosphotidate, n-C18:1)_c0	CGC65_RS22185		HMPREF1202_RS00830		CC1_06490		ARA78_RS09575				2	2	2_2
rxn08838_c0	Lysophospholipase L2 (2-acylglycerophosphoethanolamine, n-C12:0)_c0	CGC65_RS22185		HMPREF1202_RS00830		CC1_06490		ARA78_RS09575				2	2	2_2
rxn08802_c0	Lysophospholipase L1 (2-acylglycerophosphotidate, n-C18:1) (periplasm)_c0	CGC65_RS22185		HMPREF1202_RS00830		CC1_06490		ARA78_RS09575				2	2	2_2
rxn08841_c0	Lysophospholipase L2 (2-acylglycerophosphoethanolamine, n-C16:0)_c0	CGC65_RS22185		HMPREF1202_RS00830		CC1_06490		ARA78_RS09575				2	2	2_2
rxn08814_c0	Lysophospholipase L1 (2-acylglycerophosphoglycerol, n-C16:1) (periplasm)_c0	CGC65_RS22185		HMPREF1202_RS00830		CC1_06490		ARA78_RS09575				2	2	2_2
rxn08845_c0	Lysophospholipase L2 (2-acylglycerophosphoglycerol, n-C12:0)_c0	CGC65_RS22185		HMPREF1202_RS00830		CC1_06490		ARA78_RS09575				2	2	2_2
rxn08799_c0	Lysophospholipase L1 (2-acylglycerophosphotidate, n-C16:0) (periplasm)_c0	CGC65_RS22185		HMPREF1202_RS00830		CC1_06490		ARA78_RS09575				2	2	2_2
rxn00907_c0	5,10-methylenetetrahydrofolate:NADP+ oxidoreductase_c0	(CGC65_RS24080 and Unknown)			Unknown			Unknown	Unknown	R01220	One carbon pool by folate|Carbon fixation pathways in prokaryotes	2	2	2_2
rxn08822_c0	Lysophospholipase L2 (2-acylglycerophosphotidate, n-C18:0)_c0	CGC65_RS22185		HMPREF1202_RS00830		CC1_06490		ARA78_RS09575				2	2	2_2
rxn08844_c0	Lysophospholipase L2 (2-acylglycerophosphoethanolamine, n-C18:1)_c0	CGC65_RS22185		HMPREF1202_RS00830		CC1_06490		ARA78_RS09575				2	2	2_2
rxn00369_c0	GTP:cytidine 5'-phosphotransferase_c0	CGC65_RS17630	CLORAM_RS11195			CC1_16750			B5D32_RS04940	R00517	Pyrimidine metabolism	2	2	2_2
rxn00747_c0	D-glyceraldehyde-3-phosphate aldose-ketose-isomerase_c0	CGC65_RS25560			HMPREF1098_RS21270	(CC1_18650 or CC1_13220)	Unknown			R01015	Glycolysis / Gluconeogenesis|Fructose and mannose metabolism|Inositol phosphate metabolism|Carbon fixation in photosynthetic organisms	2	2	2_2
rxn05211_c0	Transport of citrate, extracellular_c0	CGC65_RS19835			(HMPREF1098_RS06115 or HMPREF1098_RS13195)			ARA78_RS04635	(B5D32_RS08935 or B5D32_RS13870)			2	2	2_2
rxn00020_c0	cellobiose glucohydrolase_c0	CGC65_RS26185	CLORAM_RS01645					ARA78_RS12550	B5D32_RS14440	R00026	Starch and sucrose metabolism	2	2	2_2
rxn08839_c0	Lysophospholipase L2 (2-acylglycerophosphoethanolamine, n-C14:0)_c0	CGC65_RS22185		HMPREF1202_RS00830		CC1_06490		ARA78_RS09575				2	2	2_2
rxn03080_c0	5-amino-6-(D-ribitylamino)uracil butanedionetransferase_c0	CGC65_RS06905			HMPREF1098_RS01435	CC1_16250		ARA78_RS10575		R04457	Riboflavin metabolism	2	2	2_2
rxn08798_c0	Lysophospholipase L1 (2-acylglycerophosphotidate, n-C14:1) (periplasm)_c0	CGC65_RS22185		HMPREF1202_RS00830		CC1_06490		ARA78_RS09575				2	2	2_2
rxn08821_c0	Lysophospholipase L2 (2-acylglycerophosphotidate, n-C16:1)_c0	CGC65_RS22185		HMPREF1202_RS00830		CC1_06490		ARA78_RS09575				2	2	2_2
rxn01169_c0	ATP:beta-D-glucose 6-phosphotransferase_c0	CGC65_RS27930			HMPREF1098_RS08645	CC1_01820		ARA78_RS00210		R01600	Glycolysis / Gluconeogenesis	2	2	2_2
rxn08804_c0	Lysophospholipase L1 (2-acylglycerophosphoethanolamine, n-C14:0) (periplasm)_c0	CGC65_RS22185		HMPREF1202_RS00830		CC1_06490		ARA78_RS09575				2	2	2_2
rxn08812_c0	Lysophospholipase L1 (2-acylglycerophosphoglycerol, n-C14:1) (periplasm)_c0	CGC65_RS22185		HMPREF1202_RS00830		CC1_06490		ARA78_RS09575				2	2	2_2
rxn08847_c0	Lysophospholipase L2 (2-acylglycerophosphoglycerol, n-C14:1)_c0	CGC65_RS22185		HMPREF1202_RS00830		CC1_06490		ARA78_RS09575				2	2	2_2
rxn08820_c0	Lysophospholipase L2 (2-acylglycerophosphotidate, n-C16:0)_c0	CGC65_RS22185		HMPREF1202_RS00830		CC1_06490		ARA78_RS09575				2	2	2_2
rxn00394_c0	L-Arginine amidinohydrolase_c0	CGC65_RS15880	CLORAM_RS13055		HMPREF1098_RS27675			ARA78_RS13720		R00551	Arginine and proline metabolism	3	1	3_1
rxn08846_c0	Lysophospholipase L2 (2-acylglycerophosphoglycerol, n-C14:0)_c0	CGC65_RS22185		HMPREF1202_RS00830		CC1_06490		ARA78_RS09575				2	2	2_2
rxn00547_c0	ATP:D-fructose 6-phosphotransferase_c0	CGC65_RS14110	CLORAM_RS01395		HMPREF1098_RS15540			ARA78_RS04665		R00760		3	1	3_1
rxn08803_c0	Lysophospholipase L1 (2-acylglycerophosphoethanolamine, n-C12:0) (periplasm)_c0	CGC65_RS22185		HMPREF1202_RS00830		CC1_06490		ARA78_RS09575				2	2	2_2
rxn00543_c0	ethanol:NAD+ oxidoreductase_c0	(CGC65_RS09770 or CGC65_RS06260 or CGC65_RS23890 or CGC65_RS00475)		HMPREF1202_RS04915	(HMPREF1098_RS03070 or HMPREF1098_RS25500)			(ARA78_RS07290 or ARA78_RS11380)		R00754	Glycolysis / Gluconeogenesis	3	1	3_1
rxn08851_c0	Lysophospholipase L2 (2-acylglycerophosphoglycerol, n-C18:1)_c0	CGC65_RS22185		HMPREF1202_RS00830		CC1_06490		ARA78_RS09575				2	2	2_2
rxn11544_c0	Hydrogenobyrinate<=>Hydrogenobyrinate a,c diamide_c0	CGC65_RS12850				CC1_11760	Unknown	Unknown				1	3	1_3
rxn08813_c0	Lysophospholipase L1 (2-acylglycerophosphoglycerol, n-C16:0) (periplasm)_c0	CGC65_RS22185		HMPREF1202_RS00830		CC1_06490		ARA78_RS09575				2	2	2_2
rxn02200_c0	2-amino-4-hydroxy-6-hydroxymethyl-7,8-dihydropteridine:4-aminobenzoate 2-amino-4-hydroxydihydropteridine-6-methenyltransferase_c0	CGC65_RS10775		HMPREF1202_RS08275		CC1_16500		ARA78_RS10695		R03066	Folate biosynthesis	2	2	2_2
rxn00702_c0	CTP:alpha-D-glucose-1-phosphate cytidylyltransferase_c0	CGC65_RS03700			HMPREF1098_RS03970		DW802_RS01220		B5D32_RS09365	R00956	Starch and sucrose metabolism|Amino sugar and nucleotide sugar metabolism	2	2	2_2
rxn00365_c0	ATP:cytidine 5'-phosphotransferase_c0	CGC65_RS17630	CLORAM_RS11195			CC1_16750			B5D32_RS04940	R00513	Pyrimidine metabolism	2	2	2_2
rxn00368_c0	UTP:cytidine 5'-phosphotransferase_c0	CGC65_RS17630	CLORAM_RS11195			CC1_16750			B5D32_RS04940	R00516	Pyrimidine metabolism	2	2	2_2
rxn08848_c0	Lysophospholipase L2 (2-acylglycerophosphoglycerol, n-C16:0)_c0	CGC65_RS22185		HMPREF1202_RS00830		CC1_06490		ARA78_RS09575				2	2	2_2
rxn08840_c0	Lysophospholipase L2 (2-acylglycerophosphoethanolamine, n-C14:1)_c0	CGC65_RS22185		HMPREF1202_RS00830		CC1_06490		ARA78_RS09575				2	2	2_2
rxn08806_c0	Lysophospholipase L1 (2-acylglycerophosphoethanolamine, n-C16:0) (periplasm)_c0	CGC65_RS22185		HMPREF1202_RS00830		CC1_06490		ARA78_RS09575				2	2	2_2
rxn00222_c0	cellobiose glucohydrolase_c0	CGC65_RS26185	CLORAM_RS01645					ARA78_RS12550	B5D32_RS14440	R00306	Starch and sucrose metabolism	2	2	2_2
rxn08810_c0	Lysophospholipase L1 (2-acylglycerophosphoglycerol, n-C12:0) (periplasm)_c0	CGC65_RS22185		HMPREF1202_RS00830		CC1_06490		ARA78_RS09575				2	2	2_2
rxn08818_c0	Lysophospholipase L2 (2-acylglycerophosphotidate, n-C14:0)_c0	CGC65_RS22185		HMPREF1202_RS00830		CC1_06490		ARA78_RS09575				2	2	2_2
rxn09978_c0	beta-glucosidase (methyl-alpha-D-glucoside)_c0	CGC65_RS26185	CLORAM_RS01645					ARA78_RS12550	B5D32_RS14440			2	2	2_2
rxn00713_c0	GTP:uridine 5'-phosphotransferase_c0	CGC65_RS17630	CLORAM_RS11195			CC1_16750			B5D32_RS04940	R00968	Pyrimidine metabolism	2	2	2_2
rxn00980_c0	2-Phosphoglycolate phosphohydrolase_c0	(CGC65_RS10860 or CGC65_RS06005)	CLORAM_RS13020		HMPREF1098_RS27080				B5D32_RS09740	R01334	Glyoxylate and dicarboxylate metabolism	3	1	3_1
rxn01626_c0	5,6-Dihydrouracil amidohydrolase_c0	(CGC65_RS20565 or CGC65_RS19630 or CGC65_RS18555)			(HMPREF1098_RS18215 or HMPREF1098_RS22230 or HMPREF1098_RS17520)	CC1_12420	DW802_RS02675			R02269	Pyrimidine metabolism|beta-Alanine metabolism|Pantothenate and CoA biosynthesis	2	2	2_2
rxn00216_c0	ATP:D-glucose 6-phosphotransferase_c0	CGC65_RS27930			HMPREF1098_RS08645	CC1_01820		ARA78_RS00210		R00299	Streptomycin biosynthesis|Butirosin and neomycin biosynthesis	2	2	2_2
rxn08808_c0	Lysophospholipase L1 (2-acylglycerophosphoethanolamine, n-C18:0) (periplasm)_c0	CGC65_RS22185		HMPREF1202_RS00830		CC1_06490		ARA78_RS09575				2	2	2_2
rxn08805_c0	Lysophospholipase L1 (2-acylglycerophosphoethanolamine, n-C14:1) (periplasm)_c0	CGC65_RS22185		HMPREF1202_RS00830		CC1_06490		ARA78_RS09575				2	2	2_2
rxn00763_c0	Glycerol:NAD+ oxidoreductase_c0	(CGC65_RS09770 or CGC65_RS23890 or CGC65_RS00475 or CGC65_RS06260)		HMPREF1202_RS04915	(HMPREF1098_RS03070 or HMPREF1098_RS25500)			(ARA78_RS07290 or ARA78_RS11380)		R01036	Glycerolipid metabolism	3	1	3_1
rxn08811_c0	Lysophospholipase L1 (2-acylglycerophosphoglycerol, n-C14:0) (periplasm)_c0	CGC65_RS22185		HMPREF1202_RS00830		CC1_06490		ARA78_RS09575				2	2	2_2
rxn02928_c0	2,3,4,5-Tetrahydrodipicolinate:NAD+ oxidoreductase_c0	CGC65_RS17855	CLORAM_RS05435		HMPREF1098_RS13165	CC1_33690				R04198	Lysine biosynthesis	3	1	3_1
rxn08819_c0	Lysophospholipase L2 (2-acylglycerophosphotidate, n-C14:1)_c0	CGC65_RS22185		HMPREF1202_RS00830		CC1_06490		ARA78_RS09575				2	2	2_2
rxn09979_c0	beta-glucosidase_c0	CGC65_RS26185	CLORAM_RS01645					ARA78_RS12550	B5D32_RS14440			2	2	2_2
rxn00114_c0	ATP:carbamate phosphotransferase_c0	(CGC65_RS06960 or CGC65_RS20615 or CGC65_RS17060)		HMPREF1202_RS06715	(HMPREF1098_RS17470 or HMPREF1098_RS01380)	CC1_06260				R00150	Purine metabolism|Arginine and proline metabolism|Nitrogen metabolism	3	1	3_1
rxn00709_c0	ATP:uridine 5'-phosphotransferase_c0	CGC65_RS17630	CLORAM_RS11195			CC1_16750			B5D32_RS04940	R00964	Pyrimidine metabolism	2	2	2_2
rxn03885_c0	D-mannonate hydro-lyase_c0	(CGC65_RS21225 or CGC65_RS04110 or CGC65_RS28120)	CLORAM_RS14860		(HMPREF1098_RS23500 or HMPREF1098_RS08480)				B5D32_RS09600	R05606	Pentose and glucuronate interconversions	3	1	3_1
rxn08842_c0	Lysophospholipase L2 (2-acylglycerophosphoethanolamine, n-C16:1)_c0	CGC65_RS22185		HMPREF1202_RS00830		CC1_06490		ARA78_RS09575				2	2	2_2
rxn08800_c0	Lysophospholipase L1 (2-acylglycerophosphotidate, n-C16:1) (periplasm)_c0	CGC65_RS22185		HMPREF1202_RS00830		CC1_06490		ARA78_RS09575				2	2	2_2
rxn02190_c0	5,6-Dihydrothymine amidohydrolase_c0	(CGC65_RS19630 or CGC65_RS18555 or CGC65_RS20565)			(HMPREF1098_RS22230 or HMPREF1098_RS18215 or HMPREF1098_RS17520)	CC1_12420	DW802_RS02675			R03055	Pyrimidine metabolism	2	2	2_2
rxn08816_c0	Lysophospholipase L1 (2-acylglycerophosphoglycerol, n-C18:1) (periplasm)_c0	CGC65_RS22185		HMPREF1202_RS00830		CC1_06490		ARA78_RS09575				2	2	2_2
rxn08797_c0	Lysophospholipase L1 (2-acylglycerophosphotidate, n-C14:0) (periplasm)_c0	CGC65_RS22185		HMPREF1202_RS00830		CC1_06490		ARA78_RS09575				2	2	2_2
rxn02929_c0	2,3,4,5-Tetrahydrodipicolinate:NADP+ oxidoreductase_c0	CGC65_RS17855	CLORAM_RS05435		HMPREF1098_RS13165	CC1_33690				R04199	Lysine biosynthesis	3	1	3_1
rxn00715_c0	ITP:uridine 5'-phosphotransferase_c0	CGC65_RS17630	CLORAM_RS11195			CC1_16750			B5D32_RS04940	R00970	Pyrimidine metabolism	2	2	2_2
rxn08849_c0	Lysophospholipase L2 (2-acylglycerophosphoglycerol, n-C16:1)_c0	CGC65_RS22185		HMPREF1202_RS00830		CC1_06490		ARA78_RS09575				2	2	2_2
rxn01236_c0	ATP:butanoate 1-phosphotransferase_c0	(CGC65_RS18950 or CGC65_RS22805 or CGC65_RS05645)			HMPREF1098_RS26605			ARA78_RS01885	B5D32_RS00905	R01688	Butanoate metabolism	2	2	2_2
rxn05391_c0	7-methyl-trans-oct-2-enoyl-ACP:NADP+ oxidoreductase (A-specific)_c0	Unknown				Unknown	Unknown	Unknown				1	3	1_3
rxn00849_c0	D-Alanine:2-oxoglutarate aminotransferase_c0	Unknown		Unknown	Unknown				Unknown	R01148	D-Alanine metabolism	3	1	3_1
rxn01870_c0	D-Fructose 1-phosphate D-glyceraldehyde-3-phosphate-lyase_c0	Unknown		Unknown	Unknown			Unknown		R02568	Fructose and mannose metabolism	3	1	3_1
rxn05198_c0	Transport of cytidine, extracellular_c0	Unknown	Unknown			Unknown			Unknown			2	2	2_2
rxn10060_c0	NAD kinase (dTTP)_c0		CLORAM_RS12575			Unknown	Unknown	Unknown				1	3	1_3
rxn00029_c0	5-aminolevulinate hydro-lyase (adding 5-aminolevulinate and cyclizing; porphobilinogen-forming)_c0		CLORAM_RS02375			CC1_32800	DW802_RS03135	ARA78_RS06860		R00036	Porphyrin and chlorophyll metabolism	1	3	1_3
rxn01518_c0	ATP:deoxyuridine 5'-phosphotransferase_c0		CLORAM_RS01775	Unknown	Unknown				B5D32_RS06320	R02099	Pyrimidine metabolism	3	1	3_1
rxn05746_c0	Maltodextrin glucosidase (maltotriose)_c0		Unknown		HMPREF1098_RS05945	Unknown		Unknown				2	2	2_2
rxn05440_c0	7-methyl-trans-oct-2-enoyl-ACP:NAD+ oxidoreductase (A-specific)_c0		Unknown	Unknown	Unknown				Unknown			3	1	3_1
rxn09456_c0	R08163_c0		Unknown				Unknown	Unknown	Unknown		Fatty acid biosynthesis	1	3	1_3
rxn05298_c0	Na+/glutamate symport_c0			HMPREF1202_RS13470			DW802_RS02570	ARA78_RS12345	B5D32_RS08740			1	3	1_3
rxn00161_c0	(S)-Malate:NADP+ oxidoreductase(oxaloacetate-decarboxylating)_c0			HMPREF1202_RS08775	HMPREF1098_RS20815			ARA78_RS05420	B5D32_RS05860	R00216	Pyruvate metabolism|Carbon fixation in photosynthetic organisms	2	2	2_2
rxn00367_c0	CTP diphosphohydrolase (diphosphate-forming)_c0			Unknown	Unknown		Unknown	Unknown		R00515	Pyrimidine metabolism	2	2	2_2
rxn04082_c0	L-ribulose-5-phosphate 4-epimerase_c0	(CGC65_RS13170 or CGC65_RS03750 or CGC65_RS20020)			HMPREF1098_RS18000				(B5D32_RS08260 or B5D32_RS11910)	R05850	Pentose and glucuronate interconversions|Ascorbate and aldarate metabolism	2	1	2_1
rxn01322_c0	N-Acetylneuraminate pyruvate-lyase (N-acetyl-D-mannosamine-forming)_c0	(CGC65_RS04275 or CGC65_RS03385)			(HMPREF1098_RS04285 or HMPREF1098_RS03395)				B5D32_RS09345	R01811	Amino sugar and nucleotide sugar metabolism	2	1	2_1
rxn03951_c0	NAD-dependent threonine 4-phosphate dehydrogenase_c0	CGC65_RS05305			HMPREF1098_RS02470	CC1_03890				R05681	Vitamin B6 metabolism	2	1	2_1
rxn01292_c0	L-Arabinose aldose-ketose-isomerase_c0	CGC65_RS20030			HMPREF1098_RS17990	CC1_27640				R01761	Pentose and glucuronate interconversions	2	1	2_1
rxn00758_c0	sn-Glycero-3-phosphocholine glycerophosphohydrolase_c0	CGC65_RS28775			HMPREF1098_RS08020	(CC1_19910 or CC1_05870)				R01030	Glycerophospholipid metabolism	2	1	2_1
rxn02161_c0	ATP:L-rhamnulose 1-phosphotransferase_c0	(CGC65_RS28260 or CGC65_RS18350 or CGC65_RS19635 or CGC65_RS28025 or CGC65_RS09390)			(HMPREF1098_RS12730 or HMPREF1098_RS08550 or HMPREF1098_RS18530)				(B5D32_RS11475 or B5D32_RS08720)	R03014	Fructose and mannose metabolism	2	1	2_1
rxn01912_c0	3-Dehydro-L-gulonate:NADP+ 2-oxidoreductase_c0	(CGC65_RS17830 or CGC65_RS28115)			(HMPREF1098_RS13190 or HMPREF1098_RS08485)				B5D32_RS13880	R02639	Pentose and glucuronate interconversions|Ascorbate and aldarate metabolism	2	1	2_1
rxn01390_c0	ATP:L-xylulose 1-phosphotransferase_c0	(CGC65_RS18350 or CGC65_RS28260 or CGC65_RS28025 or CGC65_RS09390 or CGC65_RS19635)			(HMPREF1098_RS18530 or HMPREF1098_RS08550 or HMPREF1098_RS12730)				(B5D32_RS08720 or B5D32_RS11475)	R01902	Pentose and glucuronate interconversions	2	1	2_1
rxn02263_c0	L-fucose aldose-ketose-isomerase_c0	(CGC65_RS19805 or CGC65_RS12650 or CGC65_RS09385)			HMPREF1098_RS18525				B5D32_RS11470	R03163	Fructose and mannose metabolism	2	1	2_1
rxn05209_c0	TRANS-RXNBWI-115525.ce.maizeexp.NA+_c0	((CGC65_RS17670 or CGC65_RS10095) or ((CGC65_RS17670 or CGC65_RS10095) and (CGC65_RS12700 or CGC65_RS05060 or CGC65_RS05650)))			HMPREF1098_RS26060	(CC1_32210 or (CC1_32210 and Unknown))						2	1	2_1
rxn01911_c0	3-Dehydro-L-gulonate:NAD+ 2-oxidoreductase_c0	(CGC65_RS28115 or CGC65_RS17830)			(HMPREF1098_RS08485 or HMPREF1098_RS13190)				B5D32_RS13880	R02637	Pentose and glucuronate interconversions|Ascorbate and aldarate metabolism	2	1	2_1
rxn01621_c0	L-Rhamnulose-1-phosphate lactaldehyde-lyase_c0	CGC65_RS18335			HMPREF1098_RS12745				B5D32_RS08730	R02263	Fructose and mannose metabolism	2	1	2_1
rxn09135_c0	Phospholipase A1 (phosphatidylethanolamine, n-C18:0) (periplasm)_c0	Unknown		Unknown					Unknown			2	1	2_1
rxn05205_c0	Transport of deoxycytidine, extracellular_c0	Unknown		Unknown					Unknown			2	1	2_1
rxn05144_c0	Pyridoxal 5-phosphate synthase_c0	Unknown			Unknown	Unknown						2	1	2_1
rxn00077_c0	ATP:NAD+ 2'-phosphotransferase_c0	Unknown	CLORAM_RS12575						Unknown	R00104	Nicotinate and nicotinamide metabolism	2	1	2_1
rxn10231_c0	isohexadecanoyl-CDPdiacylglycerol-serine O-phosphatidyltransferase_c0		CLORAM_RS01905		HMPREF1098_RS01695			ARA78_RS03315				2	1	2_1
rxn04996_c0	dimethyallyl diphosphate:NADP+ oxidoreductase_c0		CLORAM_RS05655	HMPREF1202_RS10170					B5D32_RS07825	R07219	Terpenoid backbone biosynthesis	2	1	2_1
rxn10228_c0	isotetradecanoyl-CDPdiacylglycerol-serine O-phosphatidyltransferase_c0		CLORAM_RS01905		HMPREF1098_RS01695			ARA78_RS03315				2	1	2_1
rxn00001_c0	diphosphate phosphohydrolase_c0		(CLORAM_RS07365 or CLORAM_RS08720)	HMPREF1202_RS08685				ARA78_RS02455		R00004		2	1	2_1
rxn09206_c0	Phosphatidylserine syntase (n-C14:0)_c0		CLORAM_RS01905		HMPREF1098_RS01695			ARA78_RS03315				2	1	2_1
rxn09209_c0	Phosphatidylserine syntase (n-C16:1)_c0		CLORAM_RS01905		HMPREF1098_RS01695			ARA78_RS03315				2	1	2_1
rxn03482_c0	Salicin 6-phosphate glucohydrolase_c0		(CLORAM_RS09055 or CLORAM_RS04095 or CLORAM_RS05035 or CLORAM_RS14185 or CLORAM_RS08225 or CLORAM_RS03745 or CLORAM_RS08275 or CLORAM_RS13410 or CLORAM_RS04270 or CLORAM_RS01825 or CLORAM_RS06015 or CLORAM_RS01845 or CLORAM_RS14870 or CLORAM_RS01915 or CLORAM_RS00745 or CLORAM_RS08170 or CLORAM_RS04940 or CLORAM_RS01755 or CLORAM_RS06005 or CLORAM_RS09005)		HMPREF1098_RS00355				(B5D32_RS13715 or B5D32_RS13725)	R05134	Glycolysis / Gluconeogenesis	2	1	2_1
rxn10481_c0	Copper transport via ABC system_c0		CLORAM_RS11340	HMPREF1202_RS02450					B5D32_RS07010			2	1	2_1
rxn10230_c0	anteisopentadecanoyl-CDPdiacylglycerol-serine O-phosphatidyltransferase_c0		CLORAM_RS01905		HMPREF1098_RS01695			ARA78_RS03315				2	1	2_1
rxn09210_c0	Phosphatidylserine syntase (n-C18:0)_c0		CLORAM_RS01905		HMPREF1098_RS01695			ARA78_RS03315				2	1	2_1
rxn01000_c0	prephenate hydro-lyase (decarboxylating; phenylpyruvate-forming)_c0		CLORAM_RS10520	HMPREF1202_RS12335				ARA78_RS10705		R01373	Phenylalanine, tyrosine and tryptophan biosynthesis	2	1	2_1
rxn09205_c0	Phosphatidylserine syntase (n-C12:0)_c0		CLORAM_RS01905		HMPREF1098_RS01695			ARA78_RS03315				2	1	2_1
rxn08352_c0	R08210_c0		CLORAM_RS05655	HMPREF1202_RS10170					B5D32_RS07825	R08210	Terpenoid backbone biosynthesis	2	1	2_1
rxn03481_c0	Arbutin 6-phosphate glucohydrolase_c0		(CLORAM_RS06015 or CLORAM_RS01825 or CLORAM_RS14870 or CLORAM_RS01845 or CLORAM_RS03745 or CLORAM_RS08275 or CLORAM_RS05035 or CLORAM_RS08225 or CLORAM_RS14185 or CLORAM_RS04095 or CLORAM_RS09055 or CLORAM_RS04270 or CLORAM_RS13410 or CLORAM_RS09005 or CLORAM_RS06005 or CLORAM_RS04940 or CLORAM_RS08170 or CLORAM_RS01915 or CLORAM_RS00745 or CLORAM_RS01755)		HMPREF1098_RS00355				(B5D32_RS13715 or B5D32_RS13725)	R05133	Glycolysis / Gluconeogenesis	2	1	2_1
rxn08756_c0	isopentenyl-diphosphate:NAD+ oxidoreductase_c0		CLORAM_RS05655	HMPREF1202_RS10170					B5D32_RS07825	R08209	Terpenoid backbone biosynthesis	2	1	2_1
rxn08025_c0	Arbutin 6-phosphate glucohydrolase_c0		(CLORAM_RS09005 or CLORAM_RS06005 or CLORAM_RS01755 or CLORAM_RS08170 or CLORAM_RS04940 or CLORAM_RS01915 or CLORAM_RS00745 or CLORAM_RS01845 or CLORAM_RS14870 or CLORAM_RS06015 or CLORAM_RS01825 or CLORAM_RS13410 or CLORAM_RS04270 or CLORAM_RS08225 or CLORAM_RS05035 or CLORAM_RS14185 or CLORAM_RS08275 or CLORAM_RS03745 or CLORAM_RS09055 or CLORAM_RS04095)		HMPREF1098_RS00355				(B5D32_RS13715 or B5D32_RS13725)			2	1	2_1
rxn09992_c0	6-phospho-beta-glucosidase_c0		(CLORAM_RS01755 or CLORAM_RS08170 or CLORAM_RS04940 or CLORAM_RS00745 or CLORAM_RS01915 or CLORAM_RS09005 or CLORAM_RS06005 or CLORAM_RS13410 or CLORAM_RS04270 or CLORAM_RS14185 or CLORAM_RS05035 or CLORAM_RS08225 or CLORAM_RS03745 or CLORAM_RS08275 or CLORAM_RS09055 or CLORAM_RS04095 or CLORAM_RS01845 or CLORAM_RS14870 or CLORAM_RS06015 or CLORAM_RS01825)		HMPREF1098_RS00355				(B5D32_RS13715 or B5D32_RS13725)			2	1	2_1
rxn05528_c0	Copper-transporting ATPase_c0		CLORAM_RS11340	HMPREF1202_RS02450					B5D32_RS07010			2	1	2_1
rxn05559_c0	formate transport in via proton symport_c0		CLORAM_RS04570	HMPREF1202_RS00495			DW802_RS03780					2	1	2_1
rxn10229_c0	isopentadecanoyl-CDPdiacylglycerol-serine O-phosphatidyltransferase_c0		CLORAM_RS01905		HMPREF1098_RS01695			ARA78_RS03315				2	1	2_1
rxn09211_c0	Phosphatidylserine syntase (n-C18:1)_c0		CLORAM_RS01905		HMPREF1098_RS01695			ARA78_RS03315				2	1	2_1
rxn04113_c0	isopentenyl-diphosphate:NAD(P)+ oxidoreductase_c0		CLORAM_RS05655	HMPREF1202_RS10170					B5D32_RS07825	R05884	Terpenoid backbone biosynthesis	2	1	2_1
rxn00608_c0	6-phospho-beta-D-glucosyl-(1->4)-D-glucose 6-phosphoglucohydrolase_c0		(CLORAM_RS06015 or CLORAM_RS01825 or CLORAM_RS01845 or CLORAM_RS14870 or CLORAM_RS05035 or CLORAM_RS14185 or CLORAM_RS08225 or CLORAM_RS03745 or CLORAM_RS08275 or CLORAM_RS09055 or CLORAM_RS04095 or CLORAM_RS04270 or CLORAM_RS13410 or CLORAM_RS09005 or CLORAM_RS06005 or CLORAM_RS08170 or CLORAM_RS04940 or CLORAM_RS00745 or CLORAM_RS01915 or CLORAM_RS01755)		HMPREF1098_RS00355				(B5D32_RS13725 or B5D32_RS13715)	R00839		2	1	2_1
rxn01662_c0	N6-(L-1,3-Dicarboxypropyl)-L-lysine:NAD+ oxidoreductase_c0		CLORAM_RS02585	HMPREF1202_RS06100					B5D32_RS12055	R02313	Lysine degradation	2	1	2_1
rxn09207_c0	Phosphatidylserine syntase (n-C14:1)_c0		CLORAM_RS01905		HMPREF1098_RS01695			ARA78_RS03315				2	1	2_1
rxn06591_c0	L-glutamate-semialdehyde: NADP+ oxidoreductase(L-glutamyl-tRNA(Glu)-forming)_c0		CLORAM_RS02390			CC1_32770	DW802_RS03115			R04109	Porphyrin and chlorophyll metabolism	1	2	1_2
rxn09208_c0	Phosphatidylserine syntase (n-C16:0)_c0		CLORAM_RS01905		HMPREF1098_RS01695			ARA78_RS03315				2	1	2_1
rxn08942_c0	Maltodextrin phosphorylase (maltohexaose)_c0		Unknown			Unknown		Unknown				1	2	1_2
rxn08126_c0	Amylomaltase (maltotriose)_c0		Unknown			Unknown		Unknown				1	2	1_2
rxn08941_c0	Maltodextrin phosphorylase (maltopentaose)_c0		Unknown			Unknown		Unknown				1	2	1_2
rxn05217_c0	TRANS-RXNBWI-115637.ce.maizeexp.L-ASPARTATE_c0		Unknown		Unknown			Unknown				2	1	2_1
rxn00350_c0	glutathione gamma-glutamylaminopeptidase_c0		Unknown		Unknown	Unknown				R00494	Glutathione metabolism	2	1	2_1
rxn00703_c0	alpha-D-Glucose-1-phosphate:alpha-D-glucose-1-phosphate 4-alpha-D-glucosyltransferase (dephosphorylating)_c0		Unknown			Unknown		Unknown		R00957		1	2	1_2
rxn10174_c0	maltohexaose transport via ABC system (periplasm)_c0		Unknown			Unknown		Unknown				1	2	1_2
rxn05582_c0	TRANS-RXNBWI-115637.ce.maizeexp.GLY_c0		Unknown		Unknown	CC1_04140						2	1	2_1
rxn05687_c0	Transport of putrescine, extracellular_c0		Unknown		Unknown				Unknown			2	1	2_1
rxn08296_c0	diacylglycerol kinase (n-C14:1)_c0			HMPREF1202_RS07235	(HMPREF1098_RS00450 or HMPREF1098_RS12965 or HMPREF1098_RS01280)			ARA78_RS12530				2	1	2_1
rxn10256_c0	isopentadecanoyl-Diacylglycerol kinase_c0			HMPREF1202_RS07235	(HMPREF1098_RS00450 or HMPREF1098_RS01280 or HMPREF1098_RS12965)			ARA78_RS12530				2	1	2_1
rxn08300_c0	diacylglycerol kinase (n-C18:1)_c0			HMPREF1202_RS07235	(HMPREF1098_RS01280 or HMPREF1098_RS12965 or HMPREF1098_RS00450)			ARA78_RS12530				2	1	2_1
rxn08297_c0	diacylglycerol kinase (n-C16:0)_c0			HMPREF1202_RS07235	(HMPREF1098_RS12965 or HMPREF1098_RS01280 or HMPREF1098_RS00450)			ARA78_RS12530				2	1	2_1
rxn10258_c0	isohexadecanoyl-Diacylglycerol kinase_c0			HMPREF1202_RS07235	(HMPREF1098_RS00450 or HMPREF1098_RS01280 or HMPREF1098_RS12965)			ARA78_RS12530				2	1	2_1
rxn10257_c0	anteisopentadecanoyl-Diacylglycerol kinase_c0			HMPREF1202_RS07235	(HMPREF1098_RS01280 or HMPREF1098_RS12965 or HMPREF1098_RS00450)			ARA78_RS12530				2	1	2_1
rxn12642_c0	RXN0-6978.c_c0			HMPREF1202_RS14640		Unknown	Unknown					1	2	1_2
rxn12635_c0	RXN0-6974.c_c0			HMPREF1202_RS14640	Unknown			Unknown				2	1	2_1
rxn08294_c0	diacylglycerol kinase (n-C12:0)_c0			HMPREF1202_RS07235	(HMPREF1098_RS00450 or HMPREF1098_RS12965 or HMPREF1098_RS01280)			ARA78_RS12530				2	1	2_1
rxn12636_c0	methionyl aminopeptidase_c0			HMPREF1202_RS14640		Unknown	Unknown					1	2	1_2
rxn10255_c0	isotetradecanoyl-Diacylglycerol kinase_c0			HMPREF1202_RS07235	(HMPREF1098_RS00450 or HMPREF1098_RS01280 or HMPREF1098_RS12965)			ARA78_RS12530				2	1	2_1
rxn08295_c0	diacylglycerol kinase (n-C14:0)_c0			HMPREF1202_RS07235	(HMPREF1098_RS01280 or HMPREF1098_RS12965 or HMPREF1098_RS00450)			ARA78_RS12530				2	1	2_1
rxn08298_c0	diacylglycerol kinase (n-C16:1)_c0			HMPREF1202_RS07235	(HMPREF1098_RS12965 or HMPREF1098_RS01280 or HMPREF1098_RS00450)			ARA78_RS12530				2	1	2_1
rxn09989_c0	Maltodextrin glucosidase (dextrin)_c0			Unknown	HMPREF1098_RS05945	Unknown						2	1	2_1
rxn09674_c0	TRANS-RXN-58.cp_c0			Unknown				Unknown	Unknown			1	2	1_2
rxn05486_c0	N-acetyl-D-mannosamine proton symport_c0			Unknown				Unknown	Unknown			1	2	1_2
rxn01452_c0	(S)-3-Hydroxybutanoyl-CoA:NADP+ oxidoreductase_c0				HMPREF1098_RS06600			ARA78_RS02525	B5D32_RS00880	R01976	Benzoate degradation|Butanoate metabolism	1	2	1_2
rxn00214_c0	UDP-glucose 4-epimerase_c0				HMPREF1098_RS19525	CC1_22500			B5D32_RS07255	R00291	Galactose metabolism|Amino sugar and nucleotide sugar metabolism	1	2	1_2
rxn05938_c0	pyruvate ferredoxin oxidoreductase_c0				Unknown		Unknown	Unknown				1	2	1_2
rxn00717_c0	Cytosine aminohydrolase_c0	CGC65_RS11190						ARA78_RS13110		R00974	Pyrimidine metabolism	1	1	1_1
rxn01025_c0	5-Methylcytosine aminohydrolase_c0	CGC65_RS11190						ARA78_RS13110		R01411	Pyrimidine metabolism	1	1	1_1
rxn05602_c0	L-lactate reversible transport via proton symport_c0	CGC65_RS17055				CC1_25150						1	1	1_1
rxn10806_c0	cytochrome oxidase bd (menaquinol-8: 2 protons) (periplasm)_c0	CGC65_RS29770						Unknown				1	1	1_1
rxn01406_c0	S-adenosylmethioninamine:putrescine 3-aminopropyltransferase_c0	CGC65_RS06040				CC1_03130				R01920	Cysteine and methionine metabolism|Arginine and proline metabolism|Glutathione metabolism	1	1	1_1
rxn09142_c0	Phospholipase A1 (phosphatidylglycerol, n-C18:0) (periplasm)_c0	Unknown							Unknown			1	1	1_1
rxn05237_c0	ATP phosphohydrolase (polar-amino-acid-importing)_c0	Unknown					Unknown					1	1	1_1
rxn00892_c0	ATP:N-acetyl-D-glucosamine 6-phosphotransferase_c0	Unknown							Unknown	R01201	Amino sugar and nucleotide sugar metabolism	1	1	1_1
rxn00973_c0	citrate hydroxymutase_c0		(Unknown and Unknown and CLORAM_RS14220 and Unknown and Unknown)				(Unknown and Unknown and Unknown and Unknown and DW802_RS04240)			R01324		1	1	1_1
rxn00213_c0	UTP:alpha-D-glucose-1-phosphate uridylyltransferase_c0		CLORAM_RS10755				DW802_RS06280			R00289	Pentose and glucuronate interconversions|Galactose metabolism|Starch and sucrose metabolism|Amino sugar and nucleotide sugar metabolism	1	1	1_1
rxn00102_c0	carbonate hydro-lyase (carbon-dioxide-forming)_c0		CLORAM_RS07255			CC1_06330				R00132	Nitrogen metabolism	1	1	1_1
rxn01143_c0	ATP:thymidine 5'-phosphotransferase_c0		CLORAM_RS01775						B5D32_RS06320	R01567	Pyrimidine metabolism	1	1	1_1
rxn00355_c0	UTP:alpha-D-galactose-1-phosphate uridylyltransferase_c0		CLORAM_RS00330						B5D32_RS10555	R00502	Galactose metabolism|Amino sugar and nucleotide sugar metabolism	1	1	1_1
rxn01388_c0	isocitrate hydro-lyase (cis-aconitate-forming)_c0		(CLORAM_RS14220 and Unknown)				(Unknown and DW802_RS04240)			R01900	Citrate cycle (TCA cycle)|Glyoxylate and dicarboxylate metabolism|Carbon fixation pathways in prokaryotes	1	1	1_1
rxn00974_c0	citrate hydro-lyase (cis-aconitate-forming)_c0		(CLORAM_RS14220 and Unknown)				(Unknown and DW802_RS04240)			R01325	Citrate cycle (TCA cycle)|Glyoxylate and dicarboxylate metabolism|Carbon fixation pathways in prokaryotes	1	1	1_1
rxn00322_c0	L-lysine carboxy-lyase (cadaverine-forming)_c0			HMPREF1202_RS06085		CC1_03120				R00462	Lysine degradation|Tropane, piperidine and pyridine alkaloid biosynthesis	1	1	1_1
rxn12637_c0	RXN0-6987.c_c0			HMPREF1202_RS14640			Unknown					1	1	1_1
rxn02320_c0	5-Amino-2-oxopentanoate:2-oxoglutarate aminotransferase_c0			(Unknown and HMPREF1202_RS13030)		(CC1_31990 and Unknown)				R03243	Histidine metabolism	1	1	1_1
rxn10209_c0	anteisopentadecanoyl-glycerol-3-phosphate O-acyltransferase_c0			HMPREF1202_RS03405					B5D32_RS03140			1	1	1_1
rxn12846_c0	Gly-Phe aminopeptidase_c0			HMPREF1202_RS14640			Unknown					1	1	1_1
rxn08551_c0	glycerol-3-phosphate acyltransferase (C18:0)_c0			HMPREF1202_RS03405					B5D32_RS03140			1	1	1_1
rxn12847_c0	Gly-Try aminopeptidase_c0			HMPREF1202_RS14640			Unknown					1	1	1_1
rxn10208_c0	isopentadecanoyl-glycerol-3-phosphate O-acyltransferase_c0			HMPREF1202_RS03405					B5D32_RS03140			1	1	1_1
rxn10204_c0	acyl-CoA:sn-glycerol-3-phosphate 1-O-acyltransferase_c0			HMPREF1202_RS03405					B5D32_RS03140			1	1	1_1
rxn03175_c0	N-(5'-Phospho-D-ribosylformimino)-5-amino-1- (5''-phospho-D-ribosyl)-4-imidazolecarboxamide ketol-isomerase_c0			HMPREF1202_RS11155				ARA78_RS07885		R04640	Histidine metabolism	1	1	1_1
rxn12844_c0	Gly-Cys aminopeptidase_c0			HMPREF1202_RS14640				Unknown				1	1	1_1
rxn00405_c0	L-arginine carboxy-lyase (agmatine-forming)_c0			HMPREF1202_RS06085		CC1_03120				R00566	Arginine and proline metabolism	1	1	1_1
rxn08546_c0	glycerol-3-phosphate acyltransferase (C12:0)_c0			HMPREF1202_RS03405					B5D32_RS03140			1	1	1_1
rxn12639_c0	RXN0-6976.c_c0			HMPREF1202_RS14640		Unknown						1	1	1_1
rxn12643_c0	RXN0-6979.c_c0			HMPREF1202_RS14640			Unknown					1	1	1_1
rxn00776_c0	uracil hydro-lyase (adding D-ribose 5-phosphate;pseudouridine-5'-phosphate-forming)_c0			(Unknown and HMPREF1202_RS10890)		((CC1_30020 and Unknown) or (CC1_17540 and Unknown and Unknown and Unknown and Unknown and Unknown))				R01055	Pyrimidine metabolism	1	1	1_1
rxn00527_c0	L-tyrosine:2-oxoglutarate aminotransferase_c0			(HMPREF1202_RS13030 and Unknown)		(Unknown and CC1_31990)				R00734	Ubiquinone and other terpenoid-quinone biosynthesis|Tyrosine metabolism|Phenylalanine, tyrosine and tryptophan biosynthesis|Novobiocin biosynthesis|Isoquinoline alkaloid biosynthesis	1	1	1_1
rxn12845_c0	Gly-Leu aminopeptidase_c0			HMPREF1202_RS14640				Unknown				1	1	1_1
rxn08547_c0	glycerol-3-phosphate acyltransferase (C14:0)_c0			HMPREF1202_RS03405					B5D32_RS03140			1	1	1_1
rxn12633_c0	RXN0-6975.c_c0			HMPREF1202_RS14640			Unknown					1	1	1_1
rxn10207_c0	isotetradecanoyl-glycerol-3-phosphate O-acyltransferase_c0			HMPREF1202_RS03405					B5D32_RS03140			1	1	1_1
rxn10203_c0	myristoyl-glycerol-3-phosphate O-acyltransferase_c0			HMPREF1202_RS03405					B5D32_RS03140			1	1	1_1
rxn08552_c0	glycerol-3-phosphate acyltransferase (C18:1)_c0			HMPREF1202_RS03405					B5D32_RS03140			1	1	1_1
rxn10210_c0	isohexadecanoyl-glycerol-3-phosphate O-acyltransferase_c0			HMPREF1202_RS03405					B5D32_RS03140			1	1	1_1
rxn08548_c0	glycerol-3-phosphate acyltransferase (C14:1)_c0			HMPREF1202_RS03405					B5D32_RS03140			1	1	1_1
rxn10202_c0	glycerol-3-phosphate: acyl-coa acyltransferase (16:0)_c0			HMPREF1202_RS03405					B5D32_RS03140			1	1	1_1
rxn00346_c0	L-aspartate 1-carboxy-lyase (beta-alanine-forming)_c0			HMPREF1202_RS07480				ARA78_RS07245		R00489	beta-Alanine metabolism|Pantothenate and CoA biosynthesis	1	1	1_1
rxn08550_c0	glycerol-3-phosphate acyltransferase (C16:1)_c0			HMPREF1202_RS03405					B5D32_RS03140			1	1	1_1
rxn08549_c0	glycerol-3-phosphate acyltransferase (C16:0)_c0			HMPREF1202_RS03405					B5D32_RS03140			1	1	1_1
rxn01791_c0	(R)-Pantoate:beta-alanine ligase (AMP-forming)_c0			HMPREF1202_RS07475				ARA78_RS12800		R02473	beta-Alanine metabolism|Pantothenate and CoA biosynthesis	1	1	1_1
rxn12645_c0	methionyl aminopeptidase_c0			HMPREF1202_RS14640			Unknown					1	1	1_1
rxn00493_c0	L-Phenylalanine:2-oxoglutarate aminotransferase_c0			(HMPREF1202_RS13030 and Unknown)		(CC1_31990 and Unknown)				R00694	Phenylalanine metabolism|Phenylalanine, tyrosine and tryptophan biosynthesis|Tropane, piperidine and pyridine alkaloid biosynthesis	1	1	1_1
rxn13143_c0	Threonine dehydrogenase_c0			Unknown		Unknown						1	1	1_1
rxn01953_c0	N-acetyl-D-mannosamine N-acetylmannosaminohydrolase_c0			Unknown					Unknown	R02707	Amino sugar and nucleotide sugar metabolism	1	1	1_1
rxn09660_c0	Transport of spermidine, extracellular_c0			Unknown					Unknown			1	1	1_1
rxn00471_c0	L-ornithine ammonia-lyase (cyclizing; L-proline-forming)_c0			Unknown				(ARA78_RS07040 or ARA78_RS13065)		R00671	Arginine and proline metabolism	1	1	1_1
rxn00620_c0	CDPglycerol phosphoglycerohydrolase_c0			Unknown					Unknown	R00855	Glycerophospholipid metabolism	1	1	1_1
rxn10117_c0	Hydrogenase (Demethylmenaquinone-8: 2 protons) (periplasm)_c0			Unknown					Unknown			1	1	1_1
rxn05206_c0	TRANS-RXN-187.ce_c0			Unknown					Unknown			1	1	1_1
rxn05529_c0	Cys-Gly transport in via symport_c0			Unknown					Unknown			1	1	1_1
rxn13781_c0	Dephospho-CoA transporter_c0			Unknown					Unknown			1	1	1_1
rxn12555_c0	Gly-Gln transport via proton symport_c0			Unknown					Unknown			1	1	1_1
rxn05638_c0	TRANS-RXNBWI-115637.ce.maizeexp.PRO_c0			Unknown					Unknown			1	1	1_1
rxn05531_c0	Dextrin transport in via proton symport_c0			Unknown		Unknown						1	1	1_1
rxn09180_c0	protoporphyrinogen oxidase (anaerobic)_c0			Unknown			Unknown					1	1	1_1
rxn04954_c0	5-methyltetrahydrofolate:NAD+ oxidoreductase_c0			Unknown					Unknown	R07168	One carbon pool by folate|Methane metabolism|Carbon fixation pathways in prokaryotes	1	1	1_1
rxn01505_c0	N-Acetyl-D-glucosamine 1-phosphate 1,6-phosphomutase_c0			Unknown					Unknown	R08193	Amino sugar and nucleotide sugar metabolism	1	1	1_1
rxn08291_c0	D-Amino acid dehydrogenase_c0			Unknown					Unknown			1	1	1_1
rxn00616_c0	sn-Glycerol-3-phosphate:(acceptor) 2-oxidoreductase_c0			Unknown					Unknown	R00848	Glycerophospholipid metabolism	1	1	1_1
rxn12552_c0	Gly-Met transport via proton symport_c0			Unknown					Unknown			1	1	1_1
rxn00178_c0	Acetyl-CoA:acetyl-CoA C-acetyltransferase_c0				HMPREF1098_RS17900	(CC1_30790 or (CC1_15940 or CC1_18420))				R00238	Fatty acid degradation|Synthesis and degradation of ketone bodies|Valine, leucine and isoleucine degradation|Lysine degradation|Benzoate degradation|Tryptophan metabolism|Pyruvate metabolism|Glyoxylate and dicarboxylate metabolism|Propanoate metabolism|Butanoate metabolism|Carbon fixation pathways in prokaryotes|Terpenoid backbone biosynthesis	1	1	1_1
rxn01316_c0	phosphoenolpyruvate:N-acetyl-D-mannosamine C-(1-carboxyvinyl)transferase (phosphate-hydrolysing, 2-carboxy-2-oxoethyl-forming)_c0				HMPREF1098_RS19515				B5D32_RS02360	R01804	Amino sugar and nucleotide sugar metabolism	1	1	1_1
rxn00874_c0	butanoyl-CoA:acetyl-CoA C-butanoyltransferase_c0				HMPREF1098_RS17900	(CC1_30790 or (CC1_15940 or CC1_18420))				R01177	Fatty acid elongation|Fatty acid degradation	1	1	1_1
rxn05535_c0	oligopeptide-transporting ATPase_c0				Unknown			Unknown				1	1	1_1

## Sheet: CD_vs_HC_Pan-metabolites
Pan-metabolites analysis of CD vs. HC. metabolites involved in metabolic model comparison column C to F is bacterial involved in CD and G to J is bacterial involved in HC; Blue indicates CD specific and Orange indicates HC specific metabolites
Compound	Name	Clostridium_bolteae_ATCC_BAA-613_model	Erysipelatoclostridium_ramosum_DSM_1402_model	Ruminococcus_lactaris_CC59_002D_model	Clostridium_clostridioforme_CM201_model	Coprococcus_catus_GD_7_model	Ruminococcus_bromii_AM32-13AC_model	Coprococcus_eutactus_2789STDY5834963_model	Gemmiger_formicilis_ATCC_27749_model	Identified in CD	Identified in HC	Identified in CD_vs_HC
cpd00105	D-Ribose	present	present	present	present					4	0	4_0
cpd01242	Thyminose	present	present	present	present					4	0	4_0
cpd00180	Oxalate	present		present	present					3	0	3_0
cpd00281	GABA	present		present	present					3	0	3_0
cpd00434	4-Aminobutanal	present		present	present					3	0	3_0
cpd00638	Deamido-NAD	present		present	present					3	0	3_0
cpd01504	3-Aminopropanal	present		present	present					3	0	3_0
cpd01831	4-Imidazoleacetate	present		present	present					3	0	3_0
cpd02182	(R)-S-Lactoylglutathione	present	present		present					3	0	3_0
cpd03052	Imidazole acetaldehyde	present		present	present					3	0	3_0
cpd04122	Aminoacetaldehyde	present		present	present					3	0	3_0
cpd00154	Xylose	present			present					2	0	2_0
cpd00258	D-Ribulose	present			present					2	0	2_0
cpd00259	D-Lyxulose	present			present					2	0	2_0
cpd00276	GLUM	present		present						2	0	2_0
cpd00396	L-Rhamnose	present			present					2	0	2_0
cpd00485	D-Mannose1-phosphate	present			present					2	0	2_0
cpd00515	5-Dehydro-4-deoxy-D-glucarate	present			present					2	0	2_0
cpd00637	D-Methionine	present	present							2	0	2_0
cpd00843	Tartronate semialdehyde	present			present					2	0	2_0
cpd00938	4-Carboxymuconolactone	present	present							2	0	2_0
cpd01914	L-Methionine S-oxide	present	present							2	0	2_0
cpd02234	(R)-3-Hydroxybutanoyl-CoA	present			present					2	0	2_0
cpd02255	3-oxoadipate-enol-lactone	present	present							2	0	2_0
cpd02439	2-Dehydro-3-deoxy-D-glucarate	present			present					2	0	2_0
cpd03414	UroporphyrinogenI	present			present					2	0	2_0
cpd03416	CoproporphyrinogenI	present			present					2	0	2_0
cpd11295	2,3-diketo5-methylthio-1-phosphopentane	present			present					2	0	2_0
cpd11296	2-Hydroxy-3-keto-5-methylthiopentenyl-1-phosphate	present			present					2	0	2_0
cpd11430	fa1	present			present					2	0	2_0
cpd11431	fa11	present			present					2	0	2_0
cpd11433	fa12	present			present					2	0	2_0
cpd11436	fa3	present			present					2	0	2_0
cpd11438	fa4	present			present					2	0	2_0
cpd11440	fa6	present			present					2	0	2_0
cpd11576	L-methionine R-oxide	present	present							2	0	2_0
cpd15238	Hexadecenoyl-CoA	present			present					2	0	2_0
cpd15274	Octadecenoyl-CoA	present			present					2	0	2_0
cpd00157	Glycerone	present								1	0	1_0
cpd00199	4-Oxobutanoate			present						1	0	1_0
cpd00217	Brachiose				present					1	0	1_0
cpd00284	6-Phospho-D-gluconate		present							1	0	1_0
cpd00424	Cystathionine		present							1	0	1_0
cpd00426	Homogentisate	present								1	0	1_0
cpd00430	PACT	present								1	0	1_0
cpd00464	alpha-Tolualdehyde	present								1	0	1_0
cpd00465	Ureidoglycolate	present								1	0	1_0
cpd00478	Pyridoxine phosphate	present								1	0	1_0
cpd00493	Pyridoxamine phosphate	present								1	0	1_0
cpd00596	Oxalurate	present								1	0	1_0
cpd00608	D-Altronate	present								1	0	1_0
cpd00609	D-Glucarate				present					1	0	1_0
cpd00653	D-Galactonate	present								1	0	1_0
cpd00672	D-Fructuronate				present					1	0	1_0
cpd00770	N-Formyl-L-glutamate		present							1	0	1_0
cpd00790	O-Acetyl-L-homoserine		present							1	0	1_0
cpd00818	6-Phospho-D-galactose		present							1	0	1_0
cpd00894	2-Dehydro-3-deoxy-D-galactonate	present								1	0	1_0
cpd00911	6-phospho-D-glucono-1-5-lactone		present							1	0	1_0
cpd00945	2-Dehydro-3-deoxy-D-galactonate 6-phosphate	present								1	0	1_0
cpd02024	Phosphonoacetaldehyde		present							1	0	1_0
cpd02566	2,3-Dihydroxy-2,3-dihydrobenzoate		present							1	0	1_0
cpd03194	Lactose-6-phosphate		present							1	0	1_0
cpd03289	L-2-Acetamido-6-oxopimelate		present							1	0	1_0
cpd03411	Glutathionylspermidine	present								1	0	1_0
cpd03480	2-Hydroxyphenylacetate	present								1	0	1_0
cpd03583	D-arabino-6-Phospho-hex-3-ulose	present								1	0	1_0
cpd11582	ala-L-Thr-L			present						1	0	1_0
cpd11585	L-alanylglycine			present						1	0	1_0
cpd11586	ala-L-glu-L			present						1	0	1_0
cpd11588	gly-pro-L			present						1	0	1_0
cpd11592	gly-glu-L			present						1	0	1_0
cpd15494	Maltoheptaose				present					1	0	1_0
cpd00722	O-Acetyl-L-serine					present	present	present	present	0	4	0_4
cpd00875	KDO					present	present	present	present	0	4	0_4
cpd02546	CMP-KDO					present	present	present	present	0	4	0_4
cpd00185	D-Arabinose					present	present	present		0	3	0_3
cpd00650	Crotonyl-CoA					present		present	present	0	3	0_3
cpd00794	TRHL					present	present	present		0	3	0_3
cpd02125	Tiglyl-CoA					present		present	present	0	3	0_3
cpd02187	Methacrylyl-CoA					present		present	present	0	3	0_3
cpd02691	2-methyl-3-hydroxy-butyryl-CoA					present		present	present	0	3	0_3
cpd02835	UDP-2,3-bis(3-hydroxytetradecanoyl)glucosamine					present	present	present		0	3	0_3
cpd02886	UDP-3-O-(beta-hydroxymyristoyl)-N-acetylglucosamine					present	present	present		0	3	0_3
cpd02930	Lipid X					present	present	present		0	3	0_3
cpd02993	Lipid IV(A)					present	present	present		0	3	0_3
cpd03002	Lipid A disaccharide					present	present	present		0	3	0_3
cpd03113	(S)-3-Hydroxyhexadecanoyl-CoA					present		present	present	0	3	0_3
cpd03115	(S)-3-Hydroxytetradecanoyl-CoA					present		present	present	0	3	0_3
cpd03116	(S)-3-Hydroxydodecanoyl-CoA					present		present	present	0	3	0_3
cpd03118	(S)-Hydroxydecanoyl-CoA					present		present	present	0	3	0_3
cpd03120	(S)-Hydroxyoctanoyl-CoA					present		present	present	0	3	0_3
cpd03420	Precorrin 3A					present	present	present		0	3	0_3
cpd03584	UDP-3-O-(beta-hydroxymyristoyl)-D-glucosamine					present	present	present		0	3	0_3
cpd03585	KDO-lipid IV(A)					present	present	present		0	3	0_3
cpd03586	kdo2-lipid iva					present	present	present		0	3	0_3
cpd03587	kdo2-lipid a					present	present	present		0	3	0_3
cpd03736	Lauroyl-KDO2-lipid IV(A)					present	present	present		0	3	0_3
cpd03760	Precorrin 6B					present	present	present		0	3	0_3
cpd03761	Precorrin 6A					present	present	present		0	3	0_3
cpd03830	ADP-D-glycero-D-manno-heptose					present	present	present		0	3	0_3
cpd03831	ADP-L-glycero-D-manno-heptose					present	present	present		0	3	0_3
cpd03833	Precorrin 3B					present	present	present		0	3	0_3
cpd03834	Precorrin 4					present	present	present		0	3	0_3
cpd03835	Precorrin 8					present	present	present		0	3	0_3
cpd03839	Precorrin 5					present	present	present		0	3	0_3
cpd04918	D-Glycero-D-manno-heptose7-phosphate					present	present	present		0	3	0_3
cpd04920	D-Glycero-D-manno-heptose1-phosphate					present	present	present		0	3	0_3
cpd08316	D-Glycero-D-manno-heptose1-7-bisphosphate					present	present	present		0	3	0_3
cpd11484	HMA					present	present	present		0	3	0_3
cpd15140	Proline					present	present	present		0	3	0_3
cpd15432	core oligosaccharide lipid A					present	present	present		0	3	0_3
cpd15469	galactosyl-glucosyl-inner core oligosaccharide lipid A					present	present	present		0	3	0_3
cpd15475	glucosyl-galactosyl-glucosyl-inner core oligosaccharide lipid A					present	present	present		0	3	0_3
cpd15477	glucosyl-glucosyl-galactosyl-glucosyl-inner core oligosaccharide lipid A					present	present	present		0	3	0_3
cpd15479	glucosyl-inner core oligosaccharide lipid A					present	present	present		0	3	0_3
cpd15484	heptosyl-heptosyl-kdo2-lipidA					present	present	present		0	3	0_3
cpd15485	heptosyl-kdo2-lipidA					present	present	present		0	3	0_3
cpd15488	heptosyl-phospho-heptosyl-heptosyl-kdo2-lipidA					present	present	present		0	3	0_3
cpd15489	inner core oligosaccharide lipid A					present	present	present		0	3	0_3
cpd15492	kdo-phospho-heptosyl-phospho-heptosyl-heptosyl-kdo2-lipidA					present	present	present		0	3	0_3
cpd15549	phospho-heptosyl-heptosyl-kdo2-lipidA					present	present	present		0	3	0_3
cpd15550	phospho-heptosyl-phospho-heptosyl-heptosyl-kdo2-lipidA					present	present	present		0	3	0_3
cpd00081	Sulfite					present			present	0	2	0_2
cpd00114	IMP					present	present			0	2	0_2
cpd00239	H2S					present			present	0	2	0_2
cpd00268	H2S2O3					present			present	0	2	0_2
cpd00663	Acrylyl-CoA							present	present	0	2	0_2
cpd02060	(2E)-Dodecenoyl-CoA							present	present	0	2	0_2
cpd02201	4-phosphopantothenate					present		present		0	2	0_2
cpd03126	(2E)-Hexadecenoyl-CoA							present	present	0	2	0_2
cpd03127	(2E)-Tetradecenoyl-CoA							present	present	0	2	0_2
cpd03129	(2E)-Decenoyl-CoA							present	present	0	2	0_2
cpd03130	(2E)-Octenoyl-CoA							present	present	0	2	0_2
cpd03375	3-Hydroxypropanoyl-CoA							present	present	0	2	0_2
cpd03572	(S)-3-Hydroxyisobutyryl-CoA							present	present	0	2	0_2
cpd14960	Cobalt-precorrin 5B					present			present	0	2	0_2
cpd00070	Malonyl-CoA					present				0	1	0_1
cpd00096	CDP					present				0	1	0_1
cpd00207	Guanine								present	0	1	0_1
cpd00209	Nitrate					present				0	1	0_1
cpd00210	Taurine					present				0	1	0_1
cpd00251	ADPribose					present				0	1	0_1
cpd00287	3-Oxo-2-methylpropanoate					present				0	1	0_1
cpd00341	N-Carbamoylputrescine					present				0	1	0_1
cpd00342	N-Acetylornithine							present		0	1	0_1
cpd00355	Nicotinamide ribonucleotide								present	0	1	0_1
cpd00481	Isobutyryl-CoA					present				0	1	0_1
cpd00501	beta-D-Glucose 1-phosphate								present	0	1	0_1
cpd00519	D-methylmalonyl-CoA					present				0	1	0_1
cpd00533	dCDP					present				0	1	0_1
cpd00540	BET					present				0	1	0_1
cpd00738	phosphoserine					present				0	1	0_1
cpd00755	Hydroxymethylbilane					present				0	1	0_1
cpd00830	4-Hydroxy-2-oxoglutarate								present	0	1	0_1
cpd00876	3-Hydroxyisobutyrate					present				0	1	0_1
cpd00891	L-methylmalonyl-CoA					present				0	1	0_1
cpd00900	GDP-4-dehydro-D-rhamnose								present	0	1	0_1
cpd00978	dUDP					present				0	1	0_1
cpd01015	Cyanate							present		0	1	0_1
cpd01101	Carbamate							present		0	1	0_1
cpd01157	Chitobiose						present			0	1	0_1
cpd01260	Lauroyl-CoA					present				0	1	0_1
cpd01335	Octanoyl-CoA					present				0	1	0_1
cpd01507	3-Oxoadipyl-CoA					present				0	1	0_1
cpd01777	Phosphoribosyl-AMP						present			0	1	0_1
cpd02069	3-Phosphonooxypyruvate					present				0	1	0_1
cpd02124	2-Methylacetoacetyl-CoA					present				0	1	0_1
cpd02547	(R)-1-Aminopropan-2-yl phosphate					present				0	1	0_1
cpd02711	2-Keto-3-deoxy-6-phosphogluconate								present	0	1	0_1
cpd02730	3-Deoxy-D-manno-octulosonate8-phosphate								present	0	1	0_1
cpd02843	D-erythro-imidazol-glycerol-phosphate					present				0	1	0_1
cpd02884	FAICAR						present			0	1	0_1
cpd02893	5'-Phosphoribosyl-4-carboxy-5-aminoimidazole					present				0	1	0_1
cpd03114	3-Oxopalmitoyl-CoA					present				0	1	0_1
cpd03117	3-Oxododecanoyl-CoA					present				0	1	0_1
cpd03119	3-Oxodecanoyl-CoA					present				0	1	0_1
cpd03121	3-Oxooctanoyl-CoA					present				0	1	0_1
cpd03122	(S)-Hydroxyhexanoyl-CoA					present				0	1	0_1
cpd03124	Hexanoyl-CoA					present				0	1	0_1
cpd03128	Decanoyl-CoA					present				0	1	0_1
cpd03491	Undecaprenyl-diphospho-N-acetylmuramoyl-(N-acetylglucosamine)-L-alanyl-gamma-D-glutamyl-L-lysyl-D-alanyl-D-alanine					present				0	1	0_1
cpd03606	2-Oxo-3-hydroxy-4-phosphobutanoate					present				0	1	0_1
cpd08211	trans,trans,cis-Geranylgeranyl diphosphate					present				0	1	0_1
cpd09844	(3S)-3-Hydroxyadipyl-CoA					present				0	1	0_1
cpd11476	hexadecanoyl-acp					present				0	1	0_1
cpd11545	isobutyryl-ACP					present				0	1	0_1
cpd11565	12-methyl-tridecanoyl-ACP					present				0	1	0_1
cpd11569	14-methyl-pentadecanoyl-ACP					present				0	1	0_1
cpd11573	Octodecanoyl-ACP					present				0	1	0_1
cpd12115	Arabinan							present		0	1	0_1
cpd12689	3-Oxotetradecanoyl-CoA					present				0	1	0_1
cpd16877	N,N-bisformyl-dityrosine					present				0	1	0_1
cpd16878	N-Formyl-L-tyrosine					present				0	1	0_1
cpd00001	H2O	present	present	present	present	present	present	present	present	4	4	4_4
cpd00002	ATP	present	present	present	present	present	present	present	present	4	4	4_4
cpd00003	NAD	present	present	present	present	present	present	present	present	4	4	4_4
cpd00004	NADH	present	present	present	present	present	present	present	present	4	4	4_4
cpd00005	NADPH	present	present	present	present	present	present	present	present	4	4	4_4
cpd00006	NADP	present	present	present	present	present	present	present	present	4	4	4_4
cpd00007	O2	present	present	present	present	present	present	present	present	4	4	4_4
cpd00008	ADP	present	present	present	present	present	present	present	present	4	4	4_4
cpd00009	Phosphate	present	present	present	present	present	present	present	present	4	4	4_4
cpd00010	CoA	present	present	present	present	present	present	present	present	4	4	4_4
cpd00011	CO2	present	present	present	present	present	present	present	present	4	4	4_4
cpd00012	PPi	present	present	present	present	present	present	present	present	4	4	4_4
cpd00013	NH3	present	present	present	present	present	present	present	present	4	4	4_4
cpd00014	UDP	present	present	present	present	present	present	present	present	4	4	4_4
cpd00015	FAD	present	present	present	present	present	present	present	present	4	4	4_4
cpd00016	Pyridoxal phosphate	present	present	present	present	present	present	present	present	4	4	4_4
cpd00017	S-Adenosyl-L-methionine	present	present	present	present	present	present	present	present	4	4	4_4
cpd00018	AMP	present	present	present	present	present	present	present	present	4	4	4_4
cpd00019	S-Adenosyl-homocysteine	present	present	present	present	present	present	present	present	4	4	4_4
cpd00020	Pyruvate	present	present	present	present	present	present	present	present	4	4	4_4
cpd00022	Acetyl-CoA	present	present	present	present	present	present	present	present	4	4	4_4
cpd00023	L-Glutamate	present	present	present	present	present	present	present	present	4	4	4_4
cpd00024	2-Oxoglutarate	present	present	present	present	present	present	present	present	4	4	4_4
cpd00025	H2O2	present	present	present	present	present	present	present	present	4	4	4_4
cpd00026	UDP-glucose	present	present	present	present	present	present	present	present	4	4	4_4
cpd00027	D-Glucose	present	present	present	present	present	present	present	present	4	4	4_4
cpd00028	Heme	present	present	present	present	present	present	present	present	4	4	4_4
cpd00029	Acetate	present	present	present	present	present	present	present	present	4	4	4_4
cpd00030	Mn2+	present	present	present	present	present	present	present	present	4	4	4_4
cpd00031	GDP	present	present	present	present	present	present	present	present	4	4	4_4
cpd00033	Glycine	present	present	present	present	present	present	present	present	4	4	4_4
cpd00034	Zn2+	present	present	present	present	present	present	present	present	4	4	4_4
cpd00035	L-Alanine	present	present	present	present	present	present	present	present	4	4	4_4
cpd00037	UDP-N-acetylglucosamine	present	present	present	present	present	present	present	present	4	4	4_4
cpd00038	GTP	present	present	present	present	present	present	present	present	4	4	4_4
cpd00039	L-Lysine	present	present	present	present	present	present	present	present	4	4	4_4
cpd00041	L-Aspartate	present	present	present	present	present	present	present	present	4	4	4_4
cpd00042	GSH	present	present	present	present	present	present	present	present	4	4	4_4
cpd00045	Adenosine 3-5-bisphosphate	present	present	present	present	present	present	present	present	4	4	4_4
cpd00046	CMP	present	present	present	present	present	present	present	present	4	4	4_4
cpd00047	Formate	present	present	present	present	present	present	present	present	4	4	4_4
cpd00048	Sulfate	present	present	present	present	present	present	present	present	4	4	4_4
cpd00050	FMN	present	present	present	present	present	present	present	present	4	4	4_4
cpd00051	L-Arginine	present	present	present	present	present	present	present	present	4	4	4_4
cpd00052	CTP	present	present	present	present	present	present	present	present	4	4	4_4
cpd00053	L-Glutamine	present	present	present	present	present	present	present	present	4	4	4_4
cpd00054	L-Serine	present	present	present	present	present	present	present	present	4	4	4_4
cpd00056	TPP	present	present	present	present	present	present	present	present	4	4	4_4
cpd00058	Cu2+	present	present	present	present	present	present	present	present	4	4	4_4
cpd00060	L-Methionine	present	present	present	present	present	present	present	present	4	4	4_4
cpd00061	Phosphoenolpyruvate	present	present	present	present	present	present	present	present	4	4	4_4
cpd00062	UTP	present	present	present	present	present	present	present	present	4	4	4_4
cpd00063	Ca2+	present	present	present	present	present	present	present	present	4	4	4_4
cpd00064	Ornithine	present	present	present	present	present	present	present	present	4	4	4_4
cpd00065	L-Tryptophan	present	present	present	present	present	present	present	present	4	4	4_4
cpd00066	L-Phenylalanine	present	present	present	present	present	present	present	present	4	4	4_4
cpd00067	H+	present	present	present	present	present	present	present	present	4	4	4_4
cpd00069	L-Tyrosine	present	present	present	present	present	present	present	present	4	4	4_4
cpd00072	D-fructose-6-phosphate	present	present	present	present	present	present	present	present	4	4	4_4
cpd00078	Succinyl-CoA	present	present	present	present	present	present	present	present	4	4	4_4
cpd00079	D-glucose-6-phosphate	present	present	present	present	present	present	present	present	4	4	4_4
cpd00080	Glycerol-3-phosphate	present	present	present	present	present	present	present	present	4	4	4_4
cpd00084	L-Cysteine	present	present	present	present	present	present	present	present	4	4	4_4
cpd00087	Tetrahydrofolate	present	present	present	present	present	present	present	present	4	4	4_4
cpd00089	Glucose-1-phosphate	present	present	present	present	present	present	present	present	4	4	4_4
cpd00091	UMP	present	present	present	present	present	present	present	present	4	4	4_4
cpd00092	Uracil	present	present	present	present	present	present	present	present	4	4	4_4
cpd00095	Glycerone-phosphate	present	present	present	present	present	present	present	present	4	4	4_4
cpd00099	Cl-	present	present	present	present	present	present	present	present	4	4	4_4
cpd00100	Glycerol	present	present	present	present	present	present	present	present	4	4	4_4
cpd00101	ribose-5-phosphate	present	present	present	present	present	present	present	present	4	4	4_4
cpd00102	Glyceraldehyde3-phosphate	present	present	present	present	present	present	present	present	4	4	4_4
cpd00103	PRPP	present	present	present	present	present	present	present	present	4	4	4_4
cpd00106	Fumarate	present	present	present	present	present	present	present	present	4	4	4_4
cpd00107	L-Leucine	present	present	present	present	present	present	present	present	4	4	4_4
cpd00108	Galactose	present	present	present	present	present	present	present	present	4	4	4_4
cpd00111	Oxidized glutathione	present	present	present	present	present	present	present	present	4	4	4_4
cpd00113	Isopentenyldiphosphate	present	present	present	present	present	present	present	present	4	4	4_4
cpd00115	dATP	present	present	present	present	present	present	present	present	4	4	4_4
cpd00117	D-Alanine	present	present	present	present	present	present	present	present	4	4	4_4
cpd00118	Putrescine	present	present	present	present	present	present	present	present	4	4	4_4
cpd00119	L-Histidine	present	present	present	present	present	present	present	present	4	4	4_4
cpd00123	3-Methyl-2-oxobutanoate	present	present	present	present	present	present	present	present	4	4	4_4
cpd00125	5-10-Methylenetetrahydrofolate	present	present	present	present	present	present	present	present	4	4	4_4
cpd00126	GMP	present	present	present	present	present	present	present	present	4	4	4_4
cpd00128	Adenine	present	present	present	present	present	present	present	present	4	4	4_4
cpd00129	L-Proline	present	present	present	present	present	present	present	present	4	4	4_4
cpd00132	L-Asparagine	present	present	present	present	present	present	present	present	4	4	4_4
cpd00134	Palmitoyl-CoA	present	present	present	present	present	present	present	present	4	4	4_4
cpd00136	4-Hydroxybenzoate	present	present	present	present	present	present	present	present	4	4	4_4
cpd00141	Propionate	present	present	present	present	present	present	present	present	4	4	4_4
cpd00146	Carbamoylphosphate	present	present	present	present	present	present	present	present	4	4	4_4
cpd00149	Co2+	present	present	present	present	present	present	present	present	4	4	4_4
cpd00156	L-Valine	present	present	present	present	present	present	present	present	4	4	4_4
cpd00161	L-Threonine	present	present	present	present	present	present	present	present	4	4	4_4
cpd00166	Calomide	present	present	present	present	present	present	present	present	4	4	4_4
cpd00169	3-Phosphoglycerate	present	present	present	present	present	present	present	present	4	4	4_4
cpd00171	D-Ribulose5-phosphate	present	present	present	present	present	present	present	present	4	4	4_4
cpd00177	dADP	present	present	present	present	present	present	present	present	4	4	4_4
cpd00179	Maltose	present	present	present	present	present	present	present	present	4	4	4_4
cpd00186	D-Glutamate	present	present	present	present	present	present	present	present	4	4	4_4
cpd00196	Acetylphosphate	present	present	present	present	present	present	present	present	4	4	4_4
cpd00198	D-Xylulose5-phosphate	present	present	present	present	present	present	present	present	4	4	4_4
cpd00200	4MOP	present	present	present	present	present	present	present	present	4	4	4_4
cpd00201	10-Formyltetrahydrofolate	present	present	present	present	present	present	present	present	4	4	4_4
cpd00202	DMAPP	present	present	present	present	present	present	present	present	4	4	4_4
cpd00205	K+	present	present	present	present	present	present	present	present	4	4	4_4
cpd00216	Chorismate	present	present	present	present	present	present	present	present	4	4	4_4
cpd00218	Niacin	present	present	present	present	present	present	present	present	4	4	4_4
[truncated: 593 more rows]

## Sheet: CD_vs_HC_Pan-genes_in_model
Pan-genes analysis of CD vs. HC, in the metabolic model. Genes involved in metabolic model comparison column C to F is bacterial involved in CD and G to J is bacterial involved in HC; Blue indicates CD specific and Orange indicates HC specific genes
[truncated: 842 more rows]

[truncated: 8 more sheets: UC_vs_HC_Pan-genome, UC_vs_HC_Pan-reaction, UC_vs_HC_Pan-metabolites, UC_vs_HC_Pan-genes_in_model, CD_vs_UC_Pan-genome, CD_vs_UC_Pan-reaction, CD_vs_UC_Pan-metabolites, CD_vs_UC_Pan-genes_in_model]
