# Supplementary material for: Gut Microbiota and Metabolic Specificity in Ulcerative Colitis and Crohn's Disease
Source: Front Med (Lausanne). 2020 Nov 27;7:606298. doi: 10.3389/fmed.2020.606298 (PMC7729129; doi:10.3389/fmed.2020.606298)
Supplement: Supplementary file 8 [file Data_Sheet_7.XLSX]

## Sheet: ReadMe
Sheet name	Description
CD_FBA	Community metabolic model for CD reactions with flux values. The reaction with the flux values are highlighted in yellow and the positive and the negative flux values are marked in blue and red.
UC_FBA	Community metabolic model for UC reactions with flux values. The reaction with the flux values are highlighted in yellow and the positive and the negative flux values are marked in blue and red.
HC_FBA	Community metabolic model for HC reactions with flux values. The reaction with the flux values are highlighted in yellow and the positive and the negative flux values are marked in blue and red.
CD_Pathways	Pathways is generated based on the CD reactions, which have the flux values
UC_Pathways	Pathways is generated based on the UC reactions, which have the flux values
HC_Pathways	Pathways is generated based on the HC reactions, which have the flux values
Specific reactions	The identified specific reactions in CD, UC and HC

## Sheet: CD_FBA
Community metabolic model for CD reactions with flux values. The reaction with the flux values are highlighted in yellow and the positive and the negative flux values are marked in blue and red.
Reaction_Id	direction	compartment	gene	Reaction_name	equation	definition	flux	min_flux	lowerbound	max_flux	upperbound	kegg id	sub pathways	kegg pathways
rxn05209_c0	-	Cytosol_0	HMPREF1098_RS26060, CGC65_RS17670, CGC65_RS10095, CGC65_RS12700, CGC65_RS05060, CGC65_RS05650	TRANS-RXNBWI-115525.ce.maizeexp.NA+_c0	(1) cpd00067[c0] + (1) cpd00971[e0] <-> (1) cpd00067[e0] + (1) cpd00971[c0]	(1) H+_c0[c0] + (1) Na+_e0[e0] <-> (1) H+_e0[e0] + (1) Na+_c0[c0]	977.713	-12.2278	-1000	1000	1000
rxn00499_c0	-	Cytosol_0	CLORAM_RS02565, HMPREF1202_RS08625, HMPREF1202_RS01600, HMPREF1202_RS01240, HMPREF1098_RS01220, CGC65_RS07155	(S)-Lactate:NAD+ oxidoreductase_c0	(1) cpd00003[c0] + (1) cpd00159[c0] <-> (1) cpd00004[c0] + (1) cpd00020[c0] + (1) cpd00067[c0]	(1) NAD_c0[c0] + (1) L-Lactate_c0[c0] <-> (1) NADH_c0[c0] + (1) Pyruvate_c0[c0] + (1) H+_c0[c0]	814.388	-874.927	-1000	1000	1000	R00703	Glycolysis / Gluconeogenesis|Pyruvate metabolism	Carbohydrate metabolism|Carbohydrate metabolism
rxn01302_c0	-	Cytosol_0	CLORAM_RS07890, HMPREF1202_RS11170, HMPREF1202_RS03595, HMPREF1098_RS11245, CGC65_RS25880	L-homoserine:NADP+ oxidoreductase_c0	(1) cpd00006[c0] + (1) cpd00227[c0] <-> (1) cpd00005[c0] + (1) cpd00067[c0] + (1) cpd00346[c0]	(1) NADP_c0[c0] + (1) L-Homoserine_c0[c0] <-> (1) NADPH_c0[c0] + (1) H+_c0[c0] + (1) L-Aspartate4-semialdehyde_c0[c0]	764.072	-1000	-1000	1000	1000	R01775	Glycine, serine and threonine metabolism|Cysteine and methionine metabolism|Lysine biosynthesis	Amino acid metabolism|Amino acid metabolism|Amino acid metabolism
rxn10042_c0	>	Cytosol_0		F(1)-ATPase_c0	(1) cpd00008[c0] + (1) cpd00009[c0] + (4) cpd00067[e0] -> (1) cpd00001[c0] + (1) cpd00002[c0] + (3) cpd00067[c0]	(1) ADP_c0[c0] + (1) Phosphate_c0[c0] + (4) H+_e0[e0] -> (1) H2O_c0[c0] + (1) ATP_c0[c0] + (3) H+_c0[c0]	606.298	0	0	615.852	1000
rxn03978_c0	>	Cytosol_0		ammonia:ferricytochrome-c oxidoreductase_c0	(2) cpd00001[c0] + (1) cpd00013[c0] + (6) cpd00109[c0] -> (8) cpd00067[c0] + (1) cpd00075[c0] + (6) cpd00110[c0]	(2) H2O_c0[c0] + (1) NH3_c0[c0] + (6) Cytochrome c3+_c0[c0] -> (8) H+_c0[c0] + (1) Nitrite_c0[c0] + (6) Cytochrome c2+_c0[c0]	333.333	0	0	333.333	1000	R05712	Nitrogen metabolism	Energy metabolism
rxn10113_c0	>	Cytosol_0	CGC65_RS29770	cytochrome oxidase bo3 (ubiquinol-8: 2.5 protons)_c0	(0.5) cpd00007[c0] + (2.5) cpd00067[c0] + (1) cpd15561[c0] -> (1) cpd00001[c0] + (2.5) cpd00067[e0] + (1) cpd15560[c0]	(0.5) O2_c0[c0] + (2.5) H+_c0[c0] + (1) Ubiquinol-8_c0[c0] -> (1) H2O_c0[c0] + (2.5) H+_e0[e0] + (1) Ubiquinone-8_c0[c0]	199.887	0	0	199.989	1000
rxn10122_c0	-	Cytosol_0	CLORAM_RS04995, CLORAM_RS12850, HMPREF1098_RS20025, HMPREF1098_RS24150, CGC65_RS08990, CGC65_RS11695	NADH dehydrogenase (ubiquinone-8 & 3.5 protons)_c0	(1) cpd00004[c0] + (4.5) cpd00067[c0] + (1) cpd15560[c0] <-> (1) cpd00003[c0] + (3.5) cpd00067[e0] + (1) cpd15561[c0]	(1) NADH_c0[c0] + (4.5) H+_c0[c0] + (1) Ubiquinone-8_c0[c0] <-> (1) NAD_c0[c0] + (3.5) H+_e0[e0] + (1) Ubiquinol-8_c0[c0]	199.887	-588.055	-1000	199.989	1000
rxn00907_c0	>	Cytosol_0	CGC65_RS24080	5,10-methylenetetrahydrofolate:NADP+ oxidoreductase_c0	(1) cpd00006[c0] + (1) cpd00125[c0] -> (1) cpd00005[c0] + (1) cpd00347[c0]	(1) NADP_c0[c0] + (1) 5-10-Methylenetetrahydrofolate_c0[c0] -> (1) NADPH_c0[c0] + (1) 5-10-Methenyltetrahydrofolate_c0[c0]	138.441	0	0	398.72	1000	R01220	One carbon pool by folate|Carbon fixation pathways in prokaryotes	Metabolism of cofactors and vitamins|Energy metabolism
rxn01211_c0	-	Cytosol_0	CLORAM_RS09285, HMPREF1202_RS13430, HMPREF1098_RS16210, CGC65_RS24085, CGC65_RS16820, CGC65_RS24080	5,10-Methenyltetrahydrofolate 5-hydrolase (decyclizing)_c0	(1) cpd00001[c0] + (1) cpd00347[c0] <-> (1) cpd00067[c0] + (1) cpd00201[c0]	(1) H2O_c0[c0] + (1) 5-10-Methenyltetrahydrofolate_c0[c0] <-> (1) H+_c0[c0] + (1) 10-Formyltetrahydrofolate_c0[c0]	138.441	0	-1000	398.72	1000	R01655	One carbon pool by folate|Carbon fixation pathways in prokaryotes	Metabolism of cofactors and vitamins|Energy metabolism
rxn05468_c0	-	Cytosol_0		TRANS-RXNAVI-26568.ce_c0	(1) cpd00007[e0] <-> (1) cpd00007[c0]	(1) O2_e0[e0] <-> (1) O2_c0[c0]	100	0.00562514	-1000	100	1000
rxn05494_c0	-	Cytosol_0	CLORAM_RS14295, HMPREF1202_RS07005, HMPREF1098_RS04995, HMPREF1098_RS03835, HMPREF1098_RS16320, CGC65_RS11650, CGC65_RS16710, CGC65_RS02690, CGC65_RS03835, CGC65_RS19145	D-alanine transport via proton symport_c0	(1) cpd00067[e0] + (1) cpd00117[e0] <-> (1) cpd00067[c0] + (1) cpd00117[c0]	(1) H+_e0[e0] + (1) D-Alanine_e0[e0] <-> (1) H+_c0[c0] + (1) D-Alanine_c0[c0]	100	-298.644	-1000	100	1000
rxn05496_c0	-	Cytosol_0	CLORAM_RS14295, HMPREF1202_RS07005, HMPREF1098_RS04995, HMPREF1098_RS16320, HMPREF1098_RS03835, CGC65_RS02690, CGC65_RS03835, CGC65_RS19145, CGC65_RS16710, CGC65_RS11650	TRANS-RXNBWI-115637.ce.maizeexp.L-ALPHA-ALANINE_c0	(1) cpd00035[e0] + (1) cpd00067[e0] <-> (1) cpd00035[c0] + (1) cpd00067[c0]	(1) L-Alanine_e0[e0] + (1) H+_e0[e0] <-> (1) L-Alanine_c0[c0] + (1) H+_c0[c0]	100	-298.644	-1000	100	1000
rxn00278_c0	-	Cytosol_0	CLORAM_RS06785	L-Alanine:NAD+ oxidoreductase (deaminating)_c0	(1) cpd00001[c0] + (1) cpd00003[c0] + (1) cpd00035[c0] <-> (1) cpd00004[c0] + (1) cpd00013[c0] + (1) cpd00020[c0] + (1) cpd00067[c0]	(1) H2O_c0[c0] + (1) NAD_c0[c0] + (1) L-Alanine_c0[c0] <-> (1) NADH_c0[c0] + (1) NH3_c0[c0] + (1) Pyruvate_c0[c0] + (1) H+_c0[c0]	95.1742	-1000	-1000	199.132	1000	R00396	Alanine, aspartate and glutamate metabolism|Taurine and hypotaurine metabolism	Amino acid metabolism|Metabolism of other amino acids
rxn00849_c0	>	Cytosol_0		D-Alanine:2-oxoglutarate aminotransferase_c0	(1) cpd00024[c0] + (1) cpd00117[c0] -> (1) cpd00020[c0] + (1) cpd00186[c0]	(1) 2-Oxoglutarate_c0[c0] + (1) D-Alanine_c0[c0] -> (1) Pyruvate_c0[c0] + (1) D-Glutamate_c0[c0]	94.5433	0	0	1000	1000	R01148	D-Alanine metabolism	Metabolism of other amino acids
rxn00184_c0	-	Cytosol_0	CLORAM_RS08565, HMPREF1202_RS09630, HMPREF1098_RS06880, CGC65_RS30485	L-Glutamate:NADP+ oxidoreductase (deaminating)_c0	(1) cpd00001[c0] + (1) cpd00006[c0] + (1) cpd00023[c0] <-> (1) cpd00005[c0] + (1) cpd00013[c0] + (1) cpd00024[c0] + (1) cpd00067[c0]	(1) H2O_c0[c0] + (1) NADP_c0[c0] + (1) L-Glutamate_c0[c0] <-> (1) NADPH_c0[c0] + (1) NH3_c0[c0] + (1) 2-Oxoglutarate_c0[c0] + (1) H+_c0[c0]	91.8674	-107.235	-1000	999.747	1000	R00248	Alanine, aspartate and glutamate metabolism|Arginine and proline metabolism|D-Glutamine and D-glutamate metabolism|Nitrogen metabolism	Amino acid metabolism|Amino acid metabolism|Metabolism of other amino acids|Energy metabolism
rxn05307_c0	>	Cytosol_0		TRANS-RXNBWI-115637.ce.maizeexp.SER_c0	(1) cpd00054[e0] + (1) cpd00067[e0] -> (1) cpd00054[c0] + (1) cpd00067[c0]	(1) L-Serine_e0[e0] + (1) H+_e0[e0] -> (1) L-Serine_c0[c0] + (1) H+_c0[c0]	78.8229	0	0	100	1000
rxn05216_c0	>	Cytosol_0		Na+ Glutamine symporter_c0	(1) cpd00053[e0] + (1) cpd00971[e0] -> (1) cpd00053[c0] + (1) cpd00971[c0]	(1) L-Glutamine_e0[e0] + (1) Na+_e0[e0] -> (1) L-Glutamine_c0[c0] + (1) Na+_c0[c0]	66.5987	0	0	100	1000
rxn00908_c0	>	Cytosol_0		glycine synthase_c0	(1) cpd00003[c0] + (1) cpd00033[c0] + (1) cpd00087[c0] -> (1) cpd00004[c0] + (1) cpd00011[c0] + (1) cpd00013[c0] + (1) cpd00125[c0]	(1) NAD_c0[c0] + (1) Glycine_c0[c0] + (1) Tetrahydrofolate_c0[c0] -> (1) NADH_c0[c0] + (1) CO2_c0[c0] + (1) NH3_c0[c0] + (1) 5-10-Methylenetetrahydrofolate_c0[c0]	63.9515	0	0	299.153	1000	R01221	Glyoxylate and dicarboxylate metabolism|Nitrogen metabolism	Carbohydrate metabolism|Energy metabolism
rxn00412_c0	>	Cytosol_0	CLORAM_RS07555, HMPREF1202_RS11060, HMPREF1098_RS01555, CGC65_RS06700	UTP:L-glutamine amido-ligase (ADP-forming)_c0	(1) cpd00001[c0] + (1) cpd00002[c0] + (1) cpd00053[c0] + (1) cpd00062[c0] -> (1) cpd00008[c0] + (1) cpd00009[c0] + (1) cpd00023[c0] + (1) cpd00052[c0] + (2) cpd00067[c0]	(1) H2O_c0[c0] + (1) ATP_c0[c0] + (1) L-Glutamine_c0[c0] + (1) UTP_c0[c0] -> (1) ADP_c0[c0] + (1) Phosphate_c0[c0] + (1) L-Glutamate_c0[c0] + (1) CTP_c0[c0] + (2) H+_c0[c0]	62.1006	0	0	1000	1000	R00573	Pyrimidine metabolism	Nucleotide metabolism
bio1	->	c0		bio1	(41.2913947104178)cpd00002[c0]+(0.00793965859468043)cpd00003[c0]+(0.00793965859468043)cpd00006[c0]+(0.00793965859468043)cpd00010[c0]+(0.00793965859468043)cpd00015[c0]+(0.00793965859468043)cpd00016[c0]+(0.00793965859468043)cpd00017[c0]+(0.261005044219309)cpd00023[c0]+(0.00793965859468043)cpd00028[c0]+(0.00793965859468043)cpd00030[c0]+(0.409331301687739)cpd00033[c0]+(0.00793965859468043)cpd00034[c0…	(0.00793965859468043)10-Formyltetrahydrofolate[c0]+(0.00793965859468043)2-Demethylmenaquinone 8[c0]+(0.00793965859468043)5-Methyltetrahydrofolate[c0]+(0.00793965859468043)ACP[c0]+(41.2913947104178)ATP[c0]+(0.0085871307533776)Anteisoheptadecanoylcardiolipin (B. subtilis)[c0]+(0.00180605824176618)Anteisoheptadecanoyllipoteichoic acid (n-24), linked, D-alanine substituted[c0]+(0.00180605824176618)An…	17.9152	0	0	1000	1000
rxn13782_c0	>	Cytosol_0	CLORAM_RS05715, HMPREF1202_RS02915, HMPREF1098_RS16260, CGC65_RS16770	Protein biosynthesis_c0	-> (1) cpd17041[c0]	-> (1) Protein biosynthesis_c0[c0]	17.9152	1.79152	0	17.9152	1000
rxn13783_c0	>	Cytosol_0	CLORAM_RS03210, CLORAM_RS03715, CLORAM_RS14080, CLORAM_RS05625, CLORAM_RS03235, HMPREF1202_RS09405, HMPREF1202_RS13840, HMPREF1202_RS04815, HMPREF1202_RS10630, HMPREF1202_RS11130, HMPREF1202_RS04370, HMPREF1202_RS04345, HMPREF1202_RS13245, HMPREF1098_RS04505, HMPREF1098_RS15025, HMPREF1098_RS00565, HMPREF1098_RS06710, HMPREF1098_RS16870, HMPREF1098_RS06735, HMPREF1098_RS25015, HMPREF1098_RS24770,…	DNA replication_c0	-> (1) cpd17042[c0]	-> (1) DNA replication_c0[c0]	17.9152	1.79152	0	17.9152	1000
rxn13784_c0	>	Cytosol_0	CLORAM_RS06840, CLORAM_RS03245, CLORAM_RS05630, HMPREF1202_RS13360, HMPREF1202_RS09410, HMPREF1202_RS04335, HMPREF1098_RS25560, HMPREF1098_RS01265, HMPREF1098_RS13375, HMPREF1098_RS12970, HMPREF1098_RS06750, CGC65_RS30640, CGC65_RS15535, CGC65_RS07110, CGC65_RS17645, CGC65_RS18065	RNA transcription_c0	-> (1) cpd17043[c0]	-> (1) RNA transcription_c0[c0]	17.9152	1.79152	0	17.9152	1000
rxn05578_c0	>	Cytosol_0		TRANS-RXNBWI-115531.ce_c0	(1) cpd00067[e0] + (1) cpd00080[e0] -> (1) cpd00067[c0] + (1) cpd00080[c0]	(1) H+_e0[e0] + (1) Glycerol-3-phosphate_e0[e0] -> (1) H+_c0[c0] + (1) Glycerol-3-phosphate_c0[c0]	15.2376	1.52376	0	16.8319	1000
rxn05243_c0	>	Cytosol_0		TRANS-RXNBWI-115637.ce.maizeexp.LEU_c0	(1) cpd00067[e0] + (1) cpd00107[e0] -> (1) cpd00067[c0] + (1) cpd00107[c0]	(1) H+_e0[e0] + (1) L-Leucine_e0[e0] -> (1) H+_c0[c0] + (1) L-Leucine_c0[c0]	7.7144	0.257994	0	7.7144	1000
rxn00148_c0	-	Cytosol_0	CLORAM_RS00285, CLORAM_RS00465, HMPREF1202_RS08385, HMPREF1098_RS02330, CGC65_RS05405	ATP:pyruvate 2-O-phosphotransferase_c0	(1) cpd00002[c0] + (1) cpd00020[c0] <-> (1) cpd00008[c0] + (1) cpd00061[c0] + (1) cpd00067[c0]	(1) ATP_c0[c0] + (1) Pyruvate_c0[c0] <-> (1) ADP_c0[c0] + (1) Phosphoenolpyruvate_c0[c0] + (1) H+_c0[c0]	7.31907	-999.542	-1000	1000	1000	R00200	Glycolysis / Gluconeogenesis|Purine metabolism|Pyruvate metabolism|Carbon fixation in photosynthetic organisms	Carbohydrate metabolism|Nucleotide metabolism|Carbohydrate metabolism|Energy metabolism
rxn05244_c0	>	Cytosol_0		TRANS-RXNBWI-115637.ce.maizeexp.ILE_c0	(1) cpd00067[e0] + (1) cpd00322[e0] -> (1) cpd00067[c0] + (1) cpd00322[c0]	(1) H+_e0[e0] + (1) L-Isoleucine_e0[e0] -> (1) H+_c0[c0] + (1) L-Isoleucine_c0[c0]	6.33437	0.633437	0	6.33437	1000
rxn09674_c0	>	Cytosol_0		TRANS-RXN-58.cp_c0	(1) cpd00039[e0] + (1) cpd00067[e0] -> (1) cpd00039[c0] + (1) cpd00067[c0]	(1) L-Lysine_e0[e0] + (1) H+_e0[e0] -> (1) L-Lysine_c0[c0] + (1) H+_c0[c0]	5.79907	0	0	5.79907	1000
rxn00898_c0	>	Cytosol_0	CLORAM_RS15080, CLORAM_RS10455, HMPREF1202_RS09470, HMPREF1098_RS04980, HMPREF1098_RS03125, HMPREF1098_RS22785, CGC65_RS26175, CGC65_RS22155, CGC65_RS04640, CGC65_RS02705	2,3-Dihydroxy-3-methylbutanoate hydro-lyase_c0	(1) cpd02498[c0] -> (1) cpd00001[c0] + (1) cpd00123[c0]	(1) 2,3-Dihydroxy-isovalerate_c0[c0] -> (1) H2O_c0[c0] + (1) 3-Methyl-2-oxobutanoate_c0[c0]	5.51279	0.551279	0	10.5662	1000	R01209	Pantothenate and CoA biosynthesis	Metabolism of cofactors and vitamins
rxn02186_c0	-	Cytosol_0	CLORAM_RS15060, HMPREF1202_RS13220, HMPREF1098_RS27090, CGC65_RS10870	2,3-Dihydroxy-3-methylbutanoate:NADP+ oxidoreductase (isomerizing)_c0	(1) cpd00005[c0] + (1) cpd00067[c0] + (1) cpd00668[c0] <-> (1) cpd00006[c0] + (1) cpd02498[c0]	(1) NADPH_c0[c0] + (1) H+_c0[c0] + (1) ALCTT_c0[c0] <-> (1) NADP_c0[c0] + (1) 2,3-Dihydroxy-isovalerate_c0[c0]	5.51279	-999.449	-1000	1000	1000	R03051	Pantothenate and CoA biosynthesis	Metabolism of cofactors and vitamins
rxn10161_c0	>	Cytosol_0		Octadecanoate transport via proton symport_c0	(1) cpd00067[e0] + (1) cpd01080[e0] -> (1) cpd00067[c0] + (1) cpd01080[c0]	(1) H+_e0[e0] + (1) ocdca_e0[e0] -> (1) H+_c0[c0] + (1) ocdca_c0[c0]	3.72393	0.372393	0	3.72393	1000
rxn01322_c0	-	Cytosol_0	HMPREF1098_RS04285, HMPREF1098_RS03395, CGC65_RS04275, CGC65_RS03385	N-Acetylneuraminate pyruvate-lyase (N-acetyl-D-mannosamine-forming)_c0	(1) cpd00232[c0] <-> (1) cpd00020[c0] + (1) cpd00492[c0]	(1) Neu5Ac_c0[c0] <-> (1) Pyruvate_c0[c0] + (1) N-Acetyl-D-mannosamine_c0[c0]	3.55915	0	-1000	1000	1000	R01811	Amino sugar and nucleotide sugar metabolism	Carbohydrate metabolism
rxn05487_c0	>	Cytosol_0		N-acetylneuraminate proton symport_c0	(1) cpd00067[e0] + (1) cpd00232[e0] -> (1) cpd00067[c0] + (1) cpd00232[c0]	(1) H+_e0[e0] + (1) Neu5Ac_e0[e0] -> (1) H+_c0[c0] + (1) Neu5Ac_c0[c0]	3.55915	0	0	3.55915	1000
rxn05303_c0	>	Cytosol_0		TRANS-RXNBWI-115637.ce.maizeexp.ARG_c0	(1) cpd00051[e0] + (1) cpd00067[e0] -> (1) cpd00051[c0] + (1) cpd00067[c0]	(1) L-Arginine_e0[e0] + (1) H+_e0[e0] -> (1) L-Arginine_c0[c0] + (1) H+_c0[c0]	3.46476	0.346476	0	100	1000
rxn09685_c0	>	Cytosol_0		TRANS-RXN-108F.cp_c0	(1) cpd00067[e0] + (1) cpd00412[e0] -> (1) cpd00067[c0] + (1) cpd00412[c0]	(1) H+_e0[e0] + (1) Deoxyuridine_e0[e0] -> (1) H+_c0[c0] + (1) Deoxyuridine_c0[c0]	3.15921	0	0	3.15921	1000
rxn05306_c0	>	Cytosol_0		TRANS-RXNBWI-115637.ce.maizeexp.PHE_c0	(1) cpd00066[e0] + (1) cpd00067[e0] -> (1) cpd00066[c0] + (1) cpd00067[c0]	(1) L-Phenylalanine_e0[e0] + (1) H+_e0[e0] -> (1) L-Phenylalanine_c0[c0] + (1) H+_c0[c0]	3.15646	0.315646	0	3.15646	1000
rxn00784_c0	-	Cytosol_0	CLORAM_RS03730, CLORAM_RS08755, CLORAM_RS01415, HMPREF1098_RS03025, HMPREF1098_RS04965, HMPREF1098_RS01650, CGC65_RS02720, CGC65_RS06590, CGC65_RS04765	2-deoxy-D-ribose-5-phosphate acetaldehyde-lyase (D-glyceraldehyde-3-phosphate-forming)_c0	(1) cpd00510[c0] <-> (1) cpd00071[c0] + (1) cpd00102[c0]	(1) deoxyribose-5-phosphate_c0[c0] <-> (1) Acetaldehyde_c0[c0] + (1) Glyceraldehyde3-phosphate_c0[c0]	2.95344	-0.205558	-1000	2.95344	1000	R01066	Pentose phosphate pathway	Carbohydrate metabolism
rxn01799_c0	-	Cytosol_0	CLORAM_RS05725, HMPREF1202_RS13495, HMPREF1098_RS13245, CGC65_RS17775	deoxyuridine:orthophosphate 2-deoxy-D-ribosyltransferase_c0	(1) cpd00009[c0] + (1) cpd00412[c0] <-> (1) cpd00092[c0] + (1) cpd00509[c0]	(1) Phosphate_c0[c0] + (1) Deoxyuridine_c0[c0] <-> (1) Uracil_c0[c0] + (1) deoxyribose-1-phosphate_c0[c0]	2.95344	-0.205558	-1000	2.95344	1000	R02484	Pyrimidine metabolism	Nucleotide metabolism
rxn01986_c0	-	Cytosol_0	CLORAM_RS12000, HMPREF1098_RS01655, CGC65_RS06585	2-deoxy-D-ribose 1-phosphate 1,5-phosphomutase_c0	(1) cpd00509[c0] <-> (1) cpd00510[c0]	(1) deoxyribose-1-phosphate_c0[c0] <-> (1) deoxyribose-5-phosphate_c0[c0]	2.95344	-0.205558	-1000	2.95344	1000	R02749	Pentose phosphate pathway	Carbohydrate metabolism
rxn00506_c0	-	Cytosol_0	HMPREF1202_RS12530, HMPREF1098_RS04810, HMPREF1098_RS25470, CGC65_RS02880, CGC65_RS23920	Acetaldehyde:NAD+ oxidoreductase_c0	(1) cpd00001[c0] + (1) cpd00003[c0] + (1) cpd00071[c0] <-> (1) cpd00004[c0] + (1) cpd00029[c0] + (2) cpd00067[c0]	(1) H2O_c0[c0] + (1) NAD_c0[c0] + (1) Acetaldehyde_c0[c0] <-> (1) NADH_c0[c0] + (1) Acetate_c0[c0] + (2) H+_c0[c0]	2.9001	-0.258844	-1000	2.9001	1000	R00710	Glycolysis / Gluconeogenesis|Pyruvate metabolism	Carbohydrate metabolism|Carbohydrate metabolism
rxn05217_c0	>	Cytosol_0		TRANS-RXNBWI-115637.ce.maizeexp.L-ASPARTATE_c0	(1) cpd00041[e0] + (1) cpd00067[e0] -> (1) cpd00041[c0] + (1) cpd00067[c0]	(1) L-Aspartate_e0[e0] + (1) H+_e0[e0] -> (1) L-Aspartate_c0[c0] + (1) H+_c0[c0]	2.6573	0	0	100	1000
rxn05508_c0	>	Cytosol_0		TRANS-RXNBWI-115637.ce.maizeexp.ASN_c0	(1) cpd00067[e0] + (1) cpd00132[e0] -> (1) cpd00067[c0] + (1) cpd00132[c0]	(1) H+_e0[e0] + (1) L-Asparagine_e0[e0] -> (1) H+_c0[c0] + (1) L-Asparagine_c0[c0]	2.6573	0	0	2.6573	1000
rxn05219_c0	>	Cytosol_0	CLORAM_RS08715, CLORAM_RS13655, CGC65_RS11990	nonpolar-amino-acid-transporting ATPase_c0	(1) cpd00001[c0] + (1) cpd00002[c0] + (1) cpd00060[e0] -> (1) cpd00008[c0] + (1) cpd00009[c0] + (1) cpd00060[c0] + (1) cpd00067[c0]	(1) H2O_c0[c0] + (1) ATP_c0[c0] + (1) L-Methionine_e0[e0] -> (1) ADP_c0[c0] + (1) Phosphate_c0[c0] + (1) L-Methionine_c0[c0] + (1) H+_c0[c0]	2.03335	0	0	2.03335	1000
rxn05301_c0	>	Cytosol_0		TRANS-RXNBWI-115637.ce.maizeexp.TYR_c0	(1) cpd00067[e0] + (1) cpd00069[e0] -> (1) cpd00067[c0] + (1) cpd00069[c0]	(1) H+_e0[e0] + (1) L-Tyrosine_e0[e0] -> (1) H+_c0[c0] + (1) L-Tyrosine_c0[c0]	1.9893	0.19893	0	1.9893	1000
rxn00747_c0	-	Cytosol_0	HMPREF1098_RS21270, CGC65_RS25560	D-glyceraldehyde-3-phosphate aldose-ketose-isomerase_c0	(1) cpd00102[c0] <-> (1) cpd00095[c0]	(1) Glyceraldehyde3-phosphate_c0[c0] <-> (1) Glycerone-phosphate_c0[c0]	1.97243	-1.18558	-1000	1.97243	1000	R01015	Glycolysis / Gluconeogenesis|Fructose and mannose metabolism|Inositol phosphate metabolism|Carbon fixation in photosynthetic organisms	Carbohydrate metabolism|Carbohydrate metabolism|Carbohydrate metabolism|Energy metabolism
rxn05938_c0	>	Cytosol_0		pyruvate ferredoxin oxidoreductase_c0	(1) cpd00011[c0] + (1) cpd00022[c0] + (1) cpd00067[c0] + (1) cpd11620[c0] -> (1) cpd00010[c0] + (1) cpd00020[c0] + (1) cpd11621[c0]	(1) CO2_c0[c0] + (1) Acetyl-CoA_c0[c0] + (1) H+_c0[c0] + (1) Reducedferredoxin_c0[c0] -> (1) CoA_c0[c0] + (1) Pyruvate_c0[c0] + (1) Oxidizedferredoxin_c0[c0]	1.78714	0	0	5.13059	1000
rxn08291_c0	>	Cytosol_0		D-Amino acid dehydrogenase_c0	(1) cpd00001[c0] + (1) cpd00015[c0] + (1) cpd00067[c0] + (1) cpd00117[c0] -> (1) cpd00013[c0] + (1) cpd00020[c0] + (1) cpd00982[c0]	(1) H2O_c0[c0] + (1) FAD_c0[c0] + (1) H+_c0[c0] + (1) D-Alanine_c0[c0] -> (1) NH3_c0[c0] + (1) Pyruvate_c0[c0] + (1) FADH2_c0[c0]	1.60639	0	0	1.60639	1000
rxn00806_c0	-	Cytosol_0	CLORAM_RS09680, HMPREF1202_RS06195, HMPREF1098_RS04560, CGC65_RS03110	L-Leucine:2-oxoglutarate aminotransferase_c0	(1) cpd00024[c0] + (1) cpd00107[c0] <-> (1) cpd00023[c0] + (1) cpd00200[c0]	(1) 2-Oxoglutarate_c0[c0] + (1) L-Leucine_c0[c0] <-> (1) L-Glutamate_c0[c0] + (1) 4MOP_c0[c0]	1.48957	-3.61715	-1000	1.48957	1000	R01090	Valine, leucine and isoleucine degradation|Valine, leucine and isoleucine biosynthesis|Glucosinolate biosynthesis	Amino acid metabolism|Amino acid metabolism|Biosynthesis of other secondary metabolites
rxn01207_c0	>	Cytosol_0		4-methyl-2-oxopentanoate:NAD+ oxidoreductase (CoA-mehtylpropanoylating)_c0	(1) cpd00003[c0] + (1) cpd00010[c0] + (1) cpd00200[c0] -> (1) cpd00004[c0] + (1) cpd00011[c0] + (1) cpd01882[c0]	(1) NAD_c0[c0] + (1) CoA_c0[c0] + (1) 4MOP_c0[c0] -> (1) NADH_c0[c0] + (1) CO2_c0[c0] + (1) Isovaleryl-CoA_c0[c0]	1.48957	0.148957	0	1.48957	1000	R01651
rxn01575_c0	-	Cytosol_0	CLORAM_RS09680, HMPREF1202_RS06195, HMPREF1098_RS04560, CGC65_RS03110	L-Isoleucine:2-oxoglutarate aminotransferase_c0	(1) cpd00024[c0] + (1) cpd00322[c0] <-> (1) cpd00023[c0] + (1) cpd00508[c0]	(1) 2-Oxoglutarate_c0[c0] + (1) L-Isoleucine_c0[c0] <-> (1) L-Glutamate_c0[c0] + (1) 3MOP_c0[c0]	1.48957	0.148957	-1000	1.48957	1000	R02199	Valine, leucine and isoleucine degradation|Valine, leucine and isoleucine biosynthesis|Glucosinolate biosynthesis	Amino acid metabolism|Amino acid metabolism|Biosynthesis of other secondary metabolites
rxn02269_c0	>	Cytosol_0		(S)-3-methyl-2-oxopentanoate:NAD+ 2-oxidoreductase (CoA-methylbutanoylating)_c0	(1) cpd00003[c0] + (1) cpd00010[c0] + (1) cpd00508[c0] -> (1) cpd00004[c0] + (1) cpd00011[c0] + (1) cpd00760[c0]	(1) NAD_c0[c0] + (1) CoA_c0[c0] + (1) 3MOP_c0[c0] -> (1) NADH_c0[c0] + (1) CO2_c0[c0] + (1) 2-Methylbutyryl-CoA_c0[c0]	1.48957	0.148957	0	1.48957	1000	R03171
rxn05358_c0	>	Cytosol_0		2-methylbutanoyl-CoA:[acyl-carrier-protein] transferase_c0	(1) cpd00760[c0] + (1) cpd11493[c0] -> (1) cpd00010[c0] + (1) cpd00067[c0] + (1) cpd11495[c0]	(1) 2-Methylbutyryl-CoA_c0[c0] + (1) ACP_c0[c0] -> (1) CoA_c0[c0] + (1) H+_c0[c0] + (1) 2-methylbutyryl-ACP_c0[c0]	1.48957	0.148957	0	1.48957	1000
rxn05359_c0	>	Cytosol_0		4-methyl-3-oxo-hexanoyl-ACP:malonyl-[acyl-carrier-protein] C-acyltransferase (decarboxylating)_c0	(1) cpd11492[c0] + (1) cpd11495[c0] -> (1) cpd00011[c0] + (1) cpd11493[c0] + (1) cpd11496[c0]	(1) Malonyl-acyl-carrierprotein-_c0[c0] + (1) 2-methylbutyryl-ACP_c0[c0] -> (1) CO2_c0[c0] + (1) ACP_c0[c0] + (1) 4-methyl-3-oxo-hexanoyl-ACP_c0[c0]	1.48957	0.148957	0	1.48957	1000
rxn05360_c0	>	Cytosol_0		4-methyl-3-oxo-hexanoyl-ACP:NADP+ oxidoreductase_c0	(1) cpd00005[c0] + (1) cpd00067[c0] + (1) cpd11496[c0] -> (1) cpd00006[c0] + (1) cpd11497[c0]	(1) NADPH_c0[c0] + (1) H+_c0[c0] + (1) 4-methyl-3-oxo-hexanoyl-ACP_c0[c0] -> (1) NADP_c0[c0] + (1) 4-methyl-3-hydroxy-hexanoyl-ACP_c0[c0]	1.48957	0.148957	0	1.48957	1000
rxn05361_c0	>	Cytosol_0		4-methyl-3-hydroxy-hexanoyl-ACP hydro-lyase_c0	(1) cpd11497[c0] -> (1) cpd00001[c0] + (1) cpd11498[c0]	(1) 4-methyl-3-hydroxy-hexanoyl-ACP_c0[c0] -> (1) H2O_c0[c0] + (1) 4-methyl-trans-hex-2-enoyl-ACP_c0[c0]	1.48957	0.148957	0	1.48957	1000
rxn05362_c0	>	Cytosol_0		4-methyl-trans-hex-2-enoyl-ACP:NADP+ oxidoreductase (A-specific)_c0	(1) cpd00005[c0] + (1) cpd00067[c0] + (1) cpd11498[c0] -> (1) cpd00006[c0] + (1) cpd11499[c0]	(1) NADPH_c0[c0] + (1) H+_c0[c0] + (1) 4-methyl-trans-hex-2-enoyl-ACP_c0[c0] -> (1) NADP_c0[c0] + (1) 4-methyl-hexanoyl-ACP_c0[c0]	1.48957	0.148957	0	1.48957	1000
rxn05363_c0	>	Cytosol_0		4-methyl-hexanoyl-ACP:malonyl-[acyl-carrier-protein] C-acyltransferase (decarboxylating)_c0	(1) cpd11492[c0] + (1) cpd11499[c0] -> (1) cpd00011[c0] + (1) cpd11493[c0] + (1) cpd11500[c0]	(1) Malonyl-acyl-carrierprotein-_c0[c0] + (1) 4-methyl-hexanoyl-ACP_c0[c0] -> (1) CO2_c0[c0] + (1) ACP_c0[c0] + (1) 6-methyl-3-oxo-octanoyl-ACP_c0[c0]	1.48957	0.148957	0	1.48957	1000
rxn05364_c0	>	Cytosol_0		6-methyl-3-oxo-octanoyl-ACP:NADP+ oxidoreductase_c0	(1) cpd00005[c0] + (1) cpd00067[c0] + (1) cpd11500[c0] -> (1) cpd00006[c0] + (1) cpd11501[c0]	(1) NADPH_c0[c0] + (1) H+_c0[c0] + (1) 6-methyl-3-oxo-octanoyl-ACP_c0[c0] -> (1) NADP_c0[c0] + (1) 6-methyl-3-hydroxy-octanoyl-ACP_c0[c0]	1.48957	0.148957	0	1.48957	1000
rxn05365_c0	>	Cytosol_0		6-methyl-3-hydroxy-octanoyl-ACP hydro-lyase_c0	(1) cpd11501[c0] -> (1) cpd00001[c0] + (1) cpd11502[c0]	(1) 6-methyl-3-hydroxy-octanoyl-ACP_c0[c0] -> (1) H2O_c0[c0] + (1) 6-methyl-trans-oct-2-enoyl-ACP_c0[c0]	1.48957	0.148957	0	1.48957	1000
rxn05367_c0	>	Cytosol_0		6-methyl-octanoyl-ACP:malonyl-[acyl-carrier-protein] C-acyltransferase (decarboxylating)_c0	(1) cpd11492[c0] + (1) cpd11503[c0] -> (1) cpd00011[c0] + (1) cpd11493[c0] + (1) cpd11504[c0]	(1) Malonyl-acyl-carrierprotein-_c0[c0] + (1) 6-methyl-octanoyl-ACP_c0[c0] -> (1) CO2_c0[c0] + (1) ACP_c0[c0] + (1) 8-methyl-3-oxo-decanoyl-ACP_c0[c0]	1.48957	0.148957	0	1.48957	1000
rxn05368_c0	>	Cytosol_0		8-methyl-3-oxo-decanoyl-ACP:NADP+ oxidoreductase_c0	(1) cpd00005[c0] + (1) cpd00067[c0] + (1) cpd11504[c0] -> (1) cpd00006[c0] + (1) cpd11505[c0]	(1) NADPH_c0[c0] + (1) H+_c0[c0] + (1) 8-methyl-3-oxo-decanoyl-ACP_c0[c0] -> (1) NADP_c0[c0] + (1) 8-methyl-3-hydroxy-decanoyl-ACP_c0[c0]	1.48957	0.148957	0	1.48957	1000
rxn05369_c0	>	Cytosol_0		8-methyl-3-hydroxy-decanoyl-ACP hydro-lyase_c0	(1) cpd11505[c0] -> (1) cpd00001[c0] + (1) cpd11506[c0]	(1) 8-methyl-3-hydroxy-decanoyl-ACP_c0[c0] -> (1) H2O_c0[c0] + (1) 8-methyl-trans-dec-2-enoyl-ACP_c0[c0]	1.48957	0.148957	0	1.48957	1000
rxn05371_c0	>	Cytosol_0		8-methyl-decanoyl-ACP:malonyl-[acyl-carrier-protein] C-acyltransferase (decarboxylating)_c0	(1) cpd11492[c0] + (1) cpd11507[c0] -> (1) cpd00011[c0] + (1) cpd11493[c0] + (1) cpd11508[c0]	(1) Malonyl-acyl-carrierprotein-_c0[c0] + (1) 8-methyl-decanoyl-ACP_c0[c0] -> (1) CO2_c0[c0] + (1) ACP_c0[c0] + (1) 10-methyl-3-oxo-dodecanoyl-ACP_c0[c0]	1.48957	0.148957	0	1.48957	1000
rxn05372_c0	>	Cytosol_0		10-methyl-3-oxo-dodecanoyl-ACP:NADP+ oxidoreductase_c0	(1) cpd00005[c0] + (1) cpd00067[c0] + (1) cpd11508[c0] -> (1) cpd00006[c0] + (1) cpd11509[c0]	(1) NADPH_c0[c0] + (1) H+_c0[c0] + (1) 10-methyl-3-oxo-dodecanoyl-ACP_c0[c0] -> (1) NADP_c0[c0] + (1) 10-methyl-3-hydroxy-dodecanoyl-ACP_c0[c0]	1.48957	0.148957	0	1.48957	1000
rxn05373_c0	>	Cytosol_0		10-methyl-3-hydroxy-dodecanoyl-ACP hydro-lyase_c0	(1) cpd11509[c0] -> (1) cpd00001[c0] + (1) cpd11510[c0]	(1) 10-methyl-3-hydroxy-dodecanoyl-ACP_c0[c0] -> (1) H2O_c0[c0] + (1) 10-methyl-trans-dodec-2-enoyl-ACP_c0[c0]	1.48957	0.148957	0	1.48957	1000
rxn05375_c0	>	Cytosol_0		10-methyl-dodecanoyl-ACP:malonyl-[acyl-carrier-protein] C-acyltransferase (decarboxylating)_c0	(1) cpd11492[c0] + (1) cpd11511[c0] -> (1) cpd00011[c0] + (1) cpd11493[c0] + (1) cpd11512[c0]	(1) Malonyl-acyl-carrierprotein-_c0[c0] + (1) 10-methyl-dodecanoyl-ACP_c0[c0] -> (1) CO2_c0[c0] + (1) ACP_c0[c0] + (1) 12-methyl-3-oxo-tetra-decanoyl-ACP_c0[c0]	1.48957	0.148957	0	1.48957	1000
rxn05376_c0	>	Cytosol_0		12-methyl-3-oxo-tetra-decanoyl-ACP:NADP+ oxidoreductase_c0	(1) cpd00005[c0] + (1) cpd00067[c0] + (1) cpd11512[c0] -> (1) cpd00006[c0] + (1) cpd11513[c0]	(1) NADPH_c0[c0] + (1) H+_c0[c0] + (1) 12-methyl-3-oxo-tetra-decanoyl-ACP_c0[c0] -> (1) NADP_c0[c0] + (1) 12-methyl-3-hydroxy-tetra-decanoyl-ACP_c0[c0]	1.48957	0.148957	0	1.48957	1000
rxn05377_c0	>	Cytosol_0		12-methyl-3-hydroxy-tetra-decanoyl-ACP hydro-lyase_c0	(1) cpd11513[c0] -> (1) cpd00001[c0] + (1) cpd11514[c0]	(1) 12-methyl-3-hydroxy-tetra-decanoyl-ACP_c0[c0] -> (1) H2O_c0[c0] + (1) 12-methyl-trans-tetra-dec-2-enoyl-ACP_c0[c0]	1.48957	0.148957	0	1.48957	1000
rxn05379_c0	>	Cytosol_0		12-methyl-tetra-decanoyl-ACP:malonyl-[acyl-carrier-protein] C-acyltransferase (decarboxylating)_c0	(1) cpd11492[c0] + (1) cpd11515[c0] -> (1) cpd00011[c0] + (1) cpd11493[c0] + (1) cpd11516[c0]	(1) Malonyl-acyl-carrierprotein-_c0[c0] + (1) 12-methyl-tetra-decanoyl-ACP_c0[c0] -> (1) CO2_c0[c0] + (1) ACP_c0[c0] + (1) 14-methyl-3-oxo-hexa-decanoyl-ACP_c0[c0]	1.48957	0.148957	0	1.48957	1000
rxn05380_c0	>	Cytosol_0		14-methyl-3-oxo-hexa-decanoyl-ACP:NADP+ oxidoreductase_c0	(1) cpd00005[c0] + (1) cpd00067[c0] + (1) cpd11516[c0] -> (1) cpd00006[c0] + (1) cpd11517[c0]	(1) NADPH_c0[c0] + (1) H+_c0[c0] + (1) 14-methyl-3-oxo-hexa-decanoyl-ACP_c0[c0] -> (1) NADP_c0[c0] + (1) 14-methyl-3-hydroxy-hexa-decanoyl-ACP_c0[c0]	1.48957	0.148957	0	1.48957	1000
rxn05381_c0	>	Cytosol_0		14-methyl-3-hydroxy-hexa-decanoyl-ACP hydro-lyase_c0	(1) cpd11517[c0] -> (1) cpd00001[c0] + (1) cpd11518[c0]	(1) 14-methyl-3-hydroxy-hexa-decanoyl-ACP_c0[c0] -> (1) H2O_c0[c0] + (1) 14-methyl-trans-hexa-dec-2-enoyl-ACP_c0[c0]	1.48957	0.148957	0	1.48957	1000
rxn05382_c0	>	Cytosol_0		14-methyl-trans-hexa-dec-2-enoyl-ACP:NADP+ oxidoreductase (A-specific)_c0	(1) cpd00005[c0] + (1) cpd00067[c0] + (1) cpd11518[c0] -> (1) cpd00006[c0] + (1) cpd11519[c0]	(1) NADPH_c0[c0] + (1) H+_c0[c0] + (1) 14-methyl-trans-hexa-dec-2-enoyl-ACP_c0[c0] -> (1) NADP_c0[c0] + (1) 14-methyl-hexa-decanoyl-ACP_c0[c0]	1.48957	0.148957	0	1.48957	1000
rxn05383_c0	>	Cytosol_0		3-methylbutanoyl-CoA:[acyl-carrier-protein] transferase_c0	(1) cpd01882[c0] + (1) cpd11493[c0] -> (1) cpd00010[c0] + (1) cpd00067[c0] + (1) cpd11520[c0]	(1) Isovaleryl-CoA_c0[c0] + (1) ACP_c0[c0] -> (1) CoA_c0[c0] + (1) H+_c0[c0] + (1) isovaleryl-ACP_c0[c0]	1.48957	0.148957	0	1.48957	1000
rxn05384_c0	>	Cytosol_0		3-methylbutanoyl-ACP:malonyl-[acyl-carrier-protein] C-acyltransferase (decarboxylating)_c0	(1) cpd11492[c0] + (1) cpd11520[c0] -> (1) cpd00011[c0] + (1) cpd11493[c0] + (1) cpd11521[c0]	(1) Malonyl-acyl-carrierprotein-_c0[c0] + (1) isovaleryl-ACP_c0[c0] -> (1) CO2_c0[c0] + (1) ACP_c0[c0] + (1) 5-methyl-3-oxo-hexanoyl-ACP_c0[c0]	1.48957	0.148957	0	1.48957	1000
rxn05385_c0	>	Cytosol_0		5-methyl-3-oxo-hexanoyl-ACP:NADP+ oxidoreductase_c0	(1) cpd00005[c0] + (1) cpd00067[c0] + (1) cpd11521[c0] -> (1) cpd00006[c0] + (1) cpd11522[c0]	(1) NADPH_c0[c0] + (1) H+_c0[c0] + (1) 5-methyl-3-oxo-hexanoyl-ACP_c0[c0] -> (1) NADP_c0[c0] + (1) 5-methyl-3-hydroxy-hexanoyl-ACP_c0[c0]	1.48957	0.148957	0	1.48957	1000
rxn05386_c0	>	Cytosol_0		5-methyl-3-hydroxy-hexanoyl-ACP hydro-lyase_c0	(1) cpd11522[c0] -> (1) cpd00001[c0] + (1) cpd11523[c0]	(1) 5-methyl-3-hydroxy-hexanoyl-ACP_c0[c0] -> (1) H2O_c0[c0] + (1) 5-methyl-trans-hex-2-enoyl-ACP_c0[c0]	1.48957	0.148957	0	1.48957	1000
rxn05387_c0	>	Cytosol_0		5-methyl-trans-hex-2-enoyl-ACP:NADP+ oxidoreductase (A-specific)_c0	(1) cpd00005[c0] + (1) cpd00067[c0] + (1) cpd11523[c0] -> (1) cpd00006[c0] + (1) cpd11524[c0]	(1) NADPH_c0[c0] + (1) H+_c0[c0] + (1) 5-methyl-trans-hex-2-enoyl-ACP_c0[c0] -> (1) NADP_c0[c0] + (1) 5-methyl-hexanoyl-ACP_c0[c0]	1.48957	0.148957	0	1.48957	1000
rxn05388_c0	>	Cytosol_0		5-methyl-hexanoyl-ACP:malonyl-[acyl-carrier-protein] C-acyltransferase (decarboxylating)_c0	(1) cpd11492[c0] + (1) cpd11524[c0] -> (1) cpd00011[c0] + (1) cpd11493[c0] + (1) cpd11525[c0]	(1) Malonyl-acyl-carrierprotein-_c0[c0] + (1) 5-methyl-hexanoyl-ACP_c0[c0] -> (1) CO2_c0[c0] + (1) ACP_c0[c0] + (1) 7-methyl-3-oxo-octanoyl-ACP_c0[c0]	1.48957	0.148957	0	1.48957	1000
rxn05389_c0	>	Cytosol_0		7-methyl-3-oxo-octanoyl-ACP:NADP+ oxidoreductase_c0	(1) cpd00005[c0] + (1) cpd00067[c0] + (1) cpd11525[c0] -> (1) cpd00006[c0] + (1) cpd11526[c0]	(1) NADPH_c0[c0] + (1) H+_c0[c0] + (1) 7-methyl-3-oxo-octanoyl-ACP_c0[c0] -> (1) NADP_c0[c0] + (1) 7-methyl-3-hydroxy-octanoyl-ACP_c0[c0]	1.48957	0.148957	0	1.48957	1000
rxn05390_c0	>	Cytosol_0		7-methyl-3-hydroxy-octanoyl-ACP hydro-lyase_c0	(1) cpd11526[c0] -> (1) cpd00001[c0] + (1) cpd11527[c0]	(1) 7-methyl-3-hydroxy-octanoyl-ACP_c0[c0] -> (1) H2O_c0[c0] + (1) 7-methyl-trans-oct-2-enoyl-ACP_c0[c0]	1.48957	0.148957	0	1.48957	1000
rxn05392_c0	>	Cytosol_0		7-methyl-octanoyl-ACP:malonyl-[acyl-carrier-protein] C-acyltransferase (decarboxylating)_c0	(1) cpd11492[c0] + (1) cpd11528[c0] -> (1) cpd00011[c0] + (1) cpd11493[c0] + (1) cpd11529[c0]	(1) Malonyl-acyl-carrierprotein-_c0[c0] + (1) 7-methyl-octanoyl-ACP_c0[c0] -> (1) CO2_c0[c0] + (1) ACP_c0[c0] + (1) 9-methyl-3-oxo-decanoyl-ACP_c0[c0]	1.48957	0.148957	0	1.48957	1000
rxn05393_c0	>	Cytosol_0		9-methyl-3-oxo-decanoyl-ACP:NADP+ oxidoreductase_c0	(1) cpd00005[c0] + (1) cpd00067[c0] + (1) cpd11529[c0] -> (1) cpd00006[c0] + (1) cpd11530[c0]	(1) NADPH_c0[c0] + (1) H+_c0[c0] + (1) 9-methyl-3-oxo-decanoyl-ACP_c0[c0] -> (1) NADP_c0[c0] + (1) 9-methyl-3-hydroxy-decanoyl-ACP_c0[c0]	1.48957	0.148957	0	1.48957	1000
rxn05394_c0	>	Cytosol_0		9-methyl-3-hydroxy-decanoyl-ACP hydro-lyase_c0	(1) cpd11530[c0] -> (1) cpd00001[c0] + (1) cpd11531[c0]	(1) 9-methyl-3-hydroxy-decanoyl-ACP_c0[c0] -> (1) H2O_c0[c0] + (1) 9-methyl-trans-dec-2-enoyl-ACP_c0[c0]	1.48957	0.148957	0	1.48957	1000
rxn05396_c0	>	Cytosol_0		9-methyl-decanoyl-ACP:malonyl-[acyl-carrier-protein] C-acyltransferase (decarboxylating)_c0	(1) cpd11492[c0] + (1) cpd11532[c0] -> (1) cpd00011[c0] + (1) cpd11493[c0] + (1) cpd11533[c0]	(1) Malonyl-acyl-carrierprotein-_c0[c0] + (1) 9-methyl-decanoyl-ACP_c0[c0] -> (1) CO2_c0[c0] + (1) ACP_c0[c0] + (1) 11-methyl-3-oxo-dodecanoyl-ACP_c0[c0]	1.48957	0.148957	0	1.48957	1000
rxn05397_c0	>	Cytosol_0		11-methyl-3-oxo-dodecanoyl-ACP:NADP+ oxidoreductase_c0	(1) cpd00005[c0] + (1) cpd00067[c0] + (1) cpd11533[c0] -> (1) cpd00006[c0] + (1) cpd11534[c0]	(1) NADPH_c0[c0] + (1) H+_c0[c0] + (1) 11-methyl-3-oxo-dodecanoyl-ACP_c0[c0] -> (1) NADP_c0[c0] + (1) 11-methyl-3-hydroxy-dodecanoyl-ACP_c0[c0]	1.48957	0.148957	0	1.48957	1000
rxn05398_c0	>	Cytosol_0		11-methyl-3-hydroxy-dodecanoyl-ACP hydro-lyase_c0	(1) cpd11534[c0] -> (1) cpd00001[c0] + (1) cpd11535[c0]	(1) 11-methyl-3-hydroxy-dodecanoyl-ACP_c0[c0] -> (1) H2O_c0[c0] + (1) 11-methyl-trans-dodec-2-enoyl-ACP_c0[c0]	1.48957	0.148957	0	1.48957	1000
rxn05400_c0	>	Cytosol_0		11-methyl-dodecanoyl-ACP:malonyl-[acyl-carrier-protein] C-acyltransferase (decarboxylating)_c0	(1) cpd11492[c0] + (1) cpd11536[c0] -> (1) cpd00011[c0] + (1) cpd11493[c0] + (1) cpd11537[c0]	(1) Malonyl-acyl-carrierprotein-_c0[c0] + (1) 11-methyl-dodecanoyl-ACP_c0[c0] -> (1) CO2_c0[c0] + (1) ACP_c0[c0] + (1) 13-methyl-3-oxo-tetra-decanoyl-ACP_c0[c0]	1.48957	0.148957	0	1.48957	1000
rxn05401_c0	>	Cytosol_0		13-methyl-3-oxo-tetra-decanoyl-ACP:NADP+ oxidoreductase_c0	(1) cpd00005[c0] + (1) cpd00067[c0] + (1) cpd11537[c0] -> (1) cpd00006[c0] + (1) cpd11538[c0]	(1) NADPH_c0[c0] + (1) H+_c0[c0] + (1) 13-methyl-3-oxo-tetra-decanoyl-ACP_c0[c0] -> (1) NADP_c0[c0] + (1) 13-methyl-3-hydroxy-tetra-decanoyl-ACP_c0[c0]	1.48957	0.148957	0	1.48957	1000
rxn05402_c0	>	Cytosol_0		13-methyl-3-hydroxy-tetra-decanoyl-ACP hydro-lyase_c0	(1) cpd11538[c0] -> (1) cpd00001[c0] + (1) cpd11539[c0]	(1) 13-methyl-3-hydroxy-tetra-decanoyl-ACP_c0[c0] -> (1) H2O_c0[c0] + (1) 13-methyl-trans-tetra-dec-2-enoyl-ACP_c0[c0]	1.48957	0.148957	0	1.48957	1000
rxn05404_c0	>	Cytosol_0		13-methyl-tetra-decanoyl-ACP:malonyl-[acyl-carrier-protein] C-acyltransferase (decarboxylating)_c0	(1) cpd11492[c0] + (1) cpd11540[c0] -> (1) cpd00011[c0] + (1) cpd11493[c0] + (1) cpd11541[c0]	(1) Malonyl-acyl-carrierprotein-_c0[c0] + (1) 13-methyl-tetra-decanoyl-ACP_c0[c0] -> (1) CO2_c0[c0] + (1) ACP_c0[c0] + (1) 15-methyl-3-oxo-hexa-decanoyl-ACP_c0[c0]	1.48957	0.148957	0	1.48957	1000
rxn05405_c0	>	Cytosol_0		15-methyl-3-oxo-hexa-decanoyl-ACP:NADP+ oxidoreductase_c0	(1) cpd00005[c0] + (1) cpd00067[c0] + (1) cpd11541[c0] -> (1) cpd00006[c0] + (1) cpd11542[c0]	(1) NADPH_c0[c0] + (1) H+_c0[c0] + (1) 15-methyl-3-oxo-hexa-decanoyl-ACP_c0[c0] -> (1) NADP_c0[c0] + (1) 15-methyl-3-hydroxy-hexa-decanoyl-ACP_c0[c0]	1.48957	0.148957	0	1.48957	1000
rxn05406_c0	>	Cytosol_0		15-methyl-3-hydroxy-hexa-decanoyl-ACP hydro-lyase_c0	(1) cpd11542[c0] -> (1) cpd00001[c0] + (1) cpd11543[c0]	(1) 15-methyl-3-hydroxy-hexa-decanoyl-ACP_c0[c0] -> (1) H2O_c0[c0] + (1) 15-methyl-trans-hexa-dec-2-enoyl-ACP_c0[c0]	1.48957	0.148957	0	1.48957	1000
rxn05407_c0	>	Cytosol_0		15-methyl-trans-hexa-dec-2-enoyl-ACP:NADP+ oxidoreductase (A-specific)_c0	(1) cpd00005[c0] + (1) cpd00067[c0] + (1) cpd11543[c0] -> (1) cpd00006[c0] + (1) cpd11544[c0]	(1) NADPH_c0[c0] + (1) H+_c0[c0] + (1) 15-methyl-trans-hexa-dec-2-enoyl-ACP_c0[c0] -> (1) NADP_c0[c0] + (1) 15-methyl-hexa-decanoyl-ACP_c0[c0]	1.48957	0.148957	0	1.48957	1000
rxn05434_c0	>	Cytosol_0		6-methyl-trans-oct-2-enoyl-ACP:NAD+ oxidoreductase (A-specific)_c0	(1) cpd00004[c0] + (1) cpd00067[c0] + (1) cpd11502[c0] -> (1) cpd00003[c0] + (1) cpd11503[c0]	(1) NADH_c0[c0] + (1) H+_c0[c0] + (1) 6-methyl-trans-oct-2-enoyl-ACP_c0[c0] -> (1) NAD_c0[c0] + (1) 6-methyl-octanoyl-ACP_c0[c0]	1.48957	0.148957	0	1.48957	1000
rxn05435_c0	>	Cytosol_0		8-methyl-trans-dec-2-enoyl-ACP:NAD+ oxidoreductase (A-specific)_c0	(1) cpd00004[c0] + (1) cpd00067[c0] + (1) cpd11506[c0] -> (1) cpd00003[c0] + (1) cpd11507[c0]	(1) NADH_c0[c0] + (1) H+_c0[c0] + (1) 8-methyl-trans-dec-2-enoyl-ACP_c0[c0] -> (1) NAD_c0[c0] + (1) 8-methyl-decanoyl-ACP_c0[c0]	1.48957	0.148957	0	1.48957	1000
rxn05436_c0	>	Cytosol_0		10-methyl-trans-dodec-2-enoyl-ACP:NAD+ oxidoreductase (A-specific)_c0	(1) cpd00004[c0] + (1) cpd00067[c0] + (1) cpd11510[c0] -> (1) cpd00003[c0] + (1) cpd11511[c0]	(1) NADH_c0[c0] + (1) H+_c0[c0] + (1) 10-methyl-trans-dodec-2-enoyl-ACP_c0[c0] -> (1) NAD_c0[c0] + (1) 10-methyl-dodecanoyl-ACP_c0[c0]	1.48957	0	0	1.48957	1000
rxn05437_c0	>	Cytosol_0		12-methyl-trans-tetra-dec-2-enoyl-ACP:NAD+ oxidoreductase (A-specific)_c0	(1) cpd00004[c0] + (1) cpd00067[c0] + (1) cpd11514[c0] -> (1) cpd00003[c0] + (1) cpd11515[c0]	(1) NADH_c0[c0] + (1) H+_c0[c0] + (1) 12-methyl-trans-tetra-dec-2-enoyl-ACP_c0[c0] -> (1) NAD_c0[c0] + (1) 12-methyl-tetra-decanoyl-ACP_c0[c0]	1.48957	0.148957	0	1.48957	1000
rxn05440_c0	>	Cytosol_0		7-methyl-trans-oct-2-enoyl-ACP:NAD+ oxidoreductase (A-specific)_c0	(1) cpd00004[c0] + (1) cpd00067[c0] + (1) cpd11527[c0] -> (1) cpd00003[c0] + (1) cpd11528[c0]	(1) NADH_c0[c0] + (1) H+_c0[c0] + (1) 7-methyl-trans-oct-2-enoyl-ACP_c0[c0] -> (1) NAD_c0[c0] + (1) 7-methyl-octanoyl-ACP_c0[c0]	1.48957	0	0	1.48957	1000
rxn05441_c0	>	Cytosol_0		9-methyl-trans-dec-2-enoyl-ACP:NAD+ oxidoreductase (A-specific)_c0	(1) cpd00004[c0] + (1) cpd00067[c0] + (1) cpd11531[c0] -> (1) cpd00003[c0] + (1) cpd11532[c0]	(1) NADH_c0[c0] + (1) H+_c0[c0] + (1) 9-methyl-trans-dec-2-enoyl-ACP_c0[c0] -> (1) NAD_c0[c0] + (1) 9-methyl-decanoyl-ACP_c0[c0]	1.48957	0.148957	0	1.48957	1000
rxn05442_c0	>	Cytosol_0		11-methyl-trans-dodec-2-enoyl-ACP:NAD+ oxidoreductase (A-specific)_c0	(1) cpd00004[c0] + (1) cpd00067[c0] + (1) cpd11535[c0] -> (1) cpd00003[c0] + (1) cpd11536[c0]	(1) NADH_c0[c0] + (1) H+_c0[c0] + (1) 11-methyl-trans-dodec-2-enoyl-ACP_c0[c0] -> (1) NAD_c0[c0] + (1) 11-methyl-dodecanoyl-ACP_c0[c0]	1.48957	0.148957	0	1.48957	1000
rxn05443_c0	>	Cytosol_0		13-methyl-trans-tetra-dec-2-enoyl-ACP:NAD+ oxidoreductase (A-specific)_c0	(1) cpd00004[c0] + (1) cpd00067[c0] + (1) cpd11539[c0] -> (1) cpd00003[c0] + (1) cpd11540[c0]	(1) NADH_c0[c0] + (1) H+_c0[c0] + (1) 13-methyl-trans-tetra-dec-2-enoyl-ACP_c0[c0] -> (1) NAD_c0[c0] + (1) 13-methyl-tetra-decanoyl-ACP_c0[c0]	1.48957	0.148957	0	1.48957	1000
rxn05452_c0	>	Cytosol_0		14-methyl-hexa-decanoyl-ACP:[acyl-carrier-protein] transferase_c0	(1) cpd00010[c0] + (2) cpd00067[c0] + (1) cpd11519[c0] -> (1) cpd11434[c0] + (1) cpd11493[c0]	(1) CoA_c0[c0] + (2) H+_c0[c0] + (1) 14-methyl-hexa-decanoyl-ACP_c0[c0] -> (1) fa12coa_c0[c0] + (1) ACP_c0[c0]	1.48957	0.148957	0	1.48957	1000
rxn05454_c0	>	Cytosol_0		15-methyl-hexa-decanoyl-ACP:[acyl-carrier-protein] transferase_c0	(1) cpd00010[c0] + (2) cpd00067[c0] + (1) cpd11544[c0] -> (1) cpd11432[c0] + (1) cpd11493[c0]	(1) CoA_c0[c0] + (2) H+_c0[c0] + (1) 15-methyl-hexa-decanoyl-ACP_c0[c0] -> (1) fa11coa_c0[c0] + (1) ACP_c0[c0]	1.48957	0.148957	0	1.48957	1000
rxn05299_c0	>	Cytosol_0		TRANS-RXNBWI-115637.ce.maizeexp.HIS_c0	(1) cpd00067[e0] + (1) cpd00119[e0] -> (1) cpd00067[c0] + (1) cpd00119[c0]	(1) H+_e0[e0] + (1) L-Histidine_e0[e0] -> (1) H+_c0[c0] + (1) L-Histidine_c0[c0]	1.46812	0.146812	0	1.46812	1000
rxn00368_c0	-	Cytosol_0	CLORAM_RS11195, CGC65_RS17630	UTP:cytidine 5'-phosphotransferase_c0	(1) cpd00062[c0] + (1) cpd00367[c0] <-> (1) cpd00014[c0] + (1) cpd00046[c0] + (1) cpd00067[c0]	(1) UTP_c0[c0] + (1) Cytidine_c0[c0] <-> (1) UDP_c0[c0] + (1) CMP_c0[c0] + (1) H+_c0[c0]	1.1001	-7.98838	-1000	1000	1000	R00516	Pyrimidine metabolism	Nucleotide metabolism
rxn05237_c0	>	Cytosol_0		ATP phosphohydrolase (polar-amino-acid-importing)_c0	(1) cpd00001[c0] + (1) cpd00002[c0] + (1) cpd00084[e0] -> (1) cpd00008[c0] + (1) cpd00009[c0] + (1) cpd00067[c0] + (1) cpd00084[c0]	(1) H2O_c0[c0] + (1) ATP_c0[c0] + (1) L-Cysteine_e0[e0] -> (1) ADP_c0[c0] + (1) Phosphate_c0[c0] + (1) H+_c0[c0] + (1) L-Cysteine_c0[c0]	1.02034	0	0	1.02034	1000
rxn05531_c0	>	Cytosol_0		Dextrin transport in via proton symport_c0	(1) cpd00067[e0] + (1) cpd11594[e0] -> (1) cpd00067[c0] + (1) cpd11594[c0]	(1) H+_e0[e0] + (1) Dextrin_e0[e0] -> (1) H+_c0[c0] + (1) Dextrin_c0[c0]	0.992041	0	0	1.25405	1000
rxn09989_c0	>	Cytosol_0	HMPREF1098_RS05945	Maltodextrin glucosidase (dextrin)_c0	(5) cpd00001[c0] + (1) cpd11594[c0] -> (6) cpd00027[c0]	(5) H2O_c0[c0] + (1) Dextrin_c0[c0] -> (6) D-Glucose_c0[c0]	0.992041	0	0	1.25405	1000
rxn05663_c0	>	Cytosol_0		TRANS-RXNBWI-115637.ce.maizeexp.TRP_c0	(1) cpd00065[e0] + (1) cpd00067[e0] -> (1) cpd00065[c0] + (1) cpd00067[c0]	(1) L-Tryptophan_e0[e0] + (1) H+_e0[e0] -> (1) L-Tryptophan_c0[c0] + (1) H+_c0[c0]	0.9763	0.09763	0	0.9763	1000
rxn00709_c0	-	Cytosol_0	CLORAM_RS11195, CGC65_RS17630	ATP:uridine 5'-phosphotransferase_c0	(1) cpd00002[c0] + (1) cpd00249[c0] <-> (1) cpd00008[c0] + (1) cpd00067[c0] + (1) cpd00091[c0]	(1) ATP_c0[c0] + (1) Uridine_c0[c0] <-> (1) ADP_c0[c0] + (1) H+_c0[c0] + (1) UMP_c0[c0]	0.973672	-1000	-1000	1000	1000	R00964	Pyrimidine metabolism	Nucleotide metabolism
rxn00295_c0	>	Cytosol_0	HMPREF1098_RS19525	UDP-N-acetyl-D-glucosamine 4-epimerase_c0	(1) cpd00037[c0] -> (1) cpd00175[c0]	(1) UDP-N-acetylglucosamine_c0[c0] -> (1) UDP-N-acetyl-D-galactosamine_c0[c0]	0.970678	0	0	0.970678	1000	R00418	Amino sugar and nucleotide sugar metabolism	Carbohydrate metabolism
rxn05497_c0	>	Cytosol_0		TRANS-RXNBWI-115572.ce.maizeexp.AMP_c0	(1) cpd00018[e0] + (1) cpd00067[e0] -> (1) cpd00018[c0] + (1) cpd00067[c0]	(1) AMP_e0[e0] + (1) H+_e0[e0] -> (1) AMP_c0[c0] + (1) H+_c0[c0]	0.758429	0.0758429	0	0.758429	1000
rxn10205_c0	>	Cytosol_0	HMPREF1202_RS03405	isoheptadecanoyl-glycerol-3-phosphate O-acyltransferase_c0	(1) cpd00080[c0] + (1) cpd11432[c0] -> (1) cpd00010[c0] + (1) cpd15671[c0]	(1) Glycerol-3-phosphate_c0[c0] + (1) fa11coa_c0[c0] -> (1) CoA_c0[c0] + (1) 1-isoheptadecanoyl-sn-glycerol 3-phosphate_c0[c0]	0.744785	0.0744785	0	0.744785	1000
rxn10206_c0	>	Cytosol_0	HMPREF1202_RS03405	anteisoheptadecanoyl-glycerol-3-phosphate O-acyltransferase_c0	(1) cpd00080[c0] + (1) cpd11434[c0] -> (1) cpd00010[c0] + (1) cpd15672[c0]	(1) Glycerol-3-phosphate_c0[c0] + (1) fa12coa_c0[c0] -> (1) CoA_c0[c0] + (1) 1-anteisoheptadecanoyl-sn-glycerol 3-phosphate_c0[c0]	0.744785	0.0744785	0	0.744785	1000
rxn10214_c0	>	Cytosol_0	CLORAM_RS10420, HMPREF1202_RS02455, HMPREF1202_RS00145, HMPREF1098_RS06690, HMPREF1098_RS08280, CGC65_RS00050, CGC65_RS28440	isoheptadecanoyl-1-acylglycerol-3-phosphate O-acyltransferase_c0	(1) cpd11432[c0] + (1) cpd15671[c0] -> (1) cpd00010[c0] + (1) cpd00067[c0] + (1) cpd15677[c0]	(1) fa11coa_c0[c0] + (1) 1-isoheptadecanoyl-sn-glycerol 3-phosphate_c0[c0] -> (1) CoA_c0[c0] + (1) H+_c0[c0] + (1) 1,2-diisoheptadecanoyl-sn-glycerol 3-phosphate_c0[c0]	0.744785	0.0744785	0	0.744785	1000
rxn10215_c0	>	Cytosol_0	CLORAM_RS10420, HMPREF1202_RS00145, HMPREF1202_RS02455, HMPREF1098_RS06690, HMPREF1098_RS08280, CGC65_RS00050, CGC65_RS28440	anteisoheptadecanoyl-1-acylglycerol-3-phosphate O-acyltransferase_c0	(1) cpd11434[c0] + (1) cpd15672[c0] -> (1) cpd00010[c0] + (1) cpd00067[c0] + (1) cpd15678[c0]	(1) fa12coa_c0[c0] + (1) 1-anteisoheptadecanoyl-sn-glycerol 3-phosphate_c0[c0] -> (1) CoA_c0[c0] + (1) H+_c0[c0] + (1) 1,2-dianteisoheptadecanoyl-sn-glycerol 3-phosphate_c0[c0]	0.744785	0.0744785	0	0.744785	1000
rxn10220_c0	-	Cytosol_0	CLORAM_RS11730, HMPREF1202_RS10855, HMPREF1098_RS16585, CGC65_RS16155	isoheptadecanoyl-phosphatidate cytidylyltransferase_c0	(1) cpd00052[c0] + (1) cpd15677[c0] <-> (1) cpd00012[c0] + (1) cpd00067[c0] + (1) cpd15683[c0]	(1) CTP_c0[c0] + (1) 1,2-diisoheptadecanoyl-sn-glycerol 3-phosphate_c0[c0] <-> (1) PPi_c0[c0] + (1) H+_c0[c0] + (1) CDP-1,2-diisoheptadecanoylglycerol_c0[c0]	0.615361	0.0615361	-1000	0.615361	1000
rxn10221_c0	-	Cytosol_0	CLORAM_RS11730, HMPREF1202_RS10855, HMPREF1098_RS16585, CGC65_RS16155	anteisoheptadecanoyl-phosphatidate cytidylyltransferase_c0	(1) cpd00052[c0] + (1) cpd15678[c0] <-> (1) cpd00012[c0] + (1) cpd00067[c0] + (1) cpd15684[c0]	(1) CTP_c0[c0] + (1) 1,2-dianteisoheptadecanoyl-sn-glycerol 3-phosphate_c0[c0] <-> (1) PPi_c0[c0] + (1) H+_c0[c0] + (1) CDP-1,2-dianteisoheptadecanoylglycerol_c0[c0]	0.615361	0.0615361	-1000	0.615361	1000
rxn10259_c0	-	Cytosol_0	CLORAM_RS00155, HMPREF1202_RS12375, HMPREF1098_RS15485, CGC65_RS14050	isoheptadecanoyl-CDPdiacylglycerol:sn-glycerol-3-phosphate 3-phosphatidyltransferase_c0	(1) cpd00080[c0] + (1) cpd15683[c0] <-> (1) cpd00046[c0] + (1) cpd15716[c0]	(1) Glycerol-3-phosphate_c0[c0] + (1) CDP-1,2-diisoheptadecanoylglycerol_c0[c0] <-> (1) CMP_c0[c0] + (1) Diisoheptadecanoylphosphatidylglycerophosphate_c0[c0]	0.461521	0.0461521	-1000	0.461521	1000
rxn10260_c0	-	Cytosol_0	CLORAM_RS00155, HMPREF1202_RS12375, HMPREF1098_RS15485, CGC65_RS14050	anteisoheptadecanoyl-CDPdiacylglycerol:sn-glycerol-3-phosphate 3-phosphatidyltransferase_c0	(1) cpd00080[c0] + (1) cpd15684[c0] <-> (1) cpd00046[c0] + (1) cpd15717[c0]	(1) Glycerol-3-phosphate_c0[c0] + (1) CDP-1,2-dianteisoheptadecanoylglycerol_c0[c0] <-> (1) CMP_c0[c0] + (1) Dianteisoheptadecanoylphosphatidylglycerophosphate_c0[c0]	0.461521	0.0461521	-1000	0.461521	1000
rxn10265_c0	>	Cytosol_0		isoheptadecanoyl-Phosphatidylglycerophosphate phosphohydrolase_c0	(1) cpd00001[c0] + (1) cpd15716[c0] -> (1) cpd00009[c0] + (1) cpd00067[c0] + (1) cpd15722[c0]	(1) H2O_c0[c0] + (1) Diisoheptadecanoylphosphatidylglycerophosphate_c0[c0] -> (1) Phosphate_c0[c0] + (1) H+_c0[c0] + (1) Diisoheptadecanoylphosphatidylglycerol_c0[c0]	0.461521	0.0461521	0	0.461521	1000
rxn10266_c0	>	Cytosol_0		anteisoheptadecanoyl-Phosphatidylglycerophosphate phosphohydrolase_c0	(1) cpd00001[c0] + (1) cpd15717[c0] -> (1) cpd00009[c0] + (1) cpd00067[c0] + (1) cpd15723[c0]	(1) H2O_c0[c0] + (1) Dianteisoheptadecanoylphosphatidylglycerophosphate_c0[c0] -> (1) Phosphate_c0[c0] + (1) H+_c0[c0] + (1) Dianteisoheptadecanoylphosphatidylglycerol_c0[c0]	0.461521	0.0461521	0	0.461521	1000
rxn00173_c0	-	Cytosol_0	HMPREF1202_RS13330, HMPREF1098_RS26610, HMPREF1098_RS25385, CGC65_RS15640	acetyl-CoA:phosphate acetyltransferase_c0	(1) cpd00009[c0] + (1) cpd00022[c0] <-> (1) cpd00010[c0] + (1) cpd00196[c0]	(1) Phosphate_c0[c0] + (1) Acetyl-CoA_c0[c0] <-> (1) CoA_c0[c0] + (1) Acetylphosphate_c0[c0]	0.447213	-2.89792	-1000	2.23434	1000	R00230	Taurine and hypotaurine metabolism|Pyruvate metabolism|Methane metabolism|Carbon fixation pathways in prokaryotes	Metabolism of other amino acids|Carbohydrate metabolism|Energy metabolism|Energy metabolism
rxn05255_c0	>	Cytosol_0		folate transport via proton simport_c0	(1) cpd00067[e0] + (1) cpd00393[e0] -> (1) cpd00067[c0] + (1) cpd00393[c0]	(1) H+_e0[e0] + (1) Folate_e0[e0] -> (1) H+_c0[c0] + (1) Folate_c0[c0]	0.426722	0.0426722	0	0.426722	1000
rxn12664_c0	>	Cytosol_0		Menaquinone transport_c0	(1) cpd11606[e0] -> (1) cpd11606[c0]	(1) Menaquinone 7_e0[e0] -> (1) Menaquinone 7_c0[c0]	0.426722	0.0426722	0	0.426722	1000
rxn00223_c0	-	Cytosol_0	HMPREF1098_RS11750, HMPREF1098_RS12230, CGC65_RS19065	D-glucose aldose-ketose-isomerase_c0	(1) cpd00027[c0] <-> (1) cpd00082[c0]	(1) D-Glucose_c0[c0] <-> (1) D-Fructose_c0[c0]	0.419385	-1000	-1000	1000	1000	R00307
rxn00547_c0	-	Cytosol_0	CLORAM_RS01395, HMPREF1098_RS15540, CGC65_RS14110	ATP:D-fructose 6-phosphotransferase_c0	(1) cpd00002[c0] + (1) cpd00082[c0] <-> (1) cpd00008[c0] + (1) cpd00067[c0] + (1) cpd00072[c0]	(1) ATP_c0[c0] + (1) D-Fructose_c0[c0] <-> (1) ADP_c0[c0] + (1) H+_c0[c0] + (1) D-fructose-6-phosphate_c0[c0]	0.419385	-1000	-1000	1000	1000	R00760
rxn00785_c0	-	Cytosol_0	CLORAM_RS12170, CLORAM_RS03740, CLORAM_RS13455, CLORAM_RS03735, HMPREF1202_RS04505, HMPREF1098_RS20140, HMPREF1098_RS26560, HMPREF1098_RS02400, HMPREF1098_RS07885, HMPREF1098_RS02395, HMPREF1098_RS20135, HMPREF1098_RS22950, HMPREF1098_RS26555, HMPREF1098_RS07880, CGC65_RS11835, CGC65_RS23400, CGC65_RS06870, CGC65_RS21945, CGC65_RS23395, CGC65_RS05335, CGC65_RS11830, CGC65_RS05340, CGC65_RS06875	D-Fructose 6-phosphate:D-glyceraldehyde-3-phosphate glycolaldehyde transferase_c0	(1) cpd00072[c0] + (1) cpd00102[c0] <-> (1) cpd00198[c0] + (1) cpd00236[c0]	(1) D-fructose-6-phosphate_c0[c0] + (1) Glyceraldehyde3-phosphate_c0[c0] <-> (1) D-Xylulose5-phosphate_c0[c0] + (1) D-Erythrose4-phosphate_c0[c0]	0.419385	0	-1000	0.419385	1000	R01067	Carbon fixation in photosynthetic organisms	Energy metabolism
rxn01200_c0	-	Cytosol_0	CLORAM_RS12170, CLORAM_RS03735, CLORAM_RS13455, CLORAM_RS03740, HMPREF1202_RS04505, HMPREF1098_RS26560, HMPREF1098_RS20140, HMPREF1098_RS07885, HMPREF1098_RS02400, HMPREF1098_RS26555, HMPREF1098_RS07880, HMPREF1098_RS02395, HMPREF1098_RS22950, HMPREF1098_RS20135, CGC65_RS06875, CGC65_RS05340, CGC65_RS11830, CGC65_RS05335, CGC65_RS23395, CGC65_RS21945, CGC65_RS06870, CGC65_RS23400, CGC65_RS11835	Sedoheptulose-7-phosphate:D-glyceraldehyde-3-phosphate glycolaldehyde transferase_c0	(1) cpd00102[c0] + (1) cpd00238[c0] <-> (1) cpd00101[c0] + (1) cpd00198[c0]	(1) Glyceraldehyde3-phosphate_c0[c0] + (1) Sedoheptulose7-phosphate_c0[c0] <-> (1) ribose-5-phosphate_c0[c0] + (1) D-Xylulose5-phosphate_c0[c0]	0.419385	0	-1000	0.419385	1000	R01641	Pentose phosphate pathway|Carbon fixation in photosynthetic organisms	Carbohydrate metabolism|Energy metabolism
rxn05645_c0	>	Cytosol_0		riboflavin transport in via proton symport_c0	(1) cpd00067[e0] + (1) cpd00220[e0] -> (1) cpd00067[c0] + (1) cpd00220[c0]	(1) H+_e0[e0] + (1) Riboflavin_e0[e0] -> (1) H+_c0[c0] + (1) Riboflavin_c0[c0]	0.284481	0.0284481	0	0.284481	1000
rxn08333_c0	>	Cytosol_0		1,4-dihydroxy-2-naphthoate octaprenyltransferase_c0	(1) cpd02295[c0] + (1) cpd02557[c0] -> (1) cpd00011[c0] + (1) cpd00012[c0] + (1) cpd15353[c0]	(1) 1-4-Dihydroxy-2-naphthoate_c0[c0] + (1) Farnesylfarnesylgeraniol_c0[c0] -> (1) CO2_c0[c0] + (1) PPi_c0[c0] + (1) 2-Demethylmenaquinol 8_c0[c0]	0.284481	0.0284481	0	0.284481	1000
rxn10832_c0	>	Cytosol_0		CoA transporter_c0	(1) cpd00010[e0] -> (1) cpd00010[c0]	(1) CoA_e0[e0] -> (1) CoA_c0[c0]	0.284481	0	0	0.284481	1000
rxn09686_c0	>	Cytosol_0		TRANS-RXNAVI-26378.ce.brachyexp.TTP_c0	(1) cpd00357[e0] -> (1) cpd00357[c0]	(1) TTP_e0[e0] -> (1) TTP_c0[c0]	0.275714	0.0275714	0	0.275714	1000
rxn12647_c0	>	Cytosol_0		TRANS-RXNAVI-26378.ce.brachyexp.DATP_c0	(1) cpd00115[e0] -> (1) cpd00115[c0]	(1) dATP_e0[e0] -> (1) dATP_c0[c0]	0.275714	0.0275714	0	0.275714	1000
rxn05148_c0	>	Cytosol_0		Heme transport via ABC system_c0	(1) cpd00001[c0] + (1) cpd00002[c0] + (1) cpd00028[e0] -> (1) cpd00008[c0] + (1) cpd00009[c0] + (1) cpd00028[c0] + (1) cpd00067[c0]	(1) H2O_c0[c0] + (1) ATP_c0[c0] + (1) Heme_e0[e0] -> (1) ADP_c0[c0] + (1) Phosphate_c0[c0] + (1) Heme_c0[c0] + (1) H+_c0[c0]	0.231141	0.0231141	0	0.231141	1000
rxn01518_c0	-	Cytosol_0	CLORAM_RS01775	ATP:deoxyuridine 5'-phosphotransferase_c0	(1) cpd00002[c0] + (1) cpd00412[c0] <-> (1) cpd00008[c0] + (1) cpd00067[c0] + (1) cpd00299[c0]	(1) ATP_c0[c0] + (1) Deoxyuridine_c0[c0] <-> (1) ADP_c0[c0] + (1) H+_c0[c0] + (1) dUMP_c0[c0]	0.205765	-2.94723	-1000	0.205765	1000	R02099	Pyrimidine metabolism	Nucleotide metabolism
rxn12648_c0	>	Cytosol_0		TRANS-RXNAVI-26378.ce.brachyexp.DGTP_c0	(1) cpd00241[e0] -> (1) cpd00241[c0]	(1) dGTP_e0[e0] -> (1) dGTP_c0[c0]	0.205765	0.0205765	0	0.205765	1000
rxn05029_c0	>	Cytosol_0		ATP:cobinamide Cobeta-adenosyltransferase_c0	(1) cpd00002[c0] + (1) cpd00067[c0] + (1) cpd03422[c0] -> (1) cpd00421[c0] + (1) cpd03918[c0]	(1) ATP_c0[c0] + (1) H+_c0[c0] + (1) Cobinamide_c0[c0] -> (1) Triphosphate_c0[c0] + (1) Adenosyl cobinamide_c0[c0]	0.195581	0.0195581	0	0.195581	1000	R07268	Porphyrin and chlorophyll metabolism	Metabolism of cofactors and vitamins
rxn05555_c0	>	Cytosol_0	CLORAM_RS09715, CLORAM_RS11295, CLORAM_RS13190, HMPREF1202_RS08650, HMPREF1202_RS04770, HMPREF1098_RS19740, HMPREF1098_RS00790, HMPREF1098_RS21570, CGC65_RS25135, CGC65_RS11270	iron (II) transport via ABC system_c0	(1) cpd00001[c0] + (1) cpd00002[c0] + (1) cpd10515[e0] -> (1) cpd00008[c0] + (1) cpd00009[c0] + (1) cpd00067[c0] + (1) cpd10515[c0]	(1) H2O_c0[c0] + (1) ATP_c0[c0] + (1) Fe2+_e0[e0] -> (1) ADP_c0[c0] + (1) Phosphate_c0[c0] + (1) H+_c0[c0] + (1) Fe2+_c0[c0]	0.195581	0.0195581	0	0.195581	1000
rxn05551_c0	>	Cytosol_0		ethanolamine transport in/out via proton symport_c0	(1) cpd00067[e0] + (1) cpd00162[e0] -> (1) cpd00067[c0] + (1) cpd00162[c0]	(1) H+_e0[e0] + (1) Aminoethanol_e0[e0] -> (1) H+_c0[c0] + (1) Aminoethanol_c0[c0]	0.15384	0	0	0.15384	1000
rxn10226_c0	>	Cytosol_0	CLORAM_RS01905, HMPREF1098_RS01695	isoheptadecanoyl-CDPdiacylglycerol-serine O-phosphatidyltransferase_c0	(1) cpd00054[c0] + (1) cpd15683[c0] -> (1) cpd00046[c0] + (2) cpd00067[c0] + (1) cpd15689[c0]	(1) L-Serine_c0[c0] + (1) CDP-1,2-diisoheptadecanoylglycerol_c0[c0] -> (1) CMP_c0[c0] + (2) H+_c0[c0] + (1) Diisoheptadecanoylphosphatidylserine_c0[c0]	0.15384	0.015384	0	0.15384	1000
rxn10227_c0	>	Cytosol_0	CLORAM_RS01905, HMPREF1098_RS01695	anteisoheptadecanoyl-CDPdiacylglycerol-serine O-phosphatidyltransferase_c0	(1) cpd00054[c0] + (1) cpd15684[c0] -> (1) cpd00046[c0] + (2) cpd00067[c0] + (1) cpd15690[c0]	(1) L-Serine_c0[c0] + (1) CDP-1,2-dianteisoheptadecanoylglycerol_c0[c0] -> (1) CMP_c0[c0] + (2) H+_c0[c0] + (1) Dianteisoheptadecanoylphosphatidylserine_c0[c0]	0.15384	0.015384	0	0.15384	1000
rxn10232_c0	-	Cytosol_0	CLORAM_RS01900, HMPREF1202_RS07405, HMPREF1098_RS01700, CGC65_RS06225	isoheptadecanoyl-phosphatidylserine decarboxylase_c0	(2) cpd00067[c0] + (1) cpd15689[c0] <-> (1) cpd00011[c0] + (1) cpd15695[c0]	(2) H+_c0[c0] + (1) Diisoheptadecanoylphosphatidylserine_c0[c0] <-> (1) CO2_c0[c0] + (1) Diisoheptadecanoylphosphatidylethanolamine_c0[c0]	0.15384	0.015384	-1000	0.15384	1000
rxn10233_c0	-	Cytosol_0	CLORAM_RS01900, HMPREF1202_RS07405, HMPREF1098_RS01700, CGC65_RS06225	anteisoheptadecanoyl-phosphatidylserine decarboxylase_c0	(2) cpd00067[c0] + (1) cpd15690[c0] <-> (1) cpd00011[c0] + (1) cpd15696[c0]	(2) H+_c0[c0] + (1) Dianteisoheptadecanoylphosphatidylserine_c0[c0] <-> (1) CO2_c0[c0] + (1) Dianteisoheptadecanoylphosphatidylethanolamine_c0[c0]	0.15384	0.015384	-1000	0.15384	1000
rxn10336_c0	>	Cytosol_0		stearoyl-cardiolipin synthase_c0	(2) cpd15540[c0] -> (1) cpd00100[c0] + (1) cpd15793[c0]	(2) Phosphatidylglycerol dioctadecanoyl_c0[c0] -> (1) Glycerol_c0[c0] + (1) Stearoylcardiolipin (B. subtilis)_c0[c0]	0.15384	0.015384	0	0.15384	1000
rxn10337_c0	>	Cytosol_0		isoheptadecanoyl-cardiolipin synthase_c0	(2) cpd15722[c0] -> (1) cpd00100[c0] + (1) cpd15794[c0]	(2) Diisoheptadecanoylphosphatidylglycerol_c0[c0] -> (1) Glycerol_c0[c0] + (1) Isoheptadecanoylcardiolipin (B. subtilis)_c0[c0]	0.15384	0.015384	0	0.15384	1000
rxn10338_c0	>	Cytosol_0		anteisoheptadecanoyl-cardiolipin synthase_c0	(2) cpd15723[c0] -> (1) cpd00100[c0] + (1) cpd15795[c0]	(2) Dianteisoheptadecanoylphosphatidylglycerol_c0[c0] -> (1) Glycerol_c0[c0] + (1) Anteisoheptadecanoylcardiolipin (B. subtilis)_c0[c0]	0.15384	0.015384	0	0.15384	1000
rxn00122_c0	>	Cytosol_0		ATP:FMN adenylyltransferase_c0	(1) cpd00002[c0] + (1) cpd00050[c0] -> (1) cpd00012[c0] + (1) cpd00015[c0]	(1) ATP_c0[c0] + (1) FMN_c0[c0] -> (1) PPi_c0[c0] + (1) FAD_c0[c0]	0.142241	0.0142241	0	0.142241	1000	R00161	Riboflavin metabolism	Metabolism of cofactors and vitamins
rxn00137_c0	>	Cytosol_0		Adenosine 3',5'-bisphosphate 3'-phosphohydrolase_c0	(1) cpd00001[c0] + (1) cpd00045[c0] -> (1) cpd00009[c0] + (1) cpd00018[c0]	(1) H2O_c0[c0] + (1) Adenosine 3-5-bisphosphate_c0[c0] -> (1) Phosphate_c0[c0] + (1) AMP_c0[c0]	0.142241	0.0142241	0	0.142241	1000	R00188
rxn00239_c0	-	Cytosol_0	CLORAM_RS12350, HMPREF1202_RS12360, HMPREF1098_RS15470, HMPREF1098_RS06415, CGC65_RS00190, CGC65_RS14035	ATP:GMP phosphotransferase_c0	(1) cpd00002[c0] + (1) cpd00067[c0] + (1) cpd00126[c0] <-> (1) cpd00008[c0] + (1) cpd00031[c0]	(1) ATP_c0[c0] + (1) H+_c0[c0] + (1) GMP_c0[c0] <-> (1) ADP_c0[c0] + (1) GDP_c0[c0]	0.142241	0.0142241	-1000	0.142241	1000	R00332	Purine metabolism	Nucleotide metabolism
rxn00392_c0	>	Cytosol_0		ATP:riboflavin 5'-phosphotransferase_c0	(1) cpd00002[c0] + (1) cpd00220[c0] -> (1) cpd00008[c0] + (1) cpd00050[c0] + (1) cpd00067[c0]	(1) ATP_c0[c0] + (1) Riboflavin_c0[c0] -> (1) ADP_c0[c0] + (1) FMN_c0[c0] + (1) H+_c0[c0]	0.142241	0.0142241	0	0.142241	1000	R00549	Riboflavin metabolism	Metabolism of cofactors and vitamins
rxn00770_c0	-	Cytosol_0	CLORAM_RS02280	ATP:D-ribose-5-phosphate diphosphotransferase_c0	(1) cpd00002[c0] + (1) cpd00101[c0] <-> (1) cpd00018[c0] + (1) cpd00067[c0] + (1) cpd00103[c0]	(1) ATP_c0[c0] + (1) ribose-5-phosphate_c0[c0] <-> (1) AMP_c0[c0] + (1) H+_c0[c0] + (1) PRPP_c0[c0]	0.142241	0.0142241	-1000	1000	1000	R01049	Pentose phosphate pathway|Purine metabolism	Carbohydrate metabolism|Nucleotide metabolism
rxn02832_c0	>	Cytosol_0		(1R,6R)-6-hydroxy-2-succinylcyclohexa-2,4-diene-1-carboxylate hydrolyase (2-succinylbenzoate-forming)_c0	(1) cpd00001[c0] + (1) cpd01772[c0] -> (1) cpd03451[c0]	(1) H2O_c0[c0] + (1) Succinylbenzoate_c0[c0] -> (1) SHCHC_c0[c0]	0.142241	0.0142241	0	0.142241	1000	R04031	Ubiquinone and other terpenoid-quinone biosynthesis	Metabolism of cofactors and vitamins
rxn02897_c0	>	Cytosol_0	HMPREF1202_RS08175, HMPREF1098_RS14760, CGC65_RS12855	Nicotinate-nucleotide:dimethylbenzimidazole phospho-D-ribosyltransferase_c0	(1) cpd00873[c0] + (1) cpd01997[c0] -> (1) cpd00067[c0] + (1) cpd00218[c0] + (1) cpd02904[c0]	(1) Nicotinate ribonucleotide_c0[c0] + (1) Dimethylbenzimidazole_c0[c0] -> (1) H+_c0[c0] + (1) Niacin_c0[c0] + (1) alpha-Ribazole 5'-phosphate_c0[c0]	0.142241	0.0142241	0	0.142241	1000	R04148	Porphyrin and chlorophyll metabolism	Metabolism of cofactors and vitamins
rxn03150_c0	>	Cytosol_0		R04594_c0	(1) cpd00001[c0] + (1) cpd02904[c0] -> (1) cpd00009[c0] + (1) cpd03423[c0]	(1) H2O_c0[c0] + (1) alpha-Ribazole 5'-phosphate_c0[c0] -> (1) Phosphate_c0[c0] + (1) alpha-Ribazole_c0[c0]	0.142241	0.0142241	0	0.142241	1000	R04594	Porphyrin and chlorophyll metabolism	Metabolism of cofactors and vitamins
rxn03393_c0	>	Cytosol_0		3-octaprenyl-4-hydroxybenzoate carboxy-lyase_c0	(1) cpd00067[c0] + (1) cpd03443[c0] -> (1) cpd00011[c0] + (1) cpd03444[c0]	(1) H+_c0[c0] + (1) 3-Octaprenyl-4-hydroxybenzoate_c0[c0] -> (1) CO2_c0[c0] + (1) 2-Octaprenylphenol_c0[c0]	0.142241	0.0142241	0	0.142241	1000	R04986	Ubiquinone and other terpenoid-quinone biosynthesis	Metabolism of cofactors and vitamins
rxn03395_c0	>	Cytosol_0		S-adenosyl-L-methionine:3-(all-trans-octaprenyl)benzene-1,2-diol 2-O-methyltransferase_c0	(1) cpd00017[c0] + (1) cpd03445[c0] -> (1) cpd00019[c0] + (1) cpd00067[c0] + (1) cpd03446[c0]	(1) S-Adenosyl-L-methionine_c0[c0] + (1) 2-Octaprenyl-6-hydroxyphenol_c0[c0] -> (1) S-Adenosyl-homocysteine_c0[c0] + (1) H+_c0[c0] + (1) 2-Octaprenyl-6-methoxyphenol_c0[c0]	0.142241	0.0142241	0	0.142241	1000	R04988	Ubiquinone and other terpenoid-quinone biosynthesis	Metabolism of cofactors and vitamins
rxn03397_c0	>	Cytosol_0		UDP-L-rhamnose:flavonol-3-O-D-glucoside L-rhamnosyltransferase_c0	(1) cpd00017[c0] + (1) cpd03447[c0] -> (1) cpd00019[c0] + (1) cpd00067[c0] + (1) cpd03448[c0]	(1) S-Adenosyl-L-methionine_c0[c0] + (1) 2-Octaprenyl-6-methoxy-1,4-benzoquinone_c0[c0] -> (1) S-Adenosyl-homocysteine_c0[c0] + (1) H+_c0[c0] + (1) 2-Octaprenyl-3-methyl-6-methoxy-1,4-benzoquinone_c0[c0]	0.142241	0.0142241	0	0.142241	1000	R04990	Ubiquinone and other terpenoid-quinone biosynthesis	Metabolism of cofactors and vitamins
rxn03536_c0	>	Cytosol_0		R05221_c0	(1) cpd00002[c0] + (1) cpd03918[c0] -> (1) cpd00008[c0] + (1) cpd00067[c0] + (1) cpd03919[c0]	(1) ATP_c0[c0] + (1) Adenosyl cobinamide_c0[c0] -> (1) ADP_c0[c0] + (1) H+_c0[c0] + (1) Adenosyl cobinamide phosphate_c0[c0]	0.142241	0.0142241	0	0.142241	1000	R05221	Porphyrin and chlorophyll metabolism	Metabolism of cofactors and vitamins
rxn03537_c0	>	Cytosol_0		R05222_c0	(1) cpd00038[c0] + (1) cpd03919[c0] -> (1) cpd00012[c0] + (1) cpd00067[c0] + (1) cpd03920[c0]	(1) GTP_c0[c0] + (1) Adenosyl cobinamide phosphate_c0[c0] -> (1) PPi_c0[c0] + (1) H+_c0[c0] + (1) Adenosylcobinamide-GDP_c0[c0]	0.142241	0.0142241	0	0.142241	1000	R05222	Porphyrin and chlorophyll metabolism	Metabolism of cofactors and vitamins
rxn03538_c0	>	Cytosol_0		R05223_c0	(1) cpd03423[c0] + (1) cpd03920[c0] -> (1) cpd00067[c0] + (1) cpd00126[c0] + (1) cpd00166[c0]	(1) alpha-Ribazole_c0[c0] + (1) Adenosylcobinamide-GDP_c0[c0] -> (1) H+_c0[c0] + (1) GMP_c0[c0] + (1) Calomide_c0[c0]	0.142241	0.0142241	0	0.142241	1000	R05223	Porphyrin and chlorophyll metabolism	Metabolism of cofactors and vitamins
rxn03893_c0	>	Cytosol_0		all-trans-octaprenyl-diphosphate:4-hydroxybenzoate 3-octaprenyltransferase_c0	(1) cpd00136[c0] + (1) cpd02557[c0] -> (1) cpd00012[c0] + (1) cpd00067[c0] + (1) cpd03443[c0]	(1) 4-Hydroxybenzoate_c0[c0] + (1) Farnesylfarnesylgeraniol_c0[c0] -> (1) PPi_c0[c0] + (1) H+_c0[c0] + (1) 3-Octaprenyl-4-hydroxybenzoate_c0[c0]	0.142241	0.0142241	0	0.142241	1000	R05615	Ubiquinone and other terpenoid-quinone biosynthesis	Metabolism of cofactors and vitamins
rxn04139_c0	>	Cytosol_0		2-Octaprenyl-3-methyl-6-methoxy-1,4-benzoquinone ,NADPH2:oxygen oxidoreductase_c0	(1) cpd00005[c0] + (1) cpd00007[c0] + (1) cpd00067[c0] + (1) cpd03448[c0] -> (1) cpd00001[c0] + (1) cpd00006[c0] + (1) cpd03449[c0]	(1) NADPH_c0[c0] + (1) O2_c0[c0] + (1) H+_c0[c0] + (1) 2-Octaprenyl-3-methyl-6-methoxy-1,4-benzoquinone_c0[c0] -> (1) H2O_c0[c0] + (1) NADP_c0[c0] + (1) 2-Octaprenyl-3-methyl-5-hydroxy-6-methoxy-1,4-benzoquinone_c0[c0]	0.142241	0.0142241	0	0.142241	1000	R06146	Ubiquinone and other terpenoid-quinone biosynthesis	Metabolism of cofactors and vitamins
rxn05144_c0	>	Cytosol_0		Pyridoxal 5-phosphate synthase_c0	(1) cpd00053[c0] + (1) cpd00102[c0] + (1) cpd00171[c0] -> (3) cpd00001[c0] + (1) cpd00009[c0] + (1) cpd00016[c0] + (1) cpd00023[c0] + (1) cpd00067[c0]	(1) L-Glutamine_c0[c0] + (1) Glyceraldehyde3-phosphate_c0[c0] + (1) D-Ribulose5-phosphate_c0[c0] -> (3) H2O_c0[c0] + (1) Phosphate_c0[c0] + (1) Pyridoxal phosphate_c0[c0] + (1) L-Glutamate_c0[c0] + (1) H+_c0[c0]	0.142241	0	0	0.142241	1000
rxn05195_c0	>	Cytosol_0		ATP phosphohydrolase (ferric-ion-transporting)_c0	(1) cpd00001[c0] + (1) cpd00002[c0] + (1) cpd10516[e0] -> (1) cpd00008[c0] + (1) cpd00009[c0] + (1) cpd00067[c0] + (1) cpd10516[c0]	(1) H2O_c0[c0] + (1) ATP_c0[c0] + (1) fe3_e0[e0] -> (1) ADP_c0[c0] + (1) Phosphate_c0[c0] + (1) H+_c0[c0] + (1) fe3_c0[c0]	0.142241	0.0142241	0	0.142241	1000
rxn05212_c0	>	Cytosol_0		RXN0-14.ce_c0	(1) cpd00058[e0] -> (1) cpd00058[c0]	(1) Cu2+_e0[e0] -> (1) Cu2+_c0[c0]	0.142241	0	0	1000	1000
rxn05618_c0	>	Cytosol_0		manganese transport in via proton symport_c0	(1) cpd00030[e0] + (1) cpd00067[e0] -> (1) cpd00030[c0] + (1) cpd00067[c0]	(1) Mn2+_e0[e0] + (1) H+_e0[e0] -> (1) Mn2+_c0[c0] + (1) H+_c0[c0]	0.142241	0.0142241	0	0.142241	1000
rxn05651_c0	>	Cytosol_0		sulfate transport in via proton symport_c0	(1) cpd00048[e0] + (1) cpd00067[e0] -> (1) cpd00048[c0] + (1) cpd00067[c0]	(1) Sulfate_e0[e0] + (1) H+_e0[e0] -> (1) Sulfate_c0[c0] + (1) H+_c0[c0]	0.142241	0.0142241	0	0.142241	1000
rxn05687_c0	>	Cytosol_0		Transport of putrescine, extracellular_c0	(1) cpd00067[e0] + (1) cpd00118[e0] -> (1) cpd00067[c0] + (1) cpd00118[c0]	(1) H+_e0[e0] + (1) Putrescine_e0[e0] -> (1) H+_c0[c0] + (1) Putrescine_c0[c0]	0.142241	0	0	0.142241	1000
rxn06023_c0	>	Cytosol_0		CoA:apo-[acyl-carrier-protein] pantetheinephosphotransferase_c0	(1) cpd00010[c0] + (1) cpd12370[c0] -> (1) cpd00045[c0] + (1) cpd11493[c0]	(1) CoA_c0[c0] + (1) apo-ACP_c0[c0] -> (1) Adenosine 3-5-bisphosphate_c0[c0] + (1) ACP_c0[c0]	0.142241	0.0142241	0	0.142241	1000	R01625	Pantothenate and CoA biosynthesis	Metabolism of cofactors and vitamins
rxn09657_c0	>	Cytosol_0		Thiamine transporter_c0	(1) cpd00067[e0] + (1) cpd00305[e0] -> (1) cpd00067[c0] + (1) cpd00305[c0]	(1) H+_e0[e0] + (1) Thiamin_e0[e0] -> (1) H+_c0[c0] + (1) Thiamin_c0[c0]	0.142241	0.0142241	0	0.142241	1000
rxn09660_c0	>	Cytosol_0		Transport of spermidine, extracellular_c0	(1) cpd00067[e0] + (1) cpd00264[e0] -> (1) cpd00067[c0] + (1) cpd00264[c0]	(1) H+_e0[e0] + (1) Spermidine_e0[e0] -> (1) H+_c0[c0] + (1) Spermidine_c0[c0]	0.142241	0	0	0.142241	1000
rxn09696_c0	>	Cytosol_0		S-adenosylmethionine permease SAM3_c0	(1) cpd00017[e0] + (1) cpd00067[e0] -> (1) cpd00017[c0] + (1) cpd00067[c0]	(1) S-Adenosyl-L-methionine_e0[e0] + (1) H+_e0[e0] -> (1) S-Adenosyl-L-methionine_c0[c0] + (1) H+_c0[c0]	0.142241	0.0142241	0	0.142241	1000
rxn10052_c0	-	Cytosol_0	CLORAM_RS07025, HMPREF1202_RS07140, HMPREF1098_RS10700, CGC65_RS26020	adenylate kinase (Inorganic triphosphate)_c0	(1) cpd00018[c0] + (1) cpd00421[c0] <-> (1) cpd00008[c0] + (1) cpd00012[c0]	(1) AMP_c0[c0] + (1) Triphosphate_c0[c0] <-> (1) ADP_c0[c0] + (1) PPi_c0[c0]	0.142241	0.0142241	-1000	0.142241	1000
rxn10094_c0	>	Cytosol_0		S-adenosylmethione:2-demethylmenaquinone methyltransferase_c0	(1) cpd00017[c0] + (1) cpd15352[c0] -> (1) cpd00019[c0] + (1) cpd00067[c0] + (1) cpd15500[c0]	(1) S-Adenosyl-L-methionine_c0[c0] + (1) 2-Demethylmenaquinone 8_c0[c0] -> (1) S-Adenosyl-homocysteine_c0[c0] + (1) H+_c0[c0] + (1) Menaquinone 8_c0[c0]	0.142241	0.0142241	0	0.142241	1000
rxn11946_c0	>	Cytosol_0		R05614_c0	(1) cpd00017[c0] + (1) cpd03449[c0] -> (1) cpd00019[c0] + (1) cpd00067[c0] + (1) cpd15560[c0]	(1) S-Adenosyl-L-methionine_c0[c0] + (1) 2-Octaprenyl-3-methyl-5-hydroxy-6-methoxy-1,4-benzoquinone_c0[c0] -> (1) S-Adenosyl-homocysteine_c0[c0] + (1) H+_c0[c0] + (1) Ubiquinone-8_c0[c0]	0.142241	0.0142241	0	0.142241	1000	R05614	Ubiquinone and other terpenoid-quinone biosynthesis	Metabolism of cofactors and vitamins
rxn12224_c0	>	Cytosol_0		2-octaprenyl-6-methoxyphenol hydroxylase_c0	(1) cpd00007[c0] + (1) cpd03446[c0] -> (1) cpd00001[c0] + (1) cpd03447[c0]	(1) O2_c0[c0] + (1) 2-Octaprenyl-6-methoxyphenol_c0[c0] -> (1) H2O_c0[c0] + (1) 2-Octaprenyl-6-methoxy-1,4-benzoquinone_c0[c0]	0.142241	0.0142241	0	0.142241	1000
rxn12860_c0	>	Cytosol_0		ATP-dependent permease AUS1_c0	(1) cpd01188[e0] -> (1) cpd01188[c0]	(1) Lanosterol_e0[e0] -> (1) Lanosterol_c0[c0]	0.13044	0.013044	0	0.13044	1000
rxn08088_c0	>	Cytosol_0	CLORAM_RS10420, HMPREF1202_RS02455, HMPREF1202_RS00145, HMPREF1098_RS08280, HMPREF1098_RS06690, CGC65_RS00050, CGC65_RS28440	1-octadecanoyl-sn-glycerol 3-phosphate O-acyltransferase (n-C18:0)_c0	(2) cpd00067[c0] + (1) cpd15268[c0] + (1) cpd15329[c0] -> (1) cpd11493[c0] + (1) cpd15526[c0]	(2) H+_c0[c0] + (1) Octadecanoyl-ACP_c0[c0] + (1) 1-octadecanoyl-sn-glycerol 3-phosphate_c0[c0] -> (1) ACP_c0[c0] + (1) 1,2-dioctadecanoyl-sn-glycerol 3-phosphate_c0[c0]	0.129424	0	0	0.283235	1000
rxn10273_c0	>	Cytosol_0		stearoyl-UDP-glucosyltransferase (diglucosyl)_c0	(1) cpd00026[c0] + (1) cpd15739[c0] -> (1) cpd00014[c0] + (1) cpd15730[c0]	(1) UDP-glucose_c0[c0] + (1) Monoglucosyl-1,2 distearoylglycerol_c0[c0] -> (1) UDP_c0[c0] + (1) Diglucosyl-1,2 distearoylglycerol_c0[c0]	0.129424	0.0129424	0	0.129424	1000
rxn10274_c0	>	Cytosol_0		isoheptadecanoyl-UDP-glucosyltransferase (diglucosyl)_c0	(1) cpd00026[c0] + (1) cpd15740[c0] -> (1) cpd00014[c0] + (1) cpd15731[c0]	(1) UDP-glucose_c0[c0] + (1) Monoglucosyl-1,2 diisoheptadecanoylglycerol_c0[c0] -> (1) UDP_c0[c0] + (1) Diglucosyl-1,2 diisoheptadecanoylglycerol_c0[c0]	0.129424	0.0129424	0	0.129424	1000
rxn10275_c0	>	Cytosol_0		anteisoheptadecanoyl-UDP-glucosyltransferase (diglucosyl)_c0	(1) cpd00026[c0] + (1) cpd15741[c0] -> (1) cpd00014[c0] + (1) cpd15732[c0]	(1) UDP-glucose_c0[c0] + (1) Monoglucosyl-1,2 dianteisoheptadecanoylglycerol_c0[c0] -> (1) UDP_c0[c0] + (1) Diglucosyl-1,2 dianteisoheptadecanoylglycerol_c0[c0]	0.129424	0.0129424	0	0.129424	1000
rxn10282_c0	>	Cytosol_0		stearoyl-UDP-glucosyltransferase (monoglucosyl)_c0	(1) cpd00026[c0] + (1) cpd15311[c0] -> (1) cpd00014[c0] + (1) cpd15739[c0]	(1) UDP-glucose_c0[c0] + (1) 1,2-Diacyl-sn-glycerol dioctadecanoyl_c0[c0] -> (1) UDP_c0[c0] + (1) Monoglucosyl-1,2 distearoylglycerol_c0[c0]	0.129424	0.0129424	0	0.129424	1000
rxn10283_c0	>	Cytosol_0		isoheptadecanoyl-UDP-glucosyltransferase (monoglucosyl)_c0	(1) cpd00026[c0] + (1) cpd15701[c0] -> (1) cpd00014[c0] + (1) cpd15740[c0]	(1) UDP-glucose_c0[c0] + (1) 1,2-Diisoheptadecanoyl-sn-glycerol_c0[c0] -> (1) UDP_c0[c0] + (1) Monoglucosyl-1,2 diisoheptadecanoylglycerol_c0[c0]	0.129424	0.0129424	0	0.129424	1000
rxn10284_c0	>	Cytosol_0		anteisoheptadecanoyl-UDP-glucosyltransferase (monoglucosyl)_c0	(1) cpd00026[c0] + (1) cpd15702[c0] -> (1) cpd00014[c0] + (1) cpd15741[c0]	(1) UDP-glucose_c0[c0] + (1) 1,2-Dianteisoheptadecanoyl-sn-glycerol_c0[c0] -> (1) UDP_c0[c0] + (1) Monoglucosyl-1,2 dianteisoheptadecanoylglycerol_c0[c0]	0.129424	0.0129424	0	0.129424	1000
rxn10291_c0	>	Cytosol_0		stearoyl-lipoteichoic acid synthesis (n-24), linked, unsubstituted_c0	(24) cpd00402[c0] + (1) cpd15730[c0] -> (24) cpd00046[c0] + (24) cpd00067[c0] + (1) cpd15748[c0]	(24) CDPglycerol_c0[c0] + (1) Diglucosyl-1,2 distearoylglycerol_c0[c0] -> (24) CMP_c0[c0] + (24) H+_c0[c0] + (1) Stearoyllipoteichoic acid (n-24), linked, unsubstituted_c0[c0]	0.129424	0.0129424	0	0.129424	1000
rxn10292_c0	>	Cytosol_0		isoheptadecanoyl-lipoteichoic acid synthesis (n-24), linked, unsubstituted_c0	(24) cpd00402[c0] + (1) cpd15731[c0] -> (24) cpd00046[c0] + (24) cpd00067[c0] + (1) cpd15749[c0]	(24) CDPglycerol_c0[c0] + (1) Diglucosyl-1,2 diisoheptadecanoylglycerol_c0[c0] -> (24) CMP_c0[c0] + (24) H+_c0[c0] + (1) Isoheptadecanoyllipoteichoic acid (n-24), linked, unsubstituted_c0[c0]	0.129424	0.0129424	0	0.129424	1000
rxn10293_c0	>	Cytosol_0		anteisoheptadecanoyl-lipoteichoic acid synthesis (n-24), linked, unsubstituted_c0	(24) cpd00402[c0] + (1) cpd15732[c0] -> (24) cpd00046[c0] + (24) cpd00067[c0] + (1) cpd15750[c0]	(24) CDPglycerol_c0[c0] + (1) Diglucosyl-1,2 dianteisoheptadecanoylglycerol_c0[c0] -> (24) CMP_c0[c0] + (24) H+_c0[c0] + (1) Anteisoheptadecanoyllipoteichoic acid (n-24), linked, unsubstituted_c0[c0]	0.129424	0.0129424	0	0.129424	1000
rxn01953_c0	>	Cytosol_0		N-acetyl-D-mannosamine N-acetylmannosaminohydrolase_c0	(1) cpd00014[c0] + (1) cpd00492[c0] -> (1) cpd00001[c0] + (1) cpd00861[c0]	(1) UDP_c0[c0] + (1) N-Acetyl-D-mannosamine_c0[c0] -> (1) H2O_c0[c0] + (1) UDP-N-acetyl-D-mannosamine_c0[c0]	0.0970678	0	0	0.0970678	1000	R02707	Amino sugar and nucleotide sugar metabolism	Carbohydrate metabolism
rxn03852_c0	>	Cytosol_0		UDP-N-acetyl-D-mannosamine:N-acetyl-beta-D-glucosaminyldiphosphoundecaprenol beta-1,4-N-acetylmannosaminyltransferase_c0	(1) cpd00861[c0] + (1) cpd00946[c0] -> (1) cpd00014[c0] + (1) cpd02967[c0]	(1) UDP-N-acetyl-D-mannosamine_c0[c0] + (1) Undecaprenyl diphospho N-acetyl-glucosamine_c0[c0] -> (1) UDP_c0[c0] + (1) N-Acetyl-beta-D-mannosaminyl-1,4-N-acetyl-D- glucosaminyldiphosphoundecaprenol_c0[c0]	0.0970678	0.00970678	0	0.0970678	1000	R05566
rxn08040_c0	>	Cytosol_0		UDP-N-acetyl-D-glucosamine:undecaprenyl-phosphate N-acetyl-D-glucosamine phosphotransferase_c0	(1) cpd00037[c0] + (1) cpd00286[c0] -> (1) cpd00091[c0] + (1) cpd00946[c0]	(1) UDP-N-acetylglucosamine_c0[c0] + (1) Undecaprenylphosphate_c0[c0] -> (1) UMP_c0[c0] + (1) Undecaprenyl diphospho N-acetyl-glucosamine_c0[c0]	0.0970678	0.00970678	0	0.0970678	1000	R08856
rxn10192_c0	>	Cytosol_0		CDP-glycerol:poly(glycerophosphate) glycerophosphotransferase_c0	(45) cpd00402[c0] + (1) cpd02967[c0] -> (45) cpd00046[c0] + (45) cpd00067[c0] + (1) cpd15661[c0]	(45) CDPglycerol_c0[c0] + (1) N-Acetyl-beta-D-mannosaminyl-1,4-N-acetyl-D- glucosaminyldiphosphoundecaprenol_c0[c0] -> (45) CMP_c0[c0] + (45) H+_c0[c0] + (1) Prenol-45n teichoic acid_c0[c0]	0.0970678	0.00970678	0	0.0970678	1000
rxn02287_c0	>	Cytosol_0		S-adenosyl-L-methionine:uroporphyrin-III C-methyltransferase_c0	(2) cpd00017[c0] + (1) cpd00774[c0] -> (2) cpd00019[c0] + (1) cpd00067[c0] + (1) cpd01620[c0]	(2) S-Adenosyl-L-methionine_c0[c0] + (1) UroporphyrinogenIII_c0[c0] -> (2) S-Adenosyl-homocysteine_c0[c0] + (1) H+_c0[c0] + (1) Precorrin 2_c0[c0]	0.0889004	0.00889004	0	0.0889004	1000	R03194	Porphyrin and chlorophyll metabolism	Metabolism of cofactors and vitamins
rxn02774_c0	>	Cytosol_0		S-Adenosyl-L-methionine:uroporphyrin-III C-methyltransferase_c0	(1) cpd00003[c0] + (1) cpd01620[c0] -> (1) cpd00004[c0] + (2) cpd00067[c0] + (1) cpd03426[c0]	(1) NAD_c0[c0] + (1) Precorrin 2_c0[c0] -> (1) NADH_c0[c0] + (2) H+_c0[c0] + (1) Sirohydrochlorin_c0[c0]	0.0889004	0.00889004	0	0.0889004	1000	R03947	Porphyrin and chlorophyll metabolism	Metabolism of cofactors and vitamins
rxn12225_c0	>	Cytosol_0		2-octaprenylphenol hydroxylase_c0	(1) cpd00007[c0] + (2) cpd03444[c0] -> (2) cpd03445[c0]	(1) O2_c0[c0] + (2) 2-Octaprenylphenol_c0[c0] -> (2) 2-Octaprenyl-6-hydroxyphenol_c0[c0]	0.0711204	0.00711204	0	0.0711204	1000
rxn00066_c0	>	Cytosol_0	HMPREF1202_RS00070, HMPREF1098_RS07990, HMPREF1098_RS07960, CGC65_RS28840, CGC65_RS28835, CGC65_RS28805	NADH:hydrogen-peroxide oxidoreductase_c0	(1) cpd00004[c0] + (1) cpd00025[c0] + (1) cpd00067[c0] -> (2) cpd00001[c0] + (1) cpd00003[c0]	(1) NADH_c0[c0] + (1) H2O2_c0[c0] + (1) H+_c0[c0] -> (2) H2O_c0[c0] + (1) NAD_c0[c0]	0.0533403	0	0	99.7538	1000	R00090
rxn01833_c0	>	Cytosol_0		aminoacetone:oxygen oxidoreductase(deaminating)_c0	(1) cpd00001[c0] + (1) cpd00007[c0] + (1) cpd01298[c0] -> (1) cpd00013[c0] + (1) cpd00025[c0] + (1) cpd00428[c0]	(1) H2O_c0[c0] + (1) O2_c0[c0] + (1) Aminoacetone_c0[c0] -> (1) NH3_c0[c0] + (1) H2O2_c0[c0] + (1) 2-Oxopropanal_c0[c0]	0.0533403	0.00533403	0	0.0533403	1000	R02529	Glycine, serine and threonine metabolism	Amino acid metabolism
rxn02667_c0	>	Cytosol_0		(R)-1-Aminopropan-2-ol:NAD+ oxidoreductase_c0	(1) cpd00003[c0] + (1) cpd02039[c0] -> (1) cpd00004[c0] + (1) cpd00067[c0] + (1) cpd01298[c0]	(1) NAD_c0[c0] + (1) 1-Aminopropan-2-ol_c0[c0] -> (1) NADH_c0[c0] + (1) H+_c0[c0] + (1) Aminoacetone_c0[c0]	0.0533403	0.00533403	0	0.0533403	1000	R03759	Glycine, serine and threonine metabolism	Amino acid metabolism
rxn10449_c0	>	Cytosol_0		Cobinamide transport via ABC system (uptake, periplasm)_c0	(1) cpd00001[c0] + (1) cpd00002[c0] + (1) cpd03422[e0] -> (1) cpd00008[c0] + (1) cpd00009[c0] + (1) cpd00067[c0] + (1) cpd03422[c0]	(1) H2O_c0[c0] + (1) ATP_c0[c0] + (1) Cobinamide_e0[e0] -> (1) ADP_c0[c0] + (1) Phosphate_c0[c0] + (1) H+_c0[c0] + (1) Cobinamide_c0[c0]	0.0533403	0.00533403	0	0.0533403	1000
rxn00461_c0	-	Cytosol_0	CLORAM_RS00015, CLORAM_RS00020, CLORAM_RS01545, HMPREF1202_RS00750, HMPREF1098_RS06815, HMPREF1098_RS20075, CGC65_RS11745, CGC65_RS30570	Phosphoenolpyruvate:UDP-N-acetyl-D-glucosamine 1-carboxyvinyl-transferase_c0	(1) cpd00037[c0] + (1) cpd00061[c0] <-> (1) cpd00009[c0] + (1) cpd02820[c0]	(1) UDP-N-acetylglucosamine_c0[c0] + (1) Phosphoenolpyruvate_c0[c0] <-> (1) Phosphate_c0[c0] + (1) UDP-N-acetylglucosamine enolpyruvate_c0[c0]	0.0323559	0.00323559	-1000	0.0323559	1000	R00660	Amino sugar and nucleotide sugar metabolism|Peptidoglycan biosynthesis	Carbohydrate metabolism|Glycan biosynthesis and metabolism
rxn00851_c0	>	Cytosol_0		D-alanine:D-alanine ligase (ADP-forming)_c0	(1) cpd00002[c0] + (2) cpd00117[c0] -> (1) cpd00008[c0] + (1) cpd00009[c0] + (1) cpd00067[c0] + (1) cpd00731[c0]	(1) ATP_c0[c0] + (2) D-Alanine_c0[c0] -> (1) ADP_c0[c0] + (1) Phosphate_c0[c0] + (1) H+_c0[c0] + (1) Ala-Ala_c0[c0]	0.0323559	0.00323559	0	0.0323559	1000	R01150	D-Alanine metabolism|Peptidoglycan biosynthesis	Metabolism of other amino acids|Glycan biosynthesis and metabolism
rxn02008_c0	>	Cytosol_0		UDP-N-acetylmuramoyl-L-alanine:D-glutamate ligase(ADP-forming)_c0	(1) cpd00002[c0] + (1) cpd00186[c0] + (1) cpd00890[c0] -> (1) cpd00008[c0] + (1) cpd00009[c0] + (1) cpd00067[c0] + (1) cpd00525[c0]	(1) ATP_c0[c0] + (1) D-Glutamate_c0[c0] + (1) UDP-N-acetylmuramoyl-L-alanine_c0[c0] -> (1) ADP_c0[c0] + (1) Phosphate_c0[c0] + (1) H+_c0[c0] + (1) UDP-N-acetylmuramoyl-L-alanyl-D-glutamate_c0[c0]	0.0323559	0.00323559	0	0.0323559	1000	R02783	D-Glutamine and D-glutamate metabolism|Peptidoglycan biosynthesis	Metabolism of other amino acids|Glycan biosynthesis and metabolism
rxn02011_c0	>	Cytosol_0		UDP-N-acetylmuramoyl-L-alanyl-D-glutamate:(L)-meso-2,6-diaminoheptanedioate gamma-ligase (ADP-forming)_c0	(1) cpd00002[c0] + (1) cpd00516[c0] + (1) cpd00525[c0] -> (1) cpd00008[c0] + (1) cpd00009[c0] + (1) cpd00067[c0] + (1) cpd02964[c0]	(1) ATP_c0[c0] + (1) meso-2,6-Diaminopimelate_c0[c0] + (1) UDP-N-acetylmuramoyl-L-alanyl-D-glutamate_c0[c0] -> (1) ADP_c0[c0] + (1) Phosphate_c0[c0] + (1) H+_c0[c0] + (1) UDP-N-acetylmuramoyl-L-alanyl-D-gamma-glutamyl-meso-2-6-diaminopimelate_c0[c0]	0.0323559	0.00323559	0	0.0323559	1000	R02788	Lysine biosynthesis|Peptidoglycan biosynthesis	Amino acid metabolism|Glycan biosynthesis and metabolism
rxn02286_c0	>	Cytosol_0	CLORAM_RS11490	UDP-N-acetylmuramate:L-alanine ligase (ADP-forming)_c0	(1) cpd00002[c0] + (1) cpd00035[c0] + (1) cpd00773[c0] -> (1) cpd00008[c0] + (1) cpd00009[c0] + (1) cpd00067[c0] + (1) cpd00890[c0]	(1) ATP_c0[c0] + (1) L-Alanine_c0[c0] + (1) UDP-MurNAc_c0[c0] -> (1) ADP_c0[c0] + (1) Phosphate_c0[c0] + (1) H+_c0[c0] + (1) UDP-N-acetylmuramoyl-L-alanine_c0[c0]	0.0323559	0.00323559	0	0.0323559	1000	R03193	D-Glutamine and D-glutamate metabolism|Peptidoglycan biosynthesis	Metabolism of other amino acids|Glycan biosynthesis and metabolism
rxn03164_c0	>	Cytosol_0		UDP-N-acetylmuramoyl-L-alanyl-D-glutamyl-meso-2,6-diaminoheptanedioate:D-alanyl-D-alanine ligase(ADP-forming)_c0	(1) cpd00002[c0] + (1) cpd00731[c0] + (1) cpd02964[c0] -> (1) cpd00008[c0] + (1) cpd00009[c0] + (1) cpd00067[c0] + (1) cpd02968[c0]	(1) ATP_c0[c0] + (1) Ala-Ala_c0[c0] + (1) UDP-N-acetylmuramoyl-L-alanyl-D-gamma-glutamyl-meso-2-6-diaminopimelate_c0[c0] -> (1) ADP_c0[c0] + (1) Phosphate_c0[c0] + (1) H+_c0[c0] + (1) UDP-N-acetylmuramoyl-L-alanyl-D-glutamyl-6-carboxy-L-lysyl-D-alanyl- D-alanine_c0[c0]	0.0323559	0.00323559	0	0.0323559	1000	R04617	Lysine biosynthesis|Peptidoglycan biosynthesis	Amino acid metabolism|Glycan biosynthesis and metabolism
rxn03408_c0	>	Cytosol_0		UDP-N-acetyl-D-glucosamine:undecaprenyl-diphospho-N-acetylmuramoyl-L-alanyl-gamma-D-glutamyl-meso-2,6-diaminopimeloyl-D-alanyl-D-alanine 4-beta-N-acetylglucosaminlytransferase_c0	(1) cpd00037[c0] + (1) cpd03494[c0] -> (1) cpd00014[c0] + (1) cpd03495[c0]	(1) UDP-N-acetylglucosamine_c0[c0] + (1) Undecaprenyl-diphospho-N-acetylmuramoyl-L-alanyl-D-glutamyl-meso-2-6-diaminopimeloyl-D-alanyl-D-alanine_c0[c0] -> (1) UDP_c0[c0] + (1) Undecaprenyl-diphospho-N-acetylmuramoyl--N-acetylglucosamine-L-ala-D-glu-meso-2-6-diaminopimeloyl-D-ala-D-ala_c0[c0]	0.0323559	0.00323559	0	0.0323559	1000	R05032	Peptidoglycan biosynthesis	Glycan biosynthesis and metabolism
rxn03901_c0	>	Cytosol_0		undecaprenyl-diphosphate phosphohydrolase_c0	(1) cpd00001[c0] + (1) cpd02229[c0] -> (1) cpd00009[c0] + (2) cpd00067[c0] + (1) cpd00286[c0]	(1) H2O_c0[c0] + (1) Bactoprenyl diphosphate_c0[c0] -> (1) Phosphate_c0[c0] + (2) H+_c0[c0] + (1) Undecaprenylphosphate_c0[c0]	0.0323559	0.00323559	0	0.0323559	1000	R05627	Peptidoglycan biosynthesis	Glycan biosynthesis and metabolism
rxn03904_c0	-	Cytosol_0	CLORAM_RS06030, HMPREF1202_RS11730, HMPREF1098_RS20060, CGC65_RS11730	UDP-N-acetylmuramoyl-L-alanyl-gamma-D-glutamyl-meso-2,6-diaminopimeloyl-D-alanyl-D-alanine:undecaprenyl-phosphate phospho-N-acetylmuramoyl-pentapeptide-transferase_c0	(1) cpd00286[c0] + (1) cpd02968[c0] <-> (1) cpd00091[c0] + (1) cpd03494[c0]	(1) Undecaprenylphosphate_c0[c0] + (1) UDP-N-acetylmuramoyl-L-alanyl-D-glutamyl-6-carboxy-L-lysyl-D-alanyl- D-alanine_c0[c0] <-> (1) UMP_c0[c0] + (1) Undecaprenyl-diphospho-N-acetylmuramoyl-L-alanyl-D-glutamyl-meso-2-6-diaminopimeloyl-D-alanyl-D-alanine_c0[c0]	0.0323559	0.00323559	-1000	0.0323559	1000	R05630	Peptidoglycan biosynthesis	Glycan biosynthesis and metabolism
rxn09345_c0	>	Cytosol_0		Undecaprenyl diphosphate synthase_c0	(8) cpd00113[c0] + (1) cpd00350[c0] -> (8) cpd00012[c0] + (8) cpd00067[c0] + (1) cpd02229[c0]	(8) Isopentenyldiphosphate_c0[c0] + (1) Farnesyldiphosphate_c0[c0] -> (8) PPi_c0[c0] + (8) H+_c0[c0] + (1) Bactoprenyl diphosphate_c0[c0]	0.0323559	0.00323559	0	0.0323559	1000
rxn10145_c0	>	Cytosol_0		M-diaminopimelic acid ABC transport (periplasm)_c0	(1) cpd00001[c0] + (1) cpd00002[c0] + (1) cpd00516[e0] -> (1) cpd00008[c0] + (1) cpd00009[c0] + (1) cpd00067[c0] + (1) cpd00516[c0]	(1) H2O_c0[c0] + (1) ATP_c0[c0] + (1) meso-2,6-Diaminopimelate_e0[e0] -> (1) ADP_c0[c0] + (1) Phosphate_c0[c0] + (1) H+_c0[c0] + (1) meso-2,6-Diaminopimelate_c0[c0]	0.0323559	0.00323559	0	5.80897	1000
rxn10191_c0	>	Cytosol_0		D-alanine-poly(phosphoribitol) ligase_c0	(45) cpd00002[c0] + (45) cpd00117[c0] + (1) cpd15661[c0] -> (45) cpd00012[c0] + (45) cpd00018[c0] + (90) cpd00067[c0] + (1) cpd15663[c0]	(45) ATP_c0[c0] + (45) D-Alanine_c0[c0] + (1) Prenol-45n teichoic acid_c0[c0] -> (45) PPi_c0[c0] + (45) AMP_c0[c0] + (90) H+_c0[c0] + (1) Prenol-45n teichoic acid-alanine substituted_c0[c0]	0.0323559	0.00323559	0	0.0323559	1000
rxn10193_c0	>	Cytosol_0		Poly(glycerol-phosphate) alpha-glucosyltransferase_c0	(45) cpd00026[c0] + (1) cpd15661[c0] -> (45) cpd00014[c0] + (1) cpd15662[c0]	(45) UDP-glucose_c0[c0] + (1) Prenol-45n teichoic acid_c0[c0] -> (45) UDP_c0[c0] + (1) Prenol-45n teichoic acid-glucose substituted_c0[c0]	0.0323559	0.00323559	0	0.0323559	1000
rxn10194_c0	>	Cytosol_0		Teichoic acid (unsubstituted) export_c0	(1) cpd15661[c0] + (1) cpd15666[c0] -> (1) cpd00067[c0] + (1) cpd00286[c0] + (1) cpd15667[c0]	(1) Prenol-45n teichoic acid_c0[c0] + (1) Peptidoglycan polymer (n-1 subunits)_c0[c0] -> (1) H+_c0[c0] + (1) Undecaprenylphosphate_c0[c0] + (1) glycerol teichoic acid (n-45), linked, unsubstituted_c0[c0]	0.0323559	0.00323559	0	0.0323559	1000
rxn10195_c0	>	Cytosol_0		Teichoic acid (glucose substituted) export_c0	(1) cpd15662[c0] + (1) cpd15666[c0] -> (1) cpd00067[c0] + (1) cpd00286[c0] + (1) cpd15669[c0]	(1) Prenol-45n teichoic acid-glucose substituted_c0[c0] + (1) Peptidoglycan polymer (n-1 subunits)_c0[c0] -> (1) H+_c0[c0] + (1) Undecaprenylphosphate_c0[c0] + (1) glycerol teichoic acid (n-45), linked, glucose substituted_c0[c0]	0.0323559	0.00323559	0	0.0323559	1000
rxn10196_c0	>	Cytosol_0		Teichoic acid (D-alanine substituted) export_c0	(1) cpd15663[c0] + (1) cpd15666[c0] -> (1) cpd00067[c0] + (1) cpd00286[c0] + (1) cpd15668[c0]	(1) Prenol-45n teichoic acid-alanine substituted_c0[c0] + (1) Peptidoglycan polymer (n-1 subunits)_c0[c0] -> (1) H+_c0[c0] + (1) Undecaprenylphosphate_c0[c0] + (1) glycerol teichoic acid (n-45), linked, D-ala substituted_c0[c0]	0.0323559	0.00323559	0	0.0323559	1000
rxn10197_c0	>	Cytosol_0		TECA4S_c0	(1) cpd00001[c0] + (30) cpd00026[c0] + (30) cpd00175[c0] -> (30) cpd00014[c0] + (30) cpd00067[c0] + (30) cpd00091[c0] + (1) cpd11459[c0]	(1) H2O_c0[c0] + (30) UDP-glucose_c0[c0] + (30) UDP-N-acetyl-D-galactosamine_c0[c0] -> (30) UDP_c0[c0] + (30) H+_c0[c0] + (30) UMP_c0[c0] + (1) tcam_c0[c0]	0.0323559	0.00323559	0	0.0323559	1000
rxn10199_c0	>	Cytosol_0		Peptidoglycan subunit synthesis_c0	(1) cpd03495[c0] + (1) cpd15666[c0] -> (1) cpd02229[c0] + (1) cpd15665[c0]	(1) Undecaprenyl-diphospho-N-acetylmuramoyl--N-acetylglucosamine-L-ala-D-glu-meso-2-6-diaminopimeloyl-D-ala-D-ala_c0[c0] + (1) Peptidoglycan polymer (n-1 subunits)_c0[c0] -> (1) Bactoprenyl diphosphate_c0[c0] + (1) Peptidoglycan polymer (n subunits)_c0[c0]	0.0323559	0.00323559	0	0.0323559	1000
rxn10300_c0	>	Cytosol_0		stearoyl-lipoteichoic acid synthesis (n-24), linked, glucose substituted_c0	(24) cpd00026[c0] + (1) cpd15748[c0] -> (24) cpd00014[c0] + (1) cpd15757[c0]	(24) UDP-glucose_c0[c0] + (1) Stearoyllipoteichoic acid (n-24), linked, unsubstituted_c0[c0] -> (24) UDP_c0[c0] + (1) Stearoyllipoteichoic acid (n-24), linked, glucose substituted_c0[c0]	0.0323559	0.00323559	0	0.0323559	1000
rxn10301_c0	>	Cytosol_0		isoheptadecanoyl-lipoteichoic acid synthesis (n-24), linked, glucose substituted_c0	(24) cpd00026[c0] + (1) cpd15749[c0] -> (24) cpd00014[c0] + (1) cpd15758[c0]	(24) UDP-glucose_c0[c0] + (1) Isoheptadecanoyllipoteichoic acid (n-24), linked, unsubstituted_c0[c0] -> (24) UDP_c0[c0] + (1) Isoheptadecanoyllipoteichoic acid (n-24), linked, glucose substituted_c0[c0]	0.0323559	0.00323559	0	0.0323559	1000
rxn10302_c0	>	Cytosol_0		anteisoheptadecanoyl-lipoteichoic acid synthesis (n-24), linked, glucose substituted_c0	(24) cpd00026[c0] + (1) cpd15750[c0] -> (24) cpd00014[c0] + (1) cpd15759[c0]	(24) UDP-glucose_c0[c0] + (1) Anteisoheptadecanoyllipoteichoic acid (n-24), linked, unsubstituted_c0[c0] -> (24) UDP_c0[c0] + (1) Anteisoheptadecanoyllipoteichoic acid (n-24), linked, glucose substituted_c0[c0]	0.0323559	0.00323559	0	0.0323559	1000
rxn10309_c0	>	Cytosol_0		stearoyl-lipoteichoic acid synthesis (n-24), linked, N-acetylglucosamine substituted_c0	(24) cpd00037[c0] + (1) cpd15748[c0] -> (24) cpd00014[c0] + (1) cpd15766[c0]	(24) UDP-N-acetylglucosamine_c0[c0] + (1) Stearoyllipoteichoic acid (n-24), linked, unsubstituted_c0[c0] -> (24) UDP_c0[c0] + (1) Stearoyllipoteichoic acid (n-24), linked, N-acetyl-D-glucosamine_c0[c0]	0.0323559	0.00323559	0	0.0323559	1000
rxn10310_c0	>	Cytosol_0		isoheptadecanoyl-lipoteichoic acid synthesis (n-24), linked, N-acetylglucosamine substituted_c0	(24) cpd00037[c0] + (1) cpd15749[c0] -> (24) cpd00014[c0] + (1) cpd15767[c0]	(24) UDP-N-acetylglucosamine_c0[c0] + (1) Isoheptadecanoyllipoteichoic acid (n-24), linked, unsubstituted_c0[c0] -> (24) UDP_c0[c0] + (1) Isoheptadecanoyllipoteichoic acid (n-24), linked, N-acetyl-D-glucosamine_c0[c0]	0.0323559	0.00323559	0	0.0323559	1000
rxn10311_c0	>	Cytosol_0		anteisoheptadecanoyl-lipoteichoic acid synthesis (n-24), linked, N-acetylglucosamine substituted_c0	(24) cpd00037[c0] + (1) cpd15750[c0] -> (24) cpd00014[c0] + (1) cpd15768[c0]	(24) UDP-N-acetylglucosamine_c0[c0] + (1) Anteisoheptadecanoyllipoteichoic acid (n-24), linked, unsubstituted_c0[c0] -> (24) UDP_c0[c0] + (1) Anteisoheptadecanoyllipoteichoic acid (n-24), linked, N-acetyl-D-glucosamine_c0[c0]	0.0323559	0.00323559	0	0.0323559	1000
rxn10318_c0	>	Cytosol_0		stearoyl-lipoteichoic acid synthesis (n-24), unlinked, D-alanine substituted_c0	(24) cpd00002[c0] + (24) cpd00117[c0] + (1) cpd15748[c0] -> (24) cpd00012[c0] + (24) cpd00018[c0] + (48) cpd00067[c0] + (1) cpd15775[c0]	(24) ATP_c0[c0] + (24) D-Alanine_c0[c0] + (1) Stearoyllipoteichoic acid (n-24), linked, unsubstituted_c0[c0] -> (24) PPi_c0[c0] + (24) AMP_c0[c0] + (48) H+_c0[c0] + (1) Stearoyllipoteichoic acid (n-24), linked, D-alanine substituted_c0[c0]	0.0323559	0.00323559	0	0.0323559	1000
rxn10319_c0	>	Cytosol_0		isoheptadecanoyl-lipoteichoic acid synthesis (n-24), unlinked, D-alanine substituted_c0	(24) cpd00002[c0] + (24) cpd00117[c0] + (1) cpd15749[c0] -> (24) cpd00012[c0] + (24) cpd00018[c0] + (48) cpd00067[c0] + (1) cpd15776[c0]	(24) ATP_c0[c0] + (24) D-Alanine_c0[c0] + (1) Isoheptadecanoyllipoteichoic acid (n-24), linked, unsubstituted_c0[c0] -> (24) PPi_c0[c0] + (24) AMP_c0[c0] + (48) H+_c0[c0] + (1) Isoheptadecanoyllipoteichoic acid (n-24), linked, D-alanine substituted_c0[c0]	0.0323559	0.00323559	0	0.0323559	1000
rxn10320_c0	>	Cytosol_0		anteisoheptadecanoyl-lipoteichoic acid synthesis (n-24), unlinked, D-alanine substituted_c0	(24) cpd00002[c0] + (24) cpd00117[c0] + (1) cpd15750[c0] -> (24) cpd00012[c0] + (24) cpd00018[c0] + (48) cpd00067[c0] + (1) cpd15777[c0]	(24) ATP_c0[c0] + (24) D-Alanine_c0[c0] + (1) Anteisoheptadecanoyllipoteichoic acid (n-24), linked, unsubstituted_c0[c0] -> (24) PPi_c0[c0] + (24) AMP_c0[c0] + (48) H+_c0[c0] + (1) Anteisoheptadecanoyllipoteichoic acid (n-24), linked, D-alanine substituted_c0[c0]	0.0323559	0.00323559	0	0.0323559	1000
rxn10482_c0	<	Cytosol_0		cob(II)yrinic acid a,c-diamide reductase_c0	(1) cpd00004[c0] + (2) cpd03914[c0] <- (1) cpd00003[c0] + (1) cpd00067[c0] + (2) cpd03915[c0]	(1) NADH_c0[c0] + (2) Cob(II)yrinate diamide_c0[c0] <- (1) NAD_c0[c0] + (1) H+_c0[c0] + (2) Cob(I)yrinate diamide_c0[c0]	-0.0266701	-0.0266701	-1000	-0.00266701	0
rxn02285_c0	-	Cytosol_0	CLORAM_RS06070, HMPREF1202_RS06360, HMPREF1098_RS13880	UDP-N-acetylmuramate:NADP+ oxidoreductase_c0	(1) cpd00006[c0] + (1) cpd00773[c0] <-> (1) cpd00005[c0] + (1) cpd00067[c0] + (1) cpd02820[c0]	(1) NADP_c0[c0] + (1) UDP-MurNAc_c0[c0] <-> (1) NADPH_c0[c0] + (1) H+_c0[c0] + (1) UDP-N-acetylglucosamine enolpyruvate_c0[c0]	-0.0323559	-0.0323559	-1000	-0.00323559	1000	R03192	Amino sugar and nucleotide sugar metabolism|Peptidoglycan biosynthesis	Carbohydrate metabolism|Glycan biosynthesis and metabolism
rxn02304_c0	<	Cytosol_0		protoporphyrinogen-IX:oxygen oxidoreductase_c0	(3) cpd00007[c0] + (2) cpd00791[c0] <- (6) cpd00001[c0] + (2) cpd01476[c0]	(3) O2_c0[c0] + (2) ProtoporphyrinogenIX_c0[c0] <- (6) H2O_c0[c0] + (2) Protoporphyrin_c0[c0]	-0.0444502	-0.0444502	-1000	-0.00207434	0	R03222	Porphyrin and chlorophyll metabolism	Metabolism of cofactors and vitamins
rxn00748_c0	-	Cytosol_0	CLORAM_RS00600, HMPREF1202_RS09800, HMPREF1098_RS25845, HMPREF1098_RS08135, CGC65_RS15265, CGC65_RS28595	glycerone-phosphate phosphate-lyase (methylglyoxal-forming)_c0	(1) cpd00095[c0] <-> (1) cpd00009[c0] + (1) cpd00428[c0]	(1) Glycerone-phosphate_c0[c0] <-> (1) Phosphate_c0[c0] + (1) 2-Oxopropanal_c0[c0]	-0.0533403	-0.0533403	-1000	-0.00533403	1000	R01016	Pyruvate metabolism	Carbohydrate metabolism
rxn03535_c0	<	Cytosol_0		ATP:cob(I)yrinic acid-a,c-diamide Cobeta-adenosyltransferase_c0	(1) cpd00002[c0] + (1) cpd00067[c0] + (1) cpd03915[c0] <- (1) cpd00421[c0] + (1) cpd03916[c0]	(1) ATP_c0[c0] + (1) H+_c0[c0] + (1) Cob(I)yrinate diamide_c0[c0] <- (1) Triphosphate_c0[c0] + (1) Adenosyl cobyrinate diamide_c0[c0]	-0.0533403	-0.0533403	-1000	-0.00533403	0	R05220	Porphyrin and chlorophyll metabolism	Metabolism of cofactors and vitamins
rxn03540_c0	<	Cytosol_0	HMPREF1202_RS08205, HMPREF1098_RS14790, CGC65_RS12885	R05225_c0	(4) cpd00001[c0] + (4) cpd00002[c0] + (4) cpd00053[c0] + (1) cpd03916[c0] <- (4) cpd00008[c0] + (4) cpd00009[c0] + (4) cpd00023[c0] + (4) cpd00067[c0] + (1) cpd03917[c0]	(4) H2O_c0[c0] + (4) ATP_c0[c0] + (4) L-Glutamine_c0[c0] + (1) Adenosyl cobyrinate diamide_c0[c0] <- (4) ADP_c0[c0] + (4) Phosphate_c0[c0] + (4) L-Glutamate_c0[c0] + (4) H+_c0[c0] + (1) Adenosylcobyric acid_c0[c0]	-0.0533403	-0.0533403	-1000	-0.00533403	0	R05225	Porphyrin and chlorophyll metabolism	Metabolism of cofactors and vitamins
rxn04045_c0	<	Cytosol_0	HMPREF1098_RS26410, CGC65_RS10020	sirohydrochlorin cobalt-lyase_c0	(1) cpd00149[c0] + (1) cpd03426[c0] <- (2) cpd00067[c0] + (1) cpd08368[c0]	(1) Co2+_c0[c0] + (1) Sirohydrochlorin_c0[c0] <- (2) H+_c0[c0] + (1) Cobalt-precorrin 2_c0[c0]	-0.0533403	-0.0533403	-1000	-0.00533403	0	R05807	Porphyrin and chlorophyll metabolism	Metabolism of cofactors and vitamins
rxn04046_c0	<	Cytosol_0		Cobalt-precorrin-2 C(20)-methyltransferase_c0	(1) cpd00017[c0] + (2) cpd00067[c0] + (1) cpd08368[c0] <- (1) cpd00019[c0] + (1) cpd08369[c0]	(1) S-Adenosyl-L-methionine_c0[c0] + (2) H+_c0[c0] + (1) Cobalt-precorrin 2_c0[c0] <- (1) S-Adenosyl-homocysteine_c0[c0] + (1) Cobalt-precorrin 3_c0[c0]	-0.0533403	-0.0533403	-1000	-0.00533403	0
rxn04047_c0	<	Cytosol_0		R05809_c0	(1) cpd00017[c0] + (1) cpd08369[c0] <- (1) cpd00019[c0] + (1) cpd08370[c0]	(1) S-Adenosyl-L-methionine_c0[c0] + (1) Cobalt-precorrin 3_c0[c0] <- (1) S-Adenosyl-homocysteine_c0[c0] + (1) Cobalt-precorrin 4_c0[c0]	-0.0533403	-0.0533403	-1000	-0.00533403	0	R05809	Porphyrin and chlorophyll metabolism	Metabolism of cofactors and vitamins
rxn04048_c0	<	Cytosol_0		cobalt-precorrin-4 methyltransferase_c0	(1) cpd00017[c0] + (1) cpd08370[c0] <- (1) cpd00019[c0] + (1) cpd00067[c0] + (1) cpd08371[c0]	(1) S-Adenosyl-L-methionine_c0[c0] + (1) Cobalt-precorrin 4_c0[c0] <- (1) S-Adenosyl-homocysteine_c0[c0] + (1) H+_c0[c0] + (1) Cobalt-precorrin 5_c0[c0]	-0.0533403	-0.0533403	-1000	-0.00533403	0	R05810	Porphyrin and chlorophyll metabolism	Metabolism of cofactors and vitamins
rxn04049_c0	<	Cytosol_0		R05811_c0	(1) cpd00001[c0] + (1) cpd00017[c0] + (1) cpd08371[c0] <- (1) cpd00019[c0] + (1) cpd00067[c0] + (1) cpd00071[c0] + (1) cpd08372[c0]	(1) H2O_c0[c0] + (1) S-Adenosyl-L-methionine_c0[c0] + (1) Cobalt-precorrin 5_c0[c0] <- (1) S-Adenosyl-homocysteine_c0[c0] + (1) H+_c0[c0] + (1) Acetaldehyde_c0[c0] + (1) Cobalt-precorrin 6_c0[c0]	-0.0533403	-0.0533403	-1000	-0.00533403	0	R05811
rxn04050_c0	<	Cytosol_0		R05812_c0	(1) cpd00005[c0] + (1) cpd00067[c0] + (1) cpd08372[c0] <- (1) cpd00006[c0] + (1) cpd08373[c0]	(1) NADPH_c0[c0] + (1) H+_c0[c0] + (1) Cobalt-precorrin 6_c0[c0] <- (1) NADP_c0[c0] + (1) Cobalt-precorrin 6B_c0[c0]	-0.0533403	-0.0533403	-1000	-0.00533403	0	R05812	Porphyrin and chlorophyll metabolism	Metabolism of cofactors and vitamins
rxn04051_c0	<	Cytosol_0		R05813_c0	(2) cpd00017[c0] + (1) cpd08373[c0] <- (1) cpd00011[c0] + (2) cpd00019[c0] + (1) cpd00067[c0] + (1) cpd08375[c0]	(2) S-Adenosyl-L-methionine_c0[c0] + (1) Cobalt-precorrin 6B_c0[c0] <- (1) CO2_c0[c0] + (2) S-Adenosyl-homocysteine_c0[c0] + (1) H+_c0[c0] + (1) Cobalt-precorrin 8_c0[c0]	-0.0533403	-0.0533403	-1000	-0.00533403	0	R05813
rxn04052_c0	<	Cytosol_0		R05814_c0	(2) cpd00067[c0] + (1) cpd08375[c0] <- (1) cpd03421[c0]	(2) H+_c0[c0] + (1) Cobalt-precorrin 8_c0[c0] <- (1) Cobyrinate_c0[c0]	-0.0533403	-0.0533403	-1000	-0.00533403	0	R05814	Porphyrin and chlorophyll metabolism	Metabolism of cofactors and vitamins
rxn05054_c0	<	Cytosol_0		adenosylcobyric acid:(R)-1-aminopropan-2-ol ligase (ADP-forming)_c0	(1) cpd00002[c0] + (1) cpd02039[c0] + (1) cpd03917[c0] <- (1) cpd00008[c0] + (1) cpd00009[c0] + (1) cpd00067[c0] + (1) cpd03918[c0]	(1) ATP_c0[c0] + (1) 1-Aminopropan-2-ol_c0[c0] + (1) Adenosylcobyric acid_c0[c0] <- (1) ADP_c0[c0] + (1) Phosphate_c0[c0] + (1) H+_c0[c0] + (1) Adenosyl cobinamide_c0[c0]	-0.0533403	-0.0533403	-1000	-0.00533403	0	R07302	Porphyrin and chlorophyll metabolism	Metabolism of cofactors and vitamins
rxn06979_c0	<	Cytosol_0	CGC65_RS12850	cobyrinate:L-glutamine amido-ligase (ADP-forming)_c0	(2) cpd00001[c0] + (2) cpd00002[c0] + (2) cpd00053[c0] + (1) cpd03421[c0] <- (2) cpd00008[c0] + (2) cpd00009[c0] + (2) cpd00023[c0] + (2) cpd00067[c0] + (1) cpd03914[c0]	(2) H2O_c0[c0] + (2) ATP_c0[c0] + (2) L-Glutamine_c0[c0] + (1) Cobyrinate_c0[c0] <- (2) ADP_c0[c0] + (2) Phosphate_c0[c0] + (2) L-Glutamate_c0[c0] + (2) H+_c0[c0] + (1) Cob(II)yrinate diamide_c0[c0]	-0.0533403	-0.0533403	-1000	-0.00533403	0	R05815	Porphyrin and chlorophyll metabolism	Metabolism of cofactors and vitamins
rxn00086_c0	<	Cytosol_0		glutathione:NADP+ oxidoreductase_c0	(1) cpd00006[c0] + (2) cpd00042[c0] <- (1) cpd00005[c0] + (1) cpd00067[c0] + (1) cpd00111[c0]	(1) NADP_c0[c0] + (2) GSH_c0[c0] <- (1) NADPH_c0[c0] + (1) H+_c0[c0] + (1) Oxidized glutathione_c0[c0]	-0.0711204	-99.812	-1000	-0.00711204	0	R00115	Glutathione metabolism	Metabolism of other amino acids
rxn09677_c0	<	Cytosol_0		glutathione (ox) transport via diffusion (extracellular to periplasm)_c0	(1) cpd00111[c0] <- (1) cpd00111[e0]	(1) Oxidized glutathione_c0[c0] <- (1) Oxidized glutathione_e0[e0]	-0.0711204	-0.581094	-1000	-0.00711204	0
rxn00224_c0	<	Cytosol_0		protoheme ferro-lyase (protoporphyrin-forming)_c0	(1) cpd01476[c0] + (1) cpd10515[c0] <- (1) cpd00028[c0] + (2) cpd00067[c0]	(1) Protoporphyrin_c0[c0] + (1) Fe2+_c0[c0] <- (1) Heme_c0[c0] + (2) H+_c0[c0]	-0.0889004	-0.0889004	-1000	-0.00889004	0	R00310	Porphyrin and chlorophyll metabolism	Metabolism of cofactors and vitamins
rxn02288_c0	<	Cytosol_0	HMPREF1098_RS17685, CGC65_RS28930	Uroporphyrinogen-III carboxy-lyase_c0	(4) cpd00067[c0] + (1) cpd00774[c0] <- (4) cpd00011[c0] + (1) cpd02083[c0]	(4) H+_c0[c0] + (1) UroporphyrinogenIII_c0[c0] <- (4) CO2_c0[c0] + (1) CoproporphyrinogenIII_c0[c0]	-0.0889004	-0.0889004	-1000	-0.00889004	0	R03197	Porphyrin and chlorophyll metabolism	Metabolism of cofactors and vitamins
rxn02303_c0	<	Cytosol_0		Coproporphyrinogen:oxygen oxidoreductase(decarboxylating)_c0	(1) cpd00007[c0] + (2) cpd00067[c0] + (1) cpd02083[c0] <- (2) cpd00001[c0] + (2) cpd00011[c0] + (1) cpd00791[c0]	(1) O2_c0[c0] + (2) H+_c0[c0] + (1) CoproporphyrinogenIII_c0[c0] <- (2) H2O_c0[c0] + (2) CO2_c0[c0] + (1) ProtoporphyrinogenIX_c0[c0]	-0.0889004	-0.0889004	-1000	-0.00889004	0	R03220	Porphyrin and chlorophyll metabolism	Metabolism of cofactors and vitamins
rxn10474_c0	<	Cytosol_0		cobalt (Co+2) transport via diffusion (extracellular to periplasm)_c0	(1) cpd00149[c0] <- (1) cpd00149[e0]	(1) Co2+_c0[c0] <- (1) Co2+_e0[e0]	-0.0889004	-0.0889004	-1000	-0.00889004	0
rxn08299_c0	<	Cytosol_0	HMPREF1202_RS07235, HMPREF1098_RS01280, HMPREF1098_RS12965, HMPREF1098_RS00450	diacylglycerol kinase (n-C18:0)_c0	(1) cpd00002[c0] + (1) cpd15311[c0] <- (1) cpd00008[c0] + (1) cpd15526[c0]	(1) ATP_c0[c0] + (1) 1,2-Diacyl-sn-glycerol dioctadecanoyl_c0[c0] <- (1) ADP_c0[c0] + (1) 1,2-dioctadecanoyl-sn-glycerol 3-phosphate_c0[c0]	-0.129424	-0.129424	-1000	-0.0129424	0
rxn08801_c0	<	Cytosol_0	HMPREF1202_RS00830, CGC65_RS22185	Lysophospholipase L1 (2-acylglycerophosphotidate, n-C18:0) (periplasm)_c0	(1) cpd00001[c0] + (1) cpd15329[c0] <- (1) cpd00067[c0] + (1) cpd00080[c0] + (1) cpd01080[c0]	(1) H2O_c0[c0] + (1) 1-octadecanoyl-sn-glycerol 3-phosphate_c0[c0] <- (1) H+_c0[c0] + (1) Glycerol-3-phosphate_c0[c0] + (1) ocdca_c0[c0]	-0.129424	-2.8006	-1000	0	0
rxn10253_c0	<	Cytosol_0	HMPREF1202_RS07235, HMPREF1098_RS00450, HMPREF1098_RS01280, HMPREF1098_RS12965	isoheptadecanoyl-Diacylglycerol kinase_c0	(1) cpd00002[c0] + (1) cpd15701[c0] <- (1) cpd00008[c0] + (1) cpd15677[c0]	(1) ATP_c0[c0] + (1) 1,2-Diisoheptadecanoyl-sn-glycerol_c0[c0] <- (1) ADP_c0[c0] + (1) 1,2-diisoheptadecanoyl-sn-glycerol 3-phosphate_c0[c0]	-0.129424	-0.129424	-1000	-0.0129424	0
rxn10254_c0	<	Cytosol_0	HMPREF1202_RS07235, HMPREF1098_RS01280, HMPREF1098_RS12965, HMPREF1098_RS00450	anteisoheptadecanoyl-Diacylglycerol kinase_c0	(1) cpd00002[c0] + (1) cpd15702[c0] <- (1) cpd00008[c0] + (1) cpd15678[c0]	(1) ATP_c0[c0] + (1) 1,2-Dianteisoheptadecanoyl-sn-glycerol_c0[c0] <- (1) ADP_c0[c0] + (1) 1,2-dianteisoheptadecanoyl-sn-glycerol 3-phosphate_c0[c0]	-0.129424	-0.129424	-1000	-0.0129424	0
rxn02063_c0	<	Cytosol_0		squalene,NADPH:oxygen oxidoreductase (2,3-epoxidizing)_c0	(1) cpd00005[c0] + (1) cpd00007[c0] + (1) cpd00067[c0] + (1) cpd00559[c0] <- (1) cpd00001[c0] + (1) cpd00006[c0] + (1) cpd00776[c0]	(1) NADPH_c0[c0] + (1) O2_c0[c0] + (1) H+_c0[c0] + (1) Supraene_c0[c0] <- (1) H2O_c0[c0] + (1) NADP_c0[c0] + (1) Squalene 2,3-oxide_c0[c0]	-0.13044	-0.13044	-1000	0	0	R02874	Sesquiterpenoid and triterpenoid biosynthesis	Metabolism of terpenoids and polyketides
rxn02290_c0	<	Cytosol_0		(S)-2,3-Epoxysqualene mutase (cyclizing, lanosterol-forming)_c0	(1) cpd00776[c0] <- (1) cpd01188[c0]	(1) Squalene 2,3-oxide_c0[c0] <- (1) Lanosterol_c0[c0]	-0.13044	-0.13044	-1000	-0.013044	0	R03199	Steroid biosynthesis	Lipid metabolism
rxn04147_c0	<	Cytosol_0		squalene synthase_c0	(1) cpd00005[c0] + (2) cpd00350[c0] <- (1) cpd00006[c0] + (2) cpd00012[c0] + (1) cpd00067[c0] + (1) cpd00559[c0]	(1) NADPH_c0[c0] + (2) Farnesyldiphosphate_c0[c0] <- (1) NADP_c0[c0] + (2) PPi_c0[c0] + (1) H+_c0[c0] + (1) Supraene_c0[c0]	-0.13044	-0.13044	-1000	-0.013044	0	R06223
rxn00966_c0	<	Cytosol_0		chorismate pyruvate-lyase (4-hydroxybenzoate-forming)_c0	(1) cpd00020[c0] + (1) cpd00136[c0] <- (1) cpd00216[c0]	(1) Pyruvate_c0[c0] + (1) 4-Hydroxybenzoate_c0[c0] <- (1) Chorismate_c0[c0]	-0.142241	-0.142241	-1000	-0.0142241	0	R01302	Ubiquinone and other terpenoid-quinone biosynthesis	Metabolism of cofactors and vitamins
rxn01258_c0	<	Cytosol_0		chorismate hydroxymutase_c0	(1) cpd00216[c0] <- (1) cpd00658[c0]	(1) Chorismate_c0[c0] <- (1) Isochorismate_c0[c0]	-0.142241	-0.142241	-1000	-0.0142241	0	R01717	Ubiquinone and other terpenoid-quinone biosynthesis|Biosynthesis of siderophore group nonribosomal peptides	Metabolism of cofactors and vitamins|Metabolism of terpenoids and polyketides
rxn01265_c0	-	Cytosol_0	CLORAM_RS06850, HMPREF1202_RS01805, HMPREF1098_RS13075, CGC65_RS17945	Nicotinate D-ribonucleotide:diphosphate phosphoribosyltransferase_c0	(1) cpd00012[c0] + (1) cpd00873[c0] <-> (1) cpd00103[c0] + (1) cpd00218[c0]	(1) PPi_c0[c0] + (1) Nicotinate ribonucleotide_c0[c0] <-> (1) PRPP_c0[c0] + (1) Niacin_c0[c0]	-0.142241	-0.142241	-1000	-0.0142241	1000	R01724	Nicotinate and nicotinamide metabolism	Metabolism of cofactors and vitamins
rxn02056_c0	<	Cytosol_0		S-Adenosyl-L-methionine:uroporphyrin-III C-methyltransferase_c0	(2) cpd00067[c0] + (1) cpd00557[c0] <- (1) cpd03426[c0] + (1) cpd10515[c0]	(2) H+_c0[c0] + (1) Siroheme_c0[c0] <- (1) Sirohydrochlorin_c0[c0] + (1) Fe2+_c0[c0]	-0.142241	-0.142241	-1000	-0.0142241	0	R02864	Porphyrin and chlorophyll metabolism	Metabolism of cofactors and vitamins
rxn02831_c0	<	Cytosol_0		O-Succinylbenzoate:CoA ligase (AMP-forming)_c0	(1) cpd00002[c0] + (1) cpd00010[c0] + (1) cpd01772[c0] <- (1) cpd00012[c0] + (1) cpd00018[c0] + (1) cpd00067[c0] + (1) cpd02021[c0]	(1) ATP_c0[c0] + (1) CoA_c0[c0] + (1) Succinylbenzoate_c0[c0] <- (1) PPi_c0[c0] + (1) AMP_c0[c0] + (1) H+_c0[c0] + (1) Succinylbenzoyl-CoA_c0[c0]	-0.142241	-0.142241	-1000	-0.0142241	0	R04030	Ubiquinone and other terpenoid-quinone biosynthesis	Metabolism of cofactors and vitamins
rxn02898_c0	<	Cytosol_0		O-Succinylbenzoyl-CoA 1,4-dihydroxy-2-naphthoate-lyase_c0	(1) cpd02021[c0] <- (1) cpd00010[c0] + (1) cpd02295[c0]	(1) Succinylbenzoyl-CoA_c0[c0] <- (1) CoA_c0[c0] + (1) 1-4-Dihydroxy-2-naphthoate_c0[c0]	-0.142241	-0.142241	-1000	-0.0142241	0	R04150
rxn04675_c0	<	Cytosol_0		menaquinone biosynthesis protein-related_c0	(1) cpd00024[c0] + (1) cpd00067[c0] + (1) cpd00658[c0] <- (1) cpd00011[c0] + (1) cpd00020[c0] + (1) cpd03451[c0]	(1) 2-Oxoglutarate_c0[c0] + (1) H+_c0[c0] + (1) Isochorismate_c0[c0] <- (1) CO2_c0[c0] + (1) Pyruvate_c0[c0] + (1) SHCHC_c0[c0]	-0.142241	-0.142241	-1000	0	0
rxn04954_c0	<	Cytosol_0		5-methyltetrahydrofolate:NAD+ oxidoreductase_c0	(1) cpd00003[c0] + (1) cpd00345[c0] <- (1) cpd00004[c0] + (1) cpd00067[c0] + (1) cpd00125[c0]	(1) NAD_c0[c0] + (1) 5-Methyltetrahydrofolate_c0[c0] <- (1) NADH_c0[c0] + (1) H+_c0[c0] + (1) 5-10-Methylenetetrahydrofolate_c0[c0]	-0.142241	-0.142241	-1000	0	0	R07168	One carbon pool by folate|Methane metabolism|Carbon fixation pathways in prokaryotes	Metabolism of cofactors and vitamins|Energy metabolism|Energy metabolism
rxn05514_c0	<	Cytosol_0		calcium transport in/out via proton antiporter_c0	(1) cpd00063[c0] + (1) cpd00067[e0] <- (1) cpd00063[e0] + (1) cpd00067[c0]	(1) Ca2+_c0[c0] + (1) H+_e0[e0] <- (1) Ca2+_e0[e0] + (1) H+_c0[c0]	-0.142241	-0.142241	-1000	0	0
rxn05596_c0	<	Cytosol_0		TRANS-RXNBWI-115525.ce.maizeexp.K+_c0	(1) cpd00067[e0] + (1) cpd00205[c0] <- (1) cpd00067[c0] + (1) cpd00205[e0]	(1) H+_e0[e0] + (1) K+_c0[c0] <- (1) H+_c0[c0] + (1) K+_e0[e0]	-0.142241	-0.142241	-1000	0	0
rxn05616_c0	-	Cytosol_0	CLORAM_RS03580, CLORAM_RS10270, HMPREF1202_RS13325, HMPREF1202_RS03655, HMPREF1098_RS20595, CGC65_RS12305	TRANS-RXN-141.ce_c0	(1) cpd00254[c0] <-> (1) cpd00254[e0]	(1) Mg_c0[c0] <-> (1) Mg_e0[e0]	-0.142241	-0.142241	-1000	999.986	1000
rxn09632_c0	<	Cytosol_0		thiamin diphosphatase, extracellular_c0	(2) cpd00001[c0] + (1) cpd00056[c0] <- (2) cpd00009[c0] + (2) cpd00067[c0] + (1) cpd00305[c0]	(2) H2O_c0[c0] + (1) TPP_c0[c0] <- (2) Phosphate_c0[c0] + (2) H+_c0[c0] + (1) Thiamin_c0[c0]	-0.142241	-0.142241	-1000	-0.0142241	0
rxn10056_c0	<	Cytosol_0		NAD kinase (GTP)_c0	(1) cpd00003[c0] + (1) cpd00038[c0] <- (1) cpd00006[c0] + (1) cpd00031[c0] + (1) cpd00067[c0]	(1) NAD_c0[c0] + (1) GTP_c0[c0] <- (1) NADP_c0[c0] + (1) GDP_c0[c0] + (1) H+_c0[c0]	-0.142241	-1000	-1000	0	0
rxn10473_c0	<	Cytosol_0	HMPREF1202_RS01645	chloride (Cl-1) transport via diffusion (extracellular to periplasm)_c0	(1) cpd00099[c0] <- (1) cpd00099[e0]	(1) Cl-_c0[c0] <- (1) Cl-_e0[e0]	-0.142241	-0.142241	-1000	-0.0142241	0
rxn13918_c0	<	Cytosol_0		Zn2+-exporting ATPase_c0	(1) cpd00001[c0] + (1) cpd00002[c0] + (1) cpd00034[c0] <- (1) cpd00008[c0] + (1) cpd00009[c0] + (1) cpd00034[e0] + (1) cpd00067[c0]	(1) H2O_c0[c0] + (1) ATP_c0[c0] + (1) Zn2+_c0[c0] <- (1) ADP_c0[c0] + (1) Phosphate_c0[c0] + (1) Zn2+_e0[e0] + (1) H+_c0[c0]	-0.142241	-0.142241	-1000	-0.0142241	0
rxn01073_c0	<	Cytosol_0	HMPREF1098_RS08020, CGC65_RS28775	sn-Glycero-3-phosphoethanolamine glycerophosphohydrolase_c0	(1) cpd00001[c0] + (1) cpd00908[c0] <- (1) cpd00067[c0] + (1) cpd00080[c0] + (1) cpd00162[c0]	(1) H2O_c0[c0] + (1) Glycerophosphoethanolamine_c0[c0] <- (1) H+_c0[c0] + (1) Glycerol-3-phosphate_c0[c0] + (1) Aminoethanol_c0[c0]	-0.15384	-0.15384	-1000	0	0	R01470	Glycerophospholipid metabolism	Lipid metabolism
rxn08843_c0	-	Cytosol_0	HMPREF1202_RS00830, CGC65_RS22185	Lysophospholipase L2 (2-acylglycerophosphoethanolamine, n-C18:0)_c0	(1) cpd00001[c0] + (1) cpd15341[c0] <-> (1) cpd00067[c0] + (1) cpd00908[c0] + (1) cpd01080[c0]	(1) H2O_c0[c0] + (1) 2-Acyl-sn-glycero-3-phosphoethanolamine (n-C18:0)_c0[c0] <-> (1) H+_c0[c0] + (1) Glycerophosphoethanolamine_c0[c0] + (1) ocdca_c0[c0]	-0.15384	-0.15384	-1000	0	1000
rxn09135_c0	<	Cytosol_0		Phospholipase A1 (phosphatidylethanolamine, n-C18:0) (periplasm)_c0	(1) cpd00001[c0] + (1) cpd15533[c0] <- (1) cpd00067[c0] + (1) cpd01080[c0] + (1) cpd15341[c0]	(1) H2O_c0[c0] + (1) phosphatidylethanolamine dioctadecanoyl_c0[c0] <- (1) H+_c0[c0] + (1) ocdca_c0[c0] + (1) 2-Acyl-sn-glycero-3-phosphoethanolamine (n-C18:0)_c0[c0]	-0.15384	-0.15384	-1000	0	0
rxn05059_c0	<	Cytosol_0		dCTP aminohydrolase (dUMP-forming)_c0	(2) cpd00001[c0] + (1) cpd00356[c0] <- (1) cpd00012[c0] + (1) cpd00013[c0] + (1) cpd00067[c0] + (1) cpd00299[c0]	(2) H2O_c0[c0] + (1) dCTP_c0[c0] <- (1) PPi_c0[c0] + (1) NH3_c0[c0] + (1) H+_c0[c0] + (1) dUMP_c0[c0]	-0.205765	-0.205765	-1000	-0.0205765	0	R07307	Pyrimidine metabolism	Nucleotide metabolism
rxn00830_c0	<	Cytosol_0	HMPREF1098_RS23420, CGC65_RS21315	Isopentenyl-diphosphate delta3-delta2-isomerase_c0	(1) cpd00113[c0] <- (1) cpd00202[c0]	(1) Isopentenyldiphosphate_c0[c0] <- (1) DMAPP_c0[c0]	-0.228523	-0.228523	-1000	-0.0228523	0	R01123	Terpenoid backbone biosynthesis	Metabolism of terpenoids and polyketides
rxn01213_c0	<	Cytosol_0		GPPSYN-RXN_c0	(1) cpd00113[c0] + (1) cpd00202[c0] <- (1) cpd00012[c0] + (1) cpd00067[c0] + (1) cpd00283[c0]	(1) Isopentenyldiphosphate_c0[c0] + (1) DMAPP_c0[c0] <- (1) PPi_c0[c0] + (1) H+_c0[c0] + (1) Geranyldiphosphate_c0[c0]	-0.228523	-0.228523	-1000	-0.0228523	0	R01658	Terpenoid backbone biosynthesis	Metabolism of terpenoids and polyketides
rxn01466_c0	<	Cytosol_0		Geranyl-diphosphate:isopentenyl-diphosphate geranyltrans-transferase_c0	(1) cpd00113[c0] + (1) cpd00283[c0] <- (1) cpd00012[c0] + (1) cpd00067[c0] + (1) cpd00350[c0]	(1) Isopentenyldiphosphate_c0[c0] + (1) Geranyldiphosphate_c0[c0] <- (1) PPi_c0[c0] + (1) H+_c0[c0] + (1) Farnesyldiphosphate_c0[c0]	-0.228523	-0.228523	-1000	-0.0228523	0	R02003	Terpenoid backbone biosynthesis	Metabolism of terpenoids and polyketides
rxn10124_c0	-	Cytosol_0	CLORAM_RS12850, CLORAM_RS04995, HMPREF1098_RS20025, HMPREF1098_RS24150, CGC65_RS08990, CGC65_RS11695	NADH dehydrogenase (demethylmenaquinone-8 & 2.8 protons)_c0	(1) cpd00004[c0] + (3.8) cpd00067[c0] + (1) cpd15352[c0] <-> (1) cpd00003[c0] + (2.8) cpd00067[e0] + (1) cpd15353[c0]	(1) NADH_c0[c0] + (3.8) H+_c0[c0] + (1) 2-Demethylmenaquinone 8_c0[c0] <-> (1) NAD_c0[c0] + (2.8) H+_e0[e0] + (1) 2-Demethylmenaquinol 8_c0[c0]	-0.284481	-870.378	-1000	257.661	1000
rxn13360_c0	<	Cytosol_0		NADP transporter_c0	(1) cpd00006[c0] <- (1) cpd00006[e0]	(1) NADP_c0[c0] <- (1) NADP_e0[e0]	-0.284481	-0.284481	-1000	-0.0284481	0
rxn01334_c0	<	Cytosol_0		Sedoheptulose 1,7-bisphosphate D-glyceraldehyde-3-phosphate-lyase_c0	(1) cpd00349[c0] <- (1) cpd00095[c0] + (1) cpd00236[c0]	(1) Sedoheptulose 1,7-bisphosphate_c0[c0] <- (1) Glycerone-phosphate_c0[c0] + (1) D-Erythrose4-phosphate_c0[c0]	-0.419385	-0.419385	-1000	0	0	R01829	Carbon fixation in photosynthetic organisms	Energy metabolism
rxn01343_c0	-	Cytosol_0	CLORAM_RS09865, CLORAM_RS00865, CLORAM_RS00470, HMPREF1202_RS01820, HMPREF1202_RS01560, HMPREF1202_RS04480, HMPREF1202_RS13015, HMPREF1098_RS14655, HMPREF1098_RS21265, HMPREF1098_RS13905, HMPREF1098_RS11285, HMPREF1098_RS23510, HMPREF1098_RS05930, HMPREF1098_RS14625, CGC65_RS00650, CGC65_RS25840, CGC65_RS25565, CGC65_RS12755, CGC65_RS12725, CGC65_RS21215, CGC65_RS17200	ATP:Sedoheptulose 7-phosphate 1-phosphotransferase_c0	(1) cpd00002[c0] + (1) cpd00238[c0] <-> (1) cpd00008[c0] + (1) cpd00067[c0] + (1) cpd00349[c0]	(1) ATP_c0[c0] + (1) Sedoheptulose7-phosphate_c0[c0] <-> (1) ADP_c0[c0] + (1) H+_c0[c0] + (1) Sedoheptulose 1,7-bisphosphate_c0[c0]	-0.419385	-0.419385	-1000	0	1000	R01843
rxn00686_c0	-	Cytosol_0	CLORAM_RS10415, HMPREF1202_RS09340, HMPREF1202_RS03610, HMPREF1098_RS01825, HMPREF1098_RS00455, CGC65_RS08360, CGC65_RS08355	5,6,7,8-tetrahydrofolate:NADP+ oxidoreductase_c0	(1) cpd00006[c0] + (1) cpd00087[c0] <-> (1) cpd00005[c0] + (1) cpd00067[c0] + (1) cpd00330[c0]	(1) NADP_c0[c0] + (1) Tetrahydrofolate_c0[c0] <-> (1) NADPH_c0[c0] + (1) H+_c0[c0] + (1) Dihydrofolate_c0[c0]	-0.426722	-0.426722	-1000	-0.0426722	1000	R00939	One carbon pool by folate|Folate biosynthesis	Metabolism of cofactors and vitamins|Metabolism of cofactors and vitamins
rxn01602_c0	-	Cytosol_0	CLORAM_RS10415, HMPREF1202_RS09340, HMPREF1202_RS03610, HMPREF1098_RS00455, HMPREF1098_RS01825, CGC65_RS08360, CGC65_RS08355	dihydrofolate:NADP+ oxidoreductase_c0	(1) cpd00006[c0] + (1) cpd00330[c0] <-> (1) cpd00005[c0] + (1) cpd00067[c0] + (1) cpd00393[c0]	(1) NADP_c0[c0] + (1) Dihydrofolate_c0[c0] <-> (1) NADPH_c0[c0] + (1) H+_c0[c0] + (1) Folate_c0[c0]	-0.426722	-0.426722	-1000	-0.0426722	1000	R02236	One carbon pool by folate|Folate biosynthesis	Metabolism of cofactors and vitamins|Metabolism of cofactors and vitamins
rxn05267_c0	<	Cytosol_0		1,4-dihydroxy-2-naphthoate octaprenyltransferase_c0	(1) cpd00003[c0] + (1) cpd02295[c0] + (1) cpd02590[c0] <- (1) cpd00004[c0] + (1) cpd00011[c0] + (1) cpd00012[c0] + (1) cpd00067[c0] + (1) cpd11425[c0]	(1) NAD_c0[c0] + (1) 1-4-Dihydroxy-2-naphthoate_c0[c0] + (1) all-trans-Heptaprenyl diphosphate_c0[c0] <- (1) NADH_c0[c0] + (1) CO2_c0[c0] + (1) PPi_c0[c0] + (1) H+_c0[c0] + (1) 2dmmq7_c0[c0]	-0.426722	-0.426722	-1000	-0.0426722	0
rxn12008_c0	<	Cytosol_0		R05611_c0	(1) cpd00012[c0] + (1) cpd00067[c0] + (1) cpd02557[c0] <- (1) cpd00113[c0] + (1) cpd02590[c0]	(1) PPi_c0[c0] + (1) H+_c0[c0] + (1) Farnesylfarnesylgeraniol_c0[c0] <- (1) Isopentenyldiphosphate_c0[c0] + (1) all-trans-Heptaprenyl diphosphate_c0[c0]	-0.426722	-0.426722	-1000	-0.0426722	0	R05611
rxn13661_c0	<	Cytosol_0		S-adenosylmethione:2-demthylmenaquinone methyltransferase (menaquinone 7)_c0	(1) cpd00017[c0] + (1) cpd11425[c0] <- (1) cpd00019[c0] + (1) cpd00067[c0] + (1) cpd11606[c0]	(1) S-Adenosyl-L-methionine_c0[c0] + (1) 2dmmq7_c0[c0] <- (1) S-Adenosyl-homocysteine_c0[c0] + (1) H+_c0[c0] + (1) Menaquinone 7_c0[c0]	-0.426722	-0.426722	-1000	-0.0426722	0
rxn00225_c0	-	Cytosol_0	CLORAM_RS11585, CLORAM_RS10295, HMPREF1202_RS13335, HMPREF1098_RS25390, CGC65_RS15635	ATP:acetate phosphotransferase_c0	(1) cpd00002[c0] + (1) cpd00029[c0] <-> (1) cpd00008[c0] + (1) cpd00196[c0]	(1) ATP_c0[c0] + (1) Acetate_c0[c0] <-> (1) ADP_c0[c0] + (1) Acetylphosphate_c0[c0]	-0.447213	-2.23434	-1000	2.89792	1000	R00315	Taurine and hypotaurine metabolism|Pyruvate metabolism|Methane metabolism|Carbon fixation pathways in prokaryotes	Metabolism of other amino acids|Carbohydrate metabolism|Energy metabolism|Energy metabolism
rxn08669_c0	<	Cytosol_0	HMPREF1098_RS08020, CGC65_RS28775	Glycerophosphodiester phosphodiesterase_c0	(1) cpd00001[c0] + (1) cpd02090[c0] <- (1) cpd00067[c0] + (1) cpd00080[c0] + (1) cpd00100[c0]	(1) H2O_c0[c0] + (1) Glycerophosphoglycerol_c0[c0] <- (1) H+_c0[c0] + (1) Glycerol-3-phosphate_c0[c0] + (1) Glycerol_c0[c0]	-0.461521	-0.461521	-1000	-0.0461521	0
rxn08850_c0	-	Cytosol_0	HMPREF1202_RS00830, CGC65_RS22185	Lysophospholipase L2 (2-acylglycerophosphoglycerol, n-C18:0)_c0	(1) cpd00001[c0] + (1) cpd15348[c0] <-> (1) cpd00067[c0] + (1) cpd01080[c0] + (1) cpd02090[c0]	(1) H2O_c0[c0] + (1) 2-Acyl-sn-glycero-3-phosphoglycerol octadecanoyl_c0[c0] <-> (1) H+_c0[c0] + (1) ocdca_c0[c0] + (1) Glycerophosphoglycerol_c0[c0]	-0.461521	-0.461521	-1000	0	1000
rxn09142_c0	<	Cytosol_0		Phospholipase A1 (phosphatidylglycerol, n-C18:0) (periplasm)_c0	(1) cpd00001[c0] + (1) cpd15540[c0] <- (1) cpd00067[c0] + (1) cpd01080[c0] + (1) cpd15348[c0]	(1) H2O_c0[c0] + (1) Phosphatidylglycerol dioctadecanoyl_c0[c0] <- (1) H+_c0[c0] + (1) ocdca_c0[c0] + (1) 2-Acyl-sn-glycero-3-phosphoglycerol octadecanoyl_c0[c0]	-0.461521	-0.461521	-1000	0	0
rxn00777_c0	-	Cytosol_0	CLORAM_RS04515, CLORAM_RS02670, CLORAM_RS14900, HMPREF1202_RS02215, HMPREF1098_RS07950, HMPREF1098_RS11295, CGC65_RS28850, CGC65_RS25830	D-ribose-5-phosphate aldose-ketose-isomerase_c0	(1) cpd00101[c0] <-> (1) cpd00171[c0]	(1) ribose-5-phosphate_c0[c0] <-> (1) D-Ribulose5-phosphate_c0[c0]	-0.696528	-0.743824	-1000	0.142082	1000	R01056	Pentose phosphate pathway|Carbon fixation in photosynthetic organisms	Carbohydrate metabolism|Energy metabolism
rxn12663_c0	<	Cytosol_0		GTP transport via diffusion (extracellular to periplasm)_c0	(1) cpd00038[c0] <- (1) cpd00038[e0]	(1) GTP_c0[c0] <- (1) GTP_e0[e0]	-0.759653	-0.759653	-1000	-0.0759653	0
rxn01116_c0	-	Cytosol_0	CLORAM_RS14885, CLORAM_RS04500, CLORAM_RS12290, HMPREF1202_RS02950, HMPREF1098_RS11745, HMPREF1098_RS16295, HMPREF1098_RS20635, HMPREF1098_RS03930, CGC65_RS03740, CGC65_RS16735, CGC65_RS09835	D-Ribulose-5-phosphate 3-epimerase_c0	(1) cpd00171[c0] <-> (1) cpd00198[c0]	(1) D-Ribulose5-phosphate_c0[c0] <-> (1) D-Xylulose5-phosphate_c0[c0]	-0.838769	-0.838769	-1000	0	1000	R01529	Pentose phosphate pathway|Pentose and glucuronate interconversions|Carbon fixation in photosynthetic organisms	Carbohydrate metabolism|Carbohydrate metabolism|Energy metabolism
rxn00778_c0	-	Cytosol_0	CLORAM_RS12000, HMPREF1098_RS01655, CGC65_RS06585	D-Ribose 1,5-phosphomutase_c0	(1) cpd00475[c0] <-> (1) cpd00101[c0]	(1) Ribose 1-phosphate_c0[c0] <-> (1) ribose-5-phosphate_c0[c0]	-0.973672	-0.973672	-1000	1000	1000	R01057	Pentose phosphate pathway|Purine metabolism	Carbohydrate metabolism|Nucleotide metabolism
rxn01366_c0	-	Cytosol_0	CLORAM_RS05725, HMPREF1202_RS13495, HMPREF1098_RS13245, HMPREF1098_RS13825, CGC65_RS17775, CGC65_RS06575	Uridine:phosphate alpha-D-ribosyltransferase_c0	(1) cpd00009[c0] + (1) cpd00249[c0] <-> (1) cpd00092[c0] + (1) cpd00475[c0]	(1) Phosphate_c0[c0] + (1) Uridine_c0[c0] <-> (1) Uracil_c0[c0] + (1) Ribose 1-phosphate_c0[c0]	-0.973672	-16.0431	-1000	1000	1000	R01876	Pyrimidine metabolism	Nucleotide metabolism
rxn00365_c0	-	Cytosol_0	CLORAM_RS11195, CGC65_RS17630	ATP:cytidine 5'-phosphotransferase_c0	(1) cpd00002[c0] + (1) cpd00367[c0] <-> (1) cpd00008[c0] + (1) cpd00046[c0] + (1) cpd00067[c0]	(1) ATP_c0[c0] + (1) Cytidine_c0[c0] <-> (1) ADP_c0[c0] + (1) CMP_c0[c0] + (1) H+_c0[c0]	-1.1001	-1000	-1000	1000	1000	R00513	Pyrimidine metabolism	Nucleotide metabolism
rxn00367_c0	<	Cytosol_0		CTP diphosphohydrolase (diphosphate-forming)_c0	(1) cpd00001[c0] + (1) cpd00052[c0] <- (1) cpd00012[c0] + (1) cpd00046[c0] + (2) cpd00067[c0]	(1) H2O_c0[c0] + (1) CTP_c0[c0] <- (1) PPi_c0[c0] + (1) CMP_c0[c0] + (2) H+_c0[c0]	-1.23072	-16.3094	-1000	0	0	R00515	Pyrimidine metabolism	Nucleotide metabolism
rxn00616_c0	<	Cytosol_0		sn-Glycerol-3-phosphate:(acceptor) 2-oxidoreductase_c0	(1) cpd00015[c0] + (1) cpd00067[c0] + (1) cpd00080[c0] <- (1) cpd00095[c0] + (1) cpd00982[c0]	(1) FAD_c0[c0] + (1) H+_c0[c0] + (1) Glycerol-3-phosphate_c0[c0] <- (1) Glycerone-phosphate_c0[c0] + (1) FADH2_c0[c0]	-1.60639	-1.60639	-1000	0	0	R00848	Glycerophospholipid metabolism	Lipid metabolism
rxn05197_c0	-	Cytosol_0	CLORAM_RS05685, CLORAM_RS14595, HMPREF1202_RS02350, HMPREF1202_RS08425, HMPREF1098_RS09550, HMPREF1098_RS27485, CGC65_RS27210, CGC65_RS07015	Uracil permease_c0	(1) cpd00067[e0] + (1) cpd00092[e0] <-> (1) cpd00067[c0] + (1) cpd00092[c0]	(1) H+_e0[e0] + (1) Uracil_e0[e0] <-> (1) H+_c0[c0] + (1) Uracil_c0[c0]	-1.97977	-99.9465	-1000	1.17825	1000
rxn13414_c0	<	Cytosol_0		ATP diphosphohydrolase (phosphate-forming)_c0	(2) cpd00001[c0] + (1) cpd00062[c0] <- (2) cpd00009[c0] + (3) cpd00067[c0] + (1) cpd00091[c0]	(2) H2O_c0[c0] + (1) UTP_c0[c0] <- (2) Phosphate_c0[c0] + (3) H+_c0[c0] + (1) UMP_c0[c0]	-2.07377	-17.1431	-1000	0	0
rxn08766_c0	<	Cytosol_0		FabH_c0	(1) cpd00022[c0] + (1) cpd11492[c0] <- (1) cpd00010[c0] + (1) cpd00011[c0] + (1) cpd11488[c0]	(1) Acetyl-CoA_c0[c0] + (1) Malonyl-acyl-carrierprotein-_c0[c0] <- (1) CoA_c0[c0] + (1) CO2_c0[c0] + (1) Acetoacetyl-ACP_c0[c0]	-2.23436	-2.23436	-1000	-0.223436	0
rxn10954_c0	<	Cytosol_0		Fatty acid biosynthesis (n-C18:0)_c0	(16) cpd00005[c0] + (15) cpd00067[c0] + (1) cpd11488[c0] + (7) cpd11492[c0] <- (8) cpd00001[c0] + (16) cpd00006[c0] + (7) cpd00011[c0] + (7) cpd11493[c0] + (1) cpd15268[c0]	(16) NADPH_c0[c0] + (15) H+_c0[c0] + (1) Acetoacetyl-ACP_c0[c0] + (7) Malonyl-acyl-carrierprotein-_c0[c0] <- (8) H2O_c0[c0] + (16) NADP_c0[c0] + (7) CO2_c0[c0] + (7) ACP_c0[c0] + (1) Octadecanoyl-ACP_c0[c0]	-2.23436	-2.23436	-1000	-0.223436	0
rxn09456_c0	<	Cytosol_0		R08163_c0	(1) cpd00001[c0] + (1) cpd15268[c0] <- (1) cpd01080[c0] + (1) cpd11493[c0]	(1) H2O_c0[c0] + (1) Octadecanoyl-ACP_c0[c0] <- (1) ocdca_c0[c0] + (1) ACP_c0[c0]	-2.36378	-2.8006	-1000	0	0		Fatty acid biosynthesis	Lipid metabolism
rxn00097_c0	-	Cytosol_0	CLORAM_RS07025, HMPREF1202_RS07140, HMPREF1098_RS10700, CGC65_RS26020	ATP:AMP phosphotransferase_c0	(1) cpd00002[c0] + (1) cpd00018[c0] + (1) cpd00067[c0] <-> (2) cpd00008[c0]	(1) ATP_c0[c0] + (1) AMP_c0[c0] + (1) H+_c0[c0] <-> (2) ADP_c0[c0]	-2.74264	-24.3148	-1000	1000	1000	R00127	Purine metabolism	Nucleotide metabolism
rxn13143_c0	<	Cytosol_0		Threonine dehydrogenase_c0	(1) cpd00001[c0] + (1) cpd00003[c0] + (1) cpd00161[c0] <- (1) cpd00004[c0] + (1) cpd00029[c0] + (1) cpd00033[c0] + (2) cpd00067[c0]	(1) H2O_c0[c0] + (1) NAD_c0[c0] + (1) L-Threonine_c0[c0] <- (1) NADH_c0[c0] + (1) Acetate_c0[c0] + (1) Glycine_c0[c0] + (2) H+_c0[c0]	-3.34731	-3.34731	-1000	0	0
rxn00292_c0	<	Cytosol_0	HMPREF1098_RS19540	UDP-N-acetyl-D-glucosamine 2-epimerase_c0	(1) cpd00001[c0] + (1) cpd00037[c0] <- (1) cpd00014[c0] + (1) cpd00492[c0]	(1) H2O_c0[c0] + (1) UDP-N-acetylglucosamine_c0[c0] <- (1) UDP_c0[c0] + (1) N-Acetyl-D-mannosamine_c0[c0]	-3.46208	-3.55915	-1000	0	0	R00414	Amino sugar and nucleotide sugar metabolism	Carbohydrate metabolism
rxn00011_c0	<	Cytosol_0	CLORAM_RS15055, HMPREF1202_RS13215, HMPREF1202_RS03635, HMPREF1098_RS27085, CGC65_RS10865	pyruvate:thiamin diphosphate acetaldehydetransferase (decarboxylating)_c0	(1) cpd00011[c0] + (1) cpd03049[c0] <- (1) cpd00020[c0] + (1) cpd00056[c0] + (1) cpd00067[c0]	(1) CO2_c0[c0] + (1) 2-Hydroxyethyl-ThPP_c0[c0] <- (1) Pyruvate_c0[c0] + (1) TPP_c0[c0] + (1) H+_c0[c0]	-5.51279	-10.5662	-1000	-0.551279	0	R00014	Glycolysis / Gluconeogenesis|Citrate cycle (TCA cycle)|Valine, leucine and isoleucine biosynthesis|Pyruvate metabolism|Butanoate metabolism	Carbohydrate metabolism|Carbohydrate metabolism|Amino acid metabolism|Carbohydrate metabolism|Carbohydrate metabolism
rxn00903_c0	-	Cytosol_0	CLORAM_RS09680, HMPREF1202_RS06195, HMPREF1098_RS04560, CGC65_RS03110	L-Valine:2-oxoglutarate aminotransferase_c0	(1) cpd00024[c0] + (1) cpd00156[c0] <-> (1) cpd00023[c0] + (1) cpd00123[c0]	(1) 2-Oxoglutarate_c0[c0] + (1) L-Valine_c0[c0] <-> (1) L-Glutamate_c0[c0] + (1) 3-Methyl-2-oxobutanoate_c0[c0]	-5.51279	-5.51279	-1000	-0.551279	1000	R01214	Valine, leucine and isoleucine degradation|Valine, leucine and isoleucine biosynthesis|Pantothenate and CoA biosynthesis|Glucosinolate biosynthesis	Amino acid metabolism|Amino acid metabolism|Metabolism of cofactors and vitamins|Biosynthesis of other secondary metabolites
rxn02185_c0	-	Cytosol_0	CLORAM_RS15055, HMPREF1202_RS03635, HMPREF1202_RS13215, HMPREF1098_RS27085, CGC65_RS10865	2-Acetolactate pyruvate-lyase (carboxylating)_c0	(1) cpd00056[c0] + (1) cpd00668[c0] <-> (1) cpd00020[c0] + (1) cpd03049[c0]	(1) TPP_c0[c0] + (1) ALCTT_c0[c0] <-> (1) Pyruvate_c0[c0] + (1) 2-Hydroxyethyl-ThPP_c0[c0]	-5.51279	-10.5662	-1000	-0.551279	1000	R03050	Butanoate metabolism	Carbohydrate metabolism
rxn00605_c0	<	Cytosol_0		UDP-glucose:D-glucose-6-phosphate 1-alpha-D-glucosyltransferase_c0	(1) cpd00026[c0] + (1) cpd00079[c0] <- (1) cpd00014[c0] + (1) cpd00523[c0]	(1) UDP-glucose_c0[c0] + (1) D-glucose-6-phosphate_c0[c0] <- (1) UDP_c0[c0] + (1) Trehalose 6-phosphate_c0[c0]	-5.53286	-1000	-1000	0	0	R00836
rxn00606_c0	<	Cytosol_0		alpha,alpha-Trehalose-6-phosphate phosphoglucohydrolase_c0	(1) cpd00001[c0] + (1) cpd00523[c0] <- (1) cpd00027[c0] + (1) cpd00079[c0]	(1) H2O_c0[c0] + (1) Trehalose 6-phosphate_c0[c0] <- (1) D-Glucose_c0[c0] + (1) D-glucose-6-phosphate_c0[c0]	-5.53286	-1000	-1000	0	0	R00837	Starch and sucrose metabolism	Carbohydrate metabolism
rxn00151_c0	-	Cytosol_0	CLORAM_RS10735, HMPREF1202_RS07505, HMPREF1098_RS01680, CGC65_RS06245	ATP:pyruvate,phosphate phosphotransferase_c0	(1) cpd00002[c0] + (1) cpd00009[c0] + (1) cpd00020[c0] <-> (1) cpd00012[c0] + (1) cpd00018[c0] + (1) cpd00061[c0] + (2) cpd00067[c0]	(1) ATP_c0[c0] + (1) Phosphate_c0[c0] + (1) Pyruvate_c0[c0] <-> (1) PPi_c0[c0] + (1) AMP_c0[c0] + (1) Phosphoenolpyruvate_c0[c0] + (2) H+_c0[c0]	-7.28672	-999.997	-1000	999.546	1000	R00206	Pyruvate metabolism|Carbon fixation in photosynthetic organisms	Carbohydrate metabolism|Energy metabolism
rxn00620_c0	<	Cytosol_0		CDPglycerol phosphoglycerohydrolase_c0	(1) cpd00001[c0] + (1) cpd00402[c0] <- (1) cpd00046[c0] + (2) cpd00067[c0] + (1) cpd00080[c0]	(1) H2O_c0[c0] + (1) CDPglycerol_c0[c0] <- (1) CMP_c0[c0] + (2) H+_c0[c0] + (1) Glycerol-3-phosphate_c0[c0]	-13.6866	-16.3094	-1000	0	0	R00855	Glycerophospholipid metabolism	Lipid metabolism
rxn05298_c0	-	Cytosol_0	HMPREF1202_RS13470	Na+/glutamate symport_c0	(1) cpd00023[e0] + (1) cpd00971[e0] <-> (1) cpd00023[c0] + (1) cpd00971[c0]	(1) L-Glutamate_e0[e0] + (1) Na+_e0[e0] <-> (1) L-Glutamate_c0[c0] + (1) Na+_c0[c0]	-57.3567	-1000	-1000	9.18792	1000
rxn00410_c0	-	Cytosol_0	CLORAM_RS07555, HMPREF1202_RS11060, HMPREF1098_RS01555, CGC65_RS06700	UTP:ammonia ligase (ADP-forming)_c0	(1) cpd00002[c0] + (1) cpd00013[c0] + (1) cpd00062[c0] <-> (1) cpd00008[c0] + (1) cpd00009[c0] + (1) cpd00052[c0] + (2) cpd00067[c0]	(1) ATP_c0[c0] + (1) NH3_c0[c0] + (1) UTP_c0[c0] <-> (1) ADP_c0[c0] + (1) Phosphate_c0[c0] + (1) CTP_c0[c0] + (2) H+_c0[c0]	-61.6326	-1000	-1000	15.2523	1000	R00571	Pyrimidine metabolism	Nucleotide metabolism
rxn05467_c0	-	Cytosol_0		CO2 transporter via diffusion_c0	(1) cpd00011[e0] <-> (1) cpd00011[c0]	(1) CO2_e0[e0] <-> (1) CO2_c0[c0]	-70.235	-681.011	-1000	-0.293617	1000
rxn00692_c0	-	Cytosol_0	CLORAM_RS02665, HMPREF1202_RS08835, HMPREF1098_RS26980, HMPREF1098_RS02605, HMPREF1098_RS07100, CGC65_RS05270, CGC65_RS10725	5,10-Methylenetetrahydrofolate:glycine hydroxymethyltransferase_c0	(1) cpd00001[c0] + (1) cpd00033[c0] + (1) cpd00125[c0] <-> (1) cpd00054[c0] + (1) cpd00087[c0]	(1) H2O_c0[c0] + (1) Glycine_c0[c0] + (1) 5-10-Methylenetetrahydrofolate_c0[c0] <-> (1) L-Serine_c0[c0] + (1) Tetrahydrofolate_c0[c0]	-74.6321	-99.5809	-1000	4.12483	1000	R00945	Glycine, serine and threonine metabolism|Cyanoamino acid metabolism|Glyoxylate and dicarboxylate metabolism|One carbon pool by folate|Methane metabolism	Amino acid metabolism|Metabolism of other amino acids|Carbohydrate metabolism|Metabolism of cofactors and vitamins|Energy metabolism
rxn00193_c0	-	Cytosol_0	CLORAM_RS06535, CLORAM_RS11385, HMPREF1202_RS01825	glutamate racemase_c0	(1) cpd00023[c0] <-> (1) cpd00186[c0]	(1) L-Glutamate_c0[c0] <-> (1) D-Glutamate_c0[c0]	-94.5109	-999.997	-1000	0.0323559	1000	R00260	D-Glutamine and D-glutamate metabolism	Metabolism of other amino acids
rxn00690_c0	-	Cytosol_0	CLORAM_RS09285, HMPREF1202_RS13430, HMPREF1098_RS16210, CGC65_RS16820, CGC65_RS24085	Formate:tetrahydrofolate ligase (ADP-forming)_c0	(1) cpd00002[c0] + (1) cpd00047[c0] + (1) cpd00087[c0] <-> (1) cpd00008[c0] + (1) cpd00009[c0] + (1) cpd00201[c0]	(1) ATP_c0[c0] + (1) Formate_c0[c0] + (1) Tetrahydrofolate_c0[c0] <-> (1) ADP_c0[c0] + (1) Phosphate_c0[c0] + (1) 10-Formyltetrahydrofolate_c0[c0]	-138.299	-398.705	-1000	0.133912	1000	R00943	One carbon pool by folate|Carbon fixation pathways in prokaryotes	Metabolism of cofactors and vitamins|Energy metabolism
rxn05559_c0	-	Cytosol_0	CLORAM_RS04570, HMPREF1202_RS00495	formate transport in via proton symport_c0	(1) cpd00047[e0] + (1) cpd00067[e0] <-> (1) cpd00047[c0] + (1) cpd00067[c0]	(1) Formate_e0[e0] + (1) H+_e0[e0] <-> (1) Formate_c0[c0] + (1) H+_c0[c0]	-138.299	-398.705	-1000	100	1000
rxn05466_c0	-	Cytosol_0	CLORAM_RS09885, CLORAM_RS14280, HMPREF1098_RS25595	TRANS-RXN-173.ce_c0	(1) cpd00013[e0] <-> (1) cpd00013[c0]	(1) NH3_e0[e0] <-> (1) NH3_c0[c0]	-147.115	-954.787	-1000	100.127	1000
rxn05893_c0	<	Cytosol_0		Ammonia:ferredoxin oxidoreductase_c0	(2) cpd00001[c0] + (1) cpd00013[c0] + (6) cpd11621[c0] <- (8) cpd00067[c0] + (1) cpd00075[c0] + (6) cpd11620[c0]	(2) H2O_c0[c0] + (1) NH3_c0[c0] + (6) Oxidizedferredoxin_c0[c0] <- (8) H+_c0[c0] + (1) Nitrite_c0[c0] + (6) Reducedferredoxin_c0[c0]	-166.369	-433.333	-1000	0	0	R00790	Nitrogen metabolism	Energy metabolism
rxn05625_c0	-	Cytosol_0	CLORAM_RS04570, HMPREF1202_RS00495	nitrite transport in via proton symport, reversible_c0	(1) cpd00067[e0] + (1) cpd00075[e0] <-> (1) cpd00067[c0] + (1) cpd00075[c0]	(1) H+_e0[e0] + (1) Nitrite_e0[e0] <-> (1) H+_c0[c0] + (1) Nitrite_c0[c0]	-166.965	-201.089	-1000	100	1000
rxn05602_c0	-	Cytosol_0	CGC65_RS17055	L-lactate reversible transport via proton symport_c0	(1) cpd00067[e0] + (1) cpd00159[e0] <-> (1) cpd00067[c0] + (1) cpd00159[c0]	(1) H+_e0[e0] + (1) L-Lactate_e0[e0] <-> (1) H+_c0[c0] + (1) L-Lactate_c0[c0]	-185.612	-298.644	-1000	100	1000
rxn01301_c0	-	Cytosol_0	CLORAM_RS07890, HMPREF1202_RS03595, HMPREF1202_RS11170, HMPREF1098_RS11245, CGC65_RS25880	L-Homoserine:NAD+ oxidoreductase_c0	(1) cpd00003[c0] + (1) cpd00227[c0] <-> (1) cpd00004[c0] + (1) cpd00067[c0] + (1) cpd00346[c0]	(1) NAD_c0[c0] + (1) L-Homoserine_c0[c0] <-> (1) NADH_c0[c0] + (1) H+_c0[c0] + (1) L-Aspartate4-semialdehyde_c0[c0]	-764.072	-1000	-1000	1000	1000	R01773	Glycine, serine and threonine metabolism|Cysteine and methionine metabolism|Lysine biosynthesis	Amino acid metabolism|Amino acid metabolism|Amino acid metabolism
rxn05221_c0	-	Cytosol_0	HMPREF1098_RS04575, CGC65_RS03100, CGC65_RS12380	Na+/Proline-L symporter_c0	(1) cpd00129[e0] + (1) cpd00971[e0] <-> (1) cpd00129[c0] + (1) cpd00971[c0]	(1) L-Proline_e0[e0] + (1) Na+_e0[e0] <-> (1) L-Proline_c0[c0] + (1) Na+_c0[c0]	-986.955	-1000	-1000	2.87541	1000
rxn10945_c0	<	Cytosol_0		L-proline transport via diffusion (extracellular to periplasm)_c0	(1) cpd00129[c0] <- (1) cpd00129[e0]	(1) L-Proline_c0[c0] <- (1) L-Proline_e0[e0]	-989.84	-1000	-1000	0	0
rxn00145_c0	-	Cytosol_0	CLORAM_RS02565, HMPREF1202_RS08625, HMPREF1202_RS01600, HMPREF1202_RS01240, HMPREF1098_RS01220, CGC65_RS07155	(S)-Lactate:ferricytochrome-c 2-oxidoreductase_c0	(2) cpd00109[c0] + (1) cpd00159[c0] <-> (1) cpd00020[c0] + (2) cpd00067[c0] + (2) cpd00110[c0]	(2) Cytochrome c3+_c0[c0] + (1) L-Lactate_c0[c0] <-> (1) Pyruvate_c0[c0] + (2) H+_c0[c0] + (2) Cytochrome c2+_c0[c0]	-1000	-1000	-1000	0	1000	R00196	Pyruvate metabolism	Carbohydrate metabolism
rxn05319_c0	<	Cytosol_0		TRANS-RXNBWI-115401.ce.maizeexp.OH_c0	(1) cpd00001[e0] <- (1) cpd00001[c0]	(1) H2O_e0[e0] <- (1) H2O_c0[c0]	-1000	-1000	-1000	0	0
rxn05937_c0	-	Cytosol_0	CGC65_RS08370	Ferredoxin:NADP+ oxidoreductase_c0	(1) cpd00006[c0] + (1) cpd00067[c0] + (1) cpd11620[c0] <-> (1) cpd00005[c0] + (1) cpd11621[c0]	(1) NADP_c0[c0] + (1) H+_c0[c0] + (1) Reducedferredoxin_c0[c0] <-> (1) NADPH_c0[c0] + (1) Oxidizedferredoxin_c0[c0]	-1000	-1000	-1000	62.2964	1000
rxn00001_c0	>	Cytosol_0	CLORAM_RS07365, CLORAM_RS08720, HMPREF1202_RS08685	diphosphate phosphohydrolase_c0	(1) cpd00001[c0] + (1) cpd00012[c0] -> (2) cpd00009[c0] + (1) cpd00067[c0]	(1) H2O_c0[c0] + (1) PPi_c0[c0] -> (2) Phosphate_c0[c0] + (1) H+_c0[c0]	0	0	0	1000	1000	R00004
rxn00020_c0	>	Cytosol_0	CLORAM_RS01645, CGC65_RS26185	cellobiose glucohydrolase_c0	(1) cpd00001[c0] + (1) cpd00158[c0] -> (2) cpd00190[c0]	(1) H2O_c0[c0] + (1) CELB_c0[c0] -> (2) beta-D-Glucose_c0[c0]	0	0	0	0	1000	R00026	Starch and sucrose metabolism	Carbohydrate metabolism
rxn00022_c0	>	Cytosol_0	CLORAM_RS12785, CLORAM_RS14505, CLORAM_RS07655, HMPREF1202_RS03745, HMPREF1098_RS05945, HMPREF1098_RS01900, CGC65_RS16060, CGC65_RS00635	maltose glucohydrolase_c0	(1) cpd00001[c0] + (1) cpd00179[c0] -> (2) cpd00027[c0]	(1) H2O_c0[c0] + (1) Maltose_c0[c0] -> (2) D-Glucose_c0[c0]	0	0	0	1000	1000	R00028	Starch and sucrose metabolism	Carbohydrate metabolism
rxn00029_c0	>	Cytosol_0	CLORAM_RS02375	5-aminolevulinate hydro-lyase (adding 5-aminolevulinate and cyclizing; porphobilinogen-forming)_c0	(2) cpd00338[c0] -> (2) cpd00001[c0] + (1) cpd00067[c0] + (1) cpd00689[c0]	(2) 5-Aminolevulinate_c0[c0] -> (2) H2O_c0[c0] + (1) H+_c0[c0] + (1) Porphobilinogen_c0[c0]	0	0	0	0	1000	R00036	Porphyrin and chlorophyll metabolism	Metabolism of cofactors and vitamins
rxn00065_c0	>	Cytosol_0	HMPREF1202_RS03420, CGC65_RS15500	ATP diphosphate-lyase (cyclizing; 3',5'-cyclic-AMP-forming)_c0	(1) cpd00002[c0] -> (1) cpd00012[c0] + (1) cpd00067[c0] + (1) cpd00446[c0]	(1) ATP_c0[c0] -> (1) PPi_c0[c0] + (1) H+_c0[c0] + (1) cAMP_c0[c0]	0	0	0	0	1000	R00089	Purine metabolism	Nucleotide metabolism
rxn00077_c0	-	Cytosol_0	CLORAM_RS12575	ATP:NAD+ 2'-phosphotransferase_c0	(1) cpd00002[c0] + (1) cpd00003[c0] <-> (1) cpd00006[c0] + (1) cpd00008[c0] + (1) cpd00067[c0]	(1) ATP_c0[c0] + (1) NAD_c0[c0] <-> (1) NADP_c0[c0] + (1) ADP_c0[c0] + (1) H+_c0[c0]	0	-0.142241	-1000	999.986	1000	R00104	Nicotinate and nicotinamide metabolism	Metabolism of cofactors and vitamins
rxn00100_c0	>	Cytosol_0	CLORAM_RS00485, HMPREF1202_RS12195, HMPREF1098_RS25320, CGC65_RS15690	ATP:dephospho-CoA 3'-phosphotransferase_c0	(1) cpd00002[c0] + (1) cpd00655[c0] -> (1) cpd00008[c0] + (1) cpd00010[c0] + (1) cpd00067[c0]	(1) ATP_c0[c0] + (1) Dephospho-CoA_c0[c0] -> (1) ADP_c0[c0] + (1) CoA_c0[c0] + (1) H+_c0[c0]	0	0	0	0.284445	1000	R00130	Pantothenate and CoA biosynthesis	Metabolism of cofactors and vitamins
rxn00101_c0	>	Cytosol_0		Urea amidohydrolase_c0	(1) cpd00001[c0] + (2) cpd00067[c0] + (1) cpd00073[c0] -> (1) cpd00011[c0] + (2) cpd00013[c0]	(1) H2O_c0[c0] + (2) H+_c0[c0] + (1) Urea_c0[c0] -> (1) CO2_c0[c0] + (2) NH3_c0[c0]	0	0	0	1000	1000	R00131	Purine metabolism|Arginine and proline metabolism|Atrazine degradation	Nucleotide metabolism|Amino acid metabolism|Xenobiotics biodegradation and metabolism
rxn00102_c0	-	Cytosol_0	CLORAM_RS07255	carbonate hydro-lyase (carbon-dioxide-forming)_c0	(1) cpd00067[c0] + (1) cpd00242[c0] <-> (1) cpd00001[c0] + (1) cpd00011[c0]	(1) H+_c0[c0] + (1) H2CO3_c0[c0] <-> (1) H2O_c0[c0] + (1) CO2_c0[c0]	0	0	-1000	0	1000	R00132	Nitrogen metabolism	Energy metabolism
rxn00114_c0	-	Cytosol_0	HMPREF1202_RS06715, HMPREF1098_RS17470, HMPREF1098_RS01380, CGC65_RS06960, CGC65_RS20615, CGC65_RS17060	ATP:carbamate phosphotransferase_c0	(1) cpd00002[c0] + (1) cpd00011[c0] + (1) cpd00013[c0] <-> (1) cpd00008[c0] + (2) cpd00067[c0] + (1) cpd00146[c0]	(1) ATP_c0[c0] + (1) CO2_c0[c0] + (1) NH3_c0[c0] <-> (1) ADP_c0[c0] + (2) H+_c0[c0] + (1) Carbamoylphosphate_c0[c0]	0	0	-1000	1000	1000	R00150	Purine metabolism|Arginine and proline metabolism|Nitrogen metabolism	Nucleotide metabolism|Amino acid metabolism|Energy metabolism
rxn00117_c0	>	Cytosol_0		ATP:UDP phosphotransferase_c0	(1) cpd00002[c0] + (1) cpd00014[c0] -> (1) cpd00008[c0] + (1) cpd00062[c0]	(1) ATP_c0[c0] + (1) UDP_c0[c0] -> (1) ADP_c0[c0] + (1) UTP_c0[c0]	0	0	0	1000	1000	R00156	Pyrimidine metabolism	Nucleotide metabolism
rxn00124_c0	>	Cytosol_0		ATP:pyridoxal 5'-phosphotransferase_c0	(1) cpd00002[c0] + (1) cpd00215[c0] -> (1) cpd00008[c0] + (1) cpd00016[c0] + (1) cpd00067[c0]	(1) ATP_c0[c0] + (1) Pyridoxal_c0[c0] -> (1) ADP_c0[c0] + (1) Pyridoxal phosphate_c0[c0] + (1) H+_c0[c0]	0	0	0	0.142218	1000	R00174	Vitamin B6 metabolism	Metabolism of cofactors and vitamins
rxn00139_c0	<	Cytosol_0	CLORAM_RS11465, HMPREF1098_RS07795, CGC65_RS28960	AMP:diphosphate phospho-D-ribosyltransferase_c0	(1) cpd00012[c0] + (1) cpd00018[c0] + (1) cpd00067[c0] <- (1) cpd00103[c0] + (1) cpd00128[c0]	(1) PPi_c0[c0] + (1) AMP_c0[c0] + (1) H+_c0[c0] <- (1) PRPP_c0[c0] + (1) Adenine_c0[c0]	0	0	-1000	0	0	R00190	Purine metabolism	Nucleotide metabolism
rxn00161_c0	>	Cytosol_0	HMPREF1202_RS08775, HMPREF1098_RS20815	(S)-Malate:NADP+ oxidoreductase(oxaloacetate-decarboxylating)_c0	(1) cpd00006[c0] + (1) cpd00130[c0] -> (1) cpd00005[c0] + (1) cpd00011[c0] + (1) cpd00020[c0]	(1) NADP_c0[c0] + (1) L-Malate_c0[c0] -> (1) NADPH_c0[c0] + (1) CO2_c0[c0] + (1) Pyruvate_c0[c0]	0	0	0	99.7485	1000	R00216	Pyruvate metabolism|Carbon fixation in photosynthetic organisms	Carbohydrate metabolism|Energy metabolism
rxn00178_c0	-	Cytosol_0	HMPREF1098_RS17900	Acetyl-CoA:acetyl-CoA C-acetyltransferase_c0	(2) cpd00022[c0] <-> (1) cpd00010[c0] + (1) cpd00279[c0]	(2) Acetyl-CoA_c0[c0] <-> (1) CoA_c0[c0] + (1) Acetoacetyl-CoA_c0[c0]	0	0	-1000	0	1000	R00238	Fatty acid degradation|Synthesis and degradation of ketone bodies|Valine, leucine and isoleucine degradation|Lysine degradation|Benzoate degradation|Tryptophan metabolism|Pyruvate metabolism|Glyoxylate and dicarboxylate metabolism|Propanoate metabolism|Butanoate metabolism|Carbon fixation pathways in prokaryotes|Terpenoid backbone biosynthesis	Lipid metabolism|Lipid metabolism|Amino acid metabolism|Amino acid metabolism|Xenobiotics biodegradation and metabolism|Amino acid metabolism|Carbohydrate metabolism|Carbohydrate metabolism|Carbohydrate metabolism|Carbohydrate metabolism|Energy metabolism|Metabolism of terpenoids and polyketides
rxn00179_c0	-	Cytosol_0	CLORAM_RS09395, HMPREF1202_RS11010, HMPREF1098_RS15240, CGC65_RS13820	ATP:L-glutamate 5-phosphotransferase_c0	(1) cpd00002[c0] + (1) cpd00023[c0] <-> (1) cpd00008[c0] + (1) cpd02097[c0]	(1) ATP_c0[c0] + (1) L-Glutamate_c0[c0] <-> (1) ADP_c0[c0] + (1) L-Glutamyl 5-phosphate_c0[c0]	0	0	-1000	0	1000	R00239	Arginine and proline metabolism	Amino acid metabolism
rxn00187_c0	>	Cytosol_0	CLORAM_RS14355, HMPREF1202_RS06395, HMPREF1202_RS06760, HMPREF1098_RS09595, CGC65_RS27165	L-Glutamate:ammonia ligase (ADP-forming)_c0	(1) cpd00002[c0] + (1) cpd00013[c0] + (1) cpd00023[c0] -> (1) cpd00008[c0] + (1) cpd00009[c0] + (1) cpd00053[c0] + (1) cpd00067[c0]	(1) ATP_c0[c0] + (1) NH3_c0[c0] + (1) L-Glutamate_c0[c0] -> (1) ADP_c0[c0] + (1) Phosphate_c0[c0] + (1) L-Glutamine_c0[c0] + (1) H+_c0[c0]	0	0	0	1000	1000	R00253	Alanine, aspartate and glutamate metabolism|Arginine and proline metabolism|Glyoxylate and dicarboxylate metabolism|Nitrogen metabolism	Amino acid metabolism|Amino acid metabolism|Carbohydrate metabolism|Energy metabolism
rxn00205_c0	>	Cytosol_0	CLORAM_RS08090	glutathione:hydrogen-peroxide oxidoreductase_c0	(1) cpd00025[c0] + (2) cpd00042[c0] -> (2) cpd00001[c0] + (1) cpd00111[c0]	(1) H2O2_c0[c0] + (2) GSH_c0[c0] -> (2) H2O_c0[c0] + (1) Oxidized glutathione_c0[c0]	0	0	0	99.7538	1000	R00274	Glutathione metabolism	Metabolism of other amino acids
rxn00208_c0	>	Cytosol_0	CGC65_RS18445	Pyridoxamine-5'-phosphate:oxygen oxidoreductase (deaminating)_c0	(1) cpd00001[c0] + (1) cpd00007[c0] + (1) cpd00493[c0] -> (1) cpd00013[c0] + (1) cpd00016[c0] + (1) cpd00025[c0]	(1) H2O_c0[c0] + (1) O2_c0[c0] + (1) Pyridoxamine phosphate_c0[c0] -> (1) NH3_c0[c0] + (1) Pyridoxal phosphate_c0[c0] + (1) H2O2_c0[c0]	0	0	0	0	1000	R00277	Vitamin B6 metabolism	Metabolism of cofactors and vitamins
rxn00209_c0	>	Cytosol_0	CGC65_RS18445	Pyridoxine 5-phosphate:oxygen oxidoreductase_c0	(1) cpd00007[c0] + (1) cpd00478[c0] -> (1) cpd00016[c0] + (1) cpd00025[c0]	(1) O2_c0[c0] + (1) Pyridoxine phosphate_c0[c0] -> (1) Pyridoxal phosphate_c0[c0] + (1) H2O2_c0[c0]	0	0	0	0	1000	R00278	Vitamin B6 metabolism	Metabolism of cofactors and vitamins
rxn00213_c0	-	Cytosol_0	CLORAM_RS10755	UTP:alpha-D-glucose-1-phosphate uridylyltransferase_c0	(1) cpd00062[c0] + (1) cpd00089[c0] <-> (1) cpd00012[c0] + (1) cpd00026[c0]	(1) UTP_c0[c0] + (1) Glucose-1-phosphate_c0[c0] <-> (1) PPi_c0[c0] + (1) UDP-glucose_c0[c0]	0	-999.816	-1000	5.53286	1000	R00289	Pentose and glucuronate interconversions|Galactose metabolism|Starch and sucrose metabolism|Amino sugar and nucleotide sugar metabolism	Carbohydrate metabolism|Carbohydrate metabolism|Carbohydrate metabolism|Carbohydrate metabolism
rxn00214_c0	-	Cytosol_0	HMPREF1098_RS19525	UDP-glucose 4-epimerase_c0	(1) cpd00026[c0] <-> (1) cpd00043[c0]	(1) UDP-glucose_c0[c0] <-> (1) UDP-galactose_c0[c0]	0	-3.76198	-1000	0	1000	R00291	Galactose metabolism|Amino sugar and nucleotide sugar metabolism	Carbohydrate metabolism|Carbohydrate metabolism
rxn00216_c0	-	Cytosol_0	HMPREF1098_RS08645, CGC65_RS27930	ATP:D-glucose 6-phosphotransferase_c0	(1) cpd00002[c0] + (1) cpd00027[c0] <-> (1) cpd00008[c0] + (1) cpd00067[c0] + (1) cpd00079[c0]	(1) ATP_c0[c0] + (1) D-Glucose_c0[c0] <-> (1) ADP_c0[c0] + (1) H+_c0[c0] + (1) D-glucose-6-phosphate_c0[c0]	0	-1000	-1000	1000	1000	R00299	Streptomycin biosynthesis|Butirosin and neomycin biosynthesis	Biosynthesis of other secondary metabolites|Biosynthesis of other secondary metabolites
rxn00222_c0	>	Cytosol_0	CLORAM_RS01645, CGC65_RS26185	cellobiose glucohydrolase_c0	(1) cpd00001[c0] + (1) cpd00158[c0] -> (2) cpd00027[c0]	(1) H2O_c0[c0] + (1) CELB_c0[c0] -> (2) D-Glucose_c0[c0]	0	0	0	0	1000	R00306	Starch and sucrose metabolism	Carbohydrate metabolism
rxn00248_c0	-	Cytosol_0	HMPREF1098_RS14895, CGC65_RS13005, CGC65_RS19030	(S)-malate:NAD+ oxidoreductase_c0	(1) cpd00003[c0] + (1) cpd00130[c0] <-> (1) cpd00004[c0] + (1) cpd00032[c0] + (1) cpd00067[c0]	(1) NAD_c0[c0] + (1) L-Malate_c0[c0] <-> (1) NADH_c0[c0] + (1) Oxaloacetate_c0[c0] + (1) H+_c0[c0]	0	-99.7485	-1000	0	1000	R00342	Citrate cycle (TCA cycle)|Pyruvate metabolism|Glyoxylate and dicarboxylate metabolism|Methane metabolism|Carbon fixation in photosynthetic organisms|Carbon fixation pathways in prokaryotes	Carbohydrate metabolism|Carbohydrate metabolism|Carbohydrate metabolism|Energy metabolism|Energy metabolism|Energy metabolism
rxn00262_c0	>	Cytosol_0	CLORAM_RS07265, HMPREF1098_RS15780, CGC65_RS14430	L-Aspartic acid:oxygen oxidoreductase (deaminating)_c0	(1) cpd00001[c0] + (1) cpd00007[c0] + (1) cpd00041[c0] -> (1) cpd00013[c0] + (1) cpd00025[c0] + (1) cpd00032[c0]	(1) H2O_c0[c0] + (1) O2_c0[c0] + (1) L-Aspartate_c0[c0] -> (1) NH3_c0[c0] + (1) H2O2_c0[c0] + (1) Oxaloacetate_c0[c0]	0	0	0	99.7485	1000	R00357	Alanine, aspartate and glutamate metabolism	Amino acid metabolism
rxn00283_c0	-	Cytosol_0	CLORAM_RS08535, HMPREF1202_RS13400, HMPREF1098_RS15110, HMPREF1098_RS18495, HMPREF1098_RS02750, CGC65_RS12695, CGC65_RS13425, CGC65_RS05000, CGC65_RS18185	alanine racemase_c0	(1) cpd00035[c0] <-> (1) cpd00117[c0]	(1) L-Alanine_c0[c0] <-> (1) D-Alanine_c0[c0]	0	-99.615	-1000	1000	1000	R00401	D-Alanine metabolism	Metabolism of other amino acids
rxn00297_c0	>	Cytosol_0	HMPREF1098_RS19540	UDP-N-acetyl-D-glucosamine 2-epimerase_c0	(1) cpd00037[c0] -> (1) cpd00861[c0]	(1) UDP-N-acetylglucosamine_c0[c0] -> (1) UDP-N-acetyl-D-mannosamine_c0[c0]	0	0	0	0.0970678	1000	R00420	Amino sugar and nucleotide sugar metabolism	Carbohydrate metabolism
rxn00303_c0	-	Cytosol_0	CLORAM_RS03045, CLORAM_RS03670, HMPREF1202_RS07275, HMPREF1098_RS08015, CGC65_RS28780	ATP:GTP 3'-diphosphotransferase_c0	(1) cpd00002[c0] + (1) cpd00038[c0] <-> (1) cpd00018[c0] + (2) cpd00067[c0] + (1) cpd02740[c0]	(1) ATP_c0[c0] + (1) GTP_c0[c0] <-> (1) AMP_c0[c0] + (2) H+_c0[c0] + (1) Guanosine 5'-triphosphate,3'-diphosphate_c0[c0]	0	0	-1000	0	1000	R00429	Purine metabolism	Nucleotide metabolism
rxn00313_c0	>	Cytosol_0	CLORAM_RS03640, HMPREF1202_RS12175, HMPREF1098_RS07980, HMPREF1098_RS02325, CGC65_RS28815, CGC65_RS05410	meso-2,6-diaminoheptanedioate carboxy-lyase (L-lysine-forming)_c0	(1) cpd00067[c0] + (1) cpd00516[c0] -> (1) cpd00011[c0] + (1) cpd00039[c0]	(1) H+_c0[c0] + (1) meso-2,6-Diaminopimelate_c0[c0] -> (1) CO2_c0[c0] + (1) L-Lysine_c0[c0]	0	0	0	5.77674	1000	R00451	Lysine biosynthesis	Amino acid metabolism
rxn00322_c0	>	Cytosol_0	HMPREF1202_RS06085	L-lysine carboxy-lyase (cadaverine-forming)_c0	(1) cpd00039[c0] + (1) cpd00067[c0] -> (1) cpd00011[c0] + (1) cpd01155[c0]	(1) L-Lysine_c0[c0] + (1) H+_c0[c0] -> (1) CO2_c0[c0] + (1) Cadaverine_c0[c0]	0	0	0	0	1000	R00462	Lysine degradation|Tropane, piperidine and pyridine alkaloid biosynthesis	Amino acid metabolism|Biosynthesis of other secondary metabolites
rxn00338_c0	>	Cytosol_0	CLORAM_RS07265, HMPREF1098_RS15780, CGC65_RS14430	L-aspartate:oxygen oxidoreductase_c0	(1) cpd00007[c0] + (1) cpd00041[c0] -> (1) cpd00025[c0] + (1) cpd00067[c0] + (1) cpd03470[c0]	(1) O2_c0[c0] + (1) L-Aspartate_c0[c0] -> (1) H2O2_c0[c0] + (1) H+_c0[c0] + (1) Iminoaspartate_c0[c0]	0	0	0	0	1000	R00481	Nicotinate and nicotinamide metabolism	Metabolism of cofactors and vitamins
rxn00340_c0	>	Cytosol_0	CLORAM_RS09345, HMPREF1202_RS12480, HMPREF1098_RS23385, CGC65_RS21370	L-aspartate:ammonia ligase (AMP-forming)_c0	(1) cpd00002[c0] + (1) cpd00013[c0] + (1) cpd00041[c0] -> (1) cpd00012[c0] + (1) cpd00018[c0] + (2) cpd00067[c0] + (1) cpd00132[c0]	(1) ATP_c0[c0] + (1) NH3_c0[c0] + (1) L-Aspartate_c0[c0] -> (1) PPi_c0[c0] + (1) AMP_c0[c0] + (2) H+_c0[c0] + (1) L-Asparagine_c0[c0]	0	0	0	2.6573	1000	R00483	Alanine, aspartate and glutamate metabolism|Cyanoamino acid metabolism|Nitrogen metabolism	Amino acid metabolism|Metabolism of other amino acids|Energy metabolism
rxn00346_c0	>	Cytosol_0	HMPREF1202_RS07480	L-aspartate 1-carboxy-lyase (beta-alanine-forming)_c0	(1) cpd00041[c0] + (1) cpd00067[c0] -> (1) cpd00011[c0] + (1) cpd00085[c0]	(1) L-Aspartate_c0[c0] + (1) H+_c0[c0] -> (1) CO2_c0[c0] + (1) beta-Alanine_c0[c0]	0	0	0	0	1000	R00489	beta-Alanine metabolism|Pantothenate and CoA biosynthesis	Metabolism of other amino acids|Metabolism of cofactors and vitamins
rxn00347_c0	-	Cytosol_0	HMPREF1098_RS20805, CGC65_RS19035	L-Aspartate ammonia-lyase_c0	(1) cpd00041[c0] <-> (1) cpd00013[c0] + (1) cpd00106[c0]	(1) L-Aspartate_c0[c0] <-> (1) NH3_c0[c0] + (1) Fumarate_c0[c0]	0	-1000	-1000	0	1000	R00490	Alanine, aspartate and glutamate metabolism|Nitrogen metabolism	Amino acid metabolism|Energy metabolism
rxn00350_c0	>	Cytosol_0		glutathione gamma-glutamylaminopeptidase_c0	(1) cpd00001[c0] + (1) cpd00042[c0] -> (1) cpd00023[c0] + (1) cpd01017[c0]	(1) H2O_c0[c0] + (1) GSH_c0[c0] -> (1) L-Glutamate_c0[c0] + (1) Cys-Gly_c0[c0]	0	0	0	1.02	1000	R00494	Glutathione metabolism	Metabolism of other amino acids
rxn00355_c0	-	Cytosol_0	CLORAM_RS00330	UTP:alpha-D-galactose-1-phosphate uridylyltransferase_c0	(1) cpd00062[c0] + (1) cpd00348[c0] <-> (1) cpd00012[c0] + (1) cpd00043[c0]	(1) UTP_c0[c0] + (1) D-Galactose 1-phosphate_c0[c0] <-> (1) PPi_c0[c0] + (1) UDP-galactose_c0[c0]	0	-17.1399	-1000	3.76198	1000	R00502	Galactose metabolism|Amino sugar and nucleotide sugar metabolism	Carbohydrate metabolism|Carbohydrate metabolism
rxn00358_c0	-	Cytosol_0	CLORAM_RS02770, HMPREF1202_RS03180, HMPREF1098_RS04205, HMPREF1098_RS09990, CGC65_RS03485	UDP-D-galactopyranose furanomutase_c0	(1) cpd00043[c0] <-> (1) cpd02338[c0]	(1) UDP-galactose_c0[c0] <-> (1) UDP-D-galacto-1,4-furanose_c0[c0]	0	0	-1000	0	1000	R00505
rxn00369_c0	-	Cytosol_0	CLORAM_RS11195, CGC65_RS17630	GTP:cytidine 5'-phosphotransferase_c0	(1) cpd00038[c0] + (1) cpd00367[c0] <-> (1) cpd00031[c0] + (1) cpd00046[c0] + (1) cpd00067[c0]	(1) GTP_c0[c0] + (1) Cytidine_c0[c0] <-> (1) GDP_c0[c0] + (1) CMP_c0[c0] + (1) H+_c0[c0]	0	-1000	-1000	1000	1000	R00517	Pyrimidine metabolism	Nucleotide metabolism
rxn00375_c0	-	Cytosol_0	CLORAM_RS11365	N-Formyl-L-glutamate amidohydrolase_c0	(1) cpd00001[c0] + (1) cpd00770[c0] <-> (1) cpd00023[c0] + (1) cpd00047[c0]	(1) H2O_c0[c0] + (1) N-Formyl-L-glutamate_c0[c0] <-> (1) L-Glutamate_c0[c0] + (1) Formate_c0[c0]	0	0	-1000	0	1000	R00525	Histidine metabolism|Glyoxylate and dicarboxylate metabolism	Amino acid metabolism|Carbohydrate metabolism
rxn00394_c0	>	Cytosol_0	CLORAM_RS13055, HMPREF1098_RS27675, CGC65_RS15880	L-Arginine amidinohydrolase_c0	(1) cpd00001[c0] + (1) cpd00051[c0] -> (1) cpd00064[c0] + (1) cpd00073[c0]	(1) H2O_c0[c0] + (1) L-Arginine_c0[c0] -> (1) Ornithine_c0[c0] + (1) Urea_c0[c0]	0	0	0	1000	1000	R00551	Arginine and proline metabolism	Amino acid metabolism
rxn00405_c0	>	Cytosol_0	HMPREF1202_RS06085	L-arginine carboxy-lyase (agmatine-forming)_c0	(1) cpd00051[c0] + (1) cpd00067[c0] -> (1) cpd00011[c0] + (1) cpd00152[c0]	(1) L-Arginine_c0[c0] + (1) H+_c0[c0] -> (1) CO2_c0[c0] + (1) Agmatine_c0[c0]	0	0	0	0.1422	1000	R00566	Arginine and proline metabolism	Amino acid metabolism
rxn00470_c0	>	Cytosol_0		L-ornithine carboxy-lyase (putrescine-forming)_c0	(1) cpd00064[c0] + (1) cpd00067[c0] -> (1) cpd00011[c0] + (1) cpd00118[c0]	(1) Ornithine_c0[c0] + (1) H+_c0[c0] -> (1) CO2_c0[c0] + (1) Putrescine_c0[c0]	0	0	0	0.1422	1000	R00670	Arginine and proline metabolism|Glutathione metabolism	Amino acid metabolism|Metabolism of other amino acids
rxn00471_c0	>	Cytosol_0		L-ornithine ammonia-lyase (cyclizing; L-proline-forming)_c0	(1) cpd00064[c0] -> (1) cpd00013[c0] + (1) cpd00129[c0]	(1) Ornithine_c0[c0] -> (1) NH3_c0[c0] + (1) L-Proline_c0[c0]	0	0	0	99.6535	1000	R00671	Arginine and proline metabolism	Amino acid metabolism
rxn00493_c0	-	Cytosol_0	HMPREF1202_RS13030	L-Phenylalanine:2-oxoglutarate aminotransferase_c0	(1) cpd00024[c0] + (1) cpd00066[c0] <-> (1) cpd00023[c0] + (1) cpd00143[c0]	(1) 2-Oxoglutarate_c0[c0] + (1) L-Phenylalanine_c0[c0] <-> (1) L-Glutamate_c0[c0] + (1) Phenylpyruvate_c0[c0]	0	0	-1000	0	1000	R00694	Phenylalanine metabolism|Phenylalanine, tyrosine and tryptophan biosynthesis|Tropane, piperidine and pyridine alkaloid biosynthesis	Amino acid metabolism|Amino acid metabolism|Biosynthesis of other secondary metabolites
rxn00505_c0	>	Cytosol_0		Isocitrate:NAD+ oxidoreductase (decarboxylating)_c0	(1) cpd00003[c0] + (1) cpd00260[c0] -> (1) cpd00004[c0] + (1) cpd00011[c0] + (1) cpd00024[c0]	(1) NAD_c0[c0] + (1) Isocitrate_c0[c0] -> (1) NADH_c0[c0] + (1) CO2_c0[c0] + (1) 2-Oxoglutarate_c0[c0]	0	0	0	100	1000	R00709	Citrate cycle (TCA cycle)	Carbohydrate metabolism
rxn00509_c0	>	Cytosol_0		Succinate-semialdehyde:NADP+ oxidoreductase_c0	(1) cpd00001[c0] + (1) cpd00006[c0] + (1) cpd00199[c0] -> (1) cpd00005[c0] + (1) cpd00036[c0] + (2) cpd00067[c0]	(1) H2O_c0[c0] + (1) NADP_c0[c0] + (1) 4-Oxobutanoate_c0[c0] -> (1) NADPH_c0[c0] + (1) Succinate_c0[c0] + (2) H+_c0[c0]	0	0	0	0.142227	1000	R00714	Alanine, aspartate and glutamate metabolism|Tyrosine metabolism|Butanoate metabolism	Amino acid metabolism|Amino acid metabolism|Carbohydrate metabolism
rxn00527_c0	-	Cytosol_0	HMPREF1202_RS13030	L-tyrosine:2-oxoglutarate aminotransferase_c0	(1) cpd00024[c0] + (1) cpd00069[c0] <-> (1) cpd00023[c0] + (1) cpd00868[c0]	(1) 2-Oxoglutarate_c0[c0] + (1) L-Tyrosine_c0[c0] <-> (1) L-Glutamate_c0[c0] + (1) p-hydroxyphenylpyruvate_c0[c0]	0	0	-1000	0	1000	R00734	Ubiquinone and other terpenoid-quinone biosynthesis|Tyrosine metabolism|Phenylalanine, tyrosine and tryptophan biosynthesis|Novobiocin biosynthesis|Isoquinoline alkaloid biosynthesis	Metabolism of cofactors and vitamins|Amino acid metabolism|Amino acid metabolism|Biosynthesis of other secondary metabolites|Biosynthesis of other secondary metabolites
rxn00537_c0	>	Cytosol_0	CLORAM_RS14320	2-Phosphonoacetaldehyde phosphonohydrolase_c0	(1) cpd00001[c0] + (1) cpd02024[c0] -> (1) cpd00009[c0] + (1) cpd00067[c0] + (1) cpd00071[c0]	(1) H2O_c0[c0] + (1) Phosphonoacetaldehyde_c0[c0] -> (1) Phosphate_c0[c0] + (1) H+_c0[c0] + (1) Acetaldehyde_c0[c0]	0	0	0	0	1000	R00747	Phosphonate and phosphinate metabolism	Phosphonate and phosphinate metabolism
rxn00543_c0	-	Cytosol_0	HMPREF1202_RS04915, HMPREF1098_RS03070, HMPREF1098_RS25500, CGC65_RS09770, CGC65_RS06260, CGC65_RS23890, CGC65_RS00475	ethanol:NAD+ oxidoreductase_c0	(1) cpd00003[c0] + (1) cpd00363[c0] <-> (1) cpd00004[c0] + (1) cpd00067[c0] + (1) cpd00071[c0]	(1) NAD_c0[c0] + (1) Ethanol_c0[c0] <-> (1) NADH_c0[c0] + (1) H+_c0[c0] + (1) Acetaldehyde_c0[c0]	0	0	-1000	0	1000	R00754	Glycolysis / Gluconeogenesis	Carbohydrate metabolism
rxn00545_c0	-	Cytosol_0	CLORAM_RS00865, CLORAM_RS00470, CLORAM_RS09865, HMPREF1202_RS13015, HMPREF1202_RS04480, HMPREF1202_RS01560, HMPREF1202_RS01820, HMPREF1098_RS23510, HMPREF1098_RS11285, HMPREF1098_RS05930, HMPREF1098_RS14655, HMPREF1098_RS21265, HMPREF1098_RS13905, HMPREF1098_RS14625, CGC65_RS21215, CGC65_RS17200, CGC65_RS12725, CGC65_RS25565, CGC65_RS12755, CGC65_RS00650, CGC65_RS25840	ATP:D-fructose-6-phosphate 1-phosphotransferase_c0	(1) cpd00002[c0] + (1) cpd00072[c0] <-> (1) cpd00008[c0] + (1) cpd00067[c0] + (1) cpd00290[c0]	(1) ATP_c0[c0] + (1) D-fructose-6-phosphate_c0[c0] <-> (1) ADP_c0[c0] + (1) H+_c0[c0] + (1) D-fructose-1,6-bisphosphate_c0[c0]	0	0	-1000	1.57801	1000	R00756
rxn00552_c0	>	Cytosol_0	CLORAM_RS14465, CLORAM_RS09000, CLORAM_RS09775, HMPREF1202_RS02815, HMPREF1202_RS01570, HMPREF1098_RS06005, HMPREF1098_RS05605, CGC65_RS01490, CGC65_RS00560	D-glucosamine-6-phosphate aminohydrolase (ketol isomerizing)_c0	(1) cpd00001[c0] + (1) cpd00288[c0] -> (1) cpd00013[c0] + (1) cpd00072[c0]	(1) H2O_c0[c0] + (1) D-Glucosamine phosphate_c0[c0] -> (1) NH3_c0[c0] + (1) D-fructose-6-phosphate_c0[c0]	0	0	0	7.52427	1000	R00765	Amino sugar and nucleotide sugar metabolism	Carbohydrate metabolism
rxn00558_c0	-	Cytosol_0	CLORAM_RS10925, HMPREF1202_RS04725, HMPREF1098_RS05390, CGC65_RS01685	D-glucose-6-phosphate aldose-ketose-isomerase_c0	(1) cpd00079[c0] <-> (1) cpd00072[c0]	(1) D-glucose-6-phosphate_c0[c0] <-> (1) D-fructose-6-phosphate_c0[c0]	0	-1000	-1000	1000	1000	R00771
rxn00559_c0	-	Cytosol_0	CLORAM_RS02510, CLORAM_RS06170, CLORAM_RS14925, HMPREF1098_RS17325, CGC65_RS20725	D-mannose-6-phosphate aldose-ketose-isomerase_c0	(1) cpd00235[c0] <-> (1) cpd00072[c0]	(1) D-mannose-6-phosphate_c0[c0] <-> (1) D-fructose-6-phosphate_c0[c0]	0	0	-1000	0	1000	R00772
rxn00575_c0	>	Cytosol_0	HMPREF1098_RS05945	sucrose glucohydrolase_c0	(1) cpd00001[c0] + (1) cpd00076[c0] -> (1) cpd00027[c0] + (1) cpd00082[c0]	(1) H2O_c0[c0] + (1) Sucrose_c0[c0] -> (1) D-Glucose_c0[c0] + (1) D-Fructose_c0[c0]	0	0	0	1000	1000	R00801	Galactose metabolism	Carbohydrate metabolism
rxn00577_c0	-	Cytosol_0	HMPREF1202_RS12625	sucrose:phosphate alpha-D-glucosyltransferase_c0	(1) cpd00009[c0] + (1) cpd00076[c0] <-> (1) cpd00082[c0] + (1) cpd00089[c0]	(1) Phosphate_c0[c0] + (1) Sucrose_c0[c0] <-> (1) D-Fructose_c0[c0] + (1) Glucose-1-phosphate_c0[c0]	0	-1000	-1000	1.84262	1000	R00803	Starch and sucrose metabolism	Carbohydrate metabolism
rxn00608_c0	>	Cytosol_0	CLORAM_RS06015, CLORAM_RS01825, CLORAM_RS01845, CLORAM_RS14870, CLORAM_RS05035, CLORAM_RS14185, CLORAM_RS08225, CLORAM_RS03745, CLORAM_RS08275, CLORAM_RS09055, CLORAM_RS04095, CLORAM_RS04270, CLORAM_RS13410, CLORAM_RS09005, CLORAM_RS06005, CLORAM_RS08170, CLORAM_RS04940, CLORAM_RS00745, CLORAM_RS01915, CLORAM_RS01755, HMPREF1098_RS00355	6-phospho-beta-D-glucosyl-(1->4)-D-glucose 6-phosphoglucohydrolase_c0	(1) cpd00001[c0] + (1) cpd02760[c0] -> (1) cpd00027[c0] + (1) cpd00079[c0]	(1) H2O_c0[c0] + (1) cellobiose 6-phoshate_c0[c0] -> (1) D-Glucose_c0[c0] + (1) D-glucose-6-phosphate_c0[c0]	0	0	0	3.76214	1000	R00839
rxn00612_c0	<	Cytosol_0		sn-Glycerol-3-phosphate:NADP+ 2-oxidoreductase_c0	(1) cpd00006[c0] + (1) cpd00080[c0] <- (1) cpd00005[c0] + (1) cpd00067[c0] + (1) cpd00095[c0]	(1) NADP_c0[c0] + (1) Glycerol-3-phosphate_c0[c0] <- (1) NADPH_c0[c0] + (1) H+_c0[c0] + (1) Glycerone-phosphate_c0[c0]	0	-1.60639	-1000	0	0	R00844	Glycerophospholipid metabolism	Lipid metabolism
rxn00615_c0	-	Cytosol_0	CLORAM_RS04990, HMPREF1202_RS06175, HMPREF1098_RS26890, CGC65_RS10570	ATP:glycerol 3-phosphotransferase_c0	(1) cpd00002[c0] + (1) cpd00100[c0] <-> (1) cpd00008[c0] + (1) cpd00067[c0] + (1) cpd00080[c0]	(1) ATP_c0[c0] + (1) Glycerol_c0[c0] <-> (1) ADP_c0[c0] + (1) H+_c0[c0] + (1) Glycerol-3-phosphate_c0[c0]	0	0	-1000	1.57801	1000	R00847	Glycerolipid metabolism	Lipid metabolism
rxn00621_c0	-	Cytosol_0	CLORAM_RS11055, HMPREF1098_RS09980, CGC65_RS26550	CTP:sn-glycerol-3-phosphate cytidylyltransferase_c0	(1) cpd00052[c0] + (1) cpd00080[c0] <-> (1) cpd00012[c0] + (1) cpd00402[c0]	(1) CTP_c0[c0] + (1) Glycerol-3-phosphate_c0[c0] <-> (1) PPi_c0[c0] + (1) CDPglycerol_c0[c0]	0	-2.63949	-1000	13.6866	1000	R00856	Glycerophospholipid metabolism	Lipid metabolism
rxn00641_c0	-	Cytosol_0	HMPREF1098_RS09995, CGC65_RS26505	GTP:alpha-D-mannose-1-phosphate guanylyltransferase_c0	(1) cpd00038[c0] + (1) cpd00485[c0] <-> (1) cpd00012[c0] + (1) cpd00083[c0]	(1) GTP_c0[c0] + (1) D-Mannose1-phosphate_c0[c0] <-> (1) PPi_c0[c0] + (1) GDP-mannose_c0[c0]	0	0	-1000	0	1000	R00885	Fructose and mannose metabolism|Amino sugar and nucleotide sugar metabolism	Carbohydrate metabolism|Carbohydrate metabolism
rxn00650_c0	>	Cytosol_0	HMPREF1202_RS14640	L-cysteinylglycine dipeptidase_c0	(1) cpd00001[c0] + (1) cpd01017[c0] -> (1) cpd00033[c0] + (1) cpd00084[c0]	(1) H2O_c0[c0] + (1) Cys-Gly_c0[c0] -> (1) Glycine_c0[c0] + (1) L-Cysteine_c0[c0]	0	0	0	1.02	1000	R00899	Glutathione metabolism	Metabolism of other amino acids
rxn00653_c0	-	Cytosol_0	HMPREF1202_RS12530, HMPREF1098_RS25470, HMPREF1098_RS04810, CGC65_RS02880, CGC65_RS23920	3-aminopropanal:NAD+ oxidoreductase_c0	(1) cpd00004[c0] + (2) cpd00067[c0] + (1) cpd00085[c0] <-> (1) cpd00001[c0] + (1) cpd00003[c0] + (1) cpd01504[c0]	(1) NADH_c0[c0] + (2) H+_c0[c0] + (1) beta-Alanine_c0[c0] <-> (1) H2O_c0[c0] + (1) NAD_c0[c0] + (1) 3-Aminopropanal_c0[c0]	0	0	-1000	0	1000	R00904	beta-Alanine metabolism	Metabolism of other amino acids
rxn00670_c0	-	Cytosol_0	HMPREF1202_RS13330, HMPREF1098_RS26610, HMPREF1098_RS25385, CGC65_RS15640	propanoyl-CoA:phosphate propanoyltransferase_c0	(1) cpd00009[c0] + (1) cpd00086[c0] <-> (1) cpd00010[c0] + (1) cpd01844[c0]	(1) Phosphate_c0[c0] + (1) Propionyl-CoA_c0[c0] <-> (1) CoA_c0[c0] + (1) Propionyl phosphate_c0[c0]	0	0	-1000	0	1000	R00921	Propanoate metabolism	Carbohydrate metabolism
rxn00695_c0	-	Cytosol_0	CLORAM_RS07460, HMPREF1202_RS00725, HMPREF1202_RS02020, HMPREF1098_RS05310, HMPREF1098_RS12615, CGC65_RS01830, CGC65_RS18655	ATP:alpha-D-glucose-1-phosphate adenylyltransferase_c0	(1) cpd00002[c0] + (1) cpd00089[c0] <-> (1) cpd00012[c0] + (1) cpd00387[c0]	(1) ATP_c0[c0] + (1) Glucose-1-phosphate_c0[c0] <-> (1) PPi_c0[c0] + (1) ADPglucose_c0[c0]	0	0	-1000	0	1000	R00948	Starch and sucrose metabolism|Amino sugar and nucleotide sugar metabolism	Carbohydrate metabolism|Carbohydrate metabolism
rxn00702_c0	-	Cytosol_0	HMPREF1098_RS03970, CGC65_RS03700	CTP:alpha-D-glucose-1-phosphate cytidylyltransferase_c0	(1) cpd00052[c0] + (1) cpd00089[c0] <-> (1) cpd00012[c0] + (1) cpd00390[c0]	(1) CTP_c0[c0] + (1) Glucose-1-phosphate_c0[c0] <-> (1) PPi_c0[c0] + (1) CDP-glucose_c0[c0]	0	0	-1000	0	1000	R00956	Starch and sucrose metabolism|Amino sugar and nucleotide sugar metabolism	Carbohydrate metabolism|Carbohydrate metabolism
rxn00703_c0	<	Cytosol_0		alpha-D-Glucose-1-phosphate:alpha-D-glucose-1-phosphate 4-alpha-D-glucosyltransferase (dephosphorylating)_c0	(1) cpd00001[c0] + (2) cpd00089[c0] <- (2) cpd00009[c0] + (1) cpd00179[c0]	(1) H2O_c0[c0] + (2) Glucose-1-phosphate_c0[c0] <- (2) Phosphate_c0[c0] + (1) Maltose_c0[c0]	0	-502.766	-1000	0	0	R00957
rxn00710_c0	>	Cytosol_0	CGC65_RS19405	orotidine-5'-phosphate carboxy-lyase (UMP-forming)_c0	(1) cpd00067[c0] + (1) cpd00810[c0] -> (1) cpd00011[c0] + (1) cpd00091[c0]	(1) H+_c0[c0] + (1) Orotidylic acid_c0[c0] -> (1) CO2_c0[c0] + (1) UMP_c0[c0]	0	0	0	99.7485	1000	R00965	Pyrimidine metabolism	Nucleotide metabolism
rxn00711_c0	<	Cytosol_0	CLORAM_RS02660, HMPREF1202_RS00115, HMPREF1098_RS25195, CGC65_RS15790	UMP:diphosphate phospho-alpha-D-ribosyltransferase_c0	(1) cpd00012[c0] + (1) cpd00067[c0] + (1) cpd00091[c0] <- (1) cpd00092[c0] + (1) cpd00103[c0]	(1) PPi_c0[c0] + (1) H+_c0[c0] + (1) UMP_c0[c0] <- (1) Uracil_c0[c0] + (1) PRPP_c0[c0]	0	-999.986	-1000	0	0	R00966	Pyrimidine metabolism	Nucleotide metabolism
rxn00713_c0	-	Cytosol_0	CLORAM_RS11195, CGC65_RS17630	GTP:uridine 5'-phosphotransferase_c0	(1) cpd00038[c0] + (1) cpd00249[c0] <-> (1) cpd00031[c0] + (1) cpd00067[c0] + (1) cpd00091[c0]	(1) GTP_c0[c0] + (1) Uridine_c0[c0] <-> (1) GDP_c0[c0] + (1) H+_c0[c0] + (1) UMP_c0[c0]	0	-1000	-1000	1000	1000	R00968	Pyrimidine metabolism	Nucleotide metabolism
rxn00715_c0	-	Cytosol_0	CLORAM_RS11195, CGC65_RS17630	ITP:uridine 5'-phosphotransferase_c0	(1) cpd00068[c0] + (1) cpd00249[c0] <-> (1) cpd00067[c0] + (1) cpd00090[c0] + (1) cpd00091[c0]	(1) ITP_c0[c0] + (1) Uridine_c0[c0] <-> (1) H+_c0[c0] + (1) IDP_c0[c0] + (1) UMP_c0[c0]	0	0	-1000	0	1000	R00970	Pyrimidine metabolism	Nucleotide metabolism
rxn00717_c0	>	Cytosol_0	CGC65_RS11190	Cytosine aminohydrolase_c0	(1) cpd00001[c0] + (1) cpd00067[c0] + (1) cpd00307[c0] -> (1) cpd00013[c0] + (1) cpd00092[c0]	(1) H2O_c0[c0] + (1) H+_c0[c0] + (1) Cytosine_c0[c0] -> (1) NH3_c0[c0] + (1) Uracil_c0[c0]	0	0	0	16.3094	1000	R00974	Pyrimidine metabolism	Nucleotide metabolism
rxn00740_c0	>	Cytosol_0	CLORAM_RS13010	O-Succinyl-L-homoserine succinate-lyase (deaminating; 2-oxobutanoate-forming)_c0	(1) cpd00001[c0] + (1) cpd00822[c0] -> (1) cpd00013[c0] + (1) cpd00036[c0] + (1) cpd00067[c0] + (1) cpd00094[c0]	(1) H2O_c0[c0] + (1) O-Succinyl-L-homoserine_c0[c0] -> (1) NH3_c0[c0] + (1) Succinate_c0[c0] + (1) H+_c0[c0] + (1) 2-Oxobutyrate_c0[c0]	0	0	0	0	1000	R00999	Cysteine and methionine metabolism	Amino acid metabolism
rxn00758_c0	>	Cytosol_0	HMPREF1098_RS08020, CGC65_RS28775	sn-Glycero-3-phosphocholine glycerophosphohydrolase_c0	(1) cpd00001[c0] + (1) cpd00507[c0] -> (1) cpd00067[c0] + (1) cpd00080[c0] + (1) cpd00098[c0]	(1) H2O_c0[c0] + (1) Glycerophosphocholine_c0[c0] -> (1) H+_c0[c0] + (1) Glycerol-3-phosphate_c0[c0] + (1) Choline_c0[c0]	0	0	0	0	1000	R01030	Glycerophospholipid metabolism	Lipid metabolism
rxn00762_c0	-	Cytosol_0	CGC65_RS01930	glycerol:NAD+ 2-oxidoreductase_c0	(1) cpd00003[c0] + (1) cpd00100[c0] <-> (1) cpd00004[c0] + (1) cpd00067[c0] + (1) cpd00157[c0]	(1) NAD_c0[c0] + (1) Glycerol_c0[c0] <-> (1) NADH_c0[c0] + (1) H+_c0[c0] + (1) Glycerone_c0[c0]	0	0	-1000	0	1000	R01034	Glycerolipid metabolism	Lipid metabolism
rxn00763_c0	-	Cytosol_0	HMPREF1202_RS04915, HMPREF1098_RS03070, HMPREF1098_RS25500, CGC65_RS09770, CGC65_RS23890, CGC65_RS00475, CGC65_RS06260	Glycerol:NAD+ oxidoreductase_c0	(1) cpd00003[c0] + (1) cpd00100[c0] <-> (1) cpd00004[c0] + (1) cpd00067[c0] + (1) cpd00448[c0]	(1) NAD_c0[c0] + (1) Glycerol_c0[c0] <-> (1) NADH_c0[c0] + (1) H+_c0[c0] + (1) D-Glyceraldehyde_c0[c0]	0	-1.57801	-1000	0	1000	R01036	Glycerolipid metabolism	Lipid metabolism
rxn00772_c0	-	Cytosol_0	CLORAM_RS10485, HMPREF1202_RS12145, HMPREF1202_RS01545, HMPREF1098_RS07735, HMPREF1098_RS20235, HMPREF1098_RS04910, HMPREF1098_RS04960, CGC65_RS02780, CGC65_RS11930, CGC65_RS29020, CGC65_RS21240, CGC65_RS02725	ATP:D-ribose 5-phosphotransferase_c0	(1) cpd00002[c0] + (1) cpd00105[c0] <-> (1) cpd00008[c0] + (1) cpd00067[c0] + (1) cpd00101[c0]	(1) ATP_c0[c0] + (1) D-Ribose_c0[c0] <-> (1) ADP_c0[c0] + (1) H+_c0[c0] + (1) ribose-5-phosphate_c0[c0]	0	0	-1000	0	1000	R01051	Pentose phosphate pathway	Carbohydrate metabolism
rxn00776_c0	>	Cytosol_0	HMPREF1202_RS10890	uracil hydro-lyase (adding D-ribose 5-phosphate;pseudouridine-5'-phosphate-forming)_c0	(1) cpd00092[c0] + (1) cpd00101[c0] -> (1) cpd00001[c0] + (1) cpd00859[c0]	(1) Uracil_c0[c0] + (1) ribose-5-phosphate_c0[c0] -> (1) H2O_c0[c0] + (1) Pseudouridine 5'-phosphate_c0[c0]	0	0	0	0	1000	R01055	Pyrimidine metabolism	Nucleotide metabolism
rxn00786_c0	>	Cytosol_0		D-fructose-1,6-bisphosphate D-glyceraldehyde-3-phosphate-lyase (glycerone-phosphate-forming)_c0	(1) cpd00290[c0] -> (1) cpd00095[c0] + (1) cpd00102[c0]	(1) D-fructose-1,6-bisphosphate_c0[c0] -> (1) Glycerone-phosphate_c0[c0] + (1) Glyceraldehyde3-phosphate_c0[c0]	0	0	0	1.57801	1000	R01068	Methane metabolism|Carbon fixation in photosynthetic organisms	Energy metabolism|Energy metabolism
rxn00789_c0	<	Cytosol_0	CLORAM_RS08620, CLORAM_RS08615, HMPREF1202_RS09980, HMPREF1202_RS09985, HMPREF1098_RS15715, HMPREF1098_RS15710, CGC65_RS14315, CGC65_RS14310	1-(5-phospho-D-ribosyl)-ATP:diphosphate phospho-alpha-D-ribosyl-transferase_c0	(1) cpd00012[c0] + (1) cpd00067[c0] + (1) cpd01775[c0] <- (1) cpd00002[c0] + (1) cpd00103[c0]	(1) PPi_c0[c0] + (1) H+_c0[c0] + (1) Phosphoribosyl-ATP_c0[c0] <- (1) ATP_c0[c0] + (1) PRPP_c0[c0]	0	0	-1000	0	0	R01071	Histidine metabolism	Amino acid metabolism
rxn00790_c0	<	Cytosol_0	CLORAM_RS12055, CLORAM_RS12795, HMPREF1202_RS11855, HMPREF1098_RS15060, HMPREF1098_RS14800, CGC65_RS13350, CGC65_RS12895	5-phosphoribosylamine:diphosphate phospho-alpha-D-ribosyltransferase (glutamate-amidating)_c0	(1) cpd00012[c0] + (1) cpd00023[c0] + (1) cpd00067[c0] + (1) cpd01982[c0] <- (1) cpd00001[c0] + (1) cpd00053[c0] + (1) cpd00103[c0]	(1) PPi_c0[c0] + (1) L-Glutamate_c0[c0] + (1) H+_c0[c0] + (1) 5-Phosphoribosylamine_c0[c0] <- (1) H2O_c0[c0] + (1) L-Glutamine_c0[c0] + (1) PRPP_c0[c0]	0	0	-1000	0	0	R01072	Purine metabolism|Alanine, aspartate and glutamate metabolism	Nucleotide metabolism|Amino acid metabolism
rxn00791_c0	<	Cytosol_0	CLORAM_RS05935, HMPREF1202_RS07555, HMPREF1098_RS05105, CGC65_RS02330	N-(5-Phospho-D-ribosyl)anthranilate:pyrophosphate phosphoribosyl-transferase_c0	(1) cpd00012[c0] + (1) cpd00067[c0] + (1) cpd02642[c0] <- (1) cpd00093[c0] + (1) cpd00103[c0]	(1) PPi_c0[c0] + (1) H+_c0[c0] + (1) N-5-phosphoribosyl-anthranilate_c0[c0] <- (1) Anthranilate_c0[c0] + (1) PRPP_c0[c0]	0	0	-1000	0	0	R01073	Phenylalanine, tyrosine and tryptophan biosynthesis	Amino acid metabolism
rxn00800_c0	-	Cytosol_0	CLORAM_RS09325, HMPREF1202_RS11860, HMPREF1098_RS15065, CGC65_RS13355	N6-(1,2-dicarboxyethyl)AMP AMP-lyase (fumarate-forming)_c0	(1) cpd02375[c0] <-> (1) cpd00018[c0] + (1) cpd00106[c0]	(1) Adenylosuccinate_c0[c0] <-> (1) AMP_c0[c0] + (1) Fumarate_c0[c0]	0	0	-1000	0	1000	R01083	Purine metabolism|Alanine, aspartate and glutamate metabolism	Nucleotide metabolism|Amino acid metabolism
rxn00802_c0	-	Cytosol_0	CLORAM_RS04710, HMPREF1202_RS08045, HMPREF1098_RS22920, CGC65_RS22570, CGC65_RS21975, CGC65_RS18760, CGC65_RS26785	2-(Nomega-L-arginino)succinate arginine-lyase (fumarate-forming)_c0	(1) cpd02152[c0] <-> (1) cpd00051[c0] + (1) cpd00106[c0]	(1) L-Argininosuccinate_c0[c0] <-> (1) L-Arginine_c0[c0] + (1) Fumarate_c0[c0]	0	0	-1000	1000	1000	R01086	Alanine, aspartate and glutamate metabolism|Arginine and proline metabolism	Amino acid metabolism|Amino acid metabolism
rxn00808_c0	-	Cytosol_0	CLORAM_RS00320, HMPREF1202_RS08745, HMPREF1098_RS13065, CGC65_RS17955	ATP:D-galactose 1-phosphotransferase_c0	(1) cpd00002[c0] + (1) cpd00108[c0] <-> (1) cpd00008[c0] + (1) cpd00067[c0] + (1) cpd00348[c0]	(1) ATP_c0[c0] + (1) Galactose_c0[c0] <-> (1) ADP_c0[c0] + (1) H+_c0[c0] + (1) D-Galactose 1-phosphate_c0[c0]	0	0	-1000	3.76198	1000	R01092	Galactose metabolism|Amino sugar and nucleotide sugar metabolism	Carbohydrate metabolism|Carbohydrate metabolism
rxn00816_c0	-	Cytosol_0	CLORAM_RS05265, HMPREF1202_RS08210, HMPREF1098_RS17550, HMPREF1098_RS06525, CGC65_RS04435, CGC65_RS10305	Lactose galactohydrolase_c0	(1) cpd00001[c0] + (1) cpd00208[c0] <-> (1) cpd00027[c0] + (1) cpd00108[c0]	(1) H2O_c0[c0] + (1) LACT_c0[c0] <-> (1) D-Glucose_c0[c0] + (1) Galactose_c0[c0]	0	0	-1000	0	1000	R01100
rxn00817_c0	-	Cytosol_0	CLORAM_RS00250, HMPREF1202_RS12630, HMPREF1098_RS18165, HMPREF1098_RS12125, HMPREF1098_RS05935, CGC65_RS01745, CGC65_RS00640, CGC65_RS19745	melibiose galactohydrolase_c0	(1) cpd00001[c0] + (1) cpd03198[c0] <-> (1) cpd00027[c0] + (1) cpd00108[c0]	(1) H2O_c0[c0] + (1) Melibiose_c0[c0] <-> (1) D-Glucose_c0[c0] + (1) Galactose_c0[c0]	0	0	-1000	0	1000	R01101	Galactose metabolism	Carbohydrate metabolism
rxn00818_c0	>	Cytosol_0	CLORAM_RS00250, HMPREF1202_RS12630, HMPREF1098_RS18165, HMPREF1098_RS12125, HMPREF1098_RS05935, CGC65_RS00640, CGC65_RS19745, CGC65_RS01745	Raffinose galactohydrolase_c0	(1) cpd00001[c0] + (1) cpd00382[c0] -> (1) cpd00076[c0] + (1) cpd00108[c0]	(1) H2O_c0[c0] + (1) Melitose_c0[c0] -> (1) Sucrose_c0[c0] + (1) Galactose_c0[c0]	0	0	0	1.88099	1000	R01103	Galactose metabolism	Carbohydrate metabolism
rxn00858_c0	>	Cytosol_0	CLORAM_RS02590, HMPREF1202_RS06095, HMPREF1098_RS02250, CGC65_RS05485	Agmatine amidinohydrolase_c0	(1) cpd00001[c0] + (1) cpd00152[c0] -> (1) cpd00073[c0] + (1) cpd00118[c0]	(1) H2O_c0[c0] + (1) Agmatine_c0[c0] -> (1) Urea_c0[c0] + (1) Putrescine_c0[c0]	0	0	0	0.1422	1000	R01157	Arginine and proline metabolism	Amino acid metabolism
rxn00863_c0	>	Cytosol_0	CLORAM_RS08625, HMPREF1202_RS09975, HMPREF1098_RS15720, CGC65_RS14320	L-histidinal:NAD+ oxidoreductase_c0	(1) cpd00001[c0] + (1) cpd00003[c0] + (1) cpd01324[c0] -> (1) cpd00004[c0] + (2) cpd00067[c0] + (1) cpd00119[c0]	(1) H2O_c0[c0] + (1) NAD_c0[c0] + (1) L-Histidinal_c0[c0] -> (1) NADH_c0[c0] + (2) H+_c0[c0] + (1) L-Histidine_c0[c0]	0	0	0	0	1000	R01163	Histidine metabolism	Amino acid metabolism
rxn00874_c0	-	Cytosol_0	HMPREF1098_RS17900	butanoyl-CoA:acetyl-CoA C-butanoyltransferase_c0	(1) cpd00022[c0] + (1) cpd00120[c0] <-> (1) cpd00010[c0] + (1) cpd03123[c0]	(1) Acetyl-CoA_c0[c0] + (1) Butyryl-CoA_c0[c0] <-> (1) CoA_c0[c0] + (1) 3-Oxohexanoyl-CoA_c0[c0]	0	0	-1000	0	1000	R01177	Fatty acid elongation|Fatty acid degradation	Lipid metabolism|Lipid metabolism
rxn00892_c0	<	Cytosol_0		ATP:N-acetyl-D-glucosamine 6-phosphotransferase_c0	(1) cpd00002[c0] + (1) cpd00122[c0] <- (1) cpd00008[c0] + (1) cpd00067[c0] + (1) cpd00293[c0]	(1) ATP_c0[c0] + (1) N-Acetyl-D-glucosamine_c0[c0] <- (1) ADP_c0[c0] + (1) H+_c0[c0] + (1) N-Acetyl-D-glucosamine 6-phosphate_c0[c0]	0	-3.5575	-1000	0	0	R01201	Amino sugar and nucleotide sugar metabolism	Carbohydrate metabolism
rxn00902_c0	<	Cytosol_0	CLORAM_RS15050, HMPREF1202_RS10220, HMPREF1098_RS04240, CGC65_RS03425	acetyl-CoA:3-methyl-2-oxobutanoate C-acetyltransferase (thioester-hydrolysing, carboxymethyl-forming)_c0	(1) cpd00010[c0] + (1) cpd00067[c0] + (1) cpd01646[c0] <- (1) cpd00001[c0] + (1) cpd00022[c0] + (1) cpd00123[c0]	(1) CoA_c0[c0] + (1) H+_c0[c0] + (1) 2-Isopropylmalate_c0[c0] <- (1) H2O_c0[c0] + (1) Acetyl-CoA_c0[c0] + (1) 3-Methyl-2-oxobutanoate_c0[c0]	0	-5.09538	-1000	0	0	R01213	Valine, leucine and isoleucine biosynthesis|Pyruvate metabolism	Amino acid metabolism|Carbohydrate metabolism
rxn00910_c0	<	Cytosol_0		5-methyltetrahydrofolate:NADP+ oxidoreductase_c0	(1) cpd00006[c0] + (1) cpd00345[c0] <- (1) cpd00005[c0] + (1) cpd00067[c0] + (1) cpd00125[c0]	(1) NADP_c0[c0] + (1) 5-Methyltetrahydrofolate_c0[c0] <- (1) NADPH_c0[c0] + (1) H+_c0[c0] + (1) 5-10-Methylenetetrahydrofolate_c0[c0]	0	-0.142241	-1000	0	0	R01224	One carbon pool by folate|Methane metabolism	Metabolism of cofactors and vitamins|Energy metabolism
rxn00926_c0	>	Cytosol_0	HMPREF1202_RS06530, HMPREF1202_RS06535, HMPREF1098_RS10555, CGC65_RS12980, CGC65_RS26230, CGC65_RS05385, CGC65_RS19840	Adenine aminohydrolase_c0	(1) cpd00001[c0] + (1) cpd00067[c0] + (1) cpd00128[c0] -> (1) cpd00013[c0] + (1) cpd00226[c0]	(1) H2O_c0[c0] + (1) H+_c0[c0] + (1) Adenine_c0[c0] -> (1) NH3_c0[c0] + (1) HYXN_c0[c0]	0	0	0	0	1000	R01244	Purine metabolism	Nucleotide metabolism
rxn00929_c0	-	Cytosol_0	CLORAM_RS06090, HMPREF1202_RS02285, HMPREF1098_RS02320, CGC65_RS25425, CGC65_RS05415	L-Proline:NAD+ 5-oxidoreductase_c0	(1) cpd00003[c0] + (1) cpd00129[c0] <-> (1) cpd00004[c0] + (2) cpd00067[c0] + (1) cpd02431[c0]	(1) NAD_c0[c0] + (1) L-Proline_c0[c0] <-> (1) NADH_c0[c0] + (2) H+_c0[c0] + (1) 1-Pyrroline-5-carboxylate_c0[c0]	0	-1000	-1000	1000	1000	R01248	Arginine and proline metabolism	Amino acid metabolism
rxn00931_c0	-	Cytosol_0	CLORAM_RS06090, HMPREF1202_RS02285, HMPREF1098_RS02320, CGC65_RS05415, CGC65_RS25425	L-Proline:NADP+ 5-oxidoreductase_c0	(1) cpd00006[c0] + (1) cpd00129[c0] <-> (1) cpd00005[c0] + (2) cpd00067[c0] + (1) cpd02431[c0]	(1) NADP_c0[c0] + (1) L-Proline_c0[c0] <-> (1) NADPH_c0[c0] + (2) H+_c0[c0] + (1) 1-Pyrroline-5-carboxylate_c0[c0]	0	-1000	-1000	1000	1000	R01251	Arginine and proline metabolism	Amino acid metabolism
rxn00947_c0	>	Cytosol_0	HMPREF1098_RS03410, CGC65_RS04225	Palmitate:CoA ligase (AMP-forming)_c0	(1) cpd00002[c0] + (1) cpd00010[c0] + (1) cpd00214[c0] -> (1) cpd00012[c0] + (1) cpd00018[c0] + (1) cpd00067[c0] + (1) cpd00134[c0]	(1) ATP_c0[c0] + (1) CoA_c0[c0] + (1) Palmitate_c0[c0] -> (1) PPi_c0[c0] + (1) AMP_c0[c0] + (1) H+_c0[c0] + (1) Palmitoyl-CoA_c0[c0]	0	0	0	1000	1000	R01280	Fatty acid degradation	Lipid metabolism
rxn00973_c0	-	Cytosol_0	CLORAM_RS14220	citrate hydroxymutase_c0	(1) cpd00137[c0] <-> (1) cpd00260[c0]	(1) Citrate_c0[c0] <-> (1) Isocitrate_c0[c0]	0	-1000	-1000	1000	1000	R01324
rxn00974_c0	-	Cytosol_0	CLORAM_RS14220	citrate hydro-lyase (cis-aconitate-forming)_c0	(1) cpd00137[c0] <-> (1) cpd00001[c0] + (1) cpd00331[c0]	(1) Citrate_c0[c0] <-> (1) H2O_c0[c0] + (1) cis-Aconitate_c0[c0]	0	-1000	-1000	1000	1000	R01325	Citrate cycle (TCA cycle)|Glyoxylate and dicarboxylate metabolism|Carbon fixation pathways in prokaryotes	Carbohydrate metabolism|Carbohydrate metabolism|Energy metabolism
rxn00980_c0	>	Cytosol_0	CLORAM_RS13020, HMPREF1098_RS27080, CGC65_RS10860, CGC65_RS06005	2-Phosphoglycolate phosphohydrolase_c0	(1) cpd00001[c0] + (1) cpd00727[c0] -> (1) cpd00009[c0] + (1) cpd00139[c0]	(1) H2O_c0[c0] + (1) 2-Phosphoglycolate_c0[c0] -> (1) Phosphate_c0[c0] + (1) Glycolate_c0[c0]	0	0	0	0	1000	R01334	Glyoxylate and dicarboxylate metabolism	Carbohydrate metabolism
rxn00985_c0	-	Cytosol_0	CLORAM_RS10295, CLORAM_RS11585, HMPREF1202_RS13335, HMPREF1098_RS25390, CGC65_RS15635	ATP:propanoate phosphotransferase_c0	(1) cpd00002[c0] + (1) cpd00141[c0] <-> (1) cpd00008[c0] + (1) cpd01844[c0]	(1) ATP_c0[c0] + (1) Propionate_c0[c0] <-> (1) ADP_c0[c0] + (1) Propionyl phosphate_c0[c0]	0	0	-1000	0	1000	R01353	Propanoate metabolism	Carbohydrate metabolism
rxn00988_c0	>	Cytosol_0	HMPREF1098_RS03410, CGC65_RS04225	Acetoacetate:CoA ligase (AMP-forming)_c0	(1) cpd00002[c0] + (1) cpd00010[c0] + (1) cpd00142[c0] -> (1) cpd00012[c0] + (1) cpd00018[c0] + (1) cpd00067[c0] + (1) cpd00279[c0]	(1) ATP_c0[c0] + (1) CoA_c0[c0] + (1) Acetoacetate_c0[c0] -> (1) PPi_c0[c0] + (1) AMP_c0[c0] + (1) H+_c0[c0] + (1) Acetoacetyl-CoA_c0[c0]	0	0	0	0	1000	R01357	Butanoate metabolism	Carbohydrate metabolism
rxn00999_c0	>	Cytosol_0	CGC65_RS24795	Phenylpyruvate:oxygen oxidoreductase (hydroxylating,decarboxylating)_c0	(1) cpd00007[c0] + (1) cpd00143[c0] -> (1) cpd00011[c0] + (1) cpd03480[c0]	(1) O2_c0[c0] + (1) Phenylpyruvate_c0[c0] -> (1) CO2_c0[c0] + (1) 2-Hydroxyphenylacetate_c0[c0]	0	0	0	0	1000	R01372	Phenylalanine metabolism	Amino acid metabolism
rxn01000_c0	>	Cytosol_0	CLORAM_RS10520, HMPREF1202_RS12335	prephenate hydro-lyase (decarboxylating; phenylpyruvate-forming)_c0	(1) cpd00067[c0] + (1) cpd00219[c0] -> (1) cpd00001[c0] + (1) cpd00011[c0] + (1) cpd00143[c0]	(1) H+_c0[c0] + (1) Prephenate_c0[c0] -> (1) H2O_c0[c0] + (1) CO2_c0[c0] + (1) Phenylpyruvate_c0[c0]	0	0	0	0	1000	R01373	Phenylalanine, tyrosine and tryptophan biosynthesis	Amino acid metabolism
rxn01018_c0	>	Cytosol_0	HMPREF1202_RS12325, HMPREF1098_RS16380, CGC65_RS16670	carbamoyl-phosphate:L-aspartate carbamoyltransferase_c0	(1) cpd00041[c0] + (1) cpd00146[c0] -> (1) cpd00009[c0] + (1) cpd00067[c0] + (1) cpd00343[c0]	(1) L-Aspartate_c0[c0] + (1) Carbamoylphosphate_c0[c0] -> (1) Phosphate_c0[c0] + (1) H+_c0[c0] + (1) N-Carbamoyl-L-aspartate_c0[c0]	0	0	0	99.7485	1000	R01397	Pyrimidine metabolism|Alanine, aspartate and glutamate metabolism	Nucleotide metabolism|Amino acid metabolism
rxn01019_c0	>	Cytosol_0	CLORAM_RS04655, HMPREF1202_RS14335, HMPREF1098_RS12945, CGC65_RS18090	Carbamoyl-phosphate:L-ornithine carbamoyltransferase_c0	(1) cpd00064[c0] + (1) cpd00146[c0] -> (1) cpd00009[c0] + (1) cpd00067[c0] + (1) cpd00274[c0]	(1) Ornithine_c0[c0] + (1) Carbamoylphosphate_c0[c0] -> (1) Phosphate_c0[c0] + (1) H+_c0[c0] + (1) Citrulline_c0[c0]	0	0	0	1000	1000	R01398	Arginine and proline metabolism	Amino acid metabolism
rxn01025_c0	>	Cytosol_0	CGC65_RS11190	5-Methylcytosine aminohydrolase_c0	(1) cpd00001[c0] + (1) cpd00067[c0] + (1) cpd01587[c0] -> (1) cpd00013[c0] + (1) cpd00151[c0]	(1) H2O_c0[c0] + (1) H+_c0[c0] + (1) 5-Methylcytosine_c0[c0] -> (1) NH3_c0[c0] + (1) Thymine_c0[c0]	0	0	0	0	1000	R01411	Pyrimidine metabolism	Nucleotide metabolism
rxn01044_c0	-	Cytosol_0	HMPREF1098_RS12230, HMPREF1098_RS11750, CGC65_RS19065	D-xylose aldose-ketose-isomerase_c0	(1) cpd00154[c0] <-> (1) cpd00259[c0]	(1) Xylose_c0[c0] <-> (1) D-Lyxulose_c0[c0]	0	0	-1000	0	1000	R01432	Pentose and glucuronate interconversions	Carbohydrate metabolism
rxn01069_c0	>	Cytosol_0	CLORAM_RS07895, HMPREF1202_RS08070, HMPREF1098_RS09585, CGC65_RS27175, CGC65_RS12690	O-phospho-L-homoserine phosphate-lyase (adding water;L-threonine-forming)_c0	(1) cpd00001[c0] + (1) cpd00809[c0] -> (1) cpd00009[c0] + (1) cpd00161[c0]	(1) H2O_c0[c0] + (1) O-Phospho-L-homoserine_c0[c0] -> (1) Phosphate_c0[c0] + (1) L-Threonine_c0[c0]	0	0	0	0	1000	R01466	Glycine, serine and threonine metabolism	Amino acid metabolism
rxn01100_c0	-	Cytosol_0	CLORAM_RS15170, HMPREF1202_RS11965, HMPREF1098_RS26075, CGC65_RS10415	ATP:3-phospho-D-glycerate 1-phosphotransferase_c0	(1) cpd00002[c0] + (1) cpd00169[c0] <-> (1) cpd00008[c0] + (1) cpd00203[c0]	(1) ATP_c0[c0] + (1) 3-Phosphoglycerate_c0[c0] <-> (1) ADP_c0[c0] + (1) 1,3-Bisphospho-D-glycerate_c0[c0]	0	0	-1000	0	1000	R01512	Glycolysis / Gluconeogenesis|Carbon fixation in photosynthetic organisms	Carbohydrate metabolism|Energy metabolism
rxn01102_c0	-	Cytosol_0	CLORAM_RS10195, HMPREF1202_RS01720, HMPREF1098_RS02775, HMPREF1098_RS02595, CGC65_RS05280, CGC65_RS04975	ATP:(R)-glycerate 3-phosphotransferase_c0	(1) cpd00002[c0] + (1) cpd00223[c0] <-> (1) cpd00008[c0] + (1) cpd00067[c0] + (1) cpd00169[c0]	(1) ATP_c0[c0] + (1) Glycerate_c0[c0] <-> (1) ADP_c0[c0] + (1) H+_c0[c0] + (1) 3-Phosphoglycerate_c0[c0]	0	0	-1000	0	1000	R01514	Glycine, serine and threonine metabolism|Glycerolipid metabolism|Glyoxylate and dicarboxylate metabolism	Amino acid metabolism|Lipid metabolism|Carbohydrate metabolism
rxn01106_c0	-	Cytosol_0	CLORAM_RS00885, HMPREF1202_RS12155, HMPREF1098_RS26065, CGC65_RS08325, CGC65_RS10425	2-Phospho-D-glycerate 2,3-phosphomutase_c0	(1) cpd00482[c0] <-> (1) cpd00169[c0]	(1) 2-Phospho-D-glycerate_c0[c0] <-> (1) 3-Phosphoglycerate_c0[c0]	0	0	-1000	0	1000	R01518	Glycolysis / Gluconeogenesis|Glycine, serine and threonine metabolism|Methane metabolism	Carbohydrate metabolism|Amino acid metabolism|Energy metabolism
rxn01114_c0	-	Cytosol_0	HMPREF1098_RS03915, CGC65_RS03755	ATP:D-ribulose 5-phosphotransferase_c0	(1) cpd00002[c0] + (1) cpd00258[c0] <-> (1) cpd00008[c0] + (1) cpd00067[c0] + (1) cpd00171[c0]	(1) ATP_c0[c0] + (1) D-Ribulose_c0[c0] <-> (1) ADP_c0[c0] + (1) H+_c0[c0] + (1) D-Ribulose5-phosphate_c0[c0]	0	0	-1000	0	1000	R01526	Pentose and glucuronate interconversions	Carbohydrate metabolism
rxn01122_c0	>	Cytosol_0	CGC65_RS19425	D-altronate hydro-lyase (2-dehydro-3-deoxy-D-gluconate-forming)_c0	(1) cpd00608[c0] -> (1) cpd00001[c0] + (1) cpd00176[c0]	(1) D-Altronate_c0[c0] -> (1) H2O_c0[c0] + (1) 2-keto-3-deoxygluconate_c0[c0]	0	0	0	0	1000	R01540	Pentose and glucuronate interconversions	Carbohydrate metabolism
rxn01127_c0	-	Cytosol_0	CLORAM_RS07025, HMPREF1202_RS07140, HMPREF1098_RS10700, CGC65_RS26020	ATP:dAMP phosphotransferase_c0	(1) cpd00002[c0] + (1) cpd00067[c0] + (1) cpd00294[c0] <-> (1) cpd00008[c0] + (1) cpd00177[c0]	(1) ATP_c0[c0] + (1) H+_c0[c0] + (1) dAMP_c0[c0] <-> (1) ADP_c0[c0] + (1) dADP_c0[c0]	0	0	-1000	0	1000	R01547	Purine metabolism	Nucleotide metabolism
rxn01143_c0	-	Cytosol_0	CLORAM_RS01775	ATP:thymidine 5'-phosphotransferase_c0	(1) cpd00002[c0] + (1) cpd00184[c0] <-> (1) cpd00008[c0] + (1) cpd00067[c0] + (1) cpd00298[c0]	(1) ATP_c0[c0] + (1) Thymidine_c0[c0] <-> (1) ADP_c0[c0] + (1) H+_c0[c0] + (1) dTMP_c0[c0]	0	0	-1000	0	1000	R01567	Pyrimidine metabolism	Nucleotide metabolism
rxn01169_c0	-	Cytosol_0	HMPREF1098_RS08645, CGC65_RS27930	ATP:beta-D-glucose 6-phosphotransferase_c0	(1) cpd00002[c0] + (1) cpd00190[c0] <-> (1) cpd00008[c0] + (1) cpd00067[c0] + (1) cpd00863[c0]	(1) ATP_c0[c0] + (1) beta-D-Glucose_c0[c0] <-> (1) ADP_c0[c0] + (1) H+_c0[c0] + (1) beta-D-Glucose 6-phosphate_c0[c0]	0	0	-1000	0	1000	R01600	Glycolysis / Gluconeogenesis	Carbohydrate metabolism
rxn01208_c0	<	Cytosol_0		R01652_c0	(1) cpd00011[c0] + (1) cpd00200[c0] <- (1) cpd00067[c0] + (1) cpd02605[c0]	(1) CO2_c0[c0] + (1) 4MOP_c0[c0] <- (1) H+_c0[c0] + (1) 2-isopropyl-3-oxosuccinate_c0[c0]	0	-5.09538	-1000	0	0	R01652	Valine, leucine and isoleucine biosynthesis	Amino acid metabolism
rxn01217_c0	>	Cytosol_0	CGC65_RS27095	dCMP aminohydrolase_c0	(1) cpd00001[c0] + (1) cpd00067[c0] + (1) cpd00206[c0] -> (1) cpd00013[c0] + (1) cpd00299[c0]	(1) H2O_c0[c0] + (1) H+_c0[c0] + (1) dCMP_c0[c0] -> (1) NH3_c0[c0] + (1) dUMP_c0[c0]	0	0	0	3.15257	1000	R01663	Pyrimidine metabolism	Nucleotide metabolism
rxn01220_c0	>	Cytosol_0		ATP:deoxycitidine 5'-phosphotransferase_c0	(1) cpd00002[c0] + (1) cpd00654[c0] -> (1) cpd00008[c0] + (1) cpd00067[c0] + (1) cpd00206[c0]	(1) ATP_c0[c0] + (1) Deoxycytidine_c0[c0] -> (1) ADP_c0[c0] + (1) H+_c0[c0] + (1) dCMP_c0[c0]	0	0	0	3.15257	1000	R01666	Pyrimidine metabolism	Nucleotide metabolism
rxn01236_c0	-	Cytosol_0	HMPREF1098_RS26605, CGC65_RS18950, CGC65_RS22805, CGC65_RS05645	ATP:butanoate 1-phosphotransferase_c0	(1) cpd00002[c0] + (1) cpd00211[c0] <-> (1) cpd00008[c0] + (1) cpd01662[c0]	(1) ATP_c0[c0] + (1) Butyrate_c0[c0] <-> (1) ADP_c0[c0] + (1) Butanoylphosphate_c0[c0]	0	0	-1000	0	1000	R01688	Butanoate metabolism	Carbohydrate metabolism
rxn01255_c0	>	Cytosol_0	CLORAM_RS10515, HMPREF1202_RS09445, HMPREF1098_RS07945, CGC65_RS28855	5-O-(1-Carboxyvinyl)-3-phosphoshikimate phosphate-lyase (chorismate-forming)_c0	(1) cpd00932[c0] -> (1) cpd00009[c0] + (1) cpd00216[c0]	(1) 5-O--1-Carboxyvinyl-3-phosphoshikimate_c0[c0] -> (1) Phosphate_c0[c0] + (1) Chorismate_c0[c0]	0	0	0	0	1000	R01714	Phenylalanine, tyrosine and tryptophan biosynthesis	Amino acid metabolism
rxn01259_c0	>	Cytosol_0	HMPREF1098_RS05945	Isomaltose 6-alpha-D-glucanohydrolase_c0	(1) cpd00001[c0] + (1) cpd00217[c0] -> (2) cpd00027[c0]	(1) H2O_c0[c0] + (1) Brachiose_c0[c0] -> (2) D-Glucose_c0[c0]	0	0	0	0	1000
rxn01280_c0	-	Cytosol_0	HMPREF1098_RS25615	(R)-Glycerate:NAD+ oxidoreductase_c0	(1) cpd00003[c0] + (1) cpd00223[c0] <-> (1) cpd00004[c0] + (1) cpd00067[c0] + (1) cpd00843[c0]	(1) NAD_c0[c0] + (1) Glycerate_c0[c0] <-> (1) NADH_c0[c0] + (1) H+_c0[c0] + (1) Tartronate semialdehyde_c0[c0]	0	-1000	-1000	1000	1000	R01745	Glyoxylate and dicarboxylate metabolism	Carbohydrate metabolism
rxn01281_c0	-	Cytosol_0	HMPREF1098_RS25615	(R)-Glycerate:NADP+ oxidoreductase_c0	(1) cpd00006[c0] + (1) cpd00223[c0] <-> (1) cpd00005[c0] + (1) cpd00067[c0] + (1) cpd00843[c0]	(1) NADP_c0[c0] + (1) Glycerate_c0[c0] <-> (1) NADPH_c0[c0] + (1) H+_c0[c0] + (1) Tartronate semialdehyde_c0[c0]	0	-1000	-1000	1000	1000	R01747	Glyoxylate and dicarboxylate metabolism	Carbohydrate metabolism
rxn01286_c0	>	Cytosol_0	HMPREF1202_RS12530, HMPREF1098_RS04810, HMPREF1098_RS25470, CGC65_RS02880, CGC65_RS23920	D-Glyceraldehyde:NAD+ oxidoreductase_c0	(1) cpd00001[c0] + (1) cpd00003[c0] + (1) cpd00448[c0] -> (1) cpd00004[c0] + (2) cpd00067[c0] + (1) cpd00223[c0]	(1) H2O_c0[c0] + (1) NAD_c0[c0] + (1) D-Glyceraldehyde_c0[c0] -> (1) NADH_c0[c0] + (2) H+_c0[c0] + (1) Glycerate_c0[c0]	0	0	0	0	1000	R01752	Glycerolipid metabolism	Lipid metabolism
rxn01292_c0	-	Cytosol_0	HMPREF1098_RS17990, CGC65_RS20030	L-Arabinose aldose-ketose-isomerase_c0	(1) cpd00224[c0] <-> (1) cpd00397[c0]	(1) L-Arabinose_c0[c0] <-> (1) L-Ribulose_c0[c0]	0	0	-1000	0	1000	R01761	Pentose and glucuronate interconversions	Carbohydrate metabolism
rxn01300_c0	-	Cytosol_0	CLORAM_RS07900	ATP:L-homoserine O-phosphotransferase_c0	(1) cpd00002[c0] + (1) cpd00227[c0] <-> (1) cpd00008[c0] + (1) cpd00067[c0] + (1) cpd00809[c0]	(1) ATP_c0[c0] + (1) L-Homoserine_c0[c0] <-> (1) ADP_c0[c0] + (1) H+_c0[c0] + (1) O-Phospho-L-homoserine_c0[c0]	0	0	-1000	0	1000	R01771	Glycine, serine and threonine metabolism	Amino acid metabolism
rxn01304_c0	>	Cytosol_0	CLORAM_RS09785, HMPREF1202_RS09085, HMPREF1098_RS19795, CGC65_RS11455	Succinyl-CoA:L-homoserine O-succinyltransferase_c0	(1) cpd00078[c0] + (1) cpd00227[c0] -> (1) cpd00010[c0] + (1) cpd00822[c0]	(1) Succinyl-CoA_c0[c0] + (1) L-Homoserine_c0[c0] -> (1) CoA_c0[c0] + (1) O-Succinyl-L-homoserine_c0[c0]	0	0	0	0	1000	R01777	Cysteine and methionine metabolism|Sulfur metabolism	Amino acid metabolism|Energy metabolism
rxn01316_c0	<	Cytosol_0	HMPREF1098_RS19515	phosphoenolpyruvate:N-acetyl-D-mannosamine C-(1-carboxyvinyl)transferase (phosphate-hydrolysing, 2-carboxy-2-oxoethyl-forming)_c0	(1) cpd00009[c0] + (1) cpd00232[c0] <- (1) cpd00001[c0] + (1) cpd00061[c0] + (1) cpd00492[c0]	(1) Phosphate_c0[c0] + (1) Neu5Ac_c0[c0] <- (1) H2O_c0[c0] + (1) Phosphoenolpyruvate_c0[c0] + (1) N-Acetyl-D-mannosamine_c0[c0]	0	-1000	-1000	0	0	R01804	Amino sugar and nucleotide sugar metabolism	Carbohydrate metabolism
rxn01333_c0	<	Cytosol_0	HMPREF1098_RS01915	sedoheptulose-7-phosphate:D-glyceraldehyde-3-phosphate glyceronetransferase_c0	(1) cpd00102[c0] + (1) cpd00238[c0] <- (1) cpd00072[c0] + (1) cpd00236[c0]	(1) Glyceraldehyde3-phosphate_c0[c0] + (1) Sedoheptulose7-phosphate_c0[c0] <- (1) D-fructose-6-phosphate_c0[c0] + (1) D-Erythrose4-phosphate_c0[c0]	0	-0.419306	-1000	0	0	R01827	Pentose phosphate pathway	Carbohydrate metabolism
rxn01352_c0	-	Cytosol_0	HMPREF1202_RS06480, HMPREF1098_RS04755, HMPREF1098_RS13365, CGC65_RS17655, CGC65_RS02935	dGTP triphosphohydrolase_c0	(1) cpd00001[c0] + (1) cpd00241[c0] <-> (1) cpd00277[c0] + (1) cpd00421[c0]	(1) H2O_c0[c0] + (1) dGTP_c0[c0] <-> (1) Deoxyguanosine_c0[c0] + (1) Triphosphate_c0[c0]	0	0	-1000	0	1000	R01856	Purine metabolism	Nucleotide metabolism
rxn01362_c0	<	Cytosol_0	CLORAM_RS11040, HMPREF1202_RS02580, HMPREF1098_RS18400, CGC65_RS19380, CGC65_RS06710	Orotidine-5'-phosphate:diphosphate phospho-alpha-D-ribosyl-transferase_c0	(1) cpd00012[c0] + (1) cpd00067[c0] + (1) cpd00810[c0] <- (1) cpd00103[c0] + (1) cpd00247[c0]	(1) PPi_c0[c0] + (1) H+_c0[c0] + (1) Orotidylic acid_c0[c0] <- (1) PRPP_c0[c0] + (1) Orotate_c0[c0]	0	-99.7485	-1000	0	0	R01870	Pyrimidine metabolism	Nucleotide metabolism
rxn01368_c0	>	Cytosol_0	CLORAM_RS05595, CLORAM_RS06500, HMPREF1202_RS00130, HMPREF1202_RS08635, HMPREF1098_RS13240, HMPREF1098_RS09710, CGC65_RS17780	Cytidine aminohydrolase_c0	(1) cpd00001[c0] + (1) cpd00067[c0] + (1) cpd00367[c0] -> (1) cpd00013[c0] + (1) cpd00249[c0]	(1) H2O_c0[c0] + (1) H+_c0[c0] + (1) Cytidine_c0[c0] -> (1) NH3_c0[c0] + (1) Uridine_c0[c0]	0	0	0	16.3094	1000	R01878	Pyrimidine metabolism	Nucleotide metabolism
rxn01388_c0	-	Cytosol_0	CLORAM_RS14220	isocitrate hydro-lyase (cis-aconitate-forming)_c0	(1) cpd00260[c0] <-> (1) cpd00001[c0] + (1) cpd00331[c0]	(1) Isocitrate_c0[c0] <-> (1) H2O_c0[c0] + (1) cis-Aconitate_c0[c0]	0	-1000	-1000	1000	1000	R01900	Citrate cycle (TCA cycle)|Glyoxylate and dicarboxylate metabolism|Carbon fixation pathways in prokaryotes	Carbohydrate metabolism|Carbohydrate metabolism|Energy metabolism
rxn01390_c0	-	Cytosol_0	HMPREF1098_RS18530, HMPREF1098_RS08550, HMPREF1098_RS12730, CGC65_RS18350, CGC65_RS28260, CGC65_RS28025, CGC65_RS09390, CGC65_RS19635	ATP:L-xylulose 1-phosphotransferase_c0	(1) cpd00002[c0] + (1) cpd00261[c0] <-> (1) cpd00008[c0] + (1) cpd00067[c0] + (1) cpd03861[c0]	(1) ATP_c0[c0] + (1) L-Lyxulose_c0[c0] <-> (1) ADP_c0[c0] + (1) H+_c0[c0] + (1) L-Xylulose 1-phosphate_c0[c0]	0	0	-1000	0	1000	R01902	Pentose and glucuronate interconversions	Carbohydrate metabolism
rxn01403_c0	>	Cytosol_0	CGC65_RS14940	gamma-L-glutamyl-L-cysteinyl-glycine:spermidine ligase (ADP-forming)_c0	(1) cpd00002[c0] + (1) cpd00042[c0] + (1) cpd00264[c0] -> (1) cpd00008[c0] + (1) cpd00009[c0] + (1) cpd00067[c0] + (1) cpd03411[c0]	(1) ATP_c0[c0] + (1) GSH_c0[c0] + (1) Spermidine_c0[c0] -> (1) ADP_c0[c0] + (1) Phosphate_c0[c0] + (1) H+_c0[c0] + (1) Glutathionylspermidine_c0[c0]	0	0	0	0	1000	R01917	Glutathione metabolism	Metabolism of other amino acids
rxn01406_c0	>	Cytosol_0	CGC65_RS06040	S-adenosylmethioninamine:putrescine 3-aminopropyltransferase_c0	(1) cpd00118[c0] + (1) cpd00837[c0] -> (1) cpd00067[c0] + (1) cpd00147[c0] + (1) cpd00264[c0]	(1) Putrescine_c0[c0] + (1) S-Adenosylmethioninamine_c0[c0] -> (1) H+_c0[c0] + (1) 5-Methylthioadenosine_c0[c0] + (1) Spermidine_c0[c0]	0	0	0	0	1000	R01920	Cysteine and methionine metabolism|Arginine and proline metabolism|Glutathione metabolism	Amino acid metabolism|Amino acid metabolism|Metabolism of other amino acids
rxn01434_c0	-	Cytosol_0	CLORAM_RS04715, HMPREF1202_RS08440, HMPREF1098_RS22965, HMPREF1098_RS18620, CGC65_RS21925	L-Citrulline:L-aspartate ligase (AMP-forming)_c0	(1) cpd00002[c0] + (1) cpd00041[c0] + (1) cpd00274[c0] <-> (1) cpd00012[c0] + (1) cpd00018[c0] + (2) cpd00067[c0] + (1) cpd02152[c0]	(1) ATP_c0[c0] + (1) L-Aspartate_c0[c0] + (1) Citrulline_c0[c0] <-> (1) PPi_c0[c0] + (1) AMP_c0[c0] + (2) H+_c0[c0] + (1) L-Argininosuccinate_c0[c0]	0	0	-1000	1000	1000	R01954	Alanine, aspartate and glutamate metabolism|Arginine and proline metabolism	Amino acid metabolism|Amino acid metabolism
rxn01452_c0	-	Cytosol_0	HMPREF1098_RS06600	(S)-3-Hydroxybutanoyl-CoA:NADP+ oxidoreductase_c0	(1) cpd00006[c0] + (1) cpd00842[c0] <-> (1) cpd00005[c0] + (1) cpd00067[c0] + (1) cpd00279[c0]	(1) NADP_c0[c0] + (1) (S)-3-Hydroxybutyryl-CoA_c0[c0] <-> (1) NADPH_c0[c0] + (1) H+_c0[c0] + (1) Acetoacetyl-CoA_c0[c0]	0	0	-1000	0	1000	R01976	Benzoate degradation|Butanoate metabolism	Xenobiotics biodegradation and metabolism|Carbohydrate metabolism
rxn01459_c0	>	Cytosol_0	HMPREF1202_RS12530, HMPREF1098_RS04810, HMPREF1098_RS25470, CGC65_RS02880, CGC65_RS23920	4-Aminobutyraldehyde:NAD+ oxidoreductase_c0	(1) cpd00001[c0] + (1) cpd00006[c0] + (1) cpd00434[c0] -> (1) cpd00005[c0] + (2) cpd00067[c0] + (1) cpd00281[c0]	(1) H2O_c0[c0] + (1) NADP_c0[c0] + (1) 4-Aminobutanal_c0[c0] -> (1) NADPH_c0[c0] + (2) H+_c0[c0] + (1) GABA_c0[c0]	0	0	0	0	1000	R01986	Arginine and proline metabolism	Amino acid metabolism
rxn01465_c0	-	Cytosol_0	CLORAM_RS09955, HMPREF1202_RS07020, HMPREF1098_RS08060, HMPREF1098_RS20780, CGC65_RS28720	(S)-dihydroorotate amidohydrolase_c0	(1) cpd00001[c0] + (1) cpd00282[c0] <-> (1) cpd00067[c0] + (1) cpd00343[c0]	(1) H2O_c0[c0] + (1) S-Dihydroorotate_c0[c0] <-> (1) H+_c0[c0] + (1) N-Carbamoyl-L-aspartate_c0[c0]	0	-99.7485	-1000	0	1000	R01993	Pyrimidine metabolism	Nucleotide metabolism
rxn01476_c0	>	Cytosol_0	CLORAM_RS11170	6-Phospho-D-glucono-1,5-lactone lactonohydrolase_c0	(1) cpd00001[c0] + (1) cpd00911[c0] -> (1) cpd00067[c0] + (1) cpd00284[c0]	(1) H2O_c0[c0] + (1) 6-phospho-D-glucono-1-5-lactone_c0[c0] -> (1) H+_c0[c0] + (1) 6-Phospho-D-gluconate_c0[c0]	0	0	0	0	1000	R02035	Pentose phosphate pathway	Carbohydrate metabolism
rxn01484_c0	-	Cytosol_0	CLORAM_RS11780, CLORAM_RS10250, HMPREF1202_RS03640, HMPREF1098_RS27170, CGC65_RS10950	N-Acetyl-D-glucosamine-6-phosphate amidohydrolase_c0	(1) cpd00001[c0] + (1) cpd00293[c0] <-> (1) cpd00029[c0] + (1) cpd00288[c0]	(1) H2O_c0[c0] + (1) N-Acetyl-D-glucosamine 6-phosphate_c0[c0] <-> (1) Acetate_c0[c0] + (1) D-Glucosamine phosphate_c0[c0]	0	-3.5575	-1000	0	1000	R02059	Amino sugar and nucleotide sugar metabolism	Carbohydrate metabolism
rxn01485_c0	-	Cytosol_0	CLORAM_RS01075, CLORAM_RS07180, HMPREF1202_RS06185, HMPREF1098_RS04245, HMPREF1098_RS19550, CGC65_RS03420	D-Glucosamine 1-phosphate 1,6-phosphomutase_c0	(1) cpd03671[c0] <-> (1) cpd00288[c0]	(1) D-Glucosamine1-phosphate_c0[c0] <-> (1) D-Glucosamine phosphate_c0[c0]	0	0	-1000	0	1000	R02060	Amino sugar and nucleotide sugar metabolism	Carbohydrate metabolism
rxn01492_c0	-	Cytosol_0	CLORAM_RS12725, HMPREF1202_RS08890, HMPREF1098_RS01345, CGC65_RS07030	ATP:D-fructose-1-phosphate 6-phosphotransferase_c0	(1) cpd00002[c0] + (1) cpd00802[c0] <-> (1) cpd00008[c0] + (1) cpd00067[c0] + (1) cpd00290[c0]	(1) ATP_c0[c0] + (1) D-fructose-1-phosphate_c0[c0] <-> (1) ADP_c0[c0] + (1) H+_c0[c0] + (1) D-fructose-1,6-bisphosphate_c0[c0]	0	-1.57801	-1000	0	1000	R02071	Fructose and mannose metabolism	Carbohydrate metabolism
rxn01505_c0	>	Cytosol_0		N-Acetyl-D-glucosamine 1-phosphate 1,6-phosphomutase_c0	(1) cpd00293[c0] -> (1) cpd02611[c0]	(1) N-Acetyl-D-glucosamine 6-phosphate_c0[c0] -> (1) N-Acetyl-D-glucosamine1-phosphate_c0[c0]	0	0	0	0.970678	1000	R08193	Amino sugar and nucleotide sugar metabolism	Carbohydrate metabolism
rxn01509_c0	-	Cytosol_0	CLORAM_RS12350, HMPREF1202_RS12360, HMPREF1098_RS06415, HMPREF1098_RS15470, CGC65_RS00190, CGC65_RS14035	ATP:dGMP phosphotransferase_c0	(1) cpd00002[c0] + (1) cpd00067[c0] + (1) cpd00296[c0] <-> (1) cpd00008[c0] + (1) cpd00295[c0]	(1) ATP_c0[c0] + (1) H+_c0[c0] + (1) dGMP_c0[c0] <-> (1) ADP_c0[c0] + (1) dGDP_c0[c0]	0	0	-1000	0	1000	R02090	Purine metabolism	Nucleotide metabolism
rxn01519_c0	>	Cytosol_0	CLORAM_RS02025, HMPREF1202_RS09270, HMPREF1098_RS00540, CGC65_RS08250	dUTP nucleotidohydrolase_c0	(1) cpd00001[c0] + (1) cpd00358[c0] -> (1) cpd00012[c0] + (2) cpd00067[c0] + (1) cpd00299[c0]	(1) H2O_c0[c0] + (1) dUTP_c0[c0] -> (1) PPi_c0[c0] + (2) H+_c0[c0] + (1) dUMP_c0[c0]	0	0	0	0	1000	R02100	Pyrimidine metabolism	Nucleotide metabolism
rxn01520_c0	>	Cytosol_0	CLORAM_RS10410, HMPREF1202_RS03605, HMPREF1098_RS00460, CGC65_RS08350	5,10-Methylenetetrahydrofolate:dUMP C-methyltransferase_c0	(1) cpd00125[c0] + (1) cpd00299[c0] -> (1) cpd00298[c0] + (1) cpd00330[c0]	(1) 5-10-Methylenetetrahydrofolate_c0[c0] + (1) dUMP_c0[c0] -> (1) dTMP_c0[c0] + (1) Dihydrofolate_c0[c0]	0	0	0	0	1000	R02101	Pyrimidine metabolism|One carbon pool by folate	Nucleotide metabolism|Metabolism of cofactors and vitamins
rxn01544_c0	<	Cytosol_0	CLORAM_RS11610, HMPREF1202_RS02250, HMPREF1098_RS09490, CGC65_RS27300	XMP:pyrophosphate phosphoribosyltransferase_c0	(1) cpd00012[c0] + (1) cpd00067[c0] + (1) cpd00497[c0] <- (1) cpd00103[c0] + (1) cpd00309[c0]	(1) PPi_c0[c0] + (1) H+_c0[c0] + (1) XMP_c0[c0] <- (1) PRPP_c0[c0] + (1) XAN_c0[c0]	0	0	-1000	0	0	R02142	Purine metabolism	Nucleotide metabolism
rxn01615_c0	-	Cytosol_0	CLORAM_RS00165, HMPREF1202_RS07535, HMPREF1098_RS23310, CGC65_RS21450	Propane-1,2-diol:NAD+ oxidoreductase_c0	(1) cpd00003[c0] + (1) cpd00453[c0] <-> (1) cpd00004[c0] + (1) cpd00067[c0] + (1) cpd00334[c0]	(1) NAD_c0[c0] + (1) 1,2-Propanediol_c0[c0] <-> (1) NADH_c0[c0] + (1) H+_c0[c0] + (1) L-Lactaldehyde_c0[c0]	0	0	-1000	0	1000	R02257	Pyruvate metabolism	Carbohydrate metabolism
rxn01621_c0	-	Cytosol_0	HMPREF1098_RS12745, CGC65_RS18335	L-Rhamnulose-1-phosphate lactaldehyde-lyase_c0	(1) cpd00831[c0] <-> (1) cpd00095[c0] + (1) cpd00334[c0]	(1) L-Rhamnulose 1-phosphate_c0[c0] <-> (1) Glycerone-phosphate_c0[c0] + (1) L-Lactaldehyde_c0[c0]	0	0	-1000	0	1000	R02263	Fructose and mannose metabolism	Carbohydrate metabolism
rxn01626_c0	>	Cytosol_0	HMPREF1098_RS18215, HMPREF1098_RS22230, HMPREF1098_RS17520, CGC65_RS20565, CGC65_RS19630, CGC65_RS18555	5,6-Dihydrouracil amidohydrolase_c0	(1) cpd00001[c0] + (1) cpd00337[c0] -> (1) cpd00067[c0] + (1) cpd01720[c0]	(1) H2O_c0[c0] + (1) Hydrouracil_c0[c0] -> (1) H+_c0[c0] + (1) 3-Ureidopropanoate_c0[c0]	0	0	0	0	1000	R02269	Pyrimidine metabolism|beta-Alanine metabolism|Pantothenate and CoA biosynthesis	Nucleotide metabolism|Metabolism of other amino acids|Metabolism of cofactors and vitamins
rxn01643_c0	<	Cytosol_0	CLORAM_RS07880, HMPREF1202_RS08050, HMPREF1098_RS25170, CGC65_RS15815	L-Aspartate-4-semialdehyde:NADP+ oxidoreductase (phosphorylating)_c0	(1) cpd00006[c0] + (1) cpd00009[c0] + (1) cpd00346[c0] <- (1) cpd00005[c0] + (1) cpd00067[c0] + (1) cpd01977[c0]	(1) NADP_c0[c0] + (1) Phosphate_c0[c0] + (1) L-Aspartate4-semialdehyde_c0[c0] <- (1) NADPH_c0[c0] + (1) H+_c0[c0] + (1) 4-Phospho-L-aspartate_c0[c0]	0	0	-1000	0	0	R02291	Glycine, serine and threonine metabolism|Cysteine and methionine metabolism|Lysine biosynthesis	Amino acid metabolism|Amino acid metabolism|Amino acid metabolism
rxn01648_c0	-	Cytosol_0	CLORAM_RS05725, HMPREF1202_RS13495, HMPREF1098_RS13245, CGC65_RS17775	Cytidine:orthophosphate alpha-D-ribosyltransferase_c0	(1) cpd00009[c0] + (1) cpd00367[c0] <-> (1) cpd00307[c0] + (1) cpd00475[c0]	(1) Phosphate_c0[c0] + (1) Cytidine_c0[c0] <-> (1) Cytosine_c0[c0] + (1) Ribose 1-phosphate_c0[c0]	0	0	-1000	16.3094	1000	R02296	Pyrimidine metabolism	Nucleotide metabolism
rxn01653_c0	>	Cytosol_0	CLORAM_RS10870, HMPREF1202_RS13075, HMPREF1098_RS09430, CGC65_RS27500	5-Formyltetrahydrofolate cyclo-ligase (ADP-forming)_c0	(1) cpd00002[c0] + (1) cpd02197[c0] -> (1) cpd00008[c0] + (1) cpd00009[c0] + (1) cpd00347[c0]	(1) ATP_c0[c0] + (1) 5-Formyltetrahydrofolate_c0[c0] -> (1) ADP_c0[c0] + (1) Phosphate_c0[c0] + (1) 5-10-Methenyltetrahydrofolate_c0[c0]	0	0	0	0	1000	R02301	One carbon pool by folate	Metabolism of cofactors and vitamins
rxn01662_c0	-	Cytosol_0	CLORAM_RS02585, HMPREF1202_RS06100	N6-(L-1,3-Dicarboxypropyl)-L-lysine:NAD+ oxidoreductase_c0	(1) cpd00001[c0] + (1) cpd00003[c0] + (1) cpd00351[c0] <-> (1) cpd00004[c0] + (1) cpd00023[c0] + (1) cpd00067[c0] + (1) cpd02522[c0]	(1) H2O_c0[c0] + (1) NAD_c0[c0] + (1) Saccharopine_c0[c0] <-> (1) NADH_c0[c0] + (1) L-Glutamate_c0[c0] + (1) H+_c0[c0] + (1) 2-Aminoadipate 6-semialdehyde_c0[c0]	0	0	-1000	0	1000	R02313	Lysine degradation	Amino acid metabolism
rxn01675_c0	-	Cytosol_0	CLORAM_RS02885, HMPREF1098_RS04260, CGC65_RS03405	dTTP:alpha-D-glucose-1-phosphate thymidylyltransferase_c0	(1) cpd00089[c0] + (1) cpd00357[c0] <-> (1) cpd00012[c0] + (1) cpd00626[c0]	(1) Glucose-1-phosphate_c0[c0] + (1) TTP_c0[c0] <-> (1) PPi_c0[c0] + (1) dTDPglucose_c0[c0]	0	0	-1000	0	1000	R02328	Streptomycin biosynthesis|Polyketide sugar unit biosynthesis	Biosynthesis of other secondary metabolites|Polyketide sugar unit biosynthesis
rxn01761_c0	-	Cytosol_0	HMPREF1098_RS12740, CGC65_RS18340	L-Rhamnose ketol-isomerase_c0	(1) cpd00396[c0] <-> (1) cpd00642[c0]	(1) L-Rhamnose_c0[c0] <-> (1) L-Rhamnulose_c0[c0]	0	0	-1000	0	1000	R02437	Fructose and mannose metabolism	Carbohydrate metabolism
rxn01763_c0	-	Cytosol_0	HMPREF1098_RS03915, CGC65_RS03755	ATP:L-ribulose 5-phosphotransferase_c0	(1) cpd00002[c0] + (1) cpd00397[c0] <-> (1) cpd00008[c0] + (1) cpd00067[c0] + (1) cpd00808[c0]	(1) ATP_c0[c0] + (1) L-Ribulose_c0[c0] <-> (1) ADP_c0[c0] + (1) H+_c0[c0] + (1) L-ribulose-5-phosphate_c0[c0]	0	0	-1000	0	1000	R02439	Pentose and glucuronate interconversions	Carbohydrate metabolism
rxn01775_c0	-	Cytosol_0	HMPREF1098_RS23505	D-Mannonate:NAD+ 5-oxidoreductase_c0	(1) cpd00003[c0] + (1) cpd00403[c0] <-> (1) cpd00004[c0] + (1) cpd00067[c0] + (1) cpd00672[c0]	(1) NAD_c0[c0] + (1) D-Mannonate_c0[c0] <-> (1) NADH_c0[c0] + (1) H+_c0[c0] + (1) D-Fructuronate_c0[c0]	0	0	-1000	0	1000	R02454	Pentose and glucuronate interconversions	Carbohydrate metabolism
rxn01790_c0	-	Cytosol_0	CLORAM_RS15060, HMPREF1202_RS13220, HMPREF1098_RS27090, CGC65_RS10870, CGC65_RS05905, CGC65_RS18975	(R)-Pantoate:NADP+ 2-oxidoreductase_c0	(1) cpd00006[c0] + (1) cpd00408[c0] <-> (1) cpd00005[c0] + (1) cpd00067[c0] + (1) cpd00712[c0]	(1) NADP_c0[c0] + (1) Pantoate_c0[c0] <-> (1) NADPH_c0[c0] + (1) H+_c0[c0] + (1) 2-Dehydropantoate_c0[c0]	0	0	-1000	0	1000	R02472	Pantothenate and CoA biosynthesis	Metabolism of cofactors and vitamins
rxn01791_c0	>	Cytosol_0	HMPREF1202_RS07475	(R)-Pantoate:beta-alanine ligase (AMP-forming)_c0	(1) cpd00002[c0] + (1) cpd00085[c0] + (1) cpd00408[c0] -> (1) cpd00012[c0] + (1) cpd00018[c0] + (2) cpd00067[c0] + (1) cpd00644[c0]	(1) ATP_c0[c0] + (1) beta-Alanine_c0[c0] + (1) Pantoate_c0[c0] -> (1) PPi_c0[c0] + (1) AMP_c0[c0] + (2) H+_c0[c0] + (1) PAN_c0[c0]	0	0	0	0	1000	R02473	beta-Alanine metabolism|Pantothenate and CoA biosynthesis	Metabolism of other amino acids|Metabolism of cofactors and vitamins
rxn01800_c0	>	Cytosol_0	CLORAM_RS05595, CLORAM_RS06500, HMPREF1202_RS00130, HMPREF1202_RS08635, HMPREF1098_RS09710, HMPREF1098_RS13240, CGC65_RS17780	Deoxycytidine aminohydrolase_c0	(1) cpd00001[c0] + (1) cpd00067[c0] + (1) cpd00654[c0] -> (1) cpd00013[c0] + (1) cpd00412[c0]	(1) H2O_c0[c0] + (1) H+_c0[c0] + (1) Deoxycytidine_c0[c0] -> (1) NH3_c0[c0] + (1) Deoxyuridine_c0[c0]	0	0	0	3.15257	1000	R02485	Pyrimidine metabolism	Nucleotide metabolism
rxn01816_c0	-	Cytosol_0	CLORAM_RS13010	R02508_c0	(1) cpd00036[c0] + (1) cpd00067[c0] + (1) cpd00424[c0] <-> (1) cpd00084[c0] + (1) cpd00822[c0]	(1) Succinate_c0[c0] + (1) H+_c0[c0] + (1) Cystathionine_c0[c0] <-> (1) L-Cysteine_c0[c0] + (1) O-Succinyl-L-homoserine_c0[c0]	0	0	-1000	0	1000	R02508	Sulfur metabolism	Energy metabolism
rxn01827_c0	-	Cytosol_0	CGC65_RS24795	4-Hydroxyphenylpyruvate:oxygen oxidoreductase (hydroxylating,decarboxylating)_c0	(1) cpd00007[c0] + (1) cpd00868[c0] <-> (1) cpd00011[c0] + (1) cpd00426[c0]	(1) O2_c0[c0] + (1) p-hydroxyphenylpyruvate_c0[c0] <-> (1) CO2_c0[c0] + (1) Homogentisate_c0[c0]	0	0	-1000	0	1000	R02521	Ubiquinone and other terpenoid-quinone biosynthesis|Tyrosine metabolism	Metabolism of cofactors and vitamins|Amino acid metabolism
rxn01834_c0	-	Cytosol_0	CLORAM_RS06185, HMPREF1098_RS16335, CGC65_RS16695, CGC65_RS26190	(R)-S-Lactoylglutathione methylglyoxal-lyase (isomerizing)_c0	(1) cpd02182[c0] <-> (1) cpd00042[c0] + (1) cpd00428[c0]	(1) (R)-S-Lactoylglutathione_c0[c0] <-> (1) GSH_c0[c0] + (1) 2-Oxopropanal_c0[c0]	0	0	-1000	0	1000	R02530	Pyruvate metabolism	Carbohydrate metabolism
rxn01840_c0	-	Cytosol_0	CGC65_RS21120	Phenylacetaldehyde:NAD+ oxidoreductase_c0	(1) cpd00001[c0] + (1) cpd00003[c0] + (1) cpd00464[c0] <-> (1) cpd00004[c0] + (1) cpd00067[c0] + (1) cpd00430[c0]	(1) H2O_c0[c0] + (1) NAD_c0[c0] + (1) alpha-Tolualdehyde_c0[c0] <-> (1) NADH_c0[c0] + (1) H+_c0[c0] + (1) PACT_c0[c0]	0	0	-1000	0	1000	R02536	Phenylalanine metabolism|Styrene degradation	Amino acid metabolism|Styrene degradation
rxn01851_c0	>	Cytosol_0	HMPREF1202_RS12530, HMPREF1098_RS04810, HMPREF1098_RS25470, CGC65_RS02880, CGC65_RS23920	4-aminobutanal:NAD+ 1-oxidoreductase_c0	(1) cpd00001[c0] + (1) cpd00003[c0] + (1) cpd00434[c0] -> (1) cpd00004[c0] + (2) cpd00067[c0] + (1) cpd00281[c0]	(1) H2O_c0[c0] + (1) NAD_c0[c0] + (1) 4-Aminobutanal_c0[c0] -> (1) NADH_c0[c0] + (2) H+_c0[c0] + (1) GABA_c0[c0]	0	0	0	0	1000	R02549	Arginine and proline metabolism|beta-Alanine metabolism	Amino acid metabolism|Metabolism of other amino acids
rxn01870_c0	>	Cytosol_0		D-Fructose 1-phosphate D-glyceraldehyde-3-phosphate-lyase_c0	(1) cpd00802[c0] -> (1) cpd00095[c0] + (1) cpd00448[c0]	(1) D-fructose-1-phosphate_c0[c0] -> (1) Glycerone-phosphate_c0[c0] + (1) D-Glyceraldehyde_c0[c0]	0	0	0	1.57801	1000	R02568	Fructose and mannose metabolism	Carbohydrate metabolism
rxn01911_c0	-	Cytosol_0	HMPREF1098_RS08485, HMPREF1098_RS13190, CGC65_RS28115, CGC65_RS17830	3-Dehydro-L-gulonate:NAD+ 2-oxidoreductase_c0	(1) cpd00003[c0] + (1) cpd00473[c0] <-> (1) cpd00004[c0] + (1) cpd00067[c0] + (1) cpd02784[c0]	(1) NAD_c0[c0] + (1) 3-Dehydro-L-gulonate_c0[c0] <-> (1) NADH_c0[c0] + (1) H+_c0[c0] + (1) 2,3-Dioxo-L-gulonate_c0[c0]	0	-1000	-1000	1000	1000	R02637	Pentose and glucuronate interconversions|Ascorbate and aldarate metabolism	Carbohydrate metabolism|Carbohydrate metabolism
rxn01912_c0	-	Cytosol_0	HMPREF1098_RS13190, HMPREF1098_RS08485, CGC65_RS17830, CGC65_RS28115	3-Dehydro-L-gulonate:NADP+ 2-oxidoreductase_c0	(1) cpd00006[c0] + (1) cpd00473[c0] <-> (1) cpd00005[c0] + (1) cpd00067[c0] + (1) cpd02784[c0]	(1) NADP_c0[c0] + (1) 3-Dehydro-L-gulonate_c0[c0] <-> (1) NADPH_c0[c0] + (1) H+_c0[c0] + (1) 2,3-Dioxo-L-gulonate_c0[c0]	0	-1000	-1000	1000	1000	R02639	Pentose and glucuronate interconversions|Ascorbate and aldarate metabolism	Carbohydrate metabolism|Carbohydrate metabolism
rxn01917_c0	-	Cytosol_0	CLORAM_RS04745, HMPREF1202_RS08485, HMPREF1098_RS22985, CGC65_RS21905	ATP:N-acetyl-L-glutamate 5-phosphotransferase_c0	(1) cpd00002[c0] + (1) cpd00477[c0] <-> (1) cpd00008[c0] + (1) cpd02552[c0]	(1) ATP_c0[c0] + (1) N-Acetyl-L-glutamate_c0[c0] <-> (1) ADP_c0[c0] + (1) n-acetylglutamyl-phosphate_c0[c0]	0	0	-1000	0	1000	R02649	Arginine and proline metabolism	Amino acid metabolism
rxn01974_c0	-	Cytosol_0	CLORAM_RS05500, HMPREF1202_RS06770, HMPREF1098_RS01495, HMPREF1098_RS01510, CGC65_RS06800, CGC65_RS06785	LL-2,6-Diaminoheptanedioate 2-epimerase_c0	(1) cpd00504[c0] <-> (1) cpd00516[c0]	(1) LL-2,6-Diaminopimelate_c0[c0] <-> (1) meso-2,6-Diaminopimelate_c0[c0]	0	0	-1000	0	1000	R02735	Lysine biosynthesis	Amino acid metabolism
rxn01977_c0	-	Cytosol_0	CLORAM_RS10925, HMPREF1202_RS04725, HMPREF1098_RS05390, CGC65_RS01685	alpha-D-Glucose 6-phosphate ketol-isomerase_c0	(1) cpd00079[c0] <-> (1) cpd00863[c0]	(1) D-glucose-6-phosphate_c0[c0] <-> (1) beta-D-Glucose 6-phosphate_c0[c0]	0	-1000	-1000	1000	1000	R02739	Glycolysis / Gluconeogenesis|Pentose phosphate pathway	Carbohydrate metabolism|Carbohydrate metabolism
rxn01981_c0	>	Cytosol_0	HMPREF1098_RS08870, HMPREF1098_RS23955, CGC65_RS08895	(5-L-Glutamyl)-L-amino-acid 5-glutamyltransferase (cyclizing)_c0	(1) cpd00506[c0] -> (1) cpd00084[c0] + (1) cpd01293[c0]	(1) gamma-Glutamylcysteine_c0[c0] -> (1) L-Cysteine_c0[c0] + (1) 5-Oxoproline_c0[c0]	0	0	0	0	1000	R02743	Glutathione metabolism	Metabolism of other amino acids
rxn01987_c0	-	Cytosol_0	CLORAM_RS10485, HMPREF1202_RS01545, HMPREF1202_RS12145, HMPREF1098_RS20235, HMPREF1098_RS04910, HMPREF1098_RS07735, HMPREF1098_RS04960, CGC65_RS02780, CGC65_RS21240, CGC65_RS29020, CGC65_RS11930, CGC65_RS02725	R02750_c0	(1) cpd00008[c0] + (1) cpd00067[c0] + (1) cpd00510[c0] <-> (1) cpd00002[c0] + (1) cpd01242[c0]	(1) ADP_c0[c0] + (1) H+_c0[c0] + (1) deoxyribose-5-phosphate_c0[c0] <-> (1) ATP_c0[c0] + (1) Thyminose_c0[c0]	0	0	-1000	0	1000	R02750	Pentose phosphate pathway	Carbohydrate metabolism
rxn01989_c0	>	Cytosol_0	HMPREF1098_RS25660, HMPREF1098_RS25630	D-Glucarate hydro-lyase_c0	(1) cpd00609[c0] -> (1) cpd00001[c0] + (1) cpd00515[c0]	(1) D-Glucarate_c0[c0] -> (1) H2O_c0[c0] + (1) 5-Dehydro-4-deoxy-D-glucarate_c0[c0]	0	0	0	0	1000	R02752	Ascorbate and aldarate metabolism	Carbohydrate metabolism
rxn01990_c0	-	Cytosol_0	CGC65_RS12660	5-Dehydro-4-deoxy-D-glucarate tartronate-semialdehyde-lyase_c0	(1) cpd00515[c0] <-> (1) cpd00020[c0] + (1) cpd00843[c0]	(1) 5-Dehydro-4-deoxy-D-glucarate_c0[c0] <-> (1) Pyruvate_c0[c0] + (1) Tartronate semialdehyde_c0[c0]	0	0	-1000	0	1000	R02754	Ascorbate and aldarate metabolism	Carbohydrate metabolism
rxn01997_c0	>	Cytosol_0	CLORAM_RS13265, CLORAM_RS02895, HMPREF1202_RS07730, HMPREF1098_RS04255, CGC65_RS03410	dTDPglucose 4,6-hydro-lyase_c0	(1) cpd00626[c0] -> (1) cpd00001[c0] + (1) cpd00521[c0]	(1) dTDPglucose_c0[c0] -> (1) H2O_c0[c0] + (1) dTDP-4-oxo-6-deoxy-D-glucose_c0[c0]	0	0	0	0	1000	R06513	Streptomycin biosynthesis|Polyketide sugar unit biosynthesis|Biosynthesis of vancomycin group antibiotics	Biosynthesis of other secondary metabolites|Polyketide sugar unit biosynthesis|Biosynthesis of vancomycin group antibiotics
rxn02000_c0	-	Cytosol_0	CLORAM_RS02890, HMPREF1098_RS04125, CGC65_RS03560	dTDP-4-dehydro-6-deoxy-D-glucose 3,5-epimerase_c0	(1) cpd00521[c0] <-> (1) cpd00522[c0]	(1) dTDP-4-oxo-6-deoxy-D-glucose_c0[c0] <-> (1) dTDP-4-oxo-L-rhamnose_c0[c0]	0	0	-1000	0	1000	R06514	Streptomycin biosynthesis|Polyketide sugar unit biosynthesis	Biosynthesis of other secondary metabolites|Polyketide sugar unit biosynthesis
rxn02003_c0	-	Cytosol_0	CLORAM_RS02760, CLORAM_RS05855, HMPREF1098_RS02640, HMPREF1098_RS04250, CGC65_RS13110, CGC65_RS03415, CGC65_RS05230	dTDP-6-deoxy-L-mannose:NADP+ 4-oxidoreductase_c0	(1) cpd00006[c0] + (1) cpd02113[c0] <-> (1) cpd00005[c0] + (1) cpd00067[c0] + (1) cpd00522[c0]	(1) NADP_c0[c0] + (1) dTDP-rhamnose_c0[c0] <-> (1) NADPH_c0[c0] + (1) H+_c0[c0] + (1) dTDP-4-oxo-L-rhamnose_c0[c0]	0	0	-1000	0	1000	R02777	Streptomycin biosynthesis|Polyketide sugar unit biosynthesis	Biosynthesis of other secondary metabolites|Polyketide sugar unit biosynthesis
rxn02102_c0	-	Cytosol_0	CGC65_RS17070	(S)-Ureidoglycolate:NAD+ oxidoreductase_c0	(1) cpd00003[c0] + (1) cpd00465[c0] <-> (1) cpd00004[c0] + (1) cpd00067[c0] + (1) cpd00596[c0]	(1) NAD_c0[c0] + (1) Ureidoglycolate_c0[c0] <-> (1) NADH_c0[c0] + (1) H+_c0[c0] + (1) Oxalurate_c0[c0]	0	-1000	-1000	1000	1000	R02935	Purine metabolism	Nucleotide metabolism
rxn02103_c0	-	Cytosol_0	CGC65_RS17070	(S)-Ureidoglycolate:NADP+ oxidoreductase_c0	(1) cpd00006[c0] + (1) cpd00465[c0] <-> (1) cpd00005[c0] + (1) cpd00067[c0] + (1) cpd00596[c0]	(1) NADP_c0[c0] + (1) Ureidoglycolate_c0[c0] <-> (1) NADPH_c0[c0] + (1) H+_c0[c0] + (1) Oxalurate_c0[c0]	0	-1000	-1000	1000	1000	R02936	Purine metabolism	Nucleotide metabolism
rxn02155_c0	-	Cytosol_0	HMPREF1202_RS09875, HMPREF1098_RS20920, CGC65_RS14790	ATP:nicotinamide-nucleotide adenylyltransferase_c0	(1) cpd00002[c0] + (1) cpd00873[c0] <-> (1) cpd00012[c0] + (1) cpd00638[c0]	(1) ATP_c0[c0] + (1) Nicotinate ribonucleotide_c0[c0] <-> (1) PPi_c0[c0] + (1) Deamido-NAD_c0[c0]	0	0	-1000	0	1000	R03005	Nicotinate and nicotinamide metabolism	Metabolism of cofactors and vitamins
rxn02159_c0	-	Cytosol_0	CLORAM_RS08625, HMPREF1202_RS09975, HMPREF1098_RS15720, CGC65_RS14320	L-Histidinol:NAD+ oxidoreductase_c0	(1) cpd00003[c0] + (1) cpd00641[c0] <-> (1) cpd00004[c0] + (1) cpd00067[c0] + (1) cpd01324[c0]	(1) NAD_c0[c0] + (1) L-Histidinol_c0[c0] <-> (1) NADH_c0[c0] + (1) H+_c0[c0] + (1) L-Histidinal_c0[c0]	0	0	-1000	0	1000	R03012	Histidine metabolism	Amino acid metabolism
rxn02161_c0	-	Cytosol_0	HMPREF1098_RS12730, HMPREF1098_RS08550, HMPREF1098_RS18530, CGC65_RS28260, CGC65_RS18350, CGC65_RS19635, CGC65_RS28025, CGC65_RS09390	ATP:L-rhamnulose 1-phosphotransferase_c0	(1) cpd00002[c0] + (1) cpd00642[c0] <-> (1) cpd00008[c0] + (1) cpd00067[c0] + (1) cpd00831[c0]	(1) ATP_c0[c0] + (1) L-Rhamnulose_c0[c0] <-> (1) ADP_c0[c0] + (1) H+_c0[c0] + (1) L-Rhamnulose 1-phosphate_c0[c0]	0	0	-1000	0	1000	R03014	Fructose and mannose metabolism	Carbohydrate metabolism
rxn02173_c0	>	Cytosol_0	CGC65_RS18765	D-Galactonate hydro-lyase_c0	(1) cpd00653[c0] -> (1) cpd00001[c0] + (1) cpd00894[c0]	(1) D-Galactonate_c0[c0] -> (1) H2O_c0[c0] + (1) 2-Dehydro-3-deoxy-D-galactonate_c0[c0]	0	0	0	0	1000	R03033	Galactose metabolism	Carbohydrate metabolism
rxn02177_c0	>	Cytosol_0	CLORAM_RS09690	Isochorismate pyruvate-hydrolase_c0	(1) cpd00001[c0] + (1) cpd00658[c0] -> (1) cpd00020[c0] + (1) cpd02566[c0]	(1) H2O_c0[c0] + (1) Isochorismate_c0[c0] -> (1) Pyruvate_c0[c0] + (1) 2,3-Dihydroxy-2,3-dihydrobenzoate_c0[c0]	0	0	0	0	1000	R03037	Biosynthesis of siderophore group nonribosomal peptides	Metabolism of terpenoids and polyketides
rxn02187_c0	-	Cytosol_0	CLORAM_RS15060, HMPREF1202_RS13220, HMPREF1098_RS27090, CGC65_RS10870	2-Acetolactate methylmutase_c0	(1) cpd00668[c0] <-> (1) cpd02569[c0]	(1) ALCTT_c0[c0] <-> (1) 2-Oxo-3-hydroxyisovalerate_c0[c0]	0	-999.449	-1000	1000	1000	R03052
rxn02190_c0	>	Cytosol_0	HMPREF1098_RS22230, HMPREF1098_RS18215, HMPREF1098_RS17520, CGC65_RS19630, CGC65_RS18555, CGC65_RS20565	5,6-Dihydrothymine amidohydrolase_c0	(1) cpd00001[c0] + (1) cpd00673[c0] -> (1) cpd00067[c0] + (1) cpd03034[c0]	(1) H2O_c0[c0] + (1) Dihydrothymine_c0[c0] -> (1) H+_c0[c0] + (1) 3-Ureidoisobutyrate_c0[c0]	0	0	0	0	1000	R03055	Pyrimidine metabolism	Nucleotide metabolism
rxn02200_c0	-	Cytosol_0	HMPREF1202_RS08275, CGC65_RS10775	2-amino-4-hydroxy-6-hydroxymethyl-7,8-dihydropteridine:4-aminobenzoate 2-amino-4-hydroxydihydropteridine-6-methenyltransferase_c0	(1) cpd00443[c0] + (1) cpd00954[c0] <-> (1) cpd00001[c0] + (1) cpd00683[c0]	(1) ABEE_c0[c0] + (1) 6-hydroxymethyl dihydropterin_c0[c0] <-> (1) H2O_c0[c0] + (1) Dihydropteroate_c0[c0]	0	0	-1000	0	1000	R03066	Folate biosynthesis	Metabolism of cofactors and vitamins
rxn02201_c0	>	Cytosol_0	HMPREF1202_RS08275, CGC65_RS10775	2-amino-4-hydroxy-6-hydroxymethyl-7,8-dihydropteridine-diphosphate:4-aminobenzoate 2-amino-4-hydroxydihydropteridine-6-methenyltransferase_c0	(1) cpd00443[c0] + (1) cpd02920[c0] -> (1) cpd00012[c0] + (1) cpd00067[c0] + (1) cpd00683[c0]	(1) ABEE_c0[c0] + (1) 2-Amino-4-hydroxy-6-hydroxymethyl-7-8-dihydropteridinediphosphate_c0[c0] -> (1) PPi_c0[c0] + (1) H+_c0[c0] + (1) Dihydropteroate_c0[c0]	0	0	0	0	1000	R03067	Folate biosynthesis	Metabolism of cofactors and vitamins
rxn02212_c0	>	Cytosol_0	CLORAM_RS10505, HMPREF1202_RS10820, HMPREF1098_RS25875, CGC65_RS15235	2-Dehydro-3-deoxy-D-arabino-heptonate 7-phosphate phosphate-lyase (cyclyzing)_c0	(1) cpd02857[c0] -> (1) cpd00009[c0] + (1) cpd00699[c0]	(1) DAHP_c0[c0] -> (1) Phosphate_c0[c0] + (1) 5-Dehydroquinate_c0[c0]	0	0	0	0	1000	R03083	Phenylalanine, tyrosine and tryptophan biosynthesis	Amino acid metabolism
rxn02263_c0	-	Cytosol_0	HMPREF1098_RS18525, CGC65_RS19805, CGC65_RS12650, CGC65_RS09385	L-fucose aldose-ketose-isomerase_c0	(1) cpd00751[c0] <-> (1) cpd01186[c0]	(1) L-Fucose_c0[c0] <-> (1) L-Fuculose_c0[c0]	0	0	-1000	0	1000	R03163	Fructose and mannose metabolism	Carbohydrate metabolism
rxn02302_c0	-	Cytosol_0	CLORAM_RS13010	O-Acetyl-L-homoserine succinate-lyase (adding cysteine)_c0	(1) cpd00084[c0] + (1) cpd00790[c0] <-> (1) cpd00029[c0] + (1) cpd00067[c0] + (1) cpd00424[c0]	(1) L-Cysteine_c0[c0] + (1) O-Acetyl-L-homoserine_c0[c0] <-> (1) Acetate_c0[c0] + (1) H+_c0[c0] + (1) Cystathionine_c0[c0]	0	0	-1000	0	1000	R03217	Cysteine and methionine metabolism	Amino acid metabolism
rxn02314_c0	-	Cytosol_0	CLORAM_RS12725, CLORAM_RS09865, CLORAM_RS00865, CLORAM_RS00470, HMPREF1202_RS08890, HMPREF1202_RS04480, HMPREF1202_RS13015, HMPREF1202_RS01820, HMPREF1202_RS01560, HMPREF1098_RS01345, HMPREF1098_RS14625, HMPREF1098_RS11285, HMPREF1098_RS23510, HMPREF1098_RS05930, HMPREF1098_RS14655, HMPREF1098_RS21265, HMPREF1098_RS13905, CGC65_RS07030, CGC65_RS25565, CGC65_RS12725, CGC65_RS12755, CGC65_RS21215, …	ATP:D-tagatose-6-phosphate 1-phosphotransferase_c0	(1) cpd00002[c0] + (1) cpd00805[c0] <-> (1) cpd00008[c0] + (1) cpd00067[c0] + (1) cpd02371[c0]	(1) ATP_c0[c0] + (1) D-Tagatose 6-phosphate_c0[c0] <-> (1) ADP_c0[c0] + (1) H+_c0[c0] + (1) D-Tagatose 1,6-biphosphate_c0[c0]	0	0	-1000	0	1000	R03236	Galactose metabolism	Carbohydrate metabolism
rxn02320_c0	-	Cytosol_0	HMPREF1202_RS13030	5-Amino-2-oxopentanoate:2-oxoglutarate aminotransferase_c0	(1) cpd00024[c0] + (1) cpd00807[c0] <-> (1) cpd00023[c0] + (1) cpd00930[c0]	(1) 2-Oxoglutarate_c0[c0] + (1) L-histidinol-phosphate_c0[c0] <-> (1) L-Glutamate_c0[c0] + (1) imidazole acetol-phosphate_c0[c0]	0	0	-1000	0	1000	R03243	Histidine metabolism	Amino acid metabolism
rxn02332_c0	>	Cytosol_0	CLORAM_RS14770	Lactose 6-phosphate 6-phosphogalactohydrolase_c0	(1) cpd00001[c0] + (1) cpd03194[c0] -> (1) cpd00190[c0] + (1) cpd00818[c0]	(1) H2O_c0[c0] + (1) Lactose-6-phosphate_c0[c0] -> (1) beta-D-Glucose_c0[c0] + (1) 6-Phospho-D-galactose_c0[c0]	0	0	0	0	1000	R03256	Galactose metabolism	Carbohydrate metabolism
rxn02345_c0	-	Cytosol_0	HMPREF1098_RS07085, CGC65_RS00470	(S)-3-Hydroxybutanoyl-CoA 3-epimerase_c0	(1) cpd00842[c0] <-> (1) cpd02234[c0]	(1) (S)-3-Hydroxybutyryl-CoA_c0[c0] <-> (1) (R)-3-Hydroxybutanoyl-CoA_c0[c0]	0	0	-1000	0	1000	R03276	Fatty acid degradation|Butanoate metabolism	Lipid metabolism|Carbohydrate metabolism
rxn02346_c0	-	Cytosol_0	CGC65_RS12660	R03277_c0	(1) cpd00020[c0] + (1) cpd00843[c0] <-> (1) cpd02439[c0]	(1) Pyruvate_c0[c0] + (1) Tartronate semialdehyde_c0[c0] <-> (1) 2-Dehydro-3-deoxy-D-glucarate_c0[c0]	0	0	-1000	0	1000	R03277	Ascorbate and aldarate metabolism	Carbohydrate metabolism
rxn02374_c0	>	Cytosol_0		R03314_c0	(1) cpd00858[c0] -> (1) cpd00001[c0] + (1) cpd00067[c0] + (1) cpd02431[c0]	(1) L-Glutamate5-semialdehyde_c0[c0] -> (1) H2O_c0[c0] + (1) H+_c0[c0] + (1) 1-Pyrroline-5-carboxylate_c0[c0]	0	0	0	0	1000	R03314	Arginine and proline metabolism	Amino acid metabolism
rxn02380_c0	-	Cytosol_0	CLORAM_RS10925, HMPREF1202_RS04725, HMPREF1098_RS05390, CGC65_RS01685	beta-D-Glucose 6-phosphate ketol-isomerase_c0	(1) cpd00863[c0] <-> (1) cpd00072[c0]	(1) beta-D-Glucose 6-phosphate_c0[c0] <-> (1) D-fructose-6-phosphate_c0[c0]	0	-1000	-1000	1000	1000	R03321	Glycolysis / Gluconeogenesis	Carbohydrate metabolism
rxn02429_c0	-	Cytosol_0	CGC65_RS09810	ATP:2-dehydro-3-deoxy-galactonokinase_c0	(1) cpd00002[c0] + (1) cpd00894[c0] <-> (1) cpd00008[c0] + (1) cpd00067[c0] + (1) cpd00945[c0]	(1) ATP_c0[c0] + (1) 2-Dehydro-3-deoxy-D-galactonate_c0[c0] <-> (1) ADP_c0[c0] + (1) H+_c0[c0] + (1) 2-Dehydro-3-deoxy-D-galactonate 6-phosphate_c0[c0]	0	0	-1000	0	1000	R03387	Galactose metabolism	Carbohydrate metabolism
rxn02465_c0	<	Cytosol_0	CLORAM_RS04735, HMPREF1202_RS08470, HMPREF1098_RS22970, CGC65_RS21920	N-acetyl-L-glutamate-5-semialdehyde:NADP+ 5-oxidoreductase (phosphrylating)_c0	(1) cpd00006[c0] + (1) cpd00009[c0] + (1) cpd00918[c0] <- (1) cpd00005[c0] + (1) cpd00067[c0] + (1) cpd02552[c0]	(1) NADP_c0[c0] + (1) Phosphate_c0[c0] + (1) 2-Acetamido-5-oxopentanoate_c0[c0] <- (1) NADPH_c0[c0] + (1) H+_c0[c0] + (1) n-acetylglutamyl-phosphate_c0[c0]	0	0	-1000	0	0	R03443	Arginine and proline metabolism	Amino acid metabolism
rxn02483_c0	>	Cytosol_0	CLORAM_RS08925, CGC65_RS07315	4-Carboxymuconolactone carboxy-lyase_c0	(1) cpd00067[c0] + (1) cpd00938[c0] -> (1) cpd00011[c0] + (1) cpd02255[c0]	(1) H+_c0[c0] + (1) 4-Carboxymuconolactone_c0[c0] -> (1) CO2_c0[c0] + (1) 3-oxoadipate-enol-lactone_c0[c0]	0	0	0	0	1000	R03470	Benzoate degradation	Xenobiotics biodegradation and metabolism
rxn02508_c0	-	Cytosol_0	CLORAM_RS05945, HMPREF1202_RS07565, HMPREF1098_RS05095, CGC65_RS02340	N-(5-Phospho-beta-D-ribosyl)anthranilate ketol-isomerase_c0	(1) cpd02642[c0] <-> (1) cpd00956[c0]	(1) N-5-phosphoribosyl-anthranilate_c0[c0] <-> (1) 1-(2-carboxyphenylamino)-1-deoxyribulose 5-phosphate_c0[c0]	0	0	-1000	0	1000	R03509	Phenylalanine, tyrosine and tryptophan biosynthesis	Amino acid metabolism
rxn02596_c0	>	Cytosol_0	CLORAM_RS00250, HMPREF1202_RS12630, HMPREF1098_RS12125, HMPREF1098_RS18165, HMPREF1098_RS05935, CGC65_RS01745, CGC65_RS19745, CGC65_RS00640	R03634_c0	(1) cpd00001[c0] + (1) cpd01133[c0] -> (1) cpd00108[c0] + (1) cpd00382[c0]	(1) H2O_c0[c0] + (1) Stachyose_c0[c0] -> (1) Galactose_c0[c0] + (1) Melitose_c0[c0]	0	0	0	1.88099	1000	R03634	Galactose metabolism	Carbohydrate metabolism
rxn02789_c0	-	Cytosol_0	CLORAM_RS15070, CLORAM_RS15065, HMPREF1202_RS08060, HMPREF1202_RS08055, HMPREF1098_RS27105, HMPREF1098_RS27100, CGC65_RS10885, CGC65_RS19865, CGC65_RS10880	2-Isopropylmalate hydro-lyase_c0	(1) cpd01646[c0] <-> (1) cpd00001[c0] + (1) cpd01710[c0]	(1) 2-Isopropylmalate_c0[c0] <-> (1) H2O_c0[c0] + (1) 2-Isopropylmaleate_c0[c0]	0	0	-1000	5.09538	1000	R03968	Valine, leucine and isoleucine biosynthesis	Amino acid metabolism
rxn02811_c0	-	Cytosol_0	CLORAM_RS15070, CLORAM_RS15065, HMPREF1202_RS08060, HMPREF1202_RS08055, HMPREF1098_RS27105, HMPREF1098_RS27100, CGC65_RS10885, CGC65_RS10880, CGC65_RS19865	3-Isopropylmalate hydro-lyase_c0	(1) cpd02693[c0] <-> (1) cpd00001[c0] + (1) cpd01710[c0]	(1) 3-Isopropylmalate_c0[c0] <-> (1) H2O_c0[c0] + (1) 2-Isopropylmaleate_c0[c0]	0	-5.09538	-1000	0	1000	R04001	Valine, leucine and isoleucine biosynthesis	Amino acid metabolism
rxn02853_c0	>	Cytosol_0	HMPREF1202_RS12530, HMPREF1098_RS25470, HMPREF1098_RS04810, CGC65_RS02880, CGC65_RS23920	Imidazole acetaldehyde:NAD+ oxidoreductase_c0	(1) cpd00001[c0] + (1) cpd00003[c0] + (1) cpd03052[c0] -> (1) cpd00004[c0] + (2) cpd00067[c0] + (1) cpd01831[c0]	(1) H2O_c0[c0] + (1) NAD_c0[c0] + (1) Imidazole acetaldehyde_c0[c0] -> (1) NADH_c0[c0] + (2) H+_c0[c0] + (1) 4-Imidazoleacetate_c0[c0]	0	0	0	0	1000	R04065	Histidine metabolism	Amino acid metabolism
rxn02895_c0	>	Cytosol_0	CLORAM_RS09315, HMPREF1202_RS02620, HMPREF1098_RS18440, CGC65_RS19315	5-Phospho-D-ribosylamine:glycine ligase (ADP-forming)_c0	(1) cpd00002[c0] + (1) cpd00033[c0] + (1) cpd01982[c0] -> (1) cpd00008[c0] + (1) cpd00009[c0] + (1) cpd00067[c0] + (1) cpd02394[c0]	(1) ATP_c0[c0] + (1) Glycine_c0[c0] + (1) 5-Phosphoribosylamine_c0[c0] -> (1) ADP_c0[c0] + (1) Phosphate_c0[c0] + (1) H+_c0[c0] + (1) GAR_c0[c0]	0	0	0	0	1000	R04144	Purine metabolism	Nucleotide metabolism
rxn02916_c0	>	Cytosol_0		R04175_c0	(1) cpd02074[c0] -> (1) cpd00001[c0] + (1) cpd00067[c0] + (1) cpd00922[c0]	(1) 2-Oxo-6-aminocaproate_c0[c0] -> (1) H2O_c0[c0] + (1) H+_c0[c0] + (1) delta1-Piperideine-2-carboxylate_c0[c0]	0	0	0	0	1000	R04175	Tropane, piperidine and pyridine alkaloid biosynthesis	Biosynthesis of other secondary metabolites
rxn02928_c0	-	Cytosol_0	CLORAM_RS05435, HMPREF1098_RS13165, CGC65_RS17855	2,3,4,5-Tetrahydrodipicolinate:NAD+ oxidoreductase_c0	(1) cpd00003[c0] + (1) cpd02465[c0] <-> (1) cpd00004[c0] + (1) cpd00067[c0] + (1) cpd02120[c0]	(1) NAD_c0[c0] + (1) tetrahydrodipicolinate_c0[c0] <-> (1) NADH_c0[c0] + (1) H+_c0[c0] + (1) Dihydrodipicolinate_c0[c0]	0	-1000	-1000	1000	1000	R04198	Lysine biosynthesis	Amino acid metabolism
rxn02929_c0	-	Cytosol_0	CLORAM_RS05435, HMPREF1098_RS13165, CGC65_RS17855	2,3,4,5-Tetrahydrodipicolinate:NADP+ oxidoreductase_c0	(1) cpd00006[c0] + (1) cpd02465[c0] <-> (1) cpd00005[c0] + (1) cpd00067[c0] + (1) cpd02120[c0]	(1) NADP_c0[c0] + (1) tetrahydrodipicolinate_c0[c0] <-> (1) NADPH_c0[c0] + (1) H+_c0[c0] + (1) Dihydrodipicolinate_c0[c0]	0	-1000	-1000	1000	1000	R04199	Lysine biosynthesis	Amino acid metabolism
rxn02937_c0	-	Cytosol_0	CLORAM_RS04700, CLORAM_RS09300, HMPREF1202_RS02610, HMPREF1098_RS18430, CGC65_RS19325	2-(Formamido)-N1-(5-phosphoribosyl)acetamidine cyclo-ligase (ADP-forming)_c0	(1) cpd00002[c0] + (1) cpd02826[c0] <-> (1) cpd00008[c0] + (1) cpd00009[c0] + (1) cpd00067[c0] + (1) cpd02140[c0]	(1) ATP_c0[c0] + (1) 5'-Phosphoribosylformylglycinamidine_c0[c0] <-> (1) ADP_c0[c0] + (1) Phosphate_c0[c0] + (1) H+_c0[c0] + (1) AIR_c0[c0]	0	0	-1000	0	1000	R04208	Purine metabolism	Nucleotide metabolism
rxn03004_c0	-	Cytosol_0	CLORAM_RS09305, HMPREF1202_RS02615, HMPREF1098_RS18435, CGC65_RS19320	10-Formyltetrahydrofolate:5'-phosphoribosylglycinamide formyltransferase_c0	(1) cpd00201[c0] + (1) cpd02394[c0] <-> (1) cpd00067[c0] + (1) cpd00087[c0] + (1) cpd02678[c0]	(1) 10-Formyltetrahydrofolate_c0[c0] + (1) GAR_c0[c0] <-> (1) H+_c0[c0] + (1) Tetrahydrofolate_c0[c0] + (1) N-Formyl-GAR_c0[c0]	0	0	-1000	0	1000	R04325	Purine metabolism|One carbon pool by folate	Nucleotide metabolism|Metabolism of cofactors and vitamins
rxn03012_c0	>	Cytosol_0		R04336_c0	(1) cpd02414[c0] -> (1) cpd00001[c0] + (1) cpd00067[c0] + (1) cpd02465[c0]	(1) L-2-Amino-6-oxopimelate_c0[c0] -> (1) H2O_c0[c0] + (1) H+_c0[c0] + (1) tetrahydrodipicolinate_c0[c0]	0	0	0	0	1000	R04336	Lysine biosynthesis	Amino acid metabolism
rxn03030_c0	-	Cytosol_0	CLORAM_RS05505	Acetyl-CoA:L-2,3,4,5-tetrahydrodipicolinate N2-acetyltransferase_c0	(1) cpd00001[c0] + (1) cpd00022[c0] + (1) cpd02465[c0] <-> (1) cpd00010[c0] + (1) cpd03289[c0]	(1) H2O_c0[c0] + (1) Acetyl-CoA_c0[c0] + (1) tetrahydrodipicolinate_c0[c0] <-> (1) CoA_c0[c0] + (1) L-2-Acetamido-6-oxopimelate_c0[c0]	0	0	-1000	0	1000	R04364	Lysine biosynthesis	Amino acid metabolism
rxn03062_c0	-	Cytosol_0	CLORAM_RS15075, HMPREF1202_RS09465, HMPREF1098_RS03130, CGC65_RS04635	3-Isopropylmalate:NAD+ oxidoreductase_c0	(1) cpd00003[c0] + (1) cpd02693[c0] <-> (1) cpd00004[c0] + (1) cpd00067[c0] + (1) cpd02605[c0]	(1) NAD_c0[c0] + (1) 3-Isopropylmalate_c0[c0] <-> (1) NADH_c0[c0] + (1) H+_c0[c0] + (1) 2-isopropyl-3-oxosuccinate_c0[c0]	0	0	-1000	5.09538	1000	R04426	Valine, leucine and isoleucine biosynthesis	Amino acid metabolism
rxn03068_c0	-	Cytosol_0	CLORAM_RS15060, HMPREF1202_RS13220, HMPREF1098_RS27090, CGC65_RS10870	(R)-2,3-Dihydroxy-3-methylbutanoate:NADP+ oxidoreductase (isomerizing)_c0	(1) cpd00006[c0] + (1) cpd02498[c0] <-> (1) cpd00005[c0] + (1) cpd00067[c0] + (1) cpd02569[c0]	(1) NADP_c0[c0] + (1) 2,3-Dihydroxy-isovalerate_c0[c0] <-> (1) NADPH_c0[c0] + (1) H+_c0[c0] + (1) 2-Oxo-3-hydroxyisovalerate_c0[c0]	0	-1000	-1000	999.449	1000	R04440	Valine, leucine and isoleucine biosynthesis	Amino acid metabolism
rxn03075_c0	-	Cytosol_0	CLORAM_RS03825, HMPREF1098_RS05125, CGC65_RS02310	ATP:4-methyl-5-(2-hydroxyethyl)-thiazole 2-phosphotransferase_c0	(1) cpd00002[c0] + (1) cpd02636[c0] <-> (1) cpd00008[c0] + (1) cpd00067[c0] + (1) cpd02654[c0]	(1) ATP_c0[c0] + (1) 4-Methyl-5--2-hydroxyethyl-thiazole_c0[c0] <-> (1) ADP_c0[c0] + (1) H+_c0[c0] + (1) 4-Methyl-5--2-phosphoethyl-thiazole_c0[c0]	0	0	-1000	0	1000	R04448	Thiamine metabolism	Metabolism of cofactors and vitamins
rxn03080_c0	-	Cytosol_0	HMPREF1098_RS01435, CGC65_RS06905	5-amino-6-(D-ribitylamino)uracil butanedionetransferase_c0	(1) cpd02882[c0] + (1) cpd11225[c0] <-> (2) cpd00001[c0] + (1) cpd00009[c0] + (1) cpd00067[c0] + (1) cpd02656[c0]	(1) 4--1-D-Ribitylamino-5-aminouracil_c0[c0] + (1) 3-4-dihydroxy-2-butanone4-phosphate_c0[c0] <-> (2) H2O_c0[c0] + (1) Phosphate_c0[c0] + (1) H+_c0[c0] + (1) 6-7-Dimethyl-8--1-D-ribityllumazine_c0[c0]	0	0	-1000	0	1000	R04457	Riboflavin metabolism	Metabolism of cofactors and vitamins
rxn03136_c0	-	Cytosol_0	CLORAM_RS09325, HMPREF1202_RS11860, HMPREF1098_RS15065, CGC65_RS13355	1-(5'-Phosphoribosyl)-5-amino-4-(N-succinocarboxamide)-imidazole AMP-lyase_c0	(1) cpd02921[c0] <-> (1) cpd00067[c0] + (1) cpd00106[c0] + (1) cpd02851[c0]	(1) SAICAR_c0[c0] <-> (1) H+_c0[c0] + (1) Fumarate_c0[c0] + (1) AICAR_c0[c0]	0	0	-1000	0	1000	R04559	Purine metabolism	Nucleotide metabolism
rxn03175_c0	-	Cytosol_0	HMPREF1202_RS11155	N-(5'-Phospho-D-ribosylformimino)-5-amino-1- (5''-phospho-D-ribosyl)-4-imidazolecarboxamide ketol-isomerase_c0	(1) cpd00067[c0] + (1) cpd02979[c0] <-> (1) cpd02991[c0]	(1) H+_c0[c0] + (1) phosphoribosylformiminoaicar-phosphate_c0[c0] <-> (1) phosphoribulosylformimino-AICAR-phosphate_c0[c0]	0	0	-1000	0	1000	R04640	Histidine metabolism	Amino acid metabolism
rxn03194_c0	-	Cytosol_0	CLORAM_RS15055, HMPREF1202_RS03635, HMPREF1202_RS13215, HMPREF1098_RS27085, CGC65_RS10865	(S)-2-Aceto-2-hydroxybutanoate pyruvate-lyase (carboxylating)_c0	(1) cpd00094[c0] + (1) cpd03049[c0] <-> (1) cpd00056[c0] + (1) cpd00498[c0]	(1) 2-Oxobutyrate_c0[c0] + (1) 2-Hydroxyethyl-ThPP_c0[c0] <-> (1) TPP_c0[c0] + (1) 2-Aceto-2-hydroxybutanoate_c0[c0]	0	0	-1000	0	1000	R04673	Valine, leucine and isoleucine biosynthesis	Amino acid metabolism
rxn03384_c0	-	Cytosol_0	HMPREF1098_RS17685, CGC65_RS28930	Uroporphyrinogen I carboxy-lyase_c0	(4) cpd00067[c0] + (1) cpd03414[c0] <-> (4) cpd00011[c0] + (1) cpd03416[c0]	(4) H+_c0[c0] + (1) UroporphyrinogenI_c0[c0] <-> (4) CO2_c0[c0] + (1) CoproporphyrinogenI_c0[c0]	0	0	-1000	0	1000	R04972	Porphyrin and chlorophyll metabolism	Metabolism of cofactors and vitamins
rxn03435_c0	-	Cytosol_0	CLORAM_RS15060, HMPREF1202_RS13220, HMPREF1098_RS27090, CGC65_RS10870	(R)-2,3-Dihydroxy-3-methylpentanoate:NADP+ oxidoreductase (isomerizing)_c0	(1) cpd00006[c0] + (1) cpd02535[c0] <-> (1) cpd00005[c0] + (1) cpd00067[c0] + (1) cpd10162[c0]	(1) NADP_c0[c0] + (1) 2,3-Dihydroxy-3-methylvalerate_c0[c0] <-> (1) NADPH_c0[c0] + (1) H+_c0[c0] + (1) (R)-3-Hydroxy-3-methyl-2-oxopentanoate_c0[c0]	0	0	-1000	0	1000	R05068	Valine, leucine and isoleucine biosynthesis	Amino acid metabolism
rxn03436_c0	-	Cytosol_0	CLORAM_RS15060, HMPREF1202_RS13220, HMPREF1098_RS27090, CGC65_RS10870	(S)-2-Aceto-2-hydroxybutanoate:NADP+ oxidoreductase (isomerizing)_c0	(1) cpd00498[c0] <-> (1) cpd10162[c0]	(1) 2-Aceto-2-hydroxybutanoate_c0[c0] <-> (1) (R)-3-Hydroxy-3-methyl-2-oxopentanoate_c0[c0]	0	0	-1000	0	1000	R05069	Valine, leucine and isoleucine biosynthesis	Amino acid metabolism
rxn03437_c0	>	Cytosol_0	CLORAM_RS15080, CLORAM_RS10455, HMPREF1202_RS09470, HMPREF1098_RS03125, HMPREF1098_RS04980, HMPREF1098_RS22785, CGC65_RS04640, CGC65_RS22155, CGC65_RS26175, CGC65_RS02705	(R)-2,3-Dihydroxy-3-methylpentanoate hydro-lyase_c0	(1) cpd02535[c0] -> (1) cpd00001[c0] + (1) cpd00508[c0]	(1) 2,3-Dihydroxy-3-methylvalerate_c0[c0] -> (1) H2O_c0[c0] + (1) 3MOP_c0[c0]	0	0	0	0	1000	R05070	Valine, leucine and isoleucine biosynthesis	Amino acid metabolism
rxn03446_c0	>	Cytosol_0	CLORAM_RS07895, HMPREF1202_RS08070, HMPREF1098_RS09585, CGC65_RS12690, CGC65_RS27175	O-Phospho-4-hydroxy-L-threonine phospho-lyase (adding water)_c0	(1) cpd00001[c0] + (1) cpd03607[c0] -> (1) cpd00009[c0] + (1) cpd03608[c0]	(1) H2O_c0[c0] + (1) 4-(Phosphonooxy)-threonine_c0[c0] -> (1) Phosphate_c0[c0] + (1) 4-Hydroxy-L-threonine_c0[c0]	0	0	0	0	1000	R05086	Vitamin B6 metabolism	Metabolism of cofactors and vitamins
rxn03481_c0	>	Cytosol_0	CLORAM_RS06015, CLORAM_RS01825, CLORAM_RS14870, CLORAM_RS01845, CLORAM_RS03745, CLORAM_RS08275, CLORAM_RS05035, CLORAM_RS08225, CLORAM_RS14185, CLORAM_RS04095, CLORAM_RS09055, CLORAM_RS04270, CLORAM_RS13410, CLORAM_RS09005, CLORAM_RS06005, CLORAM_RS04940, CLORAM_RS08170, CLORAM_RS01915, CLORAM_RS00745, CLORAM_RS01755, HMPREF1098_RS00355	Arbutin 6-phosphate glucohydrolase_c0	(1) cpd00001[c0] + (1) cpd03697[c0] -> (1) cpd00415[c0] + (1) cpd00863[c0]	(1) H2O_c0[c0] + (1) Arbutin-6P_c0[c0] -> (1) Quinol_c0[c0] + (1) beta-D-Glucose 6-phosphate_c0[c0]	0	0	0	1000	1000	R05133	Glycolysis / Gluconeogenesis	Carbohydrate metabolism
rxn03482_c0	>	Cytosol_0	CLORAM_RS09055, CLORAM_RS04095, CLORAM_RS05035, CLORAM_RS14185, CLORAM_RS08225, CLORAM_RS03745, CLORAM_RS08275, CLORAM_RS13410, CLORAM_RS04270, CLORAM_RS01825, CLORAM_RS06015, CLORAM_RS01845, CLORAM_RS14870, CLORAM_RS01915, CLORAM_RS00745, CLORAM_RS08170, CLORAM_RS04940, CLORAM_RS01755, CLORAM_RS06005, CLORAM_RS09005, HMPREF1098_RS00355	Salicin 6-phosphate glucohydrolase_c0	(1) cpd00001[c0] + (1) cpd03698[c0] -> (1) cpd00863[c0] + (1) cpd01553[c0]	(1) H2O_c0[c0] + (1) Salicin-6P_c0[c0] -> (1) beta-D-Glucose 6-phosphate_c0[c0] + (1) Saligenin_c0[c0]	0	0	0	0	1000	R05134	Glycolysis / Gluconeogenesis	Carbohydrate metabolism
rxn03644_c0	-	Cytosol_0	CGC65_RS09855	D-arabino-hex-3-ulose-6-phosphate isomerase_c0	(1) cpd03583[c0] <-> (1) cpd00072[c0]	(1) D-arabino-6-Phospho-hex-3-ulose_c0[c0] <-> (1) D-fructose-6-phosphate_c0[c0]	0	0	-1000	0	1000	R05339	Pentose and glucuronate interconversions|Methane metabolism	Carbohydrate metabolism|Energy metabolism
rxn03838_c0	>	Cytosol_0	CLORAM_RS00250, HMPREF1202_RS12630, HMPREF1098_RS05935, HMPREF1098_RS12125, HMPREF1098_RS18165, CGC65_RS01745, CGC65_RS19745, CGC65_RS00640	R05549_c0	(1) cpd00001[c0] + (1) cpd03200[c0] -> (1) cpd00108[c0] + (1) cpd03198[c0]	(1) H2O_c0[c0] + (1) Manninotriose_c0[c0] -> (1) Galactose_c0[c0] + (1) Melibiose_c0[c0]	0	0	0	0	1000	R05549	Galactose metabolism	Carbohydrate metabolism
rxn03885_c0	>	Cytosol_0	CLORAM_RS14860, HMPREF1098_RS23500, HMPREF1098_RS08480, CGC65_RS21225, CGC65_RS04110, CGC65_RS28120	D-mannonate hydro-lyase_c0	(1) cpd00403[c0] -> (1) cpd00001[c0] + (1) cpd00176[c0]	(1) D-Mannonate_c0[c0] -> (1) H2O_c0[c0] + (1) 2-keto-3-deoxygluconate_c0[c0]	0	0	0	0	1000	R05606	Pentose and glucuronate interconversions	Carbohydrate metabolism
rxn03903_c0	-	Cytosol_0	CLORAM_RS06030, HMPREF1202_RS11730, HMPREF1098_RS20060, CGC65_RS11730	UDPMurAc(oyl-L-Ala-D-gamma-Glu-L-Lys-D-Ala-D-Ala):undecaprenyl-phosphate phospho-N-acetylmuramoyl-pentapeptide-transferase_c0	(1) cpd00286[c0] + (1) cpd02862[c0] <-> (1) cpd00091[c0] + (1) cpd02948[c0]	(1) Undecaprenylphosphate_c0[c0] + (1) UDPMurAc(oyl-L-Ala-D-gamma-Glu-L-Lys-D-Ala-D-Ala)_c0[c0] <-> (1) UMP_c0[c0] + (1) MurAc(oyl-L-Ala-D-gamma-Glu-L-Lys-D-Ala-D-Ala)-diphospho- undecaprenol_c0[c0]	0	0	-1000	0	1000	R05629	Peptidoglycan biosynthesis	Glycan biosynthesis and metabolism
rxn03907_c0	-	Cytosol_0	CLORAM_RS03700, HMPREF1202_RS06845, HMPREF1098_RS19350, HMPREF1098_RS23160, HMPREF1098_RS11340, CGC65_RS26600, CGC65_RS25810	CTP: 2-C-Methyl-D-erythritol 4-phosphate cytidylyltransferase_c0	(1) cpd00052[c0] + (1) cpd08286[c0] <-> (1) cpd00012[c0] + (1) cpd08287[c0]	(1) CTP_c0[c0] + (1) 2-C-methyl-D-erythritol4-phosphate_c0[c0] <-> (1) PPi_c0[c0] + (1) 4--cytidine5-diphospho-2-C-methyl-D-erythritol_c0[c0]	0	0	-1000	0	1000	R05633	Terpenoid backbone biosynthesis	Metabolism of terpenoids and polyketides
rxn03910_c0	-	Cytosol_0	CLORAM_RS07580, HMPREF1202_RS08965, HMPREF1098_RS01275, CGC65_RS07100	2-Phospho-4-(cytidine 5'-diphospho)-2-C-methyl-D-erythritol CMP-lyase (cyclizing)_c0	(1) cpd08288[c0] <-> (1) cpd00046[c0] + (1) cpd08301[c0]	(1) 2-phospho-4--cytidine5-diphospho-2-C-methyl-D-erythritol_c0[c0] <-> (1) CMP_c0[c0] + (1) 2-C-methyl-D-erythritol2-4-cyclodiphosphate_c0[c0]	0	0	-1000	0	1000	R05637	Terpenoid backbone biosynthesis	Metabolism of terpenoids and polyketides
rxn03951_c0	-	Cytosol_0	HMPREF1098_RS02470, CGC65_RS05305	NAD-dependent threonine 4-phosphate dehydrogenase_c0	(1) cpd00003[c0] + (1) cpd03607[c0] <-> (1) cpd00004[c0] + (1) cpd00067[c0] + (1) cpd04539[c0]	(1) NAD_c0[c0] + (1) 4-(Phosphonooxy)-threonine_c0[c0] <-> (1) NADH_c0[c0] + (1) H+_c0[c0] + (1) 2-Amino-3-oxo-4-phosphonooxybutyrate_c0[c0]	0	0	-1000	0	1000	R05681	Vitamin B6 metabolism	Metabolism of cofactors and vitamins
rxn04082_c0	-	Cytosol_0	HMPREF1098_RS18000, CGC65_RS13170, CGC65_RS03750, CGC65_RS20020	L-ribulose-5-phosphate 4-epimerase_c0	(1) cpd00808[c0] <-> (1) cpd00198[c0]	(1) L-ribulose-5-phosphate_c0[c0] <-> (1) D-Xylulose5-phosphate_c0[c0]	0	0	-1000	0	1000	R05850	Pentose and glucuronate interconversions|Ascorbate and aldarate metabolism	Carbohydrate metabolism|Carbohydrate metabolism
rxn04113_c0	>	Cytosol_0	CLORAM_RS05655, HMPREF1202_RS10170	isopentenyl-diphosphate:NAD(P)+ oxidoreductase_c0	(1) cpd00005[c0] + (1) cpd00067[c0] + (1) cpd08615[c0] -> (1) cpd00001[c0] + (1) cpd00006[c0] + (1) cpd00113[c0]	(1) NADPH_c0[c0] + (1) H+_c0[c0] + (1) 1-Hydroxy-2-methyl-2-butenyl 4-diphosphate_c0[c0] -> (1) H2O_c0[c0] + (1) NADP_c0[c0] + (1) Isopentenyldiphosphate_c0[c0]	0	0	0	0	1000	R05884	Terpenoid backbone biosynthesis	Metabolism of terpenoids and polyketides
rxn04132_c0	>	Cytosol_0		R06063_c0	(1) cpd00001[c0] + (1) cpd08625[c0] -> (1) cpd00011[c0] + (1) cpd00067[c0] + (1) cpd01567[c0]	(1) H2O_c0[c0] + (1) 5-Hydroxyisourate_c0[c0] -> (1) CO2_c0[c0] + (1) H+_c0[c0] + (1) (R)-Allantoin_c0[c0]	0	0	0	0	1000	R06063
rxn04133_c0	>	Cytosol_0		R06064_c0	(1) cpd00001[c0] + (1) cpd08625[c0] -> (1) cpd00011[c0] + (1) cpd00067[c0] + (1) cpd01092[c0]	(1) H2O_c0[c0] + (1) 5-Hydroxyisourate_c0[c0] -> (1) CO2_c0[c0] + (1) H+_c0[c0] + (1) Allantoin_c0[c0]	0	0	0	0	1000	R06064
rxn04457_c0	>	Cytosol_0		R06605_c0	(1) cpd09027[c0] -> (1) cpd00011[c0] + (1) cpd01567[c0]	(1) 5-Hydroxy-2-oxo-4-ureido-2,5-dihydro-1H-imidazole-5-carboxylate_c0[c0] -> (1) CO2_c0[c0] + (1) (R)-Allantoin_c0[c0]	0	0	0	0	1000	R06605	Purine metabolism	Nucleotide metabolism
rxn04996_c0	<	Cytosol_0	CLORAM_RS05655, HMPREF1202_RS10170	dimethyallyl diphosphate:NADP+ oxidoreductase_c0	(1) cpd00001[c0] + (1) cpd00006[c0] + (1) cpd00202[c0] <- (1) cpd00005[c0] + (1) cpd00067[c0] + (1) cpd08615[c0]	(1) H2O_c0[c0] + (1) NADP_c0[c0] + (1) DMAPP_c0[c0] <- (1) NADPH_c0[c0] + (1) H+_c0[c0] + (1) 1-Hydroxy-2-methyl-2-butenyl 4-diphosphate_c0[c0]	0	0	-1000	0	0	R07219	Terpenoid backbone biosynthesis	Metabolism of terpenoids and polyketides
rxn05105_c0	-	Cytosol_0	HMPREF1098_RS11385, CGC65_RS25765	2,3-diketo-5-methylthiopentyl-1-phosphate keto---enol-isomerase_c0	(1) cpd11295[c0] <-> (1) cpd11296[c0]	(1) 2,3-diketo5-methylthio-1-phosphopentane_c0[c0] <-> (1) 2-Hydroxy-3-keto-5-methylthiopentenyl-1-phosphate_c0[c0]	0	0	-1000	0	1000	R07393	Cysteine and methionine metabolism	Amino acid metabolism
rxn05175_c0	>	Cytosol_0		spermidine transport via ABC system_c0	(1) cpd00001[c0] + (1) cpd00002[c0] + (1) cpd00264[e0] -> (1) cpd00008[c0] + (1) cpd00009[c0] + (1) cpd00067[c0] + (1) cpd00264[c0]	(1) H2O_c0[c0] + (1) ATP_c0[c0] + (1) Spermidine_e0[e0] -> (1) ADP_c0[c0] + (1) Phosphate_c0[c0] + (1) H+_c0[c0] + (1) Spermidine_c0[c0]	0	0	0	0.142241	1000
rxn05183_c0	>	Cytosol_0	CLORAM_RS13655, CLORAM_RS08715, CGC65_RS11990	D-methionine transport via ABC system_c0	(1) cpd00001[c0] + (1) cpd00002[c0] + (1) cpd00637[e0] -> (1) cpd00008[c0] + (1) cpd00009[c0] + (1) cpd00067[c0] + (1) cpd00637[c0]	(1) H2O_c0[c0] + (1) ATP_c0[c0] + (1) D-Methionine_e0[e0] -> (1) ADP_c0[c0] + (1) Phosphate_c0[c0] + (1) H+_c0[c0] + (1) D-Methionine_c0[c0]	0	0	0	0	1000
rxn05198_c0	>	Cytosol_0		Transport of cytidine, extracellular_c0	(1) cpd00067[e0] + (1) cpd00367[e0] -> (1) cpd00067[c0] + (1) cpd00367[c0]	(1) H+_e0[e0] + (1) Cytidine_e0[e0] -> (1) H+_c0[c0] + (1) Cytidine_c0[c0]	0	0	0	1.25675	1000
rxn05202_c0	-	Cytosol_0	HMPREF1098_RS02150	TRANS-RXN-206.ce_c0	(1) cpd00067[e0] + (1) cpd00309[e0] <-> (1) cpd00067[c0] + (1) cpd00309[c0]	(1) H+_e0[e0] + (1) XAN_e0[e0] <-> (1) H+_c0[c0] + (1) XAN_c0[c0]	0	0	-1000	0	1000
rxn05205_c0	>	Cytosol_0		Transport of deoxycytidine, extracellular_c0	(1) cpd00067[e0] + (1) cpd00654[e0] -> (1) cpd00067[c0] + (1) cpd00654[c0]	(1) H+_e0[e0] + (1) Deoxycytidine_e0[e0] -> (1) H+_c0[c0] + (1) Deoxycytidine_c0[c0]	0	0	0	3.15257	1000
rxn05206_c0	>	Cytosol_0		TRANS-RXN-187.ce_c0	(1) cpd00205[e0] -> (1) cpd00205[c0]	(1) K+_e0[e0] -> (1) K+_c0[c0]	0	0	0	0.142241	1000
rxn05211_c0	-	Cytosol_0	HMPREF1098_RS06115, HMPREF1098_RS13195, CGC65_RS19835	Transport of citrate, extracellular_c0	(1) cpd00067[e0] + (1) cpd00137[e0] <-> (1) cpd00067[c0] + (1) cpd00137[c0]	(1) H+_e0[e0] + (1) Citrate_e0[e0] <-> (1) H+_c0[c0] + (1) Citrate_c0[c0]	0	-0.142241	-1000	100	1000
rxn05213_c0	>	Cytosol_0		citrate-Ca2+:H+ symporter_c0	(1) cpd00063[e0] + (1) cpd00067[e0] + (1) cpd00137[e0] -> (1) cpd00063[c0] + (1) cpd00067[c0] + (1) cpd00137[c0]	(1) Ca2+_e0[e0] + (1) H+_e0[e0] + (1) Citrate_e0[e0] -> (1) Ca2+_c0[c0] + (1) H+_c0[c0] + (1) Citrate_c0[c0]	0	0	0	0.142241	1000
rxn05247_c0	>	Cytosol_0	HMPREF1098_RS03410, CGC65_RS04225	FACOAL140(ISO)_c0	(1) cpd00002[c0] + (1) cpd00010[c0] + (1) cpd11430[c0] -> (1) cpd00012[c0] + (1) cpd00018[c0] + (1) cpd11435[c0]	(1) ATP_c0[c0] + (1) CoA_c0[c0] + (1) fa1_c0[c0] -> (1) PPi_c0[c0] + (1) AMP_c0[c0] + (1) fa1coa_c0[c0]	0	0	0	0	1000
rxn05248_c0	>	Cytosol_0	HMPREF1098_RS03410, CGC65_RS04225	FACOAL150(anteiso)_c0	(1) cpd00002[c0] + (1) cpd00010[c0] + (1) cpd11438[c0] -> (1) cpd00012[c0] + (1) cpd00018[c0] + (1) cpd11439[c0]	(1) ATP_c0[c0] + (1) CoA_c0[c0] + (1) fa4_c0[c0] -> (1) PPi_c0[c0] + (1) AMP_c0[c0] + (1) fa4coa_c0[c0]	0	0	0	0	1000
rxn05249_c0	>	Cytosol_0	HMPREF1098_RS03410, CGC65_RS04225	FACOAL150(ISO)_c0	(1) cpd00002[c0] + (1) cpd00010[c0] + (1) cpd11436[c0] -> (1) cpd00012[c0] + (1) cpd00018[c0] + (1) cpd11437[c0]	(1) ATP_c0[c0] + (1) CoA_c0[c0] + (1) fa3_c0[c0] -> (1) PPi_c0[c0] + (1) AMP_c0[c0] + (1) fa3coa_c0[c0]	0	0	0	0	1000
rxn05250_c0	>	Cytosol_0	HMPREF1098_RS03410, CGC65_RS04225	FACOAL160(ISO)_c0	(1) cpd00002[c0] + (1) cpd00010[c0] + (1) cpd11440[c0] -> (1) cpd00012[c0] + (1) cpd00018[c0] + (1) cpd11441[c0]	(1) ATP_c0[c0] + (1) CoA_c0[c0] + (1) fa6_c0[c0] -> (1) PPi_c0[c0] + (1) AMP_c0[c0] + (1) fa6coa_c0[c0]	0	0	0	0	1000
rxn05251_c0	>	Cytosol_0	HMPREF1098_RS03410, CGC65_RS04225	FACOAL170(anteiso)_c0	(1) cpd00002[c0] + (1) cpd00010[c0] + (1) cpd11433[c0] -> (1) cpd00012[c0] + (1) cpd00018[c0] + (1) cpd11434[c0]	(1) ATP_c0[c0] + (1) CoA_c0[c0] + (1) fa12_c0[c0] -> (1) PPi_c0[c0] + (1) AMP_c0[c0] + (1) fa12coa_c0[c0]	0	0	0	0	1000
rxn05252_c0	>	Cytosol_0	HMPREF1098_RS03410, CGC65_RS04225	FACOAL170(ISO)_c0	(1) cpd00002[c0] + (1) cpd00010[c0] + (1) cpd11431[c0] -> (1) cpd00012[c0] + (1) cpd00018[c0] + (1) cpd11432[c0]	(1) ATP_c0[c0] + (1) CoA_c0[c0] + (1) fa11_c0[c0] -> (1) PPi_c0[c0] + (1) AMP_c0[c0] + (1) fa11coa_c0[c0]	0	0	0	0	1000
rxn05297_c0	>	Cytosol_0		TRANS-RXNBWI-115637.ce.maizeexp.GLT_c0	(1) cpd00023[e0] + (1) cpd00067[e0] -> (1) cpd00023[c0] + (1) cpd00067[c0]	(1) L-Glutamate_e0[e0] + (1) H+_e0[e0] -> (1) L-Glutamate_c0[c0] + (1) H+_c0[c0]	0	0	0	1000	1000
rxn05300_c0	>	Cytosol_0		TRANS-RXNBWI-115637.ce.maizeexp.THR_c0	(1) cpd00067[e0] + (1) cpd00161[e0] -> (1) cpd00067[c0] + (1) cpd00161[c0]	(1) H+_e0[e0] + (1) L-Threonine_e0[e0] -> (1) H+_c0[c0] + (1) L-Threonine_c0[c0]	0	0	0	3.3448	1000
rxn05374_c0	>	Cytosol_0		10-methyl-trans-dodec-2-enoyl-ACP:NADP+ oxidoreductase (A-specific)_c0	(1) cpd00005[c0] + (1) cpd00067[c0] + (1) cpd11510[c0] -> (1) cpd00006[c0] + (1) cpd11511[c0]	(1) NADPH_c0[c0] + (1) H+_c0[c0] + (1) 10-methyl-trans-dodec-2-enoyl-ACP_c0[c0] -> (1) NADP_c0[c0] + (1) 10-methyl-dodecanoyl-ACP_c0[c0]	0	0	0	1.48957	1000
rxn05391_c0	>	Cytosol_0		7-methyl-trans-oct-2-enoyl-ACP:NADP+ oxidoreductase (A-specific)_c0	(1) cpd00005[c0] + (1) cpd00067[c0] + (1) cpd11527[c0] -> (1) cpd00006[c0] + (1) cpd11528[c0]	(1) NADPH_c0[c0] + (1) H+_c0[c0] + (1) 7-methyl-trans-oct-2-enoyl-ACP_c0[c0] -> (1) NADP_c0[c0] + (1) 7-methyl-octanoyl-ACP_c0[c0]	0	0	0	1.48957	1000
rxn05486_c0	>	Cytosol_0		N-acetyl-D-mannosamine proton symport_c0	(1) cpd00067[e0] + (1) cpd00492[e0] -> (1) cpd00067[c0] + (1) cpd00492[c0]	(1) H+_e0[e0] + (1) N-Acetyl-D-mannosamine_e0[e0] -> (1) H+_c0[c0] + (1) N-Acetyl-D-mannosamine_c0[c0]	0	0	0	3.55633	1000
rxn05518_c0	-	Cytosol_0	HMPREF1098_RS25940, CGC65_RS15165	cellobiose transport via PEP:Pyr PTS_c0	(1) cpd00061[c0] + (1) cpd00158[e0] <-> (1) cpd00020[c0] + (1) cpd02760[c0]	(1) Phosphoenolpyruvate_c0[c0] + (1) CELB_e0[e0] <-> (1) Pyruvate_c0[c0] + (1) cellobiose 6-phoshate_c0[c0]	0	0	-1000	3.76214	1000
rxn05528_c0	>	Cytosol_0	CLORAM_RS11340, HMPREF1202_RS02450	Copper-transporting ATPase_c0	(1) cpd00001[c0] + (1) cpd00002[c0] + (1) cpd00058[c0] -> (1) cpd00008[c0] + (1) cpd00009[c0] + (1) cpd00058[e0] + (1) cpd00067[c0]	(1) H2O_c0[c0] + (1) ATP_c0[c0] + (1) Cu2+_c0[c0] -> (1) ADP_c0[c0] + (1) Phosphate_c0[c0] + (1) Cu2+_e0[e0] + (1) H+_c0[c0]	0	0	0	1000	1000
rxn05529_c0	>	Cytosol_0		Cys-Gly transport in via symport_c0	(1) cpd00067[e0] + (1) cpd01017[e0] -> (1) cpd00067[c0] + (1) cpd01017[c0]	(1) H+_e0[e0] + (1) Cys-Gly_e0[e0] -> (1) H+_c0[c0] + (1) Cys-Gly_c0[c0]	0	0	0	1.01988	1000
rxn05535_c0	>	Cytosol_0		oligopeptide-transporting ATPase_c0	(1) cpd00001[c0] + (1) cpd00002[c0] + (1) cpd11591[e0] -> (1) cpd00008[c0] + (1) cpd00009[c0] + (1) cpd00067[c0] + (1) cpd11591[c0]	(1) H2O_c0[c0] + (1) ATP_c0[c0] + (1) Gly-Met_e0[e0] -> (1) ADP_c0[c0] + (1) Phosphate_c0[c0] + (1) H+_c0[c0] + (1) Gly-Met_c0[c0]	0	0	0	2.03151	1000
rxn05562_c0	>	Cytosol_0		Glucose-1-phosphate transport via phosphate antiport_c0	(2) cpd00009[c0] + (1) cpd00089[e0] -> (2) cpd00009[e0] + (1) cpd00089[c0]	(2) Phosphate_c0[c0] + (1) Glucose-1-phosphate_e0[e0] -> (2) Phosphate_e0[e0] + (1) Glucose-1-phosphate_c0[c0]	0	0	0	1.60524	1000
rxn05563_c0	>	Cytosol_0		Glucose-6-phosphate transport via phosphate antiport_c0	(2) cpd00009[c0] + (1) cpd00079[e0] -> (2) cpd00009[e0] + (1) cpd00079[c0]	(2) Phosphate_c0[c0] + (1) D-glucose-6-phosphate_e0[e0] -> (2) Phosphate_e0[e0] + (1) D-glucose-6-phosphate_c0[c0]	0	0	0	1.60524	1000
rxn05569_c0	>	Cytosol_0		D-glucosamine transport via PEP:Pyr PTS_c0	(1) cpd00061[c0] + (1) cpd00276[e0] -> (1) cpd00020[c0] + (1) cpd00288[c0]	(1) Phosphoenolpyruvate_c0[c0] + (1) GLUM_e0[e0] -> (1) Pyruvate_c0[c0] + (1) D-Glucosamine phosphate_c0[c0]	0	0	0	10.2868	1000
rxn05582_c0	>	Cytosol_0		TRANS-RXNBWI-115637.ce.maizeexp.GLY_c0	(1) cpd00033[e0] + (1) cpd00067[e0] -> (1) cpd00033[c0] + (1) cpd00067[c0]	(1) Glycine_e0[e0] + (1) H+_e0[e0] -> (1) Glycine_c0[c0] + (1) H+_c0[c0]	0	0	0	100	1000
rxn05613_c0	>	Cytosol_0	CLORAM_RS13655, CLORAM_RS08715, CGC65_RS11990	L-methionine S-oxide transport via ABC system_c0	(1) cpd00001[c0] + (1) cpd00002[c0] + (1) cpd01914[e0] -> (1) cpd00008[c0] + (1) cpd00009[c0] + (1) cpd00067[c0] + (1) cpd01914[c0]	(1) H2O_c0[c0] + (1) ATP_c0[c0] + (1) L-Methionine S-oxide_e0[e0] -> (1) ADP_c0[c0] + (1) Phosphate_c0[c0] + (1) H+_c0[c0] + (1) L-Methionine S-oxide_c0[c0]	0	0	0	0	1000
rxn05614_c0	>	Cytosol_0	CLORAM_RS13655, CLORAM_RS08715, CGC65_RS11990	L-methionine R-oxide transport via ABC system_c0	(1) cpd00001[c0] + (1) cpd00002[c0] + (1) cpd11576[e0] -> (1) cpd00008[c0] + (1) cpd00009[c0] + (1) cpd00067[c0] + (1) cpd11576[c0]	(1) H2O_c0[c0] + (1) ATP_c0[c0] + (1) L-methionine R-oxide_e0[e0] -> (1) ADP_c0[c0] + (1) Phosphate_c0[c0] + (1) H+_c0[c0] + (1) L-methionine R-oxide_c0[c0]	0	0	0	0	1000
rxn05638_c0	>	Cytosol_0		TRANS-RXNBWI-115637.ce.maizeexp.PRO_c0	(1) cpd00067[e0] + (1) cpd00129[e0] -> (1) cpd00067[c0] + (1) cpd00129[c0]	(1) H+_e0[e0] + (1) L-Proline_e0[e0] -> (1) H+_c0[c0] + (1) L-Proline_c0[c0]	0	0	0	1000	1000
rxn05693_c0	>	Cytosol_0		TRANS-RXNAVI-26524.ce.brachyexp.CPD-170_c0	(1) cpd00067[e0] + (1) cpd01133[e0] -> (1) cpd00067[c0] + (1) cpd01133[c0]	(1) H+_e0[e0] + (1) Stachyose_e0[e0] -> (1) H+_c0[c0] + (1) Stachyose_c0[c0]	0	0	0	1.88099	1000
rxn05734_c0	-	Cytosol_0	HMPREF1202_RS12530, HMPREF1098_RS25470, HMPREF1098_RS04810, CGC65_RS23920, CGC65_RS02880	aldehyde dehydrogenase (glyoxylate, NAD)_c0	(1) cpd00001[c0] + (1) cpd00003[c0] + (1) cpd00040[c0] <-> (1) cpd00004[c0] + (2) cpd00067[c0] + (1) cpd00180[c0]	(1) H2O_c0[c0] + (1) NAD_c0[c0] + (1) Glyoxalate_c0[c0] <-> (1) NADH_c0[c0] + (2) H+_c0[c0] + (1) Oxalate_c0[c0]	0	0	-1000	0	1000
rxn05735_c0	>	Cytosol_0	HMPREF1202_RS12530, HMPREF1098_RS04810, HMPREF1098_RS25470, CGC65_RS23920, CGC65_RS02880	aldehyde dehydrogenase (aminoacetaldehyde, NAD)_c0	(1) cpd00001[c0] + (1) cpd00003[c0] + (1) cpd04122[c0] -> (1) cpd00004[c0] + (1) cpd00033[c0] + (2) cpd00067[c0]	(1) H2O_c0[c0] + (1) NAD_c0[c0] + (1) Aminoacetaldehyde_c0[c0] -> (1) NADH_c0[c0] + (1) Glycine_c0[c0] + (2) H+_c0[c0]	0	0	0	0	1000
rxn05736_c0	>	Cytosol_0	HMPREF1098_RS03410, CGC65_RS04225	acyl-coenzyme A ligase_c0	(1) cpd00002[c0] + (1) cpd00010[c0] + (1) cpd03847[c0] -> (1) cpd00012[c0] + (1) cpd00018[c0] + (1) cpd00067[c0] + (1) cpd01695[c0]	(1) ATP_c0[c0] + (1) CoA_c0[c0] + (1) Myristic acid_c0[c0] -> (1) PPi_c0[c0] + (1) AMP_c0[c0] + (1) H+_c0[c0] + (1) Myristoyl-CoA_c0[c0]	0	0	0	1000	1000
rxn05746_c0	>	Cytosol_0	HMPREF1098_RS05945	Maltodextrin glucosidase (maltotriose)_c0	(1) cpd00001[c0] + (1) cpd01262[c0] -> (1) cpd00027[c0] + (1) cpd00179[c0]	(1) H2O_c0[c0] + (1) Amylotriose_c0[c0] -> (1) D-Glucose_c0[c0] + (1) Maltose_c0[c0]	0	0	0	1.25404	1000
rxn05958_c0	>	Cytosol_0	CLORAM_RS05330, HMPREF1202_RS02440, HMPREF1098_RS08100, CGC65_RS28630	S-ribosylhomocysteine lyase_c0	(1) cpd02227[c0] -> (1) cpd00135[c0] + (1) cpd08636[c0]	(1) S-Ribosylhomocysteine_c0[c0] -> (1) Homocysteine_c0[c0] + (1) 4-5-dihydroxy-2-3-pentanedione_c0[c0]	0	0	0	0	1000
rxn06591_c0	-	Cytosol_0	CLORAM_RS02390	L-glutamate-semialdehyde: NADP+ oxidoreductase(L-glutamyl-tRNA(Glu)-forming)_c0	(1) cpd00005[c0] + (1) cpd00067[c0] + (1) cpd12227[c0] <-> (1) cpd00006[c0] + (1) cpd02345[c0] + (1) cpd11912[c0]	(1) NADPH_c0[c0] + (1) H+_c0[c0] + (1) L-Glutamyl-tRNA-Glu_c0[c0] <-> (1) NADP_c0[c0] + (1) L-Glutamate1-semialdehyde_c0[c0] + (1) tRNA-Glu_c0[c0]	0	0	-1000	0	1000	R04109	Porphyrin and chlorophyll metabolism	Metabolism of cofactors and vitamins
rxn06874_c0	<	Cytosol_0		reduced ferredoxin:dinitrogen oxidoreductase (ATP-hydrolysing)_c0	(16) cpd00001[c0] + (16) cpd00002[c0] + (1) cpd00528[c0] + (8) cpd11620[c0] <- (16) cpd00008[c0] + (16) cpd00009[c0] + (2) cpd00013[c0] + (6) cpd00067[c0] + (8) cpd11621[c0] + (1) cpd11640[c0]	(16) H2O_c0[c0] + (16) ATP_c0[c0] + (1) N2_c0[c0] + (8) Reducedferredoxin_c0[c0] <- (16) ADP_c0[c0] + (16) Phosphate_c0[c0] + (2) NH3_c0[c0] + (6) H+_c0[c0] + (8) Oxidizedferredoxin_c0[c0] + (1) H2_c0[c0]	0	-257.831	-1000	0	0	R05185	Nitrogen metabolism	Energy metabolism
rxn07200_c0	<	Cytosol_0		hydrogen:NADP+ oxidoreductase_c0	(1) cpd00006[c0] + (1) cpd11640[c0] <- (1) cpd00005[c0] + (1) cpd00067[c0]	(1) NADP_c0[c0] + (1) H2_c0[c0] <- (1) NADPH_c0[c0] + (1) H+_c0[c0]	0	-257.831	-1000	0	0	R07181
rxn07845_c0	>	Cytosol_0	HMPREF1098_RS25630, HMPREF1098_RS25660	D-glucarate hydro-lyase_c0	(1) cpd00609[c0] -> (1) cpd00001[c0] + (1) cpd02439[c0]	(1) D-Glucarate_c0[c0] -> (1) H2O_c0[c0] + (1) 2-Dehydro-3-deoxy-D-glucarate_c0[c0]	0	0	0	0	1000	R08056	Ascorbate and aldarate metabolism	Carbohydrate metabolism
rxn08025_c0	-	Cytosol_0	CLORAM_RS09005, CLORAM_RS06005, CLORAM_RS01755, CLORAM_RS08170, CLORAM_RS04940, CLORAM_RS01915, CLORAM_RS00745, CLORAM_RS01845, CLORAM_RS14870, CLORAM_RS06015, CLORAM_RS01825, CLORAM_RS13410, CLORAM_RS04270, CLORAM_RS08225, CLORAM_RS05035, CLORAM_RS14185, CLORAM_RS08275, CLORAM_RS03745, CLORAM_RS09055, CLORAM_RS04095, HMPREF1098_RS00355	Arbutin 6-phosphate glucohydrolase_c0	(1) cpd00001[c0] + (1) cpd03697[c0] <-> (1) cpd00079[c0] + (1) cpd00415[c0]	(1) H2O_c0[c0] + (1) Arbutin-6P_c0[c0] <-> (1) D-glucose-6-phosphate_c0[c0] + (1) Quinol_c0[c0]	0	-1000	-1000	0	1000
rxn08083_c0	>	Cytosol_0	CLORAM_RS10420, HMPREF1202_RS02455, HMPREF1202_RS00145, HMPREF1098_RS08280, HMPREF1098_RS06690, CGC65_RS28440, CGC65_RS00050	1-tetradecanoyl-sn-glycerol 3-phosphate O-acyltransferase (n-C12:0)_c0	(1) cpd00067[c0] + (1) cpd11468[c0] + (1) cpd15325[c0] -> (1) cpd11493[c0] + (1) cpd15521[c0]	(1) H+_c0[c0] + (1) Dodecanoyl-ACP_c0[c0] + (1) 1-dodecanoyl-sn-glycerol 3-phosphate_c0[c0] -> (1) ACP_c0[c0] + (1) 1,2-didodecanoyl-sn-glycerol 3-phosphate_c0[c0]	0	0	0	0	1000
rxn08084_c0	>	Cytosol_0	CLORAM_RS10420, HMPREF1202_RS02455, HMPREF1202_RS00145, HMPREF1098_RS08280, HMPREF1098_RS06690, CGC65_RS28440, CGC65_RS00050	1-tetradecanoyl-sn-glycerol 3-phosphate O-acyltransferase (n-C14:0)_c0	(1) cpd00067[c0] + (1) cpd11466[c0] + (1) cpd15331[c0] -> (1) cpd11493[c0] + (1) cpd15522[c0]	(1) H+_c0[c0] + (1) Myristoyl-ACP_c0[c0] + (1) 1-tetradecanoyl-sn-glycerol 3-phosphate_c0[c0] -> (1) ACP_c0[c0] + (1) 1,2-ditetradecanoyl-sn-glycerol 3-phosphate_c0[c0]	0	0	0	0	1000
rxn08085_c0	>	Cytosol_0	CLORAM_RS10420, HMPREF1202_RS00145, HMPREF1202_RS02455, HMPREF1098_RS06690, HMPREF1098_RS08280, CGC65_RS00050, CGC65_RS28440	1-tetradec-7-enoyl-sn-glycerol 3-phosphate O-acyltransferase (n-C14:1)_c0	(1) cpd00067[c0] + (1) cpd15294[c0] + (1) cpd15330[c0] -> (1) cpd11493[c0] + (1) cpd15523[c0]	(1) H+_c0[c0] + (1) Tetradecenoyl-ACP_c0[c0] + (1) 1-tetradec-7-enoyl-sn-glycerol 3-phosphate_c0[c0] -> (1) ACP_c0[c0] + (1) 1,2-ditetradec-7-enoyl-sn-glycerol 3-phosphate_c0[c0]	0	0	0	0	1000
rxn08086_c0	>	Cytosol_0	CLORAM_RS10420, HMPREF1202_RS02455, HMPREF1202_RS00145, HMPREF1098_RS06690, HMPREF1098_RS08280, CGC65_RS28440, CGC65_RS00050	1-hexadecanoyl-sn-glycerol 3-phosphate O-acyltransferase (n-C16:0)_c0	(1) cpd00067[c0] + (1) cpd15277[c0] + (1) cpd15327[c0] -> (1) cpd11493[c0] + (1) cpd15524[c0]	(1) H+_c0[c0] + (1) Palmitoyl-ACP_c0[c0] + (1) 1-hexadecanoyl-sn-glycerol 3-phosphate_c0[c0] -> (1) ACP_c0[c0] + (1) 1,2-dihexadecanoyl-sn-glycerol 3-phosphate_c0[c0]	0	0	0	0	1000
rxn08087_c0	>	Cytosol_0	CLORAM_RS10420, HMPREF1202_RS02455, HMPREF1202_RS00145, HMPREF1098_RS08280, HMPREF1098_RS06690, CGC65_RS00050, CGC65_RS28440	1-hexadec-7-enoyl-sn-glycerol 3-phosphate O-acyltransferase (n-C16:1)_c0	(1) cpd00067[c0] + (1) cpd15239[c0] + (1) cpd15326[c0] -> (1) cpd11493[c0] + (1) cpd15525[c0]	(1) H+_c0[c0] + (1) Hexadecenoyl-ACP_c0[c0] + (1) 1-hexadec-9-enoyl-sn-glycerol 3-phosphate_c0[c0] -> (1) ACP_c0[c0] + (1) 1,2-dihexadec-9-enoyl-sn-glycerol 3-phosphate_c0[c0]	0	0	0	0	1000
rxn08089_c0	>	Cytosol_0	CLORAM_RS10420, HMPREF1202_RS00145, HMPREF1202_RS02455, HMPREF1098_RS08280, HMPREF1098_RS06690, CGC65_RS00050, CGC65_RS28440	1-octadec-7-enoyl-sn-glycerol 3-phosphate O-acyltransferase (n-C18:1)_c0	(1) cpd00067[c0] + (1) cpd11825[c0] + (1) cpd15328[c0] -> (1) cpd11493[c0] + (1) cpd15527[c0]	(1) H+_c0[c0] + (1) Octadecenoyl-ACP_c0[c0] + (1) 1-octadec-11-enoyl-sn-glycerol 3-phosphate_c0[c0] -> (1) ACP_c0[c0] + (1) 1,2-dioctadec-11-enoyl-sn-glycerol 3-phosphate_c0[c0]	0	0	0	0	1000
rxn08126_c0	<	Cytosol_0		Amylomaltase (maltotriose)_c0	(1) cpd00179[c0] + (1) cpd01262[c0] <- (1) cpd00027[c0] + (1) cpd01399[c0]	(1) Maltose_c0[c0] + (1) Amylotriose_c0[c0] <- (1) D-Glucose_c0[c0] + (1) Maltotetraose_c0[c0]	0	-1000	-1000	0	0
rxn08294_c0	-	Cytosol_0	HMPREF1202_RS07235, HMPREF1098_RS00450, HMPREF1098_RS12965, HMPREF1098_RS01280	diacylglycerol kinase (n-C12:0)_c0	(1) cpd00002[c0] + (1) cpd15306[c0] <-> (1) cpd00008[c0] + (1) cpd15521[c0]	(1) ATP_c0[c0] + (1) 1,2-Diacyl-sn-glycerol didodecanoyl_c0[c0] <-> (1) ADP_c0[c0] + (1) 1,2-didodecanoyl-sn-glycerol 3-phosphate_c0[c0]	0	0	-1000	0	1000
rxn08295_c0	-	Cytosol_0	HMPREF1202_RS07235, HMPREF1098_RS01280, HMPREF1098_RS12965, HMPREF1098_RS00450	diacylglycerol kinase (n-C14:0)_c0	(1) cpd00002[c0] + (1) cpd15307[c0] <-> (1) cpd00008[c0] + (1) cpd15522[c0]	(1) ATP_c0[c0] + (1) 1,2-Diacyl-sn-glycerol ditetradecanoyl_c0[c0] <-> (1) ADP_c0[c0] + (1) 1,2-ditetradecanoyl-sn-glycerol 3-phosphate_c0[c0]	0	0	-1000	0	1000
rxn08296_c0	-	Cytosol_0	HMPREF1202_RS07235, HMPREF1098_RS00450, HMPREF1098_RS12965, HMPREF1098_RS01280	diacylglycerol kinase (n-C14:1)_c0	(1) cpd00002[c0] + (1) cpd15308[c0] <-> (1) cpd00008[c0] + (1) cpd15523[c0]	(1) ATP_c0[c0] + (1) 1,2-Diacyl-sn-glycerol ditetradec-7-enoyl_c0[c0] <-> (1) ADP_c0[c0] + (1) 1,2-ditetradec-7-enoyl-sn-glycerol 3-phosphate_c0[c0]	0	0	-1000	0	1000
rxn08297_c0	-	Cytosol_0	HMPREF1202_RS07235, HMPREF1098_RS12965, HMPREF1098_RS01280, HMPREF1098_RS00450	diacylglycerol kinase (n-C16:0)_c0	(1) cpd00002[c0] + (1) cpd15309[c0] <-> (1) cpd00008[c0] + (1) cpd15524[c0]	(1) ATP_c0[c0] + (1) 1,2-Diacyl-sn-glycerol dihexadecanoyl_c0[c0] <-> (1) ADP_c0[c0] + (1) 1,2-dihexadecanoyl-sn-glycerol 3-phosphate_c0[c0]	0	0	-1000	0	1000
rxn08298_c0	-	Cytosol_0	HMPREF1202_RS07235, HMPREF1098_RS12965, HMPREF1098_RS01280, HMPREF1098_RS00450	diacylglycerol kinase (n-C16:1)_c0	(1) cpd00002[c0] + (1) cpd15310[c0] <-> (1) cpd00008[c0] + (1) cpd15525[c0]	(1) ATP_c0[c0] + (1) 1,2-Diacyl-sn-glycerol dihexadec-9-enoyl_c0[c0] <-> (1) ADP_c0[c0] + (1) 1,2-dihexadec-9-enoyl-sn-glycerol 3-phosphate_c0[c0]	0	0	-1000	0	1000
rxn08300_c0	-	Cytosol_0	HMPREF1202_RS07235, HMPREF1098_RS01280, HMPREF1098_RS12965, HMPREF1098_RS00450	diacylglycerol kinase (n-C18:1)_c0	(1) cpd00002[c0] + (1) cpd15312[c0] <-> (1) cpd00008[c0] + (1) cpd15527[c0]	(1) ATP_c0[c0] + (1) 1,2-Diacyl-sn-glycerol dioctadec-11-enoyl_c0[c0] <-> (1) ADP_c0[c0] + (1) 1,2-dioctadec-11-enoyl-sn-glycerol 3-phosphate_c0[c0]	0	0	-1000	0	1000
rxn08306_c0	-	Cytosol_0	CLORAM_RS11730, HMPREF1202_RS10855, HMPREF1098_RS16585, CGC65_RS16155	CDP-diacylglycerol synthetase (n-C12:0)_c0	(1) cpd00052[c0] + (1) cpd15521[c0] <-> (1) cpd00012[c0] + (1) cpd00067[c0] + (1) cpd15417[c0]	(1) CTP_c0[c0] + (1) 1,2-didodecanoyl-sn-glycerol 3-phosphate_c0[c0] <-> (1) PPi_c0[c0] + (1) H+_c0[c0] + (1) CDP-1,2-didodecanoylglycerol_c0[c0]	0	0	-1000	0	1000
rxn08307_c0	-	Cytosol_0	CLORAM_RS11730, HMPREF1202_RS10855, HMPREF1098_RS16585, CGC65_RS16155	CDP-diacylglycerol synthetase (n-C14:0)_c0	(1) cpd00052[c0] + (1) cpd15522[c0] <-> (1) cpd00012[c0] + (1) cpd00067[c0] + (1) cpd15423[c0]	(1) CTP_c0[c0] + (1) 1,2-ditetradecanoyl-sn-glycerol 3-phosphate_c0[c0] <-> (1) PPi_c0[c0] + (1) H+_c0[c0] + (1) CDP-1,2-ditetradecanoylglycerol_c0[c0]	0	0	-1000	0	1000
rxn08308_c0	-	Cytosol_0	CLORAM_RS11730, HMPREF1202_RS10855, HMPREF1098_RS16585, CGC65_RS16155	CDP-diacylglycerol synthetase (n-C14:1)_c0	(1) cpd00052[c0] + (1) cpd15523[c0] <-> (1) cpd00012[c0] + (1) cpd00067[c0] + (1) cpd15422[c0]	(1) CTP_c0[c0] + (1) 1,2-ditetradec-7-enoyl-sn-glycerol 3-phosphate_c0[c0] <-> (1) PPi_c0[c0] + (1) H+_c0[c0] + (1) CDP-1,2-ditetradec-7-enoylglycerol_c0[c0]	0	0	-1000	0	1000
rxn08309_c0	-	Cytosol_0	CLORAM_RS11730, HMPREF1202_RS10855, HMPREF1098_RS16585, CGC65_RS16155	CDP-diacylglycerol synthetase (n-C16:0)_c0	(1) cpd00052[c0] + (1) cpd15524[c0] <-> (1) cpd00012[c0] + (1) cpd00067[c0] + (1) cpd15419[c0]	(1) CTP_c0[c0] + (1) 1,2-dihexadecanoyl-sn-glycerol 3-phosphate_c0[c0] <-> (1) PPi_c0[c0] + (1) H+_c0[c0] + (1) CDP-1,2-dihexadecanoylglycerol_c0[c0]	0	0	-1000	0	1000
rxn08310_c0	-	Cytosol_0	CLORAM_RS11730, HMPREF1202_RS10855, HMPREF1098_RS16585, CGC65_RS16155	CDP-diacylglycerol synthetase (n-C16:1)_c0	(1) cpd00052[c0] + (1) cpd15525[c0] <-> (1) cpd00012[c0] + (1) cpd00067[c0] + (1) cpd15418[c0]	(1) CTP_c0[c0] + (1) 1,2-dihexadec-9-enoyl-sn-glycerol 3-phosphate_c0[c0] <-> (1) PPi_c0[c0] + (1) H+_c0[c0] + (1) CDP-1,2-dihexadec-9-enoylglycerol_c0[c0]	0	0	-1000	0	1000
rxn08311_c0	-	Cytosol_0	CLORAM_RS11730, HMPREF1202_RS10855, HMPREF1098_RS16585, CGC65_RS16155	CDP-diacylglycerol synthetase (n-C18:0)_c0	(1) cpd00052[c0] + (1) cpd15526[c0] <-> (1) cpd00012[c0] + (1) cpd00067[c0] + (1) cpd15421[c0]	(1) CTP_c0[c0] + (1) 1,2-dioctadecanoyl-sn-glycerol 3-phosphate_c0[c0] <-> (1) PPi_c0[c0] + (1) H+_c0[c0] + (1) CDP-1,2-dioctadecanoylglycerol_c0[c0]	0	0	-1000	0.153825	1000
rxn08312_c0	-	Cytosol_0	CLORAM_RS11730, HMPREF1202_RS10855, HMPREF1098_RS16585, CGC65_RS16155	CDP-diacylglycerol synthetase (n-C18:1)_c0	(1) cpd00052[c0] + (1) cpd15527[c0] <-> (1) cpd00012[c0] + (1) cpd00067[c0] + (1) cpd15420[c0]	(1) CTP_c0[c0] + (1) 1,2-dioctadec-11-enoyl-sn-glycerol 3-phosphate_c0[c0] <-> (1) PPi_c0[c0] + (1) H+_c0[c0] + (1) CDP-1,2-dioctadec-11-enoylglycerol_c0[c0]	0	0	-1000	0	1000
rxn08335_c0	>	Cytosol_0	CLORAM_RS09960, CLORAM_RS09965, HMPREF1202_RS02570, HMPREF1202_RS02575, HMPREF1098_RS18390, HMPREF1098_RS20795, HMPREF1098_RS10130, HMPREF1098_RS18395, HMPREF1098_RS20800, CGC65_RS19390, CGC65_RS19385, CGC65_RS26355	(S)-dihydroorotate:quinone oxidoreductase_c0	(1) cpd00282[c0] + (1) cpd15560[c0] -> (1) cpd00247[c0] + (1) cpd15561[c0]	(1) S-Dihydroorotate_c0[c0] + (1) Ubiquinone-8_c0[c0] -> (1) Orotate_c0[c0] + (1) Ubiquinol-8_c0[c0]	0	0	0	99.7485	1000
rxn08336_c0	>	Cytosol_0	CLORAM_RS09960, CLORAM_RS09965, HMPREF1202_RS02570, HMPREF1202_RS02575, HMPREF1098_RS18390, HMPREF1098_RS20795, HMPREF1098_RS18395, HMPREF1098_RS10130, HMPREF1098_RS20800, CGC65_RS19390, CGC65_RS19385, CGC65_RS26355	dihydroorotic acid (menaquinone-8)_c0	(1) cpd00282[c0] + (1) cpd15500[c0] -> (1) cpd00247[c0] + (1) cpd15499[c0]	(1) S-Dihydroorotate_c0[c0] + (1) Menaquinone 8_c0[c0] -> (1) Orotate_c0[c0] + (1) Menaquinol 8_c0[c0]	0	0	0	99.7485	1000
rxn08352_c0	>	Cytosol_0	CLORAM_RS05655, HMPREF1202_RS10170	R08210_c0	(1) cpd00004[c0] + (1) cpd00067[c0] + (1) cpd08615[c0] -> (1) cpd00001[c0] + (1) cpd00003[c0] + (1) cpd00202[c0]	(1) NADH_c0[c0] + (1) H+_c0[c0] + (1) 1-Hydroxy-2-methyl-2-butenyl 4-diphosphate_c0[c0] -> (1) H2O_c0[c0] + (1) NAD_c0[c0] + (1) DMAPP_c0[c0]	0	0	0	0	1000	R08210	Terpenoid backbone biosynthesis	Metabolism of terpenoids and polyketides
rxn08518_c0	>	Cytosol_0		FHLMULTI-RXN.c_c0	(1) cpd00047[c0] + (1) cpd00067[c0] -> (1) cpd00011[c0] + (1) cpd11640[c0]	(1) Formate_c0[c0] + (1) H+_c0[c0] -> (1) CO2_c0[c0] + (1) H2_c0[c0]	0	0	0	206.066	1000
rxn08546_c0	>	Cytosol_0	HMPREF1202_RS03405	glycerol-3-phosphate acyltransferase (C12:0)_c0	(1) cpd00080[c0] + (1) cpd11468[c0] -> (1) cpd11493[c0] + (1) cpd15325[c0]	(1) Glycerol-3-phosphate_c0[c0] + (1) Dodecanoyl-ACP_c0[c0] -> (1) ACP_c0[c0] + (1) 1-dodecanoyl-sn-glycerol 3-phosphate_c0[c0]	0	0	0	0	1000
rxn08547_c0	>	Cytosol_0	HMPREF1202_RS03405	glycerol-3-phosphate acyltransferase (C14:0)_c0	(1) cpd00080[c0] + (1) cpd11466[c0] -> (1) cpd11493[c0] + (1) cpd15331[c0]	(1) Glycerol-3-phosphate_c0[c0] + (1) Myristoyl-ACP_c0[c0] -> (1) ACP_c0[c0] + (1) 1-tetradecanoyl-sn-glycerol 3-phosphate_c0[c0]	0	0	0	0	1000
rxn08548_c0	>	Cytosol_0	HMPREF1202_RS03405	glycerol-3-phosphate acyltransferase (C14:1)_c0	(2) cpd00067[c0] + (1) cpd00080[c0] + (1) cpd15294[c0] -> (1) cpd11493[c0] + (1) cpd15330[c0]	(2) H+_c0[c0] + (1) Glycerol-3-phosphate_c0[c0] + (1) Tetradecenoyl-ACP_c0[c0] -> (1) ACP_c0[c0] + (1) 1-tetradec-7-enoyl-sn-glycerol 3-phosphate_c0[c0]	0	0	0	0	1000
rxn08549_c0	>	Cytosol_0	HMPREF1202_RS03405	glycerol-3-phosphate acyltransferase (C16:0)_c0	(2) cpd00067[c0] + (1) cpd00080[c0] + (1) cpd15277[c0] -> (1) cpd11493[c0] + (1) cpd15327[c0]	(2) H+_c0[c0] + (1) Glycerol-3-phosphate_c0[c0] + (1) Palmitoyl-ACP_c0[c0] -> (1) ACP_c0[c0] + (1) 1-hexadecanoyl-sn-glycerol 3-phosphate_c0[c0]	0	0	0	0	1000
rxn08550_c0	>	Cytosol_0	HMPREF1202_RS03405	glycerol-3-phosphate acyltransferase (C16:1)_c0	(2) cpd00067[c0] + (1) cpd00080[c0] + (1) cpd15239[c0] -> (1) cpd11493[c0] + (1) cpd15326[c0]	(2) H+_c0[c0] + (1) Glycerol-3-phosphate_c0[c0] + (1) Hexadecenoyl-ACP_c0[c0] -> (1) ACP_c0[c0] + (1) 1-hexadec-9-enoyl-sn-glycerol 3-phosphate_c0[c0]	0	0	0	0	1000
rxn08551_c0	-	Cytosol_0	HMPREF1202_RS03405	glycerol-3-phosphate acyltransferase (C18:0)_c0	(1) cpd00067[c0] + (1) cpd00080[c0] + (1) cpd15268[c0] <-> (1) cpd11493[c0] + (1) cpd15329[c0]	(1) H+_c0[c0] + (1) Glycerol-3-phosphate_c0[c0] + (1) Octadecanoyl-ACP_c0[c0] <-> (1) ACP_c0[c0] + (1) 1-octadecanoyl-sn-glycerol 3-phosphate_c0[c0]	0	-2.51736	-1000	0.283235	1000
rxn08552_c0	>	Cytosol_0	HMPREF1202_RS03405	glycerol-3-phosphate acyltransferase (C18:1)_c0	(2) cpd00067[c0] + (1) cpd00080[c0] + (1) cpd11825[c0] -> (1) cpd11493[c0] + (1) cpd15328[c0]	(2) H+_c0[c0] + (1) Glycerol-3-phosphate_c0[c0] + (1) Octadecenoyl-ACP_c0[c0] -> (1) ACP_c0[c0] + (1) 1-octadec-11-enoyl-sn-glycerol 3-phosphate_c0[c0]	0	0	0	0	1000
rxn08756_c0	>	Cytosol_0	CLORAM_RS05655, HMPREF1202_RS10170	isopentenyl-diphosphate:NAD+ oxidoreductase_c0	(1) cpd00004[c0] + (1) cpd00067[c0] + (1) cpd08615[c0] -> (1) cpd00001[c0] + (1) cpd00003[c0] + (1) cpd00113[c0]	(1) NADH_c0[c0] + (1) H+_c0[c0] + (1) 1-Hydroxy-2-methyl-2-butenyl 4-diphosphate_c0[c0] -> (1) H2O_c0[c0] + (1) NAD_c0[c0] + (1) Isopentenyldiphosphate_c0[c0]	0	0	0	0	1000	R08209	Terpenoid backbone biosynthesis	Metabolism of terpenoids and polyketides
rxn08792_c0	>	Cytosol_0	CLORAM_RS02565, HMPREF1202_RS08625, HMPREF1202_RS01240, HMPREF1202_RS01600, HMPREF1098_RS01220, CGC65_RS07155	lactate oxidation_c0	(1) cpd00159[c0] + (1) cpd15560[c0] -> (1) cpd00020[c0] + (1) cpd15561[c0]	(1) L-Lactate_c0[c0] + (1) Ubiquinone-8_c0[c0] -> (1) Pyruvate_c0[c0] + (1) Ubiquinol-8_c0[c0]	0	0	0	702.287	1000
rxn08793_c0	>	Cytosol_0	CLORAM_RS02565, HMPREF1202_RS01600, HMPREF1202_RS01240, HMPREF1202_RS08625, HMPREF1098_RS01220, CGC65_RS07155	L-Lactate dehydrogenase (menaquinone)_c0	(1) cpd00159[c0] + (1) cpd15500[c0] -> (1) cpd00020[c0] + (1) cpd15499[c0]	(1) L-Lactate_c0[c0] + (1) Menaquinone 8_c0[c0] -> (1) Pyruvate_c0[c0] + (1) Menaquinol 8_c0[c0]	0	0	0	199.989	1000
rxn08796_c0	-	Cytosol_0	HMPREF1202_RS00830, CGC65_RS22185	Lysophospholipase L1 (2-acylglycerophosphotidate, n-C12:0) (periplasm)_c0	(1) cpd00001[c0] + (1) cpd15325[c0] <-> (1) cpd00067[c0] + (1) cpd00080[c0] + (1) cpd01741[c0]	(1) H2O_c0[c0] + (1) 1-dodecanoyl-sn-glycerol 3-phosphate_c0[c0] <-> (1) H+_c0[c0] + (1) Glycerol-3-phosphate_c0[c0] + (1) ddca_c0[c0]	0	0	-1000	0	1000
rxn08797_c0	-	Cytosol_0	HMPREF1202_RS00830, CGC65_RS22185	Lysophospholipase L1 (2-acylglycerophosphotidate, n-C14:0) (periplasm)_c0	(1) cpd00001[c0] + (1) cpd15331[c0] <-> (1) cpd00067[c0] + (1) cpd00080[c0] + (1) cpd03847[c0]	(1) H2O_c0[c0] + (1) 1-tetradecanoyl-sn-glycerol 3-phosphate_c0[c0] <-> (1) H+_c0[c0] + (1) Glycerol-3-phosphate_c0[c0] + (1) Myristic acid_c0[c0]	0	0	-1000	1000	1000
rxn08798_c0	>	Cytosol_0	HMPREF1202_RS00830, CGC65_RS22185	Lysophospholipase L1 (2-acylglycerophosphotidate, n-C14:1) (periplasm)_c0	(1) cpd00001[c0] + (1) cpd15330[c0] -> (2) cpd00067[c0] + (1) cpd00080[c0] + (1) cpd15298[c0]	(1) H2O_c0[c0] + (1) 1-tetradec-7-enoyl-sn-glycerol 3-phosphate_c0[c0] -> (2) H+_c0[c0] + (1) Glycerol-3-phosphate_c0[c0] + (1) tetradecenoate_c0[c0]	0	0	0	0	1000
rxn08799_c0	-	Cytosol_0	HMPREF1202_RS00830, CGC65_RS22185	Lysophospholipase L1 (2-acylglycerophosphotidate, n-C16:0) (periplasm)_c0	(1) cpd00001[c0] + (1) cpd15327[c0] <-> (2) cpd00067[c0] + (1) cpd00080[c0] + (1) cpd00214[c0]	(1) H2O_c0[c0] + (1) 1-hexadecanoyl-sn-glycerol 3-phosphate_c0[c0] <-> (2) H+_c0[c0] + (1) Glycerol-3-phosphate_c0[c0] + (1) Palmitate_c0[c0]	0	0	-1000	1000	1000
rxn08800_c0	-	Cytosol_0	HMPREF1202_RS00830, CGC65_RS22185	Lysophospholipase L1 (2-acylglycerophosphotidate, n-C16:1) (periplasm)_c0	(1) cpd00001[c0] + (1) cpd15326[c0] <-> (2) cpd00067[c0] + (1) cpd00080[c0] + (1) cpd15237[c0]	(1) H2O_c0[c0] + (1) 1-hexadec-9-enoyl-sn-glycerol 3-phosphate_c0[c0] <-> (2) H+_c0[c0] + (1) Glycerol-3-phosphate_c0[c0] + (1) hexadecenoate_c0[c0]	0	0	-1000	0	1000
rxn08802_c0	-	Cytosol_0	HMPREF1202_RS00830, CGC65_RS22185	Lysophospholipase L1 (2-acylglycerophosphotidate, n-C18:1) (periplasm)_c0	(1) cpd00001[c0] + (1) cpd15328[c0] <-> (2) cpd00067[c0] + (1) cpd00080[c0] + (1) cpd15269[c0]	(1) H2O_c0[c0] + (1) 1-octadec-11-enoyl-sn-glycerol 3-phosphate_c0[c0] <-> (2) H+_c0[c0] + (1) Glycerol-3-phosphate_c0[c0] + (1) octadecenoate_c0[c0]	0	0	-1000	0	1000
rxn08803_c0	-	Cytosol_0	HMPREF1202_RS00830, CGC65_RS22185	Lysophospholipase L1 (2-acylglycerophosphoethanolamine, n-C12:0) (periplasm)_c0	(1) cpd00001[c0] + (1) cpd15313[c0] <-> (1) cpd00067[c0] + (1) cpd00908[c0] + (1) cpd01741[c0]	(1) H2O_c0[c0] + (1) 1-Acyl-sn-glycero-3-phosphoethanolamine dodecanoyl_c0[c0] <-> (1) H+_c0[c0] + (1) Glycerophosphoethanolamine_c0[c0] + (1) ddca_c0[c0]	0	0	-1000	0	1000
rxn08804_c0	-	Cytosol_0	HMPREF1202_RS00830, CGC65_RS22185	Lysophospholipase L1 (2-acylglycerophosphoethanolamine, n-C14:0) (periplasm)_c0	(1) cpd00001[c0] + (1) cpd15314[c0] <-> (1) cpd00067[c0] + (1) cpd00908[c0] + (1) cpd03847[c0]	(1) H2O_c0[c0] + (1) 1-Acyl-sn-glycero-3-phosphoethanolamine tetradecanoyl_c0[c0] <-> (1) H+_c0[c0] + (1) Glycerophosphoethanolamine_c0[c0] + (1) Myristic acid_c0[c0]	0	0	-1000	0	1000
rxn08805_c0	-	Cytosol_0	HMPREF1202_RS00830, CGC65_RS22185	Lysophospholipase L1 (2-acylglycerophosphoethanolamine, n-C14:1) (periplasm)_c0	(1) cpd00001[c0] + (1) cpd15315[c0] <-> (1) cpd00067[c0] + (1) cpd00908[c0] + (1) cpd15298[c0]	(1) H2O_c0[c0] + (1) 1-Acyl-sn-glycero-3-phosphoethanolamine tetradec-7-enoyl_c0[c0] <-> (1) H+_c0[c0] + (1) Glycerophosphoethanolamine_c0[c0] + (1) tetradecenoate_c0[c0]	0	0	-1000	0	1000
rxn08806_c0	-	Cytosol_0	HMPREF1202_RS00830, CGC65_RS22185	Lysophospholipase L1 (2-acylglycerophosphoethanolamine, n-C16:0) (periplasm)_c0	(1) cpd00001[c0] + (1) cpd15316[c0] <-> (1) cpd00067[c0] + (1) cpd00214[c0] + (1) cpd00908[c0]	(1) H2O_c0[c0] + (1) 1-Acyl-sn-glycero-3-phosphoethanolamine hexadecanoyl_c0[c0] <-> (1) H+_c0[c0] + (1) Palmitate_c0[c0] + (1) Glycerophosphoethanolamine_c0[c0]	0	0	-1000	0	1000
rxn08807_c0	-	Cytosol_0	HMPREF1202_RS00830, CGC65_RS22185	Lysophospholipase L1 (2-acylglycerophosphoethanolamine, n-C16:1) (periplasm)_c0	(1) cpd00001[c0] + (1) cpd15317[c0] <-> (1) cpd00067[c0] + (1) cpd00908[c0] + (1) cpd15237[c0]	(1) H2O_c0[c0] + (1) 1-Acyl-sn-glycero-3-phosphoethanolamine hexadec-9-enoyl_c0[c0] <-> (1) H+_c0[c0] + (1) Glycerophosphoethanolamine_c0[c0] + (1) hexadecenoate_c0[c0]	0	0	-1000	0	1000
rxn08808_c0	>	Cytosol_0	HMPREF1202_RS00830, CGC65_RS22185	Lysophospholipase L1 (2-acylglycerophosphoethanolamine, n-C18:0) (periplasm)_c0	(1) cpd00001[c0] + (1) cpd00067[c0] + (1) cpd12547[c0] -> (1) cpd00908[c0] + (1) cpd01080[c0]	(1) H2O_c0[c0] + (1) H+_c0[c0] + (1) L-2-Lysophosphatidylethanolamine_c0[c0] -> (1) Glycerophosphoethanolamine_c0[c0] + (1) ocdca_c0[c0]	0	0	0	0	1000
rxn08809_c0	-	Cytosol_0	HMPREF1202_RS00830, CGC65_RS22185	Lysophospholipase L1 (2-acylglycerophosphoethanolamine, n-C18:1) (periplasm)_c0	(1) cpd00001[c0] + (1) cpd12547[c0] <-> (1) cpd00067[c0] + (1) cpd00908[c0] + (1) cpd15269[c0]	(1) H2O_c0[c0] + (1) L-2-Lysophosphatidylethanolamine_c0[c0] <-> (1) H+_c0[c0] + (1) Glycerophosphoethanolamine_c0[c0] + (1) octadecenoate_c0[c0]	0	0	-1000	0	1000
rxn08810_c0	-	Cytosol_0	HMPREF1202_RS00830, CGC65_RS22185	Lysophospholipase L1 (2-acylglycerophosphoglycerol, n-C12:0) (periplasm)_c0	(1) cpd00001[c0] + (1) cpd15318[c0] <-> (1) cpd00067[c0] + (1) cpd01741[c0] + (1) cpd02090[c0]	(1) H2O_c0[c0] + (1) 1-Acyl-sn-glycero-3-phosphoglycerol dodecanoyl_c0[c0] <-> (1) H+_c0[c0] + (1) ddca_c0[c0] + (1) Glycerophosphoglycerol_c0[c0]	0	0	-1000	0	1000
rxn08811_c0	-	Cytosol_0	HMPREF1202_RS00830, CGC65_RS22185	Lysophospholipase L1 (2-acylglycerophosphoglycerol, n-C14:0) (periplasm)_c0	(1) cpd00001[c0] + (1) cpd15319[c0] <-> (1) cpd00067[c0] + (1) cpd02090[c0] + (1) cpd03847[c0]	(1) H2O_c0[c0] + (1) 1-Acyl-sn-glycero-3-phosphoglycerol tetradecanoyl_c0[c0] <-> (1) H+_c0[c0] + (1) Glycerophosphoglycerol_c0[c0] + (1) Myristic acid_c0[c0]	0	0	-1000	0	1000
rxn08812_c0	-	Cytosol_0	HMPREF1202_RS00830, CGC65_RS22185	Lysophospholipase L1 (2-acylglycerophosphoglycerol, n-C14:1) (periplasm)_c0	(1) cpd00001[c0] + (1) cpd15320[c0] <-> (1) cpd00067[c0] + (1) cpd02090[c0] + (1) cpd15298[c0]	(1) H2O_c0[c0] + (1) 1-Acyl-sn-glycero-3-phosphoglycerol tetradec-7-enoyl_c0[c0] <-> (1) H+_c0[c0] + (1) Glycerophosphoglycerol_c0[c0] + (1) tetradecenoate_c0[c0]	0	0	-1000	0	1000
rxn08813_c0	-	Cytosol_0	HMPREF1202_RS00830, CGC65_RS22185	Lysophospholipase L1 (2-acylglycerophosphoglycerol, n-C16:0) (periplasm)_c0	(1) cpd00001[c0] + (1) cpd15321[c0] <-> (1) cpd00067[c0] + (1) cpd00214[c0] + (1) cpd02090[c0]	(1) H2O_c0[c0] + (1) 1-Acyl-sn-glycero-3-phosphoglycerol hexadecanoyl_c0[c0] <-> (1) H+_c0[c0] + (1) Palmitate_c0[c0] + (1) Glycerophosphoglycerol_c0[c0]	0	0	-1000	0	1000
rxn08814_c0	-	Cytosol_0	HMPREF1202_RS00830, CGC65_RS22185	Lysophospholipase L1 (2-acylglycerophosphoglycerol, n-C16:1) (periplasm)_c0	(1) cpd00001[c0] + (1) cpd15322[c0] <-> (1) cpd00067[c0] + (1) cpd02090[c0] + (1) cpd15237[c0]	(1) H2O_c0[c0] + (1) 1-Acyl-sn-glycero-3-phosphoglycerol hexadec-9-enoyl_c0[c0] <-> (1) H+_c0[c0] + (1) Glycerophosphoglycerol_c0[c0] + (1) hexadecenoate_c0[c0]	0	0	-1000	0	1000
rxn08815_c0	<	Cytosol_0	HMPREF1202_RS00830, CGC65_RS22185	Lysophospholipase L1 (2-acylglycerophosphoglycerol, n-C18:0) (periplasm)_c0	(1) cpd00001[c0] + (1) cpd15323[c0] <- (1) cpd00067[c0] + (1) cpd01080[c0] + (1) cpd02090[c0]	(1) H2O_c0[c0] + (1) 1-Acyl-sn-glycero-3-phosphoglycerol octadecanoyl_c0[c0] <- (1) H+_c0[c0] + (1) ocdca_c0[c0] + (1) Glycerophosphoglycerol_c0[c0]	0	-0.461521	-1000	0	0
rxn08816_c0	-	Cytosol_0	HMPREF1202_RS00830, CGC65_RS22185	Lysophospholipase L1 (2-acylglycerophosphoglycerol, n-C18:1) (periplasm)_c0	(1) cpd00001[c0] + (1) cpd15324[c0] <-> (1) cpd00067[c0] + (1) cpd02090[c0] + (1) cpd15269[c0]	(1) H2O_c0[c0] + (1) 1-Acyl-sn-glycero-3-phosphoglycerol octadec-11-enoyl_c0[c0] <-> (1) H+_c0[c0] + (1) Glycerophosphoglycerol_c0[c0] + (1) octadecenoate_c0[c0]	0	0	-1000	0	1000
rxn08817_c0	-	Cytosol_0	HMPREF1202_RS00830, CGC65_RS22185	Lysophospholipase L2 (2-acylglycerophosphotidate, n-C12:0)_c0	(1) cpd00001[c0] + (1) cpd15350[c0] <-> (2) cpd00067[c0] + (1) cpd00080[c0] + (1) cpd01741[c0]	(1) H2O_c0[c0] + (1) 2-dodecanoyl-sn-glycerol 3-phosphate_c0[c0] <-> (2) H+_c0[c0] + (1) Glycerol-3-phosphate_c0[c0] + (1) ddca_c0[c0]	0	0	-1000	0	1000
rxn08818_c0	-	Cytosol_0	HMPREF1202_RS00830, CGC65_RS22185	Lysophospholipase L2 (2-acylglycerophosphotidate, n-C14:0)_c0	(1) cpd00001[c0] + (1) cpd15363[c0] <-> (2) cpd00067[c0] + (1) cpd00080[c0] + (1) cpd03847[c0]	(1) H2O_c0[c0] + (1) 2-tetradecanoyl-sn-glycerol 3-phosphate_c0[c0] <-> (2) H+_c0[c0] + (1) Glycerol-3-phosphate_c0[c0] + (1) Myristic acid_c0[c0]	0	0	-1000	0	1000
rxn08819_c0	>	Cytosol_0	HMPREF1202_RS00830, CGC65_RS22185	Lysophospholipase L2 (2-acylglycerophosphotidate, n-C14:1)_c0	(1) cpd00001[c0] + (1) cpd15362[c0] -> (2) cpd00067[c0] + (1) cpd00080[c0] + (1) cpd15298[c0]	(1) H2O_c0[c0] + (1) 2-tetradec-7-enoyl-sn-glycerol 3-phosphate_c0[c0] -> (2) H+_c0[c0] + (1) Glycerol-3-phosphate_c0[c0] + (1) tetradecenoate_c0[c0]	0	0	0	0	1000
rxn08820_c0	-	Cytosol_0	HMPREF1202_RS00830, CGC65_RS22185	Lysophospholipase L2 (2-acylglycerophosphotidate, n-C16:0)_c0	(1) cpd00001[c0] + (1) cpd15355[c0] <-> (2) cpd00067[c0] + (1) cpd00080[c0] + (1) cpd00214[c0]	(1) H2O_c0[c0] + (1) 2-hexadecanoyl-sn-glycerol 3-phosphate_c0[c0] <-> (2) H+_c0[c0] + (1) Glycerol-3-phosphate_c0[c0] + (1) Palmitate_c0[c0]	0	0	-1000	0	1000
rxn08821_c0	-	Cytosol_0	HMPREF1202_RS00830, CGC65_RS22185	Lysophospholipase L2 (2-acylglycerophosphotidate, n-C16:1)_c0	(1) cpd00001[c0] + (1) cpd15354[c0] <-> (2) cpd00067[c0] + (1) cpd00080[c0] + (1) cpd15237[c0]	(1) H2O_c0[c0] + (1) 2-hexadec-9-enoyl-sn-glycerol 3-phosphate_c0[c0] <-> (2) H+_c0[c0] + (1) Glycerol-3-phosphate_c0[c0] + (1) hexadecenoate_c0[c0]	0	0	-1000	0	1000
rxn08822_c0	-	Cytosol_0	HMPREF1202_RS00830, CGC65_RS22185	Lysophospholipase L2 (2-acylglycerophosphotidate, n-C18:0)_c0	(1) cpd00001[c0] + (1) cpd15358[c0] <-> (2) cpd00067[c0] + (1) cpd00080[c0] + (1) cpd01080[c0]	(1) H2O_c0[c0] + (1) 2-octadecanoyl-sn-glycerol 3-phosphate_c0[c0] <-> (2) H+_c0[c0] + (1) Glycerol-3-phosphate_c0[c0] + (1) ocdca_c0[c0]	0	0	-1000	0	1000
rxn08823_c0	-	Cytosol_0	HMPREF1202_RS00830, CGC65_RS22185	Lysophospholipase L2 (2-acylglycerophosphotidate, n-C18:1)_c0	(1) cpd00001[c0] + (1) cpd15357[c0] <-> (2) cpd00067[c0] + (1) cpd00080[c0] + (1) cpd15269[c0]	(1) H2O_c0[c0] + (1) 2-octadec-11-enoyl-sn-glycerol 3-phosphate_c0[c0] <-> (2) H+_c0[c0] + (1) Glycerol-3-phosphate_c0[c0] + (1) octadecenoate_c0[c0]	0	0	-1000	0	1000
rxn08838_c0	-	Cytosol_0	HMPREF1202_RS00830, CGC65_RS22185	Lysophospholipase L2 (2-acylglycerophosphoethanolamine, n-C12:0)_c0	(1) cpd00001[c0] + (1) cpd15336[c0] <-> (1) cpd00067[c0] + (1) cpd00908[c0] + (1) cpd01741[c0]	(1) H2O_c0[c0] + (1) 2-Acyl-sn-glycero-3-phosphoethanolamine dodecanoyl_c0[c0] <-> (1) H+_c0[c0] + (1) Glycerophosphoethanolamine_c0[c0] + (1) ddca_c0[c0]	0	0	-1000	0	1000
rxn08839_c0	-	Cytosol_0	HMPREF1202_RS00830, CGC65_RS22185	Lysophospholipase L2 (2-acylglycerophosphoethanolamine, n-C14:0)_c0	(1) cpd00001[c0] + (1) cpd15337[c0] <-> (1) cpd00067[c0] + (1) cpd00908[c0] + (1) cpd03847[c0]	(1) H2O_c0[c0] + (1) 2-Acyl-sn-glycero-3-phosphoethanolamine tetradecanoyl_c0[c0] <-> (1) H+_c0[c0] + (1) Glycerophosphoethanolamine_c0[c0] + (1) Myristic acid_c0[c0]	0	0	-1000	0	1000
rxn08840_c0	>	Cytosol_0	HMPREF1202_RS00830, CGC65_RS22185	Lysophospholipase L2 (2-acylglycerophosphoethanolamine, n-C14:1)_c0	(1) cpd00001[c0] + (1) cpd15338[c0] -> (1) cpd00067[c0] + (1) cpd00908[c0] + (1) cpd15298[c0]	(1) H2O_c0[c0] + (1) 2-Acyl-sn-glycero-3-phosphoethanolamine tetradec-7-enoyl_c0[c0] -> (1) H+_c0[c0] + (1) Glycerophosphoethanolamine_c0[c0] + (1) tetradecenoate_c0[c0]	0	0	0	0	1000
rxn08841_c0	-	Cytosol_0	HMPREF1202_RS00830, CGC65_RS22185	Lysophospholipase L2 (2-acylglycerophosphoethanolamine, n-C16:0)_c0	(1) cpd00001[c0] + (1) cpd15339[c0] <-> (1) cpd00067[c0] + (1) cpd00214[c0] + (1) cpd00908[c0]	(1) H2O_c0[c0] + (1) 2-Acyl-sn-glycero-3-phosphoethanolamine (n-C16:0)_c0[c0] <-> (1) H+_c0[c0] + (1) Palmitate_c0[c0] + (1) Glycerophosphoethanolamine_c0[c0]	0	0	-1000	0	1000
rxn08842_c0	-	Cytosol_0	HMPREF1202_RS00830, CGC65_RS22185	Lysophospholipase L2 (2-acylglycerophosphoethanolamine, n-C16:1)_c0	(1) cpd00001[c0] + (1) cpd15340[c0] <-> (1) cpd00067[c0] + (1) cpd00908[c0] + (1) cpd15237[c0]	(1) H2O_c0[c0] + (1) 2-Acyl-sn-glycero-3-phosphoethanolamine hexadec-9-enoyl_c0[c0] <-> (1) H+_c0[c0] + (1) Glycerophosphoethanolamine_c0[c0] + (1) hexadecenoate_c0[c0]	0	0	-1000	0	1000
rxn08844_c0	-	Cytosol_0	HMPREF1202_RS00830, CGC65_RS22185	Lysophospholipase L2 (2-acylglycerophosphoethanolamine, n-C18:1)_c0	(1) cpd00001[c0] + (1) cpd15342[c0] <-> (1) cpd00067[c0] + (1) cpd00908[c0] + (1) cpd15269[c0]	(1) H2O_c0[c0] + (1) 2-Acyl-sn-glycero-3-phosphoethanolamine octadec-11-enoyl_c0[c0] <-> (1) H+_c0[c0] + (1) Glycerophosphoethanolamine_c0[c0] + (1) octadecenoate_c0[c0]	0	0	-1000	0	1000
rxn08845_c0	-	Cytosol_0	HMPREF1202_RS00830, CGC65_RS22185	Lysophospholipase L2 (2-acylglycerophosphoglycerol, n-C12:0)_c0	(1) cpd00001[c0] + (1) cpd15343[c0] <-> (1) cpd00067[c0] + (1) cpd01741[c0] + (1) cpd02090[c0]	(1) H2O_c0[c0] + (1) 2-Acyl-sn-glycero-3-phosphoglycerol dodecanoyl_c0[c0] <-> (1) H+_c0[c0] + (1) ddca_c0[c0] + (1) Glycerophosphoglycerol_c0[c0]	0	0	-1000	0	1000
rxn08846_c0	-	Cytosol_0	HMPREF1202_RS00830, CGC65_RS22185	Lysophospholipase L2 (2-acylglycerophosphoglycerol, n-C14:0)_c0	(1) cpd00001[c0] + (1) cpd15344[c0] <-> (1) cpd00067[c0] + (1) cpd02090[c0] + (1) cpd03847[c0]	(1) H2O_c0[c0] + (1) 2-Acyl-sn-glycero-3-phosphoglycerol tetradecanoyl_c0[c0] <-> (1) H+_c0[c0] + (1) Glycerophosphoglycerol_c0[c0] + (1) Myristic acid_c0[c0]	0	0	-1000	0	1000
rxn08847_c0	>	Cytosol_0	HMPREF1202_RS00830, CGC65_RS22185	Lysophospholipase L2 (2-acylglycerophosphoglycerol, n-C14:1)_c0	(1) cpd00001[c0] + (1) cpd15345[c0] -> (1) cpd00067[c0] + (1) cpd02090[c0] + (1) cpd15298[c0]	(1) H2O_c0[c0] + (1) 2-Acyl-sn-glycero-3-phosphoglycerol tetradec-7-enoyl_c0[c0] -> (1) H+_c0[c0] + (1) Glycerophosphoglycerol_c0[c0] + (1) tetradecenoate_c0[c0]	0	0	0	0	1000
rxn08848_c0	-	Cytosol_0	HMPREF1202_RS00830, CGC65_RS22185	Lysophospholipase L2 (2-acylglycerophosphoglycerol, n-C16:0)_c0	(1) cpd00001[c0] + (1) cpd15346[c0] <-> (1) cpd00067[c0] + (1) cpd00214[c0] + (1) cpd02090[c0]	(1) H2O_c0[c0] + (1) 2-Acyl-sn-glycero-3-phosphoglycerol hexadecanoyl_c0[c0] <-> (1) H+_c0[c0] + (1) Palmitate_c0[c0] + (1) Glycerophosphoglycerol_c0[c0]	0	0	-1000	0	1000
rxn08849_c0	-	Cytosol_0	HMPREF1202_RS00830, CGC65_RS22185	Lysophospholipase L2 (2-acylglycerophosphoglycerol, n-C16:1)_c0	(1) cpd00001[c0] + (1) cpd15347[c0] <-> (1) cpd00067[c0] + (1) cpd02090[c0] + (1) cpd15237[c0]	(1) H2O_c0[c0] + (1) 2-Acyl-sn-glycero-3-phosphoglycerol hexadec-9-enoyl_c0[c0] <-> (1) H+_c0[c0] + (1) Glycerophosphoglycerol_c0[c0] + (1) hexadecenoate_c0[c0]	0	0	-1000	0	1000
rxn08851_c0	-	Cytosol_0	HMPREF1202_RS00830, CGC65_RS22185	Lysophospholipase L2 (2-acylglycerophosphoglycerol, n-C18:1)_c0	(1) cpd00001[c0] + (1) cpd15349[c0] <-> (1) cpd00067[c0] + (1) cpd02090[c0] + (1) cpd15269[c0]	(1) H2O_c0[c0] + (1) 2-Acyl-sn-glycero-3-phosphoglycerol octadec-11-enoyl_c0[c0] <-> (1) H+_c0[c0] + (1) Glycerophosphoglycerol_c0[c0] + (1) octadecenoate_c0[c0]	0	0	-1000	0	1000
rxn08933_c0	-	Cytosol_0	HMPREF1098_RS05945	Maltodextrin glucosidase (maltotetraose)_c0	(1) cpd00001[c0] + (1) cpd01399[c0] <-> (1) cpd00027[c0] + (1) cpd01262[c0]	(1) H2O_c0[c0] + (1) Maltotetraose_c0[c0] <-> (1) D-Glucose_c0[c0] + (1) Amylotriose_c0[c0]	0	-1000	-1000	1.25404	1000
rxn08934_c0	-	Cytosol_0	HMPREF1098_RS05945	Maltodextrin glucosidase (maltopentaose)_c0	(1) cpd00001[c0] + (1) cpd15495[c0] <-> (1) cpd00027[c0] + (1) cpd01399[c0]	(1) H2O_c0[c0] + (1) Maltopentaose_c0[c0] <-> (1) D-Glucose_c0[c0] + (1) Maltotetraose_c0[c0]	0	-1000	-1000	1.25404	1000
rxn08935_c0	-	Cytosol_0	HMPREF1098_RS05945	Maltodextrin glucosidase (maltohexaose)_c0	(1) cpd00001[c0] + (1) cpd01329[c0] <-> (1) cpd00027[c0] + (1) cpd15495[c0]	(1) H2O_c0[c0] + (1) Maltohexaose_c0[c0] <-> (1) D-Glucose_c0[c0] + (1) Maltopentaose_c0[c0]	0	-1000	-1000	1.25404	1000
rxn08936_c0	-	Cytosol_0	HMPREF1098_RS05945	Maltodextrin glucosidase (maltoheptaose)_c0	(1) cpd00001[c0] + (1) cpd15494[c0] <-> (1) cpd00027[c0] + (1) cpd01329[c0]	(1) H2O_c0[c0] + (1) Maltoheptaose_c0[c0] <-> (1) D-Glucose_c0[c0] + (1) Maltohexaose_c0[c0]	0	0	-1000	0	1000
rxn08941_c0	>	Cytosol_0		Maltodextrin phosphorylase (maltopentaose)_c0	(1) cpd00009[c0] + (1) cpd15495[c0] -> (1) cpd00089[c0] + (1) cpd01399[c0]	(1) Phosphate_c0[c0] + (1) Maltopentaose_c0[c0] -> (1) Glucose-1-phosphate_c0[c0] + (1) Maltotetraose_c0[c0]	0	0	0	1000	1000
rxn08942_c0	>	Cytosol_0		Maltodextrin phosphorylase (maltohexaose)_c0	(1) cpd00009[c0] + (1) cpd01329[c0] -> (1) cpd00089[c0] + (1) cpd15495[c0]	(1) Phosphate_c0[c0] + (1) Maltohexaose_c0[c0] -> (1) Glucose-1-phosphate_c0[c0] + (1) Maltopentaose_c0[c0]	0	0	0	1000	1000
rxn08971_c0	>	Cytosol_0	HMPREF1098_RS07005, CGC65_RS04410	NADH dehydrogenase (menaquinone-8 & 0 protons)_c0	(1) cpd00004[c0] + (1) cpd00067[c0] + (1) cpd15500[c0] -> (1) cpd00003[c0] + (1) cpd15499[c0]	(1) NADH_c0[c0] + (1) H+_c0[c0] + (1) Menaquinone 8_c0[c0] -> (1) NAD_c0[c0] + (1) Menaquinol 8_c0[c0]	0	0	0	199.989	1000
rxn08975_c0	>	Cytosol_0	HMPREF1098_RS07005, CGC65_RS04410	dihydronicotinamide adenine dinucleotide-coenzyme Q reductase_c0	(1) cpd00004[c0] + (1) cpd00067[c0] + (1) cpd15560[c0] -> (1) cpd00003[c0] + (1) cpd15561[c0]	(1) NADH_c0[c0] + (1) H+_c0[c0] + (1) Ubiquinone-8_c0[c0] -> (1) NAD_c0[c0] + (1) Ubiquinol-8_c0[c0]	0	0	0	702.287	1000
rxn08976_c0	>	Cytosol_0	HMPREF1098_RS07005, CGC65_RS04410	quinone reductase_c0	(1) cpd00004[c0] + (1) cpd00067[c0] + (1) cpd15352[c0] -> (1) cpd00003[c0] + (1) cpd15353[c0]	(1) NADH_c0[c0] + (1) H+_c0[c0] + (1) 2-Demethylmenaquinone 8_c0[c0] -> (1) NAD_c0[c0] + (1) 2-Demethylmenaquinol 8_c0[c0]	0	0	0	877.859	1000
rxn09108_c0	-	Cytosol_0	CLORAM_RS00155, HMPREF1202_RS12375, HMPREF1098_RS15485, CGC65_RS14050	Phosphatidylglycerol synthase (n-C12:0)_c0	(1) cpd00080[c0] + (1) cpd15417[c0] <-> (1) cpd00046[c0] + (1) cpd15542[c0]	(1) Glycerol-3-phosphate_c0[c0] + (1) CDP-1,2-didodecanoylglycerol_c0[c0] <-> (1) CMP_c0[c0] + (1) Phosphatidylglycerophosphate didodecanoyl_c0[c0]	0	0	-1000	0	1000
rxn09109_c0	-	Cytosol_0	CLORAM_RS00155, HMPREF1202_RS12375, HMPREF1098_RS15485, CGC65_RS14050	Phosphatidylglycerol synthase (n-C14:0)_c0	(1) cpd00080[c0] + (1) cpd15423[c0] <-> (1) cpd00046[c0] + (1) cpd15543[c0]	(1) Glycerol-3-phosphate_c0[c0] + (1) CDP-1,2-ditetradecanoylglycerol_c0[c0] <-> (1) CMP_c0[c0] + (1) Phosphatidylglycerophosphate ditetradecanoyl_c0[c0]	0	0	-1000	0	1000
rxn09110_c0	-	Cytosol_0	CLORAM_RS00155, HMPREF1202_RS12375, HMPREF1098_RS15485, CGC65_RS14050	Phosphatidylglycerol synthase (n-C14:1)_c0	(1) cpd00080[c0] + (1) cpd15422[c0] <-> (1) cpd00046[c0] + (1) cpd15544[c0]	(1) Glycerol-3-phosphate_c0[c0] + (1) CDP-1,2-ditetradec-7-enoylglycerol_c0[c0] <-> (1) CMP_c0[c0] + (1) Phosphatidylglycerophosphate ditetradec-7-enoyl_c0[c0]	0	0	-1000	0	1000
rxn09111_c0	-	Cytosol_0	CLORAM_RS00155, HMPREF1202_RS12375, HMPREF1098_RS15485, CGC65_RS14050	Phosphatidylglycerol synthase (n-C16:0)_c0	(1) cpd00080[c0] + (1) cpd15419[c0] <-> (1) cpd00046[c0] + (1) cpd15545[c0]	(1) Glycerol-3-phosphate_c0[c0] + (1) CDP-1,2-dihexadecanoylglycerol_c0[c0] <-> (1) CMP_c0[c0] + (1) Phosphatidylglycerophosphate dihexadecanoyl_c0[c0]	0	0	-1000	0	1000
rxn09112_c0	-	Cytosol_0	CLORAM_RS00155, HMPREF1202_RS12375, HMPREF1098_RS15485, CGC65_RS14050	Phosphatidylglycerol synthase (n-C16:1)_c0	(1) cpd00080[c0] + (1) cpd15418[c0] <-> (1) cpd00046[c0] + (1) cpd15546[c0]	(1) Glycerol-3-phosphate_c0[c0] + (1) CDP-1,2-dihexadec-9-enoylglycerol_c0[c0] <-> (1) CMP_c0[c0] + (1) Phosphatidylglycerophosphate dihexadec-9-enoyl_c0[c0]	0	0	-1000	0	1000
rxn09113_c0	-	Cytosol_0	CLORAM_RS00155, HMPREF1202_RS12375, HMPREF1098_RS15485, CGC65_RS14050	Phosphatidylglycerol synthase (n-C18:0)_c0	(1) cpd00080[c0] + (1) cpd15421[c0] <-> (1) cpd00046[c0] + (1) cpd15547[c0]	(1) Glycerol-3-phosphate_c0[c0] + (1) CDP-1,2-dioctadecanoylglycerol_c0[c0] <-> (1) CMP_c0[c0] + (1) Phosphatidylglycerophosphate dioctadecanoyl_c0[c0]	0	0	-1000	0	1000
rxn09114_c0	-	Cytosol_0	CLORAM_RS00155, HMPREF1202_RS12375, HMPREF1098_RS15485, CGC65_RS14050	Phosphatidylglycerol synthase (n-C18:1)_c0	(1) cpd00080[c0] + (1) cpd15420[c0] <-> (1) cpd00046[c0] + (1) cpd15548[c0]	(1) Glycerol-3-phosphate_c0[c0] + (1) CDP-1,2-dioctadec-11-enoylglycerol_c0[c0] <-> (1) CMP_c0[c0] + (1) Phosphatidylglycerophosphate dioctadec-11-enoyl_c0[c0]	0	0	-1000	0	1000
rxn09163_c0	<	Cytosol_0		Phospholipase A2 (phosphatidylglycerol, n-C18:0) (periplasm)_c0	(1) cpd00001[c0] + (1) cpd15540[c0] <- (1) cpd00067[c0] + (1) cpd01080[c0] + (1) cpd15323[c0]	(1) H2O_c0[c0] + (1) Phosphatidylglycerol dioctadecanoyl_c0[c0] <- (1) H+_c0[c0] + (1) ocdca_c0[c0] + (1) 1-Acyl-sn-glycero-3-phosphoglycerol octadecanoyl_c0[c0]	0	-0.461521	-1000	0	0
rxn09180_c0	<	Cytosol_0		protoporphyrinogen oxidase (anaerobic)_c0	(3) cpd00106[c0] + (1) cpd00791[c0] <- (3) cpd00036[c0] + (1) cpd01476[c0]	(3) Fumarate_c0[c0] + (1) ProtoporphyrinogenIX_c0[c0] <- (3) Succinate_c0[c0] + (1) Protoporphyrin_c0[c0]	0	-0.0474091	-1000	0	0
rxn09197_c0	-	Cytosol_0	CLORAM_RS01900, HMPREF1202_RS07405, HMPREF1098_RS01700, CGC65_RS06225	Phosphatidylserine decarboxylase (n-C12:0)_c0	(2) cpd00067[c0] + (1) cpd15552[c0] <-> (1) cpd00011[c0] + (1) cpd15528[c0]	(2) H+_c0[c0] + (1) phosphatidylserine didodecanoyl_c0[c0] <-> (1) CO2_c0[c0] + (1) phosphatidylethanolamine didodecanoyl_c0[c0]	0	0	-1000	0	1000
rxn09198_c0	-	Cytosol_0	CLORAM_RS01900, HMPREF1202_RS07405, HMPREF1098_RS01700, CGC65_RS06225	Phosphatidylserine decarboxylase (n-C14:0)_c0	(2) cpd00067[c0] + (1) cpd15553[c0] <-> (1) cpd00011[c0] + (1) cpd15529[c0]	(2) H+_c0[c0] + (1) phosphatidylserine ditetradecanoyl_c0[c0] <-> (1) CO2_c0[c0] + (1) phosphatidylethanolamine ditetradecanoyl_c0[c0]	0	0	-1000	0	1000
rxn09199_c0	-	Cytosol_0	CLORAM_RS01900, HMPREF1202_RS07405, HMPREF1098_RS01700, CGC65_RS06225	Phosphatidylserine decarboxylase (n-C14:1)_c0	(2) cpd00067[c0] + (1) cpd15554[c0] <-> (1) cpd00011[c0] + (1) cpd15530[c0]	(2) H+_c0[c0] + (1) phosphatidylserine ditetradec-7-enoyl_c0[c0] <-> (1) CO2_c0[c0] + (1) phosphatidylethanolamine ditetradec-7-enoyl_c0[c0]	0	0	-1000	0	1000
rxn09200_c0	-	Cytosol_0	CLORAM_RS01900, HMPREF1202_RS07405, HMPREF1098_RS01700, CGC65_RS06225	Phosphatidylserine decarboxylase (n-C16:0)_c0	(2) cpd00067[c0] + (1) cpd15555[c0] <-> (1) cpd00011[c0] + (1) cpd15531[c0]	(2) H+_c0[c0] + (1) phosphatidylserine dihexadecanoyl_c0[c0] <-> (1) CO2_c0[c0] + (1) phosphatidylethanolamine dihexadecanoyl_c0[c0]	0	0	-1000	0	1000
rxn09201_c0	-	Cytosol_0	CLORAM_RS01900, HMPREF1202_RS07405, HMPREF1098_RS01700, CGC65_RS06225	Phosphatidylserine decarboxylase (n-C16:1)_c0	(2) cpd00067[c0] + (1) cpd15556[c0] <-> (1) cpd00011[c0] + (1) cpd15532[c0]	(2) H+_c0[c0] + (1) phosphatidylserine dihexadec-9-enoyl_c0[c0] <-> (1) CO2_c0[c0] + (1) phosphatidylethanolamine dihexadec-9enoyl_c0[c0]	0	0	-1000	0	1000
rxn09202_c0	-	Cytosol_0	CLORAM_RS01900, HMPREF1202_RS07405, HMPREF1098_RS01700, CGC65_RS06225	Phosphatidylserine decarboxylase (n-C18:0)_c0	(2) cpd00067[c0] + (1) cpd15557[c0] <-> (1) cpd00011[c0] + (1) cpd15533[c0]	(2) H+_c0[c0] + (1) phosphatidylserine dioctadecanoyl_c0[c0] <-> (1) CO2_c0[c0] + (1) phosphatidylethanolamine dioctadecanoyl_c0[c0]	0	0	-1000	0.153825	1000
rxn09203_c0	-	Cytosol_0	CLORAM_RS01900, HMPREF1202_RS07405, HMPREF1098_RS01700, CGC65_RS06225	Phosphatidylserine decarboxylase (n-C18:1)_c0	(2) cpd00067[c0] + (1) cpd15558[c0] <-> (1) cpd00011[c0] + (1) cpd15534[c0]	(2) H+_c0[c0] + (1) phosphatidylserine dioctadec-11-enoyl_c0[c0] <-> (1) CO2_c0[c0] + (1) phosphatidylethanolamine dioctadec-11-enoyl_c0[c0]	0	0	-1000	0	1000
rxn09205_c0	>	Cytosol_0	CLORAM_RS01905, HMPREF1098_RS01695	Phosphatidylserine syntase (n-C12:0)_c0	(1) cpd00054[c0] + (1) cpd15417[c0] -> (1) cpd00046[c0] + (2) cpd00067[c0] + (1) cpd15552[c0]	(1) L-Serine_c0[c0] + (1) CDP-1,2-didodecanoylglycerol_c0[c0] -> (1) CMP_c0[c0] + (2) H+_c0[c0] + (1) phosphatidylserine didodecanoyl_c0[c0]	0	0	0	0	1000
rxn09206_c0	>	Cytosol_0	CLORAM_RS01905, HMPREF1098_RS01695	Phosphatidylserine syntase (n-C14:0)_c0	(1) cpd00054[c0] + (1) cpd15423[c0] -> (1) cpd00046[c0] + (2) cpd00067[c0] + (1) cpd15553[c0]	(1) L-Serine_c0[c0] + (1) CDP-1,2-ditetradecanoylglycerol_c0[c0] -> (1) CMP_c0[c0] + (2) H+_c0[c0] + (1) phosphatidylserine ditetradecanoyl_c0[c0]	0	0	0	0	1000
rxn09207_c0	>	Cytosol_0	CLORAM_RS01905, HMPREF1098_RS01695	Phosphatidylserine syntase (n-C14:1)_c0	(1) cpd00054[c0] + (1) cpd15422[c0] -> (1) cpd00046[c0] + (2) cpd00067[c0] + (1) cpd15554[c0]	(1) L-Serine_c0[c0] + (1) CDP-1,2-ditetradec-7-enoylglycerol_c0[c0] -> (1) CMP_c0[c0] + (2) H+_c0[c0] + (1) phosphatidylserine ditetradec-7-enoyl_c0[c0]	0	0	0	0	1000
rxn09208_c0	>	Cytosol_0	CLORAM_RS01905, HMPREF1098_RS01695	Phosphatidylserine syntase (n-C16:0)_c0	(1) cpd00054[c0] + (1) cpd15419[c0] -> (1) cpd00046[c0] + (2) cpd00067[c0] + (1) cpd15555[c0]	(1) L-Serine_c0[c0] + (1) CDP-1,2-dihexadecanoylglycerol_c0[c0] -> (1) CMP_c0[c0] + (2) H+_c0[c0] + (1) phosphatidylserine dihexadecanoyl_c0[c0]	0	0	0	0	1000
rxn09209_c0	>	Cytosol_0	CLORAM_RS01905, HMPREF1098_RS01695	Phosphatidylserine syntase (n-C16:1)_c0	(1) cpd00054[c0] + (1) cpd15418[c0] -> (1) cpd00046[c0] + (2) cpd00067[c0] + (1) cpd15556[c0]	(1) L-Serine_c0[c0] + (1) CDP-1,2-dihexadec-9-enoylglycerol_c0[c0] -> (1) CMP_c0[c0] + (2) H+_c0[c0] + (1) phosphatidylserine dihexadec-9-enoyl_c0[c0]	0	0	0	0	1000
rxn09210_c0	>	Cytosol_0	CLORAM_RS01905, HMPREF1098_RS01695	Phosphatidylserine syntase (n-C18:0)_c0	(1) cpd00054[c0] + (1) cpd15421[c0] -> (1) cpd00046[c0] + (2) cpd00067[c0] + (1) cpd15557[c0]	(1) L-Serine_c0[c0] + (1) CDP-1,2-dioctadecanoylglycerol_c0[c0] -> (1) CMP_c0[c0] + (2) H+_c0[c0] + (1) phosphatidylserine dioctadecanoyl_c0[c0]	0	0	0	0.153825	1000
rxn09211_c0	>	Cytosol_0	CLORAM_RS01905, HMPREF1098_RS01695	Phosphatidylserine syntase (n-C18:1)_c0	(1) cpd00054[c0] + (1) cpd15420[c0] -> (1) cpd00046[c0] + (2) cpd00067[c0] + (1) cpd15558[c0]	(1) L-Serine_c0[c0] + (1) CDP-1,2-dioctadec-11-enoylglycerol_c0[c0] -> (1) CMP_c0[c0] + (2) H+_c0[c0] + (1) phosphatidylserine dioctadec-11-enoyl_c0[c0]	0	0	0	0	1000
rxn09296_c0	>	Cytosol_0	CLORAM_RS07860, CLORAM_RS11805, CLORAM_RS04785, HMPREF1202_RS02640, HMPREF1202_RS01185, HMPREF1098_RS04025, CGC65_RS23475, CGC65_RS19295, CGC65_RS03640	hydrogen peroxide reductase (thioredoxin)_c0	(1) cpd00025[c0] + (1) cpd11421[c0] -> (2) cpd00001[c0] + (1) cpd11420[c0]	(1) H2O2_c0[c0] + (1) trdrd_c0[c0] -> (2) H2O_c0[c0] + (1) trdox_c0[c0]	0	0	0	0	1000
rxn09310_c0	>	Cytosol_0	CLORAM_RS11565, HMPREF1202_RS03770, HMPREF1098_RS01785, CGC65_RS06140, CGC65_RS12610	thiazole phosphate synthesis_c0	(1) cpd00002[c0] + (1) cpd00069[c0] + (1) cpd00084[c0] + (1) cpd08289[c0] -> (1) cpd00001[c0] + (1) cpd00011[c0] + (1) cpd00012[c0] + (1) cpd00018[c0] + (1) cpd00035[c0] + (2) cpd00067[c0] + (1) cpd02654[c0] + (1) cpd15378[c0]	(1) ATP_c0[c0] + (1) L-Tyrosine_c0[c0] + (1) L-Cysteine_c0[c0] + (1) 1-deoxy-D-xylulose5-phosphate_c0[c0] -> (1) H2O_c0[c0] + (1) CO2_c0[c0] + (1) PPi_c0[c0] + (1) AMP_c0[c0] + (1) L-Alanine_c0[c0] + (2) H+_c0[c0] + (1) 4-Methyl-5--2-phosphoethyl-thiazole_c0[c0] + (1) 4-Hydroxy-benzylalcohol_c0[c0]	0	0	0	0	1000
rxn09348_c0	<	Cytosol_0		UDPgalactose pyrophosphohydrolase_c0	(1) cpd00001[c0] + (1) cpd00043[c0] <- (2) cpd00067[c0] + (1) cpd00091[c0] + (1) cpd00348[c0]	(1) H2O_c0[c0] + (1) UDP-galactose_c0[c0] <- (2) H+_c0[c0] + (1) UMP_c0[c0] + (1) D-Galactose 1-phosphate_c0[c0]	0	-17.1399	-1000	0	0
rxn09448_c0	>	Cytosol_0	HMPREF1098_RS03410, CGC65_RS04225	fatty-acid--CoA ligase (octadecenoate)_c0	(1) cpd00002[c0] + (1) cpd00010[c0] + (1) cpd15269[c0] -> (1) cpd00012[c0] + (1) cpd00018[c0] + (1) cpd15274[c0]	(1) ATP_c0[c0] + (1) CoA_c0[c0] + (1) octadecenoate_c0[c0] -> (1) PPi_c0[c0] + (1) AMP_c0[c0] + (1) Octadecenoyl-CoA_c0[c0]	0	0	0	0	1000
rxn09449_c0	>	Cytosol_0	HMPREF1098_RS03410, CGC65_RS04225	acyl-coenzyme A ligase_c0	(1) cpd00002[c0] + (1) cpd00010[c0] + (1) cpd01080[c0] -> (1) cpd00012[c0] + (1) cpd00018[c0] + (1) cpd00067[c0] + (1) cpd00327[c0]	(1) ATP_c0[c0] + (1) CoA_c0[c0] + (1) ocdca_c0[c0] -> (1) PPi_c0[c0] + (1) AMP_c0[c0] + (1) H+_c0[c0] + (1) strcoa_c0[c0]	0	0	0	2.8006	1000
rxn09450_c0	>	Cytosol_0	HMPREF1098_RS03410, CGC65_RS04225	fatty-acid--CoA ligase (hexadecenoate), peroxisomal_c0	(1) cpd00002[c0] + (1) cpd00010[c0] + (1) cpd15237[c0] -> (1) cpd00012[c0] + (1) cpd00018[c0] + (1) cpd15238[c0]	(1) ATP_c0[c0] + (1) CoA_c0[c0] + (1) hexadecenoate_c0[c0] -> (1) PPi_c0[c0] + (1) AMP_c0[c0] + (1) Hexadecenoyl-CoA_c0[c0]	0	0	0	0	1000
rxn09486_c0	>	Cytosol_0		UDP-N-acetylglucosamine pyrophosphorylase_c0	(1) cpd00062[c0] + (1) cpd02611[c0] -> (1) cpd00012[c0] + (1) cpd00175[c0]	(1) UTP_c0[c0] + (1) N-Acetyl-D-glucosamine1-phosphate_c0[c0] -> (1) PPi_c0[c0] + (1) UDP-N-acetyl-D-galactosamine_c0[c0]	0	0	0	0.970678	1000
rxn09562_c0	-	Cytosol_0	CLORAM_RS12350, HMPREF1202_RS12360, HMPREF1098_RS15470, HMPREF1098_RS06415, CGC65_RS14035, CGC65_RS00190	Guanylate kinase_c0	(1) cpd00067[c0] + (1) cpd00115[c0] + (1) cpd00126[c0] <-> (1) cpd00031[c0] + (1) cpd00177[c0]	(1) H+_c0[c0] + (1) dATP_c0[c0] + (1) GMP_c0[c0] <-> (1) GDP_c0[c0] + (1) dADP_c0[c0]	0	0	-1000	0	1000
rxn09978_c0	-	Cytosol_0	CLORAM_RS01645, CGC65_RS26185	beta-glucosidase (methyl-alpha-D-glucoside)_c0	(1) cpd00001[c0] + (1) cpd15584[c0] <-> (1) cpd00027[c0] + (1) cpd00116[c0]	(1) H2O_c0[c0] + (1) alpha-Methyl-D-glucoside_c0[c0] <-> (1) D-Glucose_c0[c0] + (1) Methanol_c0[c0]	0	0	-1000	0	1000
rxn09979_c0	-	Cytosol_0	CLORAM_RS01645, CGC65_RS26185	beta-glucosidase_c0	(1) cpd00001[c0] + (1) cpd15585[c0] <-> (1) cpd00027[c0] + (1) cpd00116[c0]	(1) H2O_c0[c0] + (1) beta-Methylglucoside_c0[c0] <-> (1) D-Glucose_c0[c0] + (1) Methanol_c0[c0]	0	0	-1000	0	1000
rxn09992_c0	>	Cytosol_0	CLORAM_RS01755, CLORAM_RS08170, CLORAM_RS04940, CLORAM_RS00745, CLORAM_RS01915, CLORAM_RS09005, CLORAM_RS06005, CLORAM_RS13410, CLORAM_RS04270, CLORAM_RS14185, CLORAM_RS05035, CLORAM_RS08225, CLORAM_RS03745, CLORAM_RS08275, CLORAM_RS09055, CLORAM_RS04095, CLORAM_RS01845, CLORAM_RS14870, CLORAM_RS06015, CLORAM_RS01825, HMPREF1098_RS00355	6-phospho-beta-glucosidase_c0	(1) cpd00001[c0] + (1) cpd03698[c0] -> (1) cpd00079[c0] + (1) cpd01553[c0]	(1) H2O_c0[c0] + (1) Salicin-6P_c0[c0] -> (1) D-glucose-6-phosphate_c0[c0] + (1) Saligenin_c0[c0]	0	0	0	0	1000
rxn10060_c0	-	Cytosol_0	CLORAM_RS12575	NAD kinase (dTTP)_c0	(1) cpd00003[c0] + (1) cpd00357[c0] <-> (1) cpd00006[c0] + (1) cpd00067[c0] + (1) cpd00297[c0]	(1) NAD_c0[c0] + (1) TTP_c0[c0] <-> (1) NADP_c0[c0] + (1) H+_c0[c0] + (1) dTDP_c0[c0]	0	0	-1000	0	1000
rxn10117_c0	<	Cytosol_0		Hydrogenase (Demethylmenaquinone-8: 2 protons) (periplasm)_c0	(2) cpd00067[c0] + (1) cpd11640[c0] + (1) cpd15352[c0] <- (2) cpd00067[e0] + (1) cpd15353[c0]	(2) H+_c0[c0] + (1) H2_c0[c0] + (1) 2-Demethylmenaquinone 8_c0[c0] <- (2) H+_e0[e0] + (1) 2-Demethylmenaquinol 8_c0[c0]	0	-257.831	-1000	0	0
rxn10123_c0	>	Cytosol_0	CLORAM_RS04995, CLORAM_RS12850, HMPREF1098_RS20025, HMPREF1098_RS24150, CGC65_RS08990, CGC65_RS11695	NADH dehydrogenase (menaquinone-8 & 2 protons)_c0	(1) cpd00004[c0] + (3) cpd00067[c0] + (1) cpd15500[c0] -> (1) cpd00003[c0] + (2) cpd00067[e0] + (1) cpd15499[c0]	(1) NADH_c0[c0] + (3) H+_c0[c0] + (1) Menaquinone 8_c0[c0] -> (1) NAD_c0[c0] + (2) H+_e0[e0] + (1) Menaquinol 8_c0[c0]	0	0	0	199.989	1000
rxn10131_c0	>	Cytosol_0		arginine/ornithine antiporter (periplasm)_c0	(1) cpd00051[e0] + (1) cpd00064[c0] -> (1) cpd00051[c0] + (1) cpd00064[e0]	(1) L-Arginine_e0[e0] + (1) Ornithine_c0[c0] -> (1) L-Arginine_c0[c0] + (1) Ornithine_e0[e0]	0	0	0	99.6535	1000
rxn10155_c0	>	Cytosol_0		L-asparate transport via proton symport (3 H)_c0	(1) cpd00041[e0] + (3) cpd00067[e0] -> (1) cpd00041[c0] + (3) cpd00067[c0]	(1) L-Aspartate_e0[e0] + (3) H+_e0[e0] -> (1) L-Aspartate_c0[c0] + (3) H+_c0[c0]	0	0	0	100	1000
rxn10174_c0	>	Cytosol_0		maltohexaose transport via ABC system (periplasm)_c0	(1) cpd00001[c0] + (1) cpd00002[c0] + (1) cpd01329[e0] -> (1) cpd00008[c0] + (1) cpd00009[c0] + (1) cpd00067[c0] + (1) cpd01329[c0]	(1) H2O_c0[c0] + (1) ATP_c0[c0] + (1) Maltohexaose_e0[e0] -> (1) ADP_c0[c0] + (1) Phosphate_c0[c0] + (1) H+_c0[c0] + (1) Maltohexaose_c0[c0]	0	0	0	1.25404	1000
rxn10202_c0	>	Cytosol_0	HMPREF1202_RS03405	glycerol-3-phosphate: acyl-coa acyltransferase (16:0)_c0	(1) cpd00067[c0] + (1) cpd00080[c0] + (1) cpd00134[c0] -> (1) cpd00010[c0] + (1) cpd15327[c0]	(1) H+_c0[c0] + (1) Glycerol-3-phosphate_c0[c0] + (1) Palmitoyl-CoA_c0[c0] -> (1) CoA_c0[c0] + (1) 1-hexadecanoyl-sn-glycerol 3-phosphate_c0[c0]	0	0	0	1000	1000
rxn10203_c0	>	Cytosol_0	HMPREF1202_RS03405	myristoyl-glycerol-3-phosphate O-acyltransferase_c0	(1) cpd00080[c0] + (1) cpd01695[c0] -> (1) cpd00010[c0] + (1) cpd15331[c0]	(1) Glycerol-3-phosphate_c0[c0] + (1) Myristoyl-CoA_c0[c0] -> (1) CoA_c0[c0] + (1) 1-tetradecanoyl-sn-glycerol 3-phosphate_c0[c0]	0	0	0	1000	1000
rxn10204_c0	>	Cytosol_0	HMPREF1202_RS03405	acyl-CoA:sn-glycerol-3-phosphate 1-O-acyltransferase_c0	(1) cpd00080[c0] + (1) cpd00327[c0] -> (1) cpd00010[c0] + (1) cpd15329[c0]	(1) Glycerol-3-phosphate_c0[c0] + (1) strcoa_c0[c0] -> (1) CoA_c0[c0] + (1) 1-octadecanoyl-sn-glycerol 3-phosphate_c0[c0]	0	0	0	2.8006	1000
rxn10207_c0	>	Cytosol_0	HMPREF1202_RS03405	isotetradecanoyl-glycerol-3-phosphate O-acyltransferase_c0	(1) cpd00080[c0] + (1) cpd11435[c0] -> (1) cpd00010[c0] + (1) cpd15673[c0]	(1) Glycerol-3-phosphate_c0[c0] + (1) fa1coa_c0[c0] -> (1) CoA_c0[c0] + (1) 1-isotetradecanoyl-sn-glycerol 3-phosphate_c0[c0]	0	0	0	0	1000
rxn10208_c0	>	Cytosol_0	HMPREF1202_RS03405	isopentadecanoyl-glycerol-3-phosphate O-acyltransferase_c0	(1) cpd00080[c0] + (1) cpd11437[c0] -> (1) cpd00010[c0] + (1) cpd15674[c0]	(1) Glycerol-3-phosphate_c0[c0] + (1) fa3coa_c0[c0] -> (1) CoA_c0[c0] + (1) 1-isopentadecanoyl-sn-glycerol 3-phosphate_c0[c0]	0	0	0	0	1000
rxn10209_c0	>	Cytosol_0	HMPREF1202_RS03405	anteisopentadecanoyl-glycerol-3-phosphate O-acyltransferase_c0	(1) cpd00080[c0] + (1) cpd11439[c0] -> (1) cpd00010[c0] + (1) cpd15675[c0]	(1) Glycerol-3-phosphate_c0[c0] + (1) fa4coa_c0[c0] -> (1) CoA_c0[c0] + (1) 1-anteisopentadecanoyl-sn-glycerol 3-phosphate_c0[c0]	0	0	0	0	1000
rxn10210_c0	>	Cytosol_0	HMPREF1202_RS03405	isohexadecanoyl-glycerol-3-phosphate O-acyltransferase_c0	(1) cpd00080[c0] + (1) cpd11441[c0] -> (1) cpd00010[c0] + (1) cpd15676[c0]	(1) Glycerol-3-phosphate_c0[c0] + (1) fa6coa_c0[c0] -> (1) CoA_c0[c0] + (1) 1-isohexadecanoyl-sn-glycerol 3-phosphate_c0[c0]	0	0	0	0	1000
rxn10211_c0	>	Cytosol_0	CLORAM_RS10420, HMPREF1202_RS02455, HMPREF1202_RS00145, HMPREF1098_RS06690, HMPREF1098_RS08280, CGC65_RS00050, CGC65_RS28440	palmitoyl-1-acylglycerol-3-phosphate O-acyltransferase_c0	(1) cpd00134[c0] + (1) cpd15327[c0] -> (1) cpd00010[c0] + (1) cpd15524[c0]	(1) Palmitoyl-CoA_c0[c0] + (1) 1-hexadecanoyl-sn-glycerol 3-phosphate_c0[c0] -> (1) CoA_c0[c0] + (1) 1,2-dihexadecanoyl-sn-glycerol 3-phosphate_c0[c0]	0	0	0	0	1000
rxn10212_c0	>	Cytosol_0	CLORAM_RS10420, HMPREF1202_RS00145, HMPREF1202_RS02455, HMPREF1098_RS06690, HMPREF1098_RS08280, CGC65_RS28440, CGC65_RS00050	myristoyl-1-acylglycerol-3-phosphate O-acyltransferase_c0	(1) cpd00067[c0] + (1) cpd01695[c0] + (1) cpd15331[c0] -> (1) cpd00010[c0] + (1) cpd15522[c0]	(1) H+_c0[c0] + (1) Myristoyl-CoA_c0[c0] + (1) 1-tetradecanoyl-sn-glycerol 3-phosphate_c0[c0] -> (1) CoA_c0[c0] + (1) 1,2-ditetradecanoyl-sn-glycerol 3-phosphate_c0[c0]	0	0	0	0	1000
rxn10213_c0	>	Cytosol_0	CLORAM_RS10420, HMPREF1202_RS00145, HMPREF1202_RS02455, HMPREF1098_RS06690, HMPREF1098_RS08280, CGC65_RS28440, CGC65_RS00050	stearoyl-1-acylglycerol-3-phosphate O-acyltransferase_c0	(1) cpd00067[c0] + (1) cpd00327[c0] + (1) cpd15329[c0] -> (1) cpd00010[c0] + (1) cpd15526[c0]	(1) H+_c0[c0] + (1) strcoa_c0[c0] + (1) 1-octadecanoyl-sn-glycerol 3-phosphate_c0[c0] -> (1) CoA_c0[c0] + (1) 1,2-dioctadecanoyl-sn-glycerol 3-phosphate_c0[c0]	0	0	0	0.283235	1000
rxn10216_c0	>	Cytosol_0	CLORAM_RS10420, HMPREF1202_RS02455, HMPREF1202_RS00145, HMPREF1098_RS06690, HMPREF1098_RS08280, CGC65_RS00050, CGC65_RS28440	isotetradecanoyl-1-acylglycerol-3-phosphate O-acyltransferase_c0	(1) cpd11435[c0] + (1) cpd15673[c0] -> (1) cpd00010[c0] + (1) cpd00067[c0] + (1) cpd15679[c0]	(1) fa1coa_c0[c0] + (1) 1-isotetradecanoyl-sn-glycerol 3-phosphate_c0[c0] -> (1) CoA_c0[c0] + (1) H+_c0[c0] + (1) 1,2-diisotetradecanoyl-sn-glycerol 3-phosphate_c0[c0]	0	0	0	0	1000
rxn10217_c0	>	Cytosol_0	CLORAM_RS10420, HMPREF1202_RS02455, HMPREF1202_RS00145, HMPREF1098_RS06690, HMPREF1098_RS08280, CGC65_RS00050, CGC65_RS28440	isopentadecanoyl-1-acylglycerol-3-phosphate O-acyltransferase_c0	(1) cpd11437[c0] + (1) cpd15674[c0] -> (1) cpd00010[c0] + (1) cpd00067[c0] + (1) cpd15680[c0]	(1) fa3coa_c0[c0] + (1) 1-isopentadecanoyl-sn-glycerol 3-phosphate_c0[c0] -> (1) CoA_c0[c0] + (1) H+_c0[c0] + (1) 1,2-diisopentadecanoyl-sn-glycerol 3-phosphate_c0[c0]	0	0	0	0	1000
rxn10218_c0	>	Cytosol_0	CLORAM_RS10420, HMPREF1202_RS00145, HMPREF1202_RS02455, HMPREF1098_RS08280, HMPREF1098_RS06690, CGC65_RS28440, CGC65_RS00050	anteisopentadecanoyl-1-acylglycerol-3-phosphate O-acyltransferase_c0	(1) cpd11439[c0] + (1) cpd15675[c0] -> (1) cpd00010[c0] + (1) cpd00067[c0] + (1) cpd15681[c0]	(1) fa4coa_c0[c0] + (1) 1-anteisopentadecanoyl-sn-glycerol 3-phosphate_c0[c0] -> (1) CoA_c0[c0] + (1) H+_c0[c0] + (1) 1,2-dianteisopentadecanoyl-sn-glycerol 3-phosphate_c0[c0]	0	0	0	0	1000
rxn10219_c0	>	Cytosol_0	CLORAM_RS10420, HMPREF1202_RS00145, HMPREF1202_RS02455, HMPREF1098_RS08280, HMPREF1098_RS06690, CGC65_RS00050, CGC65_RS28440	isohexadecanoyl-1-acylglycerol-3-phosphate O-acyltransferase_c0	(1) cpd11441[c0] + (1) cpd15676[c0] -> (1) cpd00010[c0] + (1) cpd00067[c0] + (1) cpd15682[c0]	(1) fa6coa_c0[c0] + (1) 1-isohexadecanoyl-sn-glycerol 3-phosphate_c0[c0] -> (1) CoA_c0[c0] + (1) H+_c0[c0] + (1) 1,2-diisohexadecanoyl-sn-glycerol 3-phosphate_c0[c0]	0	0	0	0	1000
rxn10222_c0	-	Cytosol_0	CLORAM_RS11730, HMPREF1202_RS10855, HMPREF1098_RS16585, CGC65_RS16155	isotetradecanoyl-phosphatidate cytidylyltransferase_c0	(1) cpd00052[c0] + (1) cpd15679[c0] <-> (1) cpd00012[c0] + (1) cpd00067[c0] + (1) cpd15685[c0]	(1) CTP_c0[c0] + (1) 1,2-diisotetradecanoyl-sn-glycerol 3-phosphate_c0[c0] <-> (1) PPi_c0[c0] + (1) H+_c0[c0] + (1) CDP-1,2-diisotetradecanoylglycerol_c0[c0]	0	0	-1000	0	1000
rxn10223_c0	-	Cytosol_0	CLORAM_RS11730, HMPREF1202_RS10855, HMPREF1098_RS16585, CGC65_RS16155	isopentadecanoyl-phosphatidate cytidylyltransferase_c0	(1) cpd00052[c0] + (1) cpd15680[c0] <-> (1) cpd00012[c0] + (1) cpd00067[c0] + (1) cpd15686[c0]	(1) CTP_c0[c0] + (1) 1,2-diisopentadecanoyl-sn-glycerol 3-phosphate_c0[c0] <-> (1) PPi_c0[c0] + (1) H+_c0[c0] + (1) CDP-1,2-diisopentadecanoylglycerol_c0[c0]	0	0	-1000	0	1000
rxn10224_c0	-	Cytosol_0	CLORAM_RS11730, HMPREF1202_RS10855, HMPREF1098_RS16585, CGC65_RS16155	anteisopentadecanoyl-phosphatidate cytidylyltransferase_c0	(1) cpd00052[c0] + (1) cpd15681[c0] <-> (1) cpd00012[c0] + (1) cpd00067[c0] + (1) cpd15687[c0]	(1) CTP_c0[c0] + (1) 1,2-dianteisopentadecanoyl-sn-glycerol 3-phosphate_c0[c0] <-> (1) PPi_c0[c0] + (1) H+_c0[c0] + (1) CDP-1,2-dianteisopentadecanoylglycerol_c0[c0]	0	0	-1000	0	1000
rxn10225_c0	-	Cytosol_0	CLORAM_RS11730, HMPREF1202_RS10855, HMPREF1098_RS16585, CGC65_RS16155	isohexadecanoyl-phosphatidate cytidylyltransferase_c0	(1) cpd00052[c0] + (1) cpd15682[c0] <-> (1) cpd00012[c0] + (1) cpd00067[c0] + (1) cpd15688[c0]	(1) CTP_c0[c0] + (1) 1,2-diisohexadecanoyl-sn-glycerol 3-phosphate_c0[c0] <-> (1) PPi_c0[c0] + (1) H+_c0[c0] + (1) CDP-1,2-diisohexadecanoylglycerol_c0[c0]	0	0	-1000	0	1000
rxn10228_c0	>	Cytosol_0	CLORAM_RS01905, HMPREF1098_RS01695	isotetradecanoyl-CDPdiacylglycerol-serine O-phosphatidyltransferase_c0	(1) cpd00054[c0] + (1) cpd15685[c0] -> (1) cpd00046[c0] + (2) cpd00067[c0] + (1) cpd15691[c0]	(1) L-Serine_c0[c0] + (1) CDP-1,2-diisotetradecanoylglycerol_c0[c0] -> (1) CMP_c0[c0] + (2) H+_c0[c0] + (1) Diisotetradecanoylphosphatidylserine_c0[c0]	0	0	0	0	1000
rxn10229_c0	>	Cytosol_0	CLORAM_RS01905, HMPREF1098_RS01695	isopentadecanoyl-CDPdiacylglycerol-serine O-phosphatidyltransferase_c0	(1) cpd00054[c0] + (1) cpd15686[c0] -> (1) cpd00046[c0] + (2) cpd00067[c0] + (1) cpd15692[c0]	(1) L-Serine_c0[c0] + (1) CDP-1,2-diisopentadecanoylglycerol_c0[c0] -> (1) CMP_c0[c0] + (2) H+_c0[c0] + (1) Diisopentadecanoylphosphatidylserine_c0[c0]	0	0	0	0	1000
rxn10230_c0	>	Cytosol_0	CLORAM_RS01905, HMPREF1098_RS01695	anteisopentadecanoyl-CDPdiacylglycerol-serine O-phosphatidyltransferase_c0	(1) cpd00054[c0] + (1) cpd15687[c0] -> (1) cpd00046[c0] + (2) cpd00067[c0] + (1) cpd15693[c0]	(1) L-Serine_c0[c0] + (1) CDP-1,2-dianteisopentadecanoylglycerol_c0[c0] -> (1) CMP_c0[c0] + (2) H+_c0[c0] + (1) Dianteisopentadecanoylphosphatidylserine_c0[c0]	0	0	0	0	1000
rxn10231_c0	>	Cytosol_0	CLORAM_RS01905, HMPREF1098_RS01695	isohexadecanoyl-CDPdiacylglycerol-serine O-phosphatidyltransferase_c0	(1) cpd00054[c0] + (1) cpd15688[c0] -> (1) cpd00046[c0] + (2) cpd00067[c0] + (1) cpd15694[c0]	(1) L-Serine_c0[c0] + (1) CDP-1,2-diisohexadecanoylglycerol_c0[c0] -> (1) CMP_c0[c0] + (2) H+_c0[c0] + (1) Diisohexadecanoylphosphatidylserine_c0[c0]	0	0	0	0	1000
rxn10234_c0	-	Cytosol_0	CLORAM_RS01900, HMPREF1202_RS07405, HMPREF1098_RS01700, CGC65_RS06225	isotetradecanoyl-phosphatidylserine decarboxylase_c0	(2) cpd00067[c0] + (1) cpd15691[c0] <-> (1) cpd00011[c0] + (1) cpd15697[c0]	(2) H+_c0[c0] + (1) Diisotetradecanoylphosphatidylserine_c0[c0] <-> (1) CO2_c0[c0] + (1) Diisotetradecanoylphosphatidylethanolamine_c0[c0]	0	0	-1000	0	1000
rxn10235_c0	-	Cytosol_0	CLORAM_RS01900, HMPREF1202_RS07405, HMPREF1098_RS01700, CGC65_RS06225	isopentadecanoyl-phosphatidylserine decarboxylase_c0	(2) cpd00067[c0] + (1) cpd15692[c0] <-> (1) cpd00011[c0] + (1) cpd15698[c0]	(2) H+_c0[c0] + (1) Diisopentadecanoylphosphatidylserine_c0[c0] <-> (1) CO2_c0[c0] + (1) Diisopentadecanoylphosphatidylethanolamine_c0[c0]	0	0	-1000	0	1000
rxn10236_c0	-	Cytosol_0	CLORAM_RS01900, HMPREF1202_RS07405, HMPREF1098_RS01700, CGC65_RS06225	anteisopentadecanoyl-phosphatidylserine decarboxylase_c0	(2) cpd00067[c0] + (1) cpd15693[c0] <-> (1) cpd00011[c0] + (1) cpd15699[c0]	(2) H+_c0[c0] + (1) Dianteisopentadecanoylphosphatidylserine_c0[c0] <-> (1) CO2_c0[c0] + (1) Dianteisopentadecanoylphosphatidylethanolamine_c0[c0]	0	0	-1000	0	1000
rxn10237_c0	-	Cytosol_0	CLORAM_RS01900, HMPREF1202_RS07405, HMPREF1098_RS01700, CGC65_RS06225	isohexadecanoyl-phosphatidylserine decarboxylase_c0	(2) cpd00067[c0] + (1) cpd15694[c0] <-> (1) cpd00011[c0] + (1) cpd15700[c0]	(2) H+_c0[c0] + (1) Diisohexadecanoylphosphatidylserine_c0[c0] <-> (1) CO2_c0[c0] + (1) Diisohexadecanoylphosphatidylethanolamine_c0[c0]	0	0	-1000	0	1000
rxn10255_c0	-	Cytosol_0	HMPREF1202_RS07235, HMPREF1098_RS00450, HMPREF1098_RS01280, HMPREF1098_RS12965	isotetradecanoyl-Diacylglycerol kinase_c0	(1) cpd00002[c0] + (1) cpd15703[c0] <-> (1) cpd00008[c0] + (1) cpd15679[c0]	(1) ATP_c0[c0] + (1) 1,2-Diisotetradecanoyl-sn-glycerol_c0[c0] <-> (1) ADP_c0[c0] + (1) 1,2-diisotetradecanoyl-sn-glycerol 3-phosphate_c0[c0]	0	0	-1000	0	1000
rxn10256_c0	-	Cytosol_0	HMPREF1202_RS07235, HMPREF1098_RS00450, HMPREF1098_RS01280, HMPREF1098_RS12965	isopentadecanoyl-Diacylglycerol kinase_c0	(1) cpd00002[c0] + (1) cpd15704[c0] <-> (1) cpd00008[c0] + (1) cpd15680[c0]	(1) ATP_c0[c0] + (1) 1,2-Diisopentadecanoyl-sn-glycerol_c0[c0] <-> (1) ADP_c0[c0] + (1) 1,2-diisopentadecanoyl-sn-glycerol 3-phosphate_c0[c0]	0	0	-1000	0	1000
rxn10257_c0	-	Cytosol_0	HMPREF1202_RS07235, HMPREF1098_RS01280, HMPREF1098_RS12965, HMPREF1098_RS00450	anteisopentadecanoyl-Diacylglycerol kinase_c0	(1) cpd00002[c0] + (1) cpd15705[c0] <-> (1) cpd00008[c0] + (1) cpd15681[c0]	(1) ATP_c0[c0] + (1) 1,2-Dianteisopentadecanoyl-sn-glycerol_c0[c0] <-> (1) ADP_c0[c0] + (1) 1,2-dianteisopentadecanoyl-sn-glycerol 3-phosphate_c0[c0]	0	0	-1000	0	1000
rxn10258_c0	-	Cytosol_0	HMPREF1202_RS07235, HMPREF1098_RS00450, HMPREF1098_RS01280, HMPREF1098_RS12965	isohexadecanoyl-Diacylglycerol kinase_c0	(1) cpd00002[c0] + (1) cpd15706[c0] <-> (1) cpd00008[c0] + (1) cpd15682[c0]	(1) ATP_c0[c0] + (1) 1,2-Diisohexadecanoyl-sn-glycerol_c0[c0] <-> (1) ADP_c0[c0] + (1) 1,2-diisohexadecanoyl-sn-glycerol 3-phosphate_c0[c0]	0	0	-1000	0	1000
rxn10261_c0	-	Cytosol_0	CLORAM_RS00155, HMPREF1202_RS12375, HMPREF1098_RS15485, CGC65_RS14050	isotetradecanoyl-CDPdiacylglycerol:sn-glycerol-3-phosphate 3-phosphatidyltransferase_c0	(1) cpd00080[c0] + (1) cpd15685[c0] <-> (1) cpd00046[c0] + (1) cpd15718[c0]	(1) Glycerol-3-phosphate_c0[c0] + (1) CDP-1,2-diisotetradecanoylglycerol_c0[c0] <-> (1) CMP_c0[c0] + (1) Diisotetradecanoylphosphatidylglycerophosphate_c0[c0]	0	0	-1000	0	1000
rxn10262_c0	-	Cytosol_0	CLORAM_RS00155, HMPREF1202_RS12375, HMPREF1098_RS15485, CGC65_RS14050	isopentadecanoyl-CDPdiacylglycerol:sn-glycerol-3-phosphate 3-phosphatidyltransferase_c0	(1) cpd00080[c0] + (1) cpd15686[c0] <-> (1) cpd00046[c0] + (1) cpd15719[c0]	(1) Glycerol-3-phosphate_c0[c0] + (1) CDP-1,2-diisopentadecanoylglycerol_c0[c0] <-> (1) CMP_c0[c0] + (1) Diisopentadecanoylphosphatidylglycerophosphate_c0[c0]	0	0	-1000	0	1000
rxn10263_c0	-	Cytosol_0	CLORAM_RS00155, HMPREF1202_RS12375, HMPREF1098_RS15485, CGC65_RS14050	anteisopentadecanoyl-CDPdiacylglycerol:sn-glycerol-3-phosphate 3-phosphatidyltransferase_c0	(1) cpd00080[c0] + (1) cpd15687[c0] <-> (1) cpd00046[c0] + (1) cpd15720[c0]	(1) Glycerol-3-phosphate_c0[c0] + (1) CDP-1,2-dianteisopentadecanoylglycerol_c0[c0] <-> (1) CMP_c0[c0] + (1) Dianteisopentadecanoylphosphatidylglycerophosphate_c0[c0]	0	0	-1000	0	1000
rxn10264_c0	-	Cytosol_0	CLORAM_RS00155, HMPREF1202_RS12375, HMPREF1098_RS15485, CGC65_RS14050	isohexadecanoyl-CDPdiacylglycerol:sn-glycerol-3-phosphate 3-phosphatidyltransferase_c0	(1) cpd00080[c0] + (1) cpd15688[c0] <-> (1) cpd00046[c0] + (1) cpd15721[c0]	(1) Glycerol-3-phosphate_c0[c0] + (1) CDP-1,2-diisohexadecanoylglycerol_c0[c0] <-> (1) CMP_c0[c0] + (1) Diisohexadecanoylphosphatidylglycerophosphate_c0[c0]	0	0	-1000	0	1000
rxn10448_c0	<	Cytosol_0		calcium / sodium antiporter (1:1)_c0	(1) cpd00063[c0] + (1) cpd00971[e0] <- (1) cpd00063[e0] + (1) cpd00971[c0]	(1) Ca2+_c0[c0] + (1) Na+_e0[e0] <- (1) Ca2+_e0[e0] + (1) Na+_c0[c0]	0	-0.142241	-1000	0	0
rxn10481_c0	>	Cytosol_0	CLORAM_RS11340, HMPREF1202_RS02450	Copper transport via ABC system_c0	(1) cpd00001[c0] + (1) cpd00002[c0] + (1) cpd00058[e0] -> (1) cpd00008[c0] + (1) cpd00009[c0] + (1) cpd00058[c0] + (1) cpd00067[c0]	(1) H2O_c0[c0] + (1) ATP_c0[c0] + (1) Cu2+_e0[e0] -> (1) ADP_c0[c0] + (1) Phosphate_c0[c0] + (1) Cu2+_c0[c0] + (1) H+_c0[c0]	0	0	0	1000	1000
rxn10542_c0	<	Cytosol_0		hydrogen transport via diffusion (extracellular to periplasm)_c0	(1) cpd11640[c0] <- (1) cpd11640[e0]	(1) H2_c0[c0] <- (1) H2_e0[e0]	0	-100	-1000	0	0
rxn10571_c0	>	Cytosol_0		Mg2+-importing ATPase_c0	(1) cpd00001[c0] + (1) cpd00002[c0] + (1) cpd00254[e0] -> (1) cpd00008[c0] + (1) cpd00009[c0] + (1) cpd00067[c0] + (1) cpd00254[c0]	(1) H2O_c0[c0] + (1) ATP_c0[c0] + (1) Mg_e0[e0] -> (1) ADP_c0[c0] + (1) Phosphate_c0[c0] + (1) H+_c0[c0] + (1) Mg_c0[c0]	0	0	0	1000	1000
rxn10577_c0	<	Cytosol_0		Nitrogen exchange, diffusion_c0	(1) cpd00528[e0] <- (1) cpd00528[c0]	(1) N2_e0[e0] <- (1) N2_c0[c0]	0	-257.831	-1000	0	0
rxn10626_c0	<	Cytosol_0		2-succinyl-6-hydroxy-2,4-cyclohexadiene-1-carboxylate synthase_c0	(1) cpd00199[c0] + (1) cpd00658[c0] <- (1) cpd00020[c0] + (1) cpd03451[c0]	(1) 4-Oxobutanoate_c0[c0] + (1) Isochorismate_c0[c0] <- (1) Pyruvate_c0[c0] + (1) SHCHC_c0[c0]	0	-0.142227	-1000	0	0
rxn10806_c0	>	Cytosol_0	CGC65_RS29770	cytochrome oxidase bd (menaquinol-8: 2 protons) (periplasm)_c0	(0.5) cpd00007[c0] + (2) cpd00067[c0] + (1) cpd15499[c0] -> (1) cpd00001[c0] + (2) cpd00067[e0] + (1) cpd15500[c0]	(0.5) O2_c0[c0] + (2) H+_c0[c0] + (1) Menaquinol 8_c0[c0] -> (1) H2O_c0[c0] + (2) H+_e0[e0] + (1) Menaquinone 8_c0[c0]	0	0	0	199.989	1000
rxn10868_c0	<	Cytosol_0		ammonium transport out via K+ antiport_c0	(1) cpd00013[e0] + (1) cpd00205[c0] <- (1) cpd00013[c0] + (1) cpd00205[e0]	(1) NH3_e0[e0] + (1) K+_c0[c0] <- (1) NH3_c0[c0] + (1) K+_e0[e0]	0	-0.142241	-1000	0	0
rxn10887_c0	<	Cytosol_0		Tag O reaction for initiation of teichoic acid_c0	(2) cpd00001[c0] + (1) cpd00037[c0] <- (1) cpd00009[c0] + (2) cpd00067[c0] + (1) cpd00091[c0] + (1) cpd00122[c0]	(2) H2O_c0[c0] + (1) UDP-N-acetylglucosamine_c0[c0] <- (1) Phosphate_c0[c0] + (2) H+_c0[c0] + (1) UMP_c0[c0] + (1) N-Acetyl-D-glucosamine_c0[c0]	0	-3.55758	-1000	0	0
rxn11544_c0	-	Cytosol_0	CGC65_RS12850	Hydrogenobyrinate<->Hydrogenobyrinate a,c diamide_c0	(1) cpd00001[c0] + (2) cpd00002[c0] + (2) cpd00053[c0] + (1) cpd03832[c0] <-> (2) cpd00008[c0] + (1) cpd00012[c0] + (2) cpd00023[c0] + (1) cpd00067[c0] + (1) cpd03913[c0]	(1) H2O_c0[c0] + (2) ATP_c0[c0] + (2) L-Glutamine_c0[c0] + (1) Hydrogenobyrinate_c0[c0] <-> (2) ADP_c0[c0] + (1) PPi_c0[c0] + (2) L-Glutamate_c0[c0] + (1) H+_c0[c0] + (1) Hydrogenobyrinate diamide_c0[c0]	0	0	-1000	0	1000
rxn12552_c0	>	Cytosol_0		Gly-Met transport via proton symport_c0	(1) cpd00067[e0] + (1) cpd11591[e0] -> (1) cpd00067[c0] + (1) cpd11591[c0]	(1) H+_e0[e0] + (1) Gly-Met_e0[e0] -> (1) H+_c0[c0] + (1) Gly-Met_c0[c0]	0	0	0	2.03151	1000
rxn12555_c0	>	Cytosol_0		Gly-Gln transport via proton symport_c0	(1) cpd00067[e0] + (1) cpd11580[e0] -> (1) cpd00067[c0] + (1) cpd11580[c0]	(1) H+_e0[e0] + (1) Gly-Gln_e0[e0] -> (1) H+_c0[c0] + (1) Gly-Gln_c0[c0]	0	0	0	100	1000
rxn12630_c0	>	Cytosol_0		Transport of N-acetylglucosamine, extracellular_c0	(1) cpd00067[e0] + (1) cpd00122[e0] -> (1) cpd00067[c0] + (1) cpd00122[c0]	(1) H+_e0[e0] + (1) N-Acetyl-D-glucosamine_e0[e0] -> (1) H+_c0[c0] + (1) N-Acetyl-D-glucosamine_c0[c0]	0	0	0	3.55616	1000
rxn12633_c0	-	Cytosol_0	HMPREF1202_RS14640	RXN0-6975.c_c0	(1) cpd00001[c0] + (1) cpd11593[c0] <-> (1) cpd00035[c0] + (1) cpd00041[c0]	(1) H2O_c0[c0] + (1) ala-L-asp-L_c0[c0] <-> (1) L-Alanine_c0[c0] + (1) L-Aspartate_c0[c0]	0	0	-1000	0	1000
rxn12634_c0	-	Cytosol_0	HMPREF1202_RS14640	methionyl aminopeptidase_c0	(1) cpd00001[c0] + (1) cpd11592[c0] <-> (1) cpd00023[c0] + (1) cpd00033[c0]	(1) H2O_c0[c0] + (1) gly-glu-L_c0[c0] <-> (1) L-Glutamate_c0[c0] + (1) Glycine_c0[c0]	0	0	-1000	0	1000
rxn12635_c0	-	Cytosol_0	HMPREF1202_RS14640	RXN0-6974.c_c0	(1) cpd00001[c0] + (1) cpd11591[c0] <-> (1) cpd00033[c0] + (1) cpd00060[c0]	(1) H2O_c0[c0] + (1) Gly-Met_c0[c0] <-> (1) Glycine_c0[c0] + (1) L-Methionine_c0[c0]	0	0	-1000	2.03151	1000
rxn12636_c0	-	Cytosol_0	HMPREF1202_RS14640	methionyl aminopeptidase_c0	(1) cpd00001[c0] + (1) cpd00067[c0] + (1) cpd11590[c0] <-> (1) cpd00035[c0] + (1) cpd00060[c0]	(1) H2O_c0[c0] + (1) H+_c0[c0] + (1) met-L-ala-L_c0[c0] <-> (1) L-Alanine_c0[c0] + (1) L-Methionine_c0[c0]	0	0	-1000	0	1000
rxn12637_c0	-	Cytosol_0	HMPREF1202_RS14640	RXN0-6987.c_c0	(1) cpd00001[c0] + (1) cpd11589[c0] <-> (1) cpd00033[c0] + (1) cpd00041[c0]	(1) H2O_c0[c0] + (1) gly-asp-L_c0[c0] <-> (1) Glycine_c0[c0] + (1) L-Aspartate_c0[c0]	0	0	-1000	0	1000
rxn12638_c0	>	Cytosol_0	HMPREF1202_RS14640	methionyl aminopeptidase_c0	(1) cpd00001[c0] + (1) cpd11588[c0] -> (1) cpd00033[c0] + (1) cpd00129[c0]	(1) H2O_c0[c0] + (1) gly-pro-L_c0[c0] -> (1) Glycine_c0[c0] + (1) L-Proline_c0[c0]	0	0	0	0	1000
rxn12639_c0	-	Cytosol_0	HMPREF1202_RS14640	RXN0-6976.c_c0	(1) cpd00001[c0] + (1) cpd11587[c0] <-> (1) cpd00035[c0] + (1) cpd00053[c0]	(1) H2O_c0[c0] + (1) Ala-Gln_c0[c0] <-> (1) L-Alanine_c0[c0] + (1) L-Glutamine_c0[c0]	0	0	-1000	0	1000
rxn12640_c0	-	Cytosol_0	HMPREF1202_RS14640	methionyl aminopeptidase_c0	(1) cpd00001[c0] + (1) cpd11586[c0] <-> (1) cpd00023[c0] + (1) cpd00035[c0]	(1) H2O_c0[c0] + (1) ala-L-glu-L_c0[c0] <-> (1) L-Glutamate_c0[c0] + (1) L-Alanine_c0[c0]	0	0	-1000	0	1000
rxn12641_c0	-	Cytosol_0	HMPREF1202_RS14640	RXN0-6977.c_c0	(1) cpd00001[c0] + (1) cpd11585[c0] <-> (1) cpd00033[c0] + (1) cpd00035[c0]	(1) H2O_c0[c0] + (1) L-alanylglycine_c0[c0] <-> (1) Glycine_c0[c0] + (1) L-Alanine_c0[c0]	0	0	-1000	0	1000
rxn12642_c0	-	Cytosol_0	HMPREF1202_RS14640	RXN0-6978.c_c0	(1) cpd00001[c0] + (1) cpd11584[c0] <-> (1) cpd00035[c0] + (1) cpd00119[c0]	(1) H2O_c0[c0] + (1) Ala-His_c0[c0] <-> (1) L-Alanine_c0[c0] + (1) L-Histidine_c0[c0]	0	0	-1000	0	1000
rxn12643_c0	>	Cytosol_0	HMPREF1202_RS14640	RXN0-6979.c_c0	(1) cpd00001[c0] + (1) cpd11583[c0] -> (1) cpd00035[c0] + (1) cpd00107[c0]	(1) H2O_c0[c0] + (1) Ala-Leu_c0[c0] -> (1) L-Alanine_c0[c0] + (1) L-Leucine_c0[c0]	0	0	0	0	1000
rxn12644_c0	-	Cytosol_0	HMPREF1202_RS14640	methionyl aminopeptidase_c0	(1) cpd00001[c0] + (1) cpd11582[c0] <-> (1) cpd00035[c0] + (1) cpd00161[c0]	(1) H2O_c0[c0] + (1) ala-L-Thr-L_c0[c0] <-> (1) L-Alanine_c0[c0] + (1) L-Threonine_c0[c0]	0	0	-1000	0	1000
rxn12645_c0	-	Cytosol_0	HMPREF1202_RS14640	methionyl aminopeptidase_c0	(1) cpd00001[c0] + (1) cpd11581[c0] <-> (1) cpd00033[c0] + (1) cpd00132[c0]	(1) H2O_c0[c0] + (1) gly-asn-L_c0[c0] <-> (1) Glycine_c0[c0] + (1) L-Asparagine_c0[c0]	0	0	-1000	0	1000
rxn12646_c0	-	Cytosol_0	HMPREF1202_RS14640	RXN0-6983.c_c0	(1) cpd00001[c0] + (1) cpd11580[c0] <-> (1) cpd00033[c0] + (1) cpd00053[c0]	(1) H2O_c0[c0] + (1) Gly-Gln_c0[c0] <-> (1) Glycine_c0[c0] + (1) L-Glutamine_c0[c0]	0	0	-1000	100	1000
rxn12666_c0	>	Cytosol_0		Pyridoxal transport_c0	(1) cpd00215[e0] -> (1) cpd00215[c0]	(1) Pyridoxal_e0[e0] -> (1) Pyridoxal_c0[c0]	0	0	0	0.142218	1000
rxn12844_c0	-	Cytosol_0	HMPREF1202_RS14640	Gly-Cys aminopeptidase_c0	(1) cpd00001[c0] + (1) cpd15603[c0] <-> (1) cpd00033[c0] + (1) cpd00084[c0]	(1) H2O_c0[c0] + (1) Gly-Cys_c0[c0] <-> (1) Glycine_c0[c0] + (1) L-Cysteine_c0[c0]	0	0	-1000	0	1000
rxn12845_c0	-	Cytosol_0	HMPREF1202_RS14640	Gly-Leu aminopeptidase_c0	(1) cpd00001[c0] + (1) cpd15604[c0] <-> (1) cpd00033[c0] + (1) cpd00107[c0]	(1) H2O_c0[c0] + (1) Gly-Leu_c0[c0] <-> (1) Glycine_c0[c0] + (1) L-Leucine_c0[c0]	0	0	-1000	0	1000
rxn12846_c0	-	Cytosol_0	HMPREF1202_RS14640	Gly-Phe aminopeptidase_c0	(1) cpd00001[c0] + (1) cpd15605[c0] <-> (1) cpd00033[c0] + (1) cpd00066[c0]	(1) H2O_c0[c0] + (1) Gly-Phe_c0[c0] <-> (1) Glycine_c0[c0] + (1) L-Phenylalanine_c0[c0]	0	0	-1000	0	1000
rxn12847_c0	-	Cytosol_0	HMPREF1202_RS14640	Gly-Try aminopeptidase_c0	(1) cpd00001[c0] + (1) cpd15606[c0] <-> (1) cpd00033[c0] + (1) cpd00069[c0]	(1) H2O_c0[c0] + (1) Gly-Tyr_c0[c0] <-> (1) Glycine_c0[c0] + (1) L-Tyrosine_c0[c0]	0	0	-1000	0	1000
rxn13399_c0	<	Cytosol_0		Squalene epoxidase, endoplasmic reticular (NAD)_c0	(1) cpd00004[c0] + (1) cpd00007[c0] + (1) cpd00067[c0] + (1) cpd00559[c0] <- (1) cpd00001[c0] + (1) cpd00003[c0] + (1) cpd00776[c0]	(1) NADH_c0[c0] + (1) O2_c0[c0] + (1) H+_c0[c0] + (1) Supraene_c0[c0] <- (1) H2O_c0[c0] + (1) NAD_c0[c0] + (1) Squalene 2,3-oxide_c0[c0]	0	-0.13044	-1000	0	0
rxn13781_c0	>	Cytosol_0		Dephospho-CoA transporter_c0	(2) cpd00067[e0] + (1) cpd00655[e0] -> (2) cpd00067[c0] + (1) cpd00655[c0]	(2) H+_e0[e0] + (1) Dephospho-CoA_e0[e0] -> (2) H+_c0[c0] + (1) Dephospho-CoA_c0[c0]	0	0	0	0.284445	1000

## Sheet: UC_FBA
Community metabolic model for UC reactions with flux values. The reaction with the flux values are highlighted in yellow and the positive and the negative flux values are marked in blue and red.
Reaction_Id	direction	compartment	gene	Reaction_name	equation	definition	flux	min_flux	lowerbound	max_flux	upperbound	kegg id	sub pathways	kegg pathways
rxn05467_c0	-	Cytosol_0		CO2 transporter via diffusion_c0	(1) cpd00011[e0] <-> (1) cpd00011[c0]	(1) CO2_e0[e0] <-> (1) CO2_c0[c0]	100	-5.28689	-1000	100	1000
rxn08971_c0	>	Cytosol_0	RUMAL_RS07420, RUMAL_RS17370, HMPREF0216_RS07455, HMPREF0216_RS07470, HMPREF0216_RS01125, HMPREF0216_RS01185	NADH dehydrogenase (menaquinone-8 & 0 protons)_c0	(1) cpd00004[c0] + (1) cpd00067[c0] + (1) cpd15500[c0] -> (1) cpd00003[c0] + (1) cpd15499[c0]	(1) NADH_c0[c0] + (1) H+_c0[c0] + (1) Menaquinone 8_c0[c0] -> (1) NAD_c0[c0] + (1) Menaquinol 8_c0[c0]	95.4945	0	0	1000	1000
rxn00083_c0	-	Cytosol_0	RUMAL_RS05085, RUMAL_RS06445	NADPH:NAD+ oxidoreductase_c0	(1) cpd00003[c0] + (1) cpd00005[c0] <-> (1) cpd00004[c0] + (1) cpd00006[c0]	(1) NAD_c0[c0] + (1) NADPH_c0[c0] <-> (1) NADH_c0[c0] + (1) NADP_c0[c0]	92.9676	-1000	-1000	1000	1000	R00112	Nicotinate and nicotinamide metabolism	Metabolism of cofactors and vitamins
rxn05937_c0	-	Cytosol_0	RUMCAL_RS00950, CG447_RS14200	Ferredoxin:NADP+ oxidoreductase_c0	(1) cpd00006[c0] + (1) cpd00067[c0] + (1) cpd11620[c0] <-> (1) cpd00005[c0] + (1) cpd11621[c0]	(1) NADP_c0[c0] + (1) H+_c0[c0] + (1) Reducedferredoxin_c0[c0] <-> (1) NADPH_c0[c0] + (1) Oxidizedferredoxin_c0[c0]	92.5998	-5.46697	-1000	249.781	1000
rxn10481_c0	>	Cytosol_0	RUMAL_RS18915, RUMCAL_RS05650, CG447_RS02035, HMPREF0216_RS11505	Copper transport via ABC system_c0	(1) cpd00001[c0] + (1) cpd00002[c0] + (1) cpd00058[e0] -> (1) cpd00008[c0] + (1) cpd00009[c0] + (1) cpd00058[c0] + (1) cpd00067[c0]	(1) H2O_c0[c0] + (1) ATP_c0[c0] + (1) Cu2+_e0[e0] -> (1) ADP_c0[c0] + (1) Phosphate_c0[c0] + (1) Cu2+_c0[c0] + (1) H+_c0[c0]	25.266	0.00178704	0	1000	1000
rxn05528_c0	>	Cytosol_0	RUMAL_RS18915, RUMCAL_RS05650, CG447_RS02035, HMPREF0216_RS11505	Copper-transporting ATPase_c0	(1) cpd00001[c0] + (1) cpd00002[c0] + (1) cpd00058[c0] -> (1) cpd00008[c0] + (1) cpd00009[c0] + (1) cpd00058[e0] + (1) cpd00067[c0]	(1) H2O_c0[c0] + (1) ATP_c0[c0] + (1) Cu2+_c0[c0] -> (1) ADP_c0[c0] + (1) Phosphate_c0[c0] + (1) Cu2+_e0[e0] + (1) H+_c0[c0]	25.2481	0	0	999.998	1000
rxn05466_c0	-	Cytosol_0	RUMCAL_RS08455, RUMCAL_RS13070, HMPREF0216_RS12135	TRANS-RXN-173.ce_c0	(1) cpd00013[e0] <-> (1) cpd00013[c0]	(1) NH3_e0[e0] <-> (1) NH3_c0[c0]	24.9762	-6.91996	-1000	96.3101	1000
rxn00001_c0	>	Cytosol_0	RUMAL_RS01030, RUMCAL_RS03205, HMPREF0216_RS01070	diphosphate phosphohydrolase_c0	(1) cpd00001[c0] + (1) cpd00012[c0] -> (2) cpd00009[c0] + (1) cpd00067[c0]	(1) H2O_c0[c0] + (1) PPi_c0[c0] -> (2) Phosphate_c0[c0] + (1) H+_c0[c0]	3.47305	0	0	1000	1000	R00004
rxn00907_c0	>	Cytosol_0	HMPREF0216_RS15945	5,10-methylenetetrahydrofolate:NADP+ oxidoreductase_c0	(1) cpd00006[c0] + (1) cpd00125[c0] -> (1) cpd00005[c0] + (1) cpd00347[c0]	(1) NADP_c0[c0] + (1) 5-10-Methylenetetrahydrofolate_c0[c0] -> (1) NADPH_c0[c0] + (1) 5-10-Methenyltetrahydrofolate_c0[c0]	3.44565	0	0	3.44565	1000	R01220	One carbon pool by folate|Carbon fixation pathways in prokaryotes	Metabolism of cofactors and vitamins|Energy metabolism
rxn01211_c0	-	Cytosol_0	RUMAL_RS11260, RUMCAL_RS07535, CG447_RS05090, HMPREF0216_RS11690, HMPREF0216_RS15945	5,10-Methenyltetrahydrofolate 5-hydrolase (decyclizing)_c0	(1) cpd00001[c0] + (1) cpd00347[c0] <-> (1) cpd00067[c0] + (1) cpd00201[c0]	(1) H2O_c0[c0] + (1) 5-10-Methenyltetrahydrofolate_c0[c0] <-> (1) H+_c0[c0] + (1) 10-Formyltetrahydrofolate_c0[c0]	3.44565	0	-1000	3.44565	1000	R01655	One carbon pool by folate|Carbon fixation pathways in prokaryotes	Metabolism of cofactors and vitamins|Energy metabolism
bio1	->	c0		bio1	(40.7007852234626)cpd00002[c0]+(0.0055180627233029)cpd00003[c0]+(0.0055180627233029)cpd00006[c0]+(0.0055180627233029)cpd00010[c0]+(0.0055180627233029)cpd00015[c0]+(0.0055180627233029)cpd00016[c0]+(0.0055180627233029)cpd00017[c0]+(0.240046598616026)cpd00023[c0]+(0.0055180627233029)cpd00028[c0]+(0.0055180627233029)cpd00030[c0]+(0.459600544339389)cpd00033[c0]+(0.0055180627233029)cpd00034[c0]+(0.3477…	(0.0055180627233029)10-Formyltetrahydrofolate[c0]+(0.0055180627233029)2-Demethylmenaquinone 8[c0]+(0.0055180627233029)5-Methyltetrahydrofolate[c0]+(0.0055180627233029)ACP[c0]+(40.7007852234626)ATP[c0]+(0.0096175864437829)Anteisoheptadecanoylcardiolipin (B. subtilis)[c0]+(0.00090302912088309)Anteisoheptadecanoyllipoteichoic acid (n-24), linked, D-alanine substituted[c0]+(0.00090302912088309)Anteis…	3.23853	0	0	1000	1000
rxn13782_c0	>	Cytosol_0	RUMAL_RS09205, RUMCAL_RS04785, CG447_RS01925, HMPREF0216_RS08285	Protein biosynthesis_c0	-> (1) cpd17041[c0]	-> (1) Protein biosynthesis_c0[c0]	3.23853	0.323853	0	3.23853	1000
rxn13783_c0	>	Cytosol_0	RUMAL_RS12565, RUMAL_RS03565, RUMAL_RS06155, RUMAL_RS18630, RUMAL_RS09650, RUMAL_RS16735, RUMAL_RS19930, RUMAL_RS19360, RUMAL_RS03540, RUMAL_RS18580, RUMAL_RS12690, RUMAL_RS11440, RUMAL_RS18560, RUMAL_RS07710, RUMAL_RS00005, RUMAL_RS00055, RUMCAL_RS07725, RUMCAL_RS11540, RUMCAL_RS03330, RUMCAL_RS05010, RUMCAL_RS13595, RUMCAL_RS10710, RUMCAL_RS10470, RUMCAL_RS05255, RUMCAL_RS11340, CG447_RS00580, …	DNA replication_c0	-> (1) cpd17042[c0]	-> (1) DNA replication_c0[c0]	3.23853	0.323853	0	3.23853	1000
rxn13784_c0	>	Cytosol_0	RUMAL_RS07715, RUMAL_RS16670, RUMAL_RS11835, RUMAL_RS17030, RUMAL_RS15650, RUMCAL_RS03325, RUMCAL_RS01050, RUMCAL_RS11350, CG447_RS05895, CG447_RS08970, CG447_RS13920, CG447_RS05170, HMPREF0216_RS06645, HMPREF0216_RS08165, HMPREF0216_RS09580	RNA transcription_c0	-> (1) cpd17043[c0]	-> (1) RNA transcription_c0[c0]	3.23853	0.323853	0	3.23853	1000
rxn05307_c0	>	Cytosol_0		TRANS-RXNBWI-115637.ce.maizeexp.SER_c0	(1) cpd00054[e0] + (1) cpd00067[e0] -> (1) cpd00054[c0] + (1) cpd00067[c0]	(1) L-Serine_e0[e0] + (1) H+_e0[e0] -> (1) L-Serine_c0[c0] + (1) H+_c0[c0]	2.19229	0	0	2.22302	1000
rxn08793_c0	>	Cytosol_0	RUMCAL_RS10115, HMPREF0216_RS10895, HMPREF0216_RS12255	L-Lactate dehydrogenase (menaquinone)_c0	(1) cpd00159[c0] + (1) cpd15500[c0] -> (1) cpd00020[c0] + (1) cpd15499[c0]	(1) L-Lactate_c0[c0] + (1) Menaquinone 8_c0[c0] -> (1) Pyruvate_c0[c0] + (1) Menaquinol 8_c0[c0]	1.95205	0	0	1000	1000
rxn05679_c0	>	Cytosol_0		TRANS-RXNAVI-27988.ce.brachyexp.TMP_c0	(1) cpd00067[e0] + (1) cpd00298[e0] -> (1) cpd00067[c0] + (1) cpd00298[c0]	(1) H+_e0[e0] + (1) dTMP_e0[e0] -> (1) H+_c0[c0] + (1) dTMP_c0[c0]	1.9346	0	0	2.02623	1000
rxn00784_c0	-	Cytosol_0	CG447_RS06190, HMPREF0216_RS14405	2-deoxy-D-ribose-5-phosphate acetaldehyde-lyase (D-glyceraldehyde-3-phosphate-forming)_c0	(1) cpd00510[c0] <-> (1) cpd00071[c0] + (1) cpd00102[c0]	(1) deoxyribose-5-phosphate_c0[c0] <-> (1) Acetaldehyde_c0[c0] + (1) Glyceraldehyde3-phosphate_c0[c0]	1.93234	-0.0937556	-1000	1.94612	1000	R01066	Pentose phosphate pathway	Carbohydrate metabolism
rxn01799_c0	-	Cytosol_0	HMPREF0216_RS07430	deoxyuridine:orthophosphate 2-deoxy-D-ribosyltransferase_c0	(1) cpd00009[c0] + (1) cpd00412[c0] <-> (1) cpd00092[c0] + (1) cpd00509[c0]	(1) Phosphate_c0[c0] + (1) Deoxyuridine_c0[c0] <-> (1) Uracil_c0[c0] + (1) deoxyribose-1-phosphate_c0[c0]	1.93234	-0.0937556	-1000	1.94612	1000	R02484	Pyrimidine metabolism	Nucleotide metabolism
rxn01986_c0	-	Cytosol_0	CG447_RS13170, HMPREF0216_RS07425	2-deoxy-D-ribose 1-phosphate 1,5-phosphomutase_c0	(1) cpd00509[c0] <-> (1) cpd00510[c0]	(1) deoxyribose-1-phosphate_c0[c0] <-> (1) deoxyribose-5-phosphate_c0[c0]	1.93234	-0.0937556	-1000	1.94612	1000	R02749	Pentose phosphate pathway	Carbohydrate metabolism
rxn00506_c0	>	Cytosol_0	HMPREF0216_RS03150	Acetaldehyde:NAD+ oxidoreductase_c0	(1) cpd00001[c0] + (1) cpd00003[c0] + (1) cpd00071[c0] -> (1) cpd00004[c0] + (1) cpd00029[c0] + (2) cpd00067[c0]	(1) H2O_c0[c0] + (1) NAD_c0[c0] + (1) Acetaldehyde_c0[c0] -> (1) NADH_c0[c0] + (1) Acetate_c0[c0] + (2) H+_c0[c0]	1.92563	0	0	1000	1000	R00710	Glycolysis / Gluconeogenesis|Pyruvate metabolism	Carbohydrate metabolism|Carbohydrate metabolism
rxn05298_c0	-	Cytosol_0	HMPREF0216_RS13540	Na+/glutamate symport_c0	(1) cpd00023[e0] + (1) cpd00971[e0] <-> (1) cpd00023[c0] + (1) cpd00971[c0]	(1) L-Glutamate_e0[e0] + (1) Na+_e0[e0] <-> (1) L-Glutamate_c0[c0] + (1) Na+_c0[c0]	1.58035	-0.556092	-1000	1.58035	1000
rxn05161_c0	>	Cytosol_0		nonpolar-amino-acid-transporting ATPase_c0	(1) cpd00001[c0] + (1) cpd00002[c0] + (1) cpd00107[e0] -> (1) cpd00008[c0] + (1) cpd00009[c0] + (1) cpd00067[c0] + (1) cpd00107[c0]	(1) H2O_c0[c0] + (1) ATP_c0[c0] + (1) L-Leucine_e0[e0] -> (1) ADP_c0[c0] + (1) Phosphate_c0[c0] + (1) H+_c0[c0] + (1) L-Leucine_c0[c0]	1.44305	0	0	1.44305	1000
rxn00187_c0	>	Cytosol_0	RUMAL_RS13285, RUMAL_RS01085, RUMCAL_RS04680, CG447_RS00610, HMPREF0216_RS00770, HMPREF0216_RS06260, HMPREF0216_RS06265	L-Glutamate:ammonia ligase (ADP-forming)_c0	(1) cpd00002[c0] + (1) cpd00013[c0] + (1) cpd00023[c0] -> (1) cpd00008[c0] + (1) cpd00009[c0] + (1) cpd00053[c0] + (1) cpd00067[c0]	(1) ATP_c0[c0] + (1) NH3_c0[c0] + (1) L-Glutamate_c0[c0] -> (1) ADP_c0[c0] + (1) Phosphate_c0[c0] + (1) L-Glutamine_c0[c0] + (1) H+_c0[c0]	1.41723	0	0	1000	1000	R00253	Alanine, aspartate and glutamate metabolism|Arginine and proline metabolism|Glyoxylate and dicarboxylate metabolism|Nitrogen metabolism	Amino acid metabolism|Amino acid metabolism|Carbohydrate metabolism|Energy metabolism
rxn05244_c0	>	Cytosol_0		TRANS-RXNBWI-115637.ce.maizeexp.ILE_c0	(1) cpd00067[e0] + (1) cpd00322[e0] -> (1) cpd00067[c0] + (1) cpd00322[c0]	(1) H+_e0[e0] + (1) L-Isoleucine_e0[e0] -> (1) H+_c0[c0] + (1) L-Isoleucine_c0[c0]	1.102	0.1102	0	1.102	1000
rxn09674_c0	>	Cytosol_0		TRANS-RXN-58.cp_c0	(1) cpd00039[e0] + (1) cpd00067[e0] -> (1) cpd00039[c0] + (1) cpd00067[c0]	(1) L-Lysine_e0[e0] + (1) H+_e0[e0] -> (1) L-Lysine_c0[c0] + (1) H+_c0[c0]	0.986347	0	0	0.986347	1000
rxn00559_c0	-	Cytosol_0	RUMAL_RS14555, RUMCAL_RS06140	D-mannose-6-phosphate aldose-ketose-isomerase_c0	(1) cpd00235[c0] <-> (1) cpd00072[c0]	(1) D-mannose-6-phosphate_c0[c0] <-> (1) D-fructose-6-phosphate_c0[c0]	0.971023	0	-1000	3.61547	1000	R00772
rxn10187_c0	>	Cytosol_0		Mannose-6-phosphate transport via phosphate antiport (periplasm)_c0	(2) cpd00009[c0] + (1) cpd00235[e0] -> (2) cpd00009[e0] + (1) cpd00235[c0]	(2) Phosphate_c0[c0] + (1) D-mannose-6-phosphate_e0[e0] -> (2) Phosphate_e0[e0] + (1) D-mannose-6-phosphate_c0[c0]	0.971023	0	0	3.61547	1000
rxn00117_c0	>	Cytosol_0		ATP:UDP phosphotransferase_c0	(1) cpd00002[c0] + (1) cpd00014[c0] -> (1) cpd00008[c0] + (1) cpd00062[c0]	(1) ATP_c0[c0] + (1) UDP_c0[c0] -> (1) ADP_c0[c0] + (1) UTP_c0[c0]	0.96534	0	0	1000	1000	R00156	Pyrimidine metabolism	Nucleotide metabolism
rxn00898_c0	>	Cytosol_0	RUMAL_RS14580, RUMCAL_RS00280, CG447_RS06300, HMPREF0216_RS03310	2,3-Dihydroxy-3-methylbutanoate hydro-lyase_c0	(1) cpd02498[c0] -> (1) cpd00001[c0] + (1) cpd00123[c0]	(1) 2,3-Dihydroxy-isovalerate_c0[c0] -> (1) H2O_c0[c0] + (1) 3-Methyl-2-oxobutanoate_c0[c0]	0.893564	0	0	1.06643	1000	R01209	Pantothenate and CoA biosynthesis	Metabolism of cofactors and vitamins
rxn02186_c0	-	Cytosol_0	RUMAL_RS02540, RUMCAL_RS00275, CG447_RS06305, HMPREF0216_RS03300	2,3-Dihydroxy-3-methylbutanoate:NADP+ oxidoreductase (isomerizing)_c0	(1) cpd00005[c0] + (1) cpd00067[c0] + (1) cpd00668[c0] <-> (1) cpd00006[c0] + (1) cpd02498[c0]	(1) NADPH_c0[c0] + (1) H+_c0[c0] + (1) ALCTT_c0[c0] <-> (1) NADP_c0[c0] + (1) 2,3-Dihydroxy-isovalerate_c0[c0]	0.893564	-1000	-1000	1000	1000	R03051	Pantothenate and CoA biosynthesis	Metabolism of cofactors and vitamins
rxn10052_c0	-	Cytosol_0	RUMAL_RS00300, RUMAL_RS20150, RUMCAL_RS03920, CG447_RS10595, HMPREF0216_RS05315	adenylate kinase (Inorganic triphosphate)_c0	(1) cpd00018[c0] + (1) cpd00421[c0] <-> (1) cpd00008[c0] + (1) cpd00012[c0]	(1) AMP_c0[c0] + (1) Triphosphate_c0[c0] <-> (1) ADP_c0[c0] + (1) PPi_c0[c0]	0.740559	-0.024441	-1000	2.10977	1000
rxn05717_c0	>	Cytosol_0		Tripolyphosphate transport in via proton symport_c0	(1) cpd00067[e0] + (1) cpd00421[e0] -> (1) cpd00067[c0] + (1) cpd00421[c0]	(1) H+_e0[e0] + (1) Triphosphate_e0[e0] -> (1) H+_c0[c0] + (1) Triphosphate_c0[c0]	0.722688	0	0	2.13424	1000
rxn05303_c0	>	Cytosol_0		TRANS-RXNBWI-115637.ce.maizeexp.ARG_c0	(1) cpd00051[e0] + (1) cpd00067[e0] -> (1) cpd00051[c0] + (1) cpd00067[c0]	(1) L-Arginine_e0[e0] + (1) H+_e0[e0] -> (1) L-Arginine_c0[c0] + (1) H+_c0[c0]	0.712629	0.0712629	0	2.77032	1000
rxn05562_c0	>	Cytosol_0		Glucose-1-phosphate transport via phosphate antiport_c0	(2) cpd00009[c0] + (1) cpd00089[e0] -> (2) cpd00009[e0] + (1) cpd00089[c0]	(2) Phosphate_c0[c0] + (1) Glucose-1-phosphate_e0[e0] -> (2) Phosphate_e0[e0] + (1) Glucose-1-phosphate_c0[c0]	0.70258	0	0	0.70258	1000
rxn10161_c0	>	Cytosol_0		Octadecanoate transport via proton symport_c0	(1) cpd00067[e0] + (1) cpd01080[e0] -> (1) cpd00067[c0] + (1) cpd01080[c0]	(1) H+_e0[e0] + (1) ocdca_e0[e0] -> (1) H+_c0[c0] + (1) ocdca_c0[c0]	0.701675	0.0681426	0	0.701675	1000
rxn00213_c0	-	Cytosol_0	CG447_RS14145, HMPREF0216_RS12565, HMPREF0216_RS07050	UTP:alpha-D-glucose-1-phosphate uridylyltransferase_c0	(1) cpd00062[c0] + (1) cpd00089[c0] <-> (1) cpd00012[c0] + (1) cpd00026[c0]	(1) UTP_c0[c0] + (1) Glucose-1-phosphate_c0[c0] <-> (1) PPi_c0[c0] + (1) UDP-glucose_c0[c0]	0.662081	-1000	-1000	0.662081	1000	R00289	Pentose and glucuronate interconversions|Galactose metabolism|Starch and sucrose metabolism|Amino sugar and nucleotide sugar metabolism	Carbohydrate metabolism|Carbohydrate metabolism|Carbohydrate metabolism|Carbohydrate metabolism
rxn05300_c0	>	Cytosol_0		TRANS-RXNBWI-115637.ce.maizeexp.THR_c0	(1) cpd00067[e0] + (1) cpd00161[e0] -> (1) cpd00067[c0] + (1) cpd00161[c0]	(1) H+_e0[e0] + (1) L-Threonine_e0[e0] -> (1) H+_c0[c0] + (1) L-Threonine_c0[c0]	0.644328	0.0644328	0	0.644328	1000
rxn05496_c0	-	Cytosol_0	RUMCAL_RS11765, HMPREF0216_RS09490	TRANS-RXNBWI-115637.ce.maizeexp.L-ALPHA-ALANINE_c0	(1) cpd00035[e0] + (1) cpd00067[e0] <-> (1) cpd00035[c0] + (1) cpd00067[c0]	(1) L-Alanine_e0[e0] + (1) H+_e0[e0] <-> (1) L-Alanine_c0[c0] + (1) H+_c0[c0]	0.610937	-103.848	-1000	100	1000
rxn05508_c0	>	Cytosol_0		TRANS-RXNBWI-115637.ce.maizeexp.ASN_c0	(1) cpd00067[e0] + (1) cpd00132[e0] -> (1) cpd00067[c0] + (1) cpd00132[c0]	(1) H+_e0[e0] + (1) L-Asparagine_e0[e0] -> (1) H+_c0[c0] + (1) L-Asparagine_c0[c0]	0.565377	0	0	0.565377	1000
rxn05221_c0	-	Cytosol_0	RUMCAL_RS00510, CG447_RS09310	Na+/Proline-L symporter_c0	(1) cpd00129[e0] + (1) cpd00971[e0] <-> (1) cpd00129[c0] + (1) cpd00971[c0]	(1) L-Proline_e0[e0] + (1) Na+_e0[e0] <-> (1) L-Proline_c0[c0] + (1) Na+_c0[c0]	0.559266	-1.57138	-1000	0.559266	1000
rxn05533_c0	>	Cytosol_0		oligopeptide-transporting ATPase_c0	(1) cpd00001[c0] + (1) cpd00002[c0] + (1) cpd11593[e0] -> (1) cpd00008[c0] + (1) cpd00009[c0] + (1) cpd00067[c0] + (1) cpd11593[c0]	(1) H2O_c0[c0] + (1) ATP_c0[c0] + (1) ala-L-asp-L_e0[e0] -> (1) ADP_c0[c0] + (1) Phosphate_c0[c0] + (1) H+_c0[c0] + (1) ala-L-asp-L_c0[c0]	0.558676	0	0	3.38298	1000
rxn12633_c0	>	Cytosol_0		RXN0-6975.c_c0	(1) cpd00001[c0] + (1) cpd11593[c0] -> (1) cpd00035[c0] + (1) cpd00041[c0]	(1) H2O_c0[c0] + (1) ala-L-asp-L_c0[c0] -> (1) L-Alanine_c0[c0] + (1) L-Aspartate_c0[c0]	0.558676	0	0	3.38298	1000
rxn05306_c0	>	Cytosol_0		TRANS-RXNBWI-115637.ce.maizeexp.PHE_c0	(1) cpd00066[e0] + (1) cpd00067[e0] -> (1) cpd00066[c0] + (1) cpd00067[c0]	(1) L-Phenylalanine_e0[e0] + (1) H+_e0[e0] -> (1) L-Phenylalanine_c0[c0] + (1) H+_c0[c0]	0.535503	0	0	0.535503	1000
rxn00555_c0	>	Cytosol_0		L-glutamine:D-fructose-6-phosphate isomerase (deaminating)_c0	(1) cpd00053[c0] + (1) cpd00072[c0] -> (1) cpd00023[c0] + (1) cpd00288[c0]	(1) L-Glutamine_c0[c0] + (1) D-fructose-6-phosphate_c0[c0] -> (1) L-Glutamate_c0[c0] + (1) D-Glucosamine phosphate_c0[c0]	0.483688	0	0	1000	1000	R00768	Alanine, aspartate and glutamate metabolism|Amino sugar and nucleotide sugar metabolism	Amino acid metabolism|Carbohydrate metabolism
rxn00097_c0	-	Cytosol_0	RUMAL_RS20150, RUMAL_RS00300, RUMCAL_RS03920, CG447_RS10595, HMPREF0216_RS05315	ATP:AMP phosphotransferase_c0	(1) cpd00002[c0] + (1) cpd00018[c0] + (1) cpd00067[c0] <-> (2) cpd00008[c0]	(1) ATP_c0[c0] + (1) AMP_c0[c0] + (1) H+_c0[c0] <-> (2) ADP_c0[c0]	0.449421	-8.03875	-1000	1000	1000	R00127	Purine metabolism	Nucleotide metabolism
rxn08019_c0	>	Cytosol_0		stearate-[acyl-carrier-protein] ligase_c0	(1) cpd00002[c0] + (1) cpd01080[c0] + (1) cpd11493[c0] -> (1) cpd00012[c0] + (1) cpd00018[c0] + (2) cpd00067[c0] + (1) cpd15268[c0]	(1) ATP_c0[c0] + (1) ocdca_c0[c0] + (1) ACP_c0[c0] -> (1) PPi_c0[c0] + (1) AMP_c0[c0] + (2) H+_c0[c0] + (1) Octadecanoyl-ACP_c0[c0]	0.440803	0	0	1000	1000
rxn00173_c0	-	Cytosol_0	RUMAL_RS01405, CG447_RS14605, HMPREF0216_RS08195	acetyl-CoA:phosphate acetyltransferase_c0	(1) cpd00009[c0] + (1) cpd00022[c0] <-> (1) cpd00010[c0] + (1) cpd00196[c0]	(1) Phosphate_c0[c0] + (1) Acetyl-CoA_c0[c0] <-> (1) CoA_c0[c0] + (1) Acetylphosphate_c0[c0]	0.429105	-1.95686	-1000	0.429105	1000	R00230	Taurine and hypotaurine metabolism|Pyruvate metabolism|Methane metabolism|Carbon fixation pathways in prokaryotes	Metabolism of other amino acids|Carbohydrate metabolism|Energy metabolism|Energy metabolism
rxn05494_c0	-	Cytosol_0	RUMCAL_RS11765, HMPREF0216_RS09490	D-alanine transport via proton symport_c0	(1) cpd00067[e0] + (1) cpd00117[e0] <-> (1) cpd00067[c0] + (1) cpd00117[c0]	(1) H+_e0[e0] + (1) D-Alanine_e0[e0] <-> (1) H+_c0[c0] + (1) D-Alanine_c0[c0]	0.429011	-103.848	-1000	100	1000
rxn00770_c0	-	Cytosol_0	RUMAL_RS13380, HMPREF0216_RS06825	ATP:D-ribose-5-phosphate diphosphotransferase_c0	(1) cpd00002[c0] + (1) cpd00101[c0] <-> (1) cpd00018[c0] + (1) cpd00067[c0] + (1) cpd00103[c0]	(1) ATP_c0[c0] + (1) ribose-5-phosphate_c0[c0] <-> (1) AMP_c0[c0] + (1) H+_c0[c0] + (1) PRPP_c0[c0]	0.389142	0.00178704	-1000	1000	1000	R01049	Pentose phosphate pathway|Purine metabolism	Carbohydrate metabolism|Nucleotide metabolism
rxn05301_c0	>	Cytosol_0		TRANS-RXNBWI-115637.ce.maizeexp.TYR_c0	(1) cpd00067[e0] + (1) cpd00069[e0] -> (1) cpd00067[c0] + (1) cpd00069[c0]	(1) H+_e0[e0] + (1) L-Tyrosine_e0[e0] -> (1) H+_c0[c0] + (1) L-Tyrosine_c0[c0]	0.37521	0.037521	0	0.37521	1000
rxn00806_c0	-	Cytosol_0	RUMAL_RS11870, RUMCAL_RS11295, CG447_RS08675, HMPREF0216_RS13820	L-Leucine:2-oxoglutarate aminotransferase_c0	(1) cpd00024[c0] + (1) cpd00107[c0] <-> (1) cpd00023[c0] + (1) cpd00200[c0]	(1) 2-Oxoglutarate_c0[c0] + (1) L-Leucine_c0[c0] <-> (1) L-Glutamate_c0[c0] + (1) 4MOP_c0[c0]	0.27257	0.027257	-1000	0.27257	1000	R01090	Valine, leucine and isoleucine degradation|Valine, leucine and isoleucine biosynthesis|Glucosinolate biosynthesis	Amino acid metabolism|Amino acid metabolism|Biosynthesis of other secondary metabolites
rxn01207_c0	>	Cytosol_0		4-methyl-2-oxopentanoate:NAD+ oxidoreductase (CoA-mehtylpropanoylating)_c0	(1) cpd00003[c0] + (1) cpd00010[c0] + (1) cpd00200[c0] -> (1) cpd00004[c0] + (1) cpd00011[c0] + (1) cpd01882[c0]	(1) NAD_c0[c0] + (1) CoA_c0[c0] + (1) 4MOP_c0[c0] -> (1) NADH_c0[c0] + (1) CO2_c0[c0] + (1) Isovaleryl-CoA_c0[c0]	0.27257	0.027257	0	0.27257	1000	R01651
rxn01575_c0	-	Cytosol_0	RUMAL_RS11870, RUMCAL_RS11295, CG447_RS08675, HMPREF0216_RS13820	L-Isoleucine:2-oxoglutarate aminotransferase_c0	(1) cpd00024[c0] + (1) cpd00322[c0] <-> (1) cpd00023[c0] + (1) cpd00508[c0]	(1) 2-Oxoglutarate_c0[c0] + (1) L-Isoleucine_c0[c0] <-> (1) L-Glutamate_c0[c0] + (1) 3MOP_c0[c0]	0.27257	0.027257	-1000	0.27257	1000	R02199	Valine, leucine and isoleucine degradation|Valine, leucine and isoleucine biosynthesis|Glucosinolate biosynthesis	Amino acid metabolism|Amino acid metabolism|Biosynthesis of other secondary metabolites
rxn02269_c0	>	Cytosol_0		(S)-3-methyl-2-oxopentanoate:NAD+ 2-oxidoreductase (CoA-methylbutanoylating)_c0	(1) cpd00003[c0] + (1) cpd00010[c0] + (1) cpd00508[c0] -> (1) cpd00004[c0] + (1) cpd00011[c0] + (1) cpd00760[c0]	(1) NAD_c0[c0] + (1) CoA_c0[c0] + (1) 3MOP_c0[c0] -> (1) NADH_c0[c0] + (1) CO2_c0[c0] + (1) 2-Methylbutyryl-CoA_c0[c0]	0.27257	0.027257	0	0.27257	1000	R03171
rxn05358_c0	>	Cytosol_0		2-methylbutanoyl-CoA:[acyl-carrier-protein] transferase_c0	(1) cpd00760[c0] + (1) cpd11493[c0] -> (1) cpd00010[c0] + (1) cpd00067[c0] + (1) cpd11495[c0]	(1) 2-Methylbutyryl-CoA_c0[c0] + (1) ACP_c0[c0] -> (1) CoA_c0[c0] + (1) H+_c0[c0] + (1) 2-methylbutyryl-ACP_c0[c0]	0.27257	0.027257	0	0.27257	1000
rxn05359_c0	>	Cytosol_0		4-methyl-3-oxo-hexanoyl-ACP:malonyl-[acyl-carrier-protein] C-acyltransferase (decarboxylating)_c0	(1) cpd11492[c0] + (1) cpd11495[c0] -> (1) cpd00011[c0] + (1) cpd11493[c0] + (1) cpd11496[c0]	(1) Malonyl-acyl-carrierprotein-_c0[c0] + (1) 2-methylbutyryl-ACP_c0[c0] -> (1) CO2_c0[c0] + (1) ACP_c0[c0] + (1) 4-methyl-3-oxo-hexanoyl-ACP_c0[c0]	0.27257	0.027257	0	0.27257	1000
rxn05360_c0	>	Cytosol_0		4-methyl-3-oxo-hexanoyl-ACP:NADP+ oxidoreductase_c0	(1) cpd00005[c0] + (1) cpd00067[c0] + (1) cpd11496[c0] -> (1) cpd00006[c0] + (1) cpd11497[c0]	(1) NADPH_c0[c0] + (1) H+_c0[c0] + (1) 4-methyl-3-oxo-hexanoyl-ACP_c0[c0] -> (1) NADP_c0[c0] + (1) 4-methyl-3-hydroxy-hexanoyl-ACP_c0[c0]	0.27257	0.027257	0	0.27257	1000
rxn05361_c0	>	Cytosol_0		4-methyl-3-hydroxy-hexanoyl-ACP hydro-lyase_c0	(1) cpd11497[c0] -> (1) cpd00001[c0] + (1) cpd11498[c0]	(1) 4-methyl-3-hydroxy-hexanoyl-ACP_c0[c0] -> (1) H2O_c0[c0] + (1) 4-methyl-trans-hex-2-enoyl-ACP_c0[c0]	0.27257	0.027257	0	0.27257	1000
rxn05362_c0	>	Cytosol_0		4-methyl-trans-hex-2-enoyl-ACP:NADP+ oxidoreductase (A-specific)_c0	(1) cpd00005[c0] + (1) cpd00067[c0] + (1) cpd11498[c0] -> (1) cpd00006[c0] + (1) cpd11499[c0]	(1) NADPH_c0[c0] + (1) H+_c0[c0] + (1) 4-methyl-trans-hex-2-enoyl-ACP_c0[c0] -> (1) NADP_c0[c0] + (1) 4-methyl-hexanoyl-ACP_c0[c0]	0.27257	0.027257	0	0.27257	1000
rxn05363_c0	>	Cytosol_0		4-methyl-hexanoyl-ACP:malonyl-[acyl-carrier-protein] C-acyltransferase (decarboxylating)_c0	(1) cpd11492[c0] + (1) cpd11499[c0] -> (1) cpd00011[c0] + (1) cpd11493[c0] + (1) cpd11500[c0]	(1) Malonyl-acyl-carrierprotein-_c0[c0] + (1) 4-methyl-hexanoyl-ACP_c0[c0] -> (1) CO2_c0[c0] + (1) ACP_c0[c0] + (1) 6-methyl-3-oxo-octanoyl-ACP_c0[c0]	0.27257	0.027257	0	0.27257	1000
rxn05364_c0	>	Cytosol_0		6-methyl-3-oxo-octanoyl-ACP:NADP+ oxidoreductase_c0	(1) cpd00005[c0] + (1) cpd00067[c0] + (1) cpd11500[c0] -> (1) cpd00006[c0] + (1) cpd11501[c0]	(1) NADPH_c0[c0] + (1) H+_c0[c0] + (1) 6-methyl-3-oxo-octanoyl-ACP_c0[c0] -> (1) NADP_c0[c0] + (1) 6-methyl-3-hydroxy-octanoyl-ACP_c0[c0]	0.27257	0.027257	0	0.27257	1000
rxn05365_c0	>	Cytosol_0		6-methyl-3-hydroxy-octanoyl-ACP hydro-lyase_c0	(1) cpd11501[c0] -> (1) cpd00001[c0] + (1) cpd11502[c0]	(1) 6-methyl-3-hydroxy-octanoyl-ACP_c0[c0] -> (1) H2O_c0[c0] + (1) 6-methyl-trans-oct-2-enoyl-ACP_c0[c0]	0.27257	0.027257	0	0.27257	1000
rxn05366_c0	>	Cytosol_0		6-methyl-trans-oct-2-enoyl-ACP:NADP+ oxidoreductase (A-specific)_c0	(1) cpd00005[c0] + (1) cpd00067[c0] + (1) cpd11502[c0] -> (1) cpd00006[c0] + (1) cpd11503[c0]	(1) NADPH_c0[c0] + (1) H+_c0[c0] + (1) 6-methyl-trans-oct-2-enoyl-ACP_c0[c0] -> (1) NADP_c0[c0] + (1) 6-methyl-octanoyl-ACP_c0[c0]	0.27257	0	0	0.27257	1000
rxn05367_c0	>	Cytosol_0		6-methyl-octanoyl-ACP:malonyl-[acyl-carrier-protein] C-acyltransferase (decarboxylating)_c0	(1) cpd11492[c0] + (1) cpd11503[c0] -> (1) cpd00011[c0] + (1) cpd11493[c0] + (1) cpd11504[c0]	(1) Malonyl-acyl-carrierprotein-_c0[c0] + (1) 6-methyl-octanoyl-ACP_c0[c0] -> (1) CO2_c0[c0] + (1) ACP_c0[c0] + (1) 8-methyl-3-oxo-decanoyl-ACP_c0[c0]	0.27257	0.027257	0	0.27257	1000
rxn05368_c0	>	Cytosol_0		8-methyl-3-oxo-decanoyl-ACP:NADP+ oxidoreductase_c0	(1) cpd00005[c0] + (1) cpd00067[c0] + (1) cpd11504[c0] -> (1) cpd00006[c0] + (1) cpd11505[c0]	(1) NADPH_c0[c0] + (1) H+_c0[c0] + (1) 8-methyl-3-oxo-decanoyl-ACP_c0[c0] -> (1) NADP_c0[c0] + (1) 8-methyl-3-hydroxy-decanoyl-ACP_c0[c0]	0.27257	0.027257	0	0.27257	1000
rxn05369_c0	>	Cytosol_0		8-methyl-3-hydroxy-decanoyl-ACP hydro-lyase_c0	(1) cpd11505[c0] -> (1) cpd00001[c0] + (1) cpd11506[c0]	(1) 8-methyl-3-hydroxy-decanoyl-ACP_c0[c0] -> (1) H2O_c0[c0] + (1) 8-methyl-trans-dec-2-enoyl-ACP_c0[c0]	0.27257	0.027257	0	0.27257	1000
rxn05370_c0	>	Cytosol_0		8-methyl-trans-dec-2-enoyl-ACP:NADP+ oxidoreductase (A-specific)_c0	(1) cpd00005[c0] + (1) cpd00067[c0] + (1) cpd11506[c0] -> (1) cpd00006[c0] + (1) cpd11507[c0]	(1) NADPH_c0[c0] + (1) H+_c0[c0] + (1) 8-methyl-trans-dec-2-enoyl-ACP_c0[c0] -> (1) NADP_c0[c0] + (1) 8-methyl-decanoyl-ACP_c0[c0]	0.27257	0	0	0.27257	1000
rxn05371_c0	>	Cytosol_0		8-methyl-decanoyl-ACP:malonyl-[acyl-carrier-protein] C-acyltransferase (decarboxylating)_c0	(1) cpd11492[c0] + (1) cpd11507[c0] -> (1) cpd00011[c0] + (1) cpd11493[c0] + (1) cpd11508[c0]	(1) Malonyl-acyl-carrierprotein-_c0[c0] + (1) 8-methyl-decanoyl-ACP_c0[c0] -> (1) CO2_c0[c0] + (1) ACP_c0[c0] + (1) 10-methyl-3-oxo-dodecanoyl-ACP_c0[c0]	0.27257	0.027257	0	0.27257	1000
rxn05372_c0	>	Cytosol_0		10-methyl-3-oxo-dodecanoyl-ACP:NADP+ oxidoreductase_c0	(1) cpd00005[c0] + (1) cpd00067[c0] + (1) cpd11508[c0] -> (1) cpd00006[c0] + (1) cpd11509[c0]	(1) NADPH_c0[c0] + (1) H+_c0[c0] + (1) 10-methyl-3-oxo-dodecanoyl-ACP_c0[c0] -> (1) NADP_c0[c0] + (1) 10-methyl-3-hydroxy-dodecanoyl-ACP_c0[c0]	0.27257	0.027257	0	0.27257	1000
rxn05373_c0	>	Cytosol_0		10-methyl-3-hydroxy-dodecanoyl-ACP hydro-lyase_c0	(1) cpd11509[c0] -> (1) cpd00001[c0] + (1) cpd11510[c0]	(1) 10-methyl-3-hydroxy-dodecanoyl-ACP_c0[c0] -> (1) H2O_c0[c0] + (1) 10-methyl-trans-dodec-2-enoyl-ACP_c0[c0]	0.27257	0.027257	0	0.27257	1000
rxn05374_c0	>	Cytosol_0		10-methyl-trans-dodec-2-enoyl-ACP:NADP+ oxidoreductase (A-specific)_c0	(1) cpd00005[c0] + (1) cpd00067[c0] + (1) cpd11510[c0] -> (1) cpd00006[c0] + (1) cpd11511[c0]	(1) NADPH_c0[c0] + (1) H+_c0[c0] + (1) 10-methyl-trans-dodec-2-enoyl-ACP_c0[c0] -> (1) NADP_c0[c0] + (1) 10-methyl-dodecanoyl-ACP_c0[c0]	0.27257	0.027257	0	0.27257	1000
rxn05375_c0	>	Cytosol_0		10-methyl-dodecanoyl-ACP:malonyl-[acyl-carrier-protein] C-acyltransferase (decarboxylating)_c0	(1) cpd11492[c0] + (1) cpd11511[c0] -> (1) cpd00011[c0] + (1) cpd11493[c0] + (1) cpd11512[c0]	(1) Malonyl-acyl-carrierprotein-_c0[c0] + (1) 10-methyl-dodecanoyl-ACP_c0[c0] -> (1) CO2_c0[c0] + (1) ACP_c0[c0] + (1) 12-methyl-3-oxo-tetra-decanoyl-ACP_c0[c0]	0.27257	0.027257	0	0.27257	1000
rxn05376_c0	>	Cytosol_0		12-methyl-3-oxo-tetra-decanoyl-ACP:NADP+ oxidoreductase_c0	(1) cpd00005[c0] + (1) cpd00067[c0] + (1) cpd11512[c0] -> (1) cpd00006[c0] + (1) cpd11513[c0]	(1) NADPH_c0[c0] + (1) H+_c0[c0] + (1) 12-methyl-3-oxo-tetra-decanoyl-ACP_c0[c0] -> (1) NADP_c0[c0] + (1) 12-methyl-3-hydroxy-tetra-decanoyl-ACP_c0[c0]	0.27257	0.027257	0	0.27257	1000
rxn05377_c0	>	Cytosol_0		12-methyl-3-hydroxy-tetra-decanoyl-ACP hydro-lyase_c0	(1) cpd11513[c0] -> (1) cpd00001[c0] + (1) cpd11514[c0]	(1) 12-methyl-3-hydroxy-tetra-decanoyl-ACP_c0[c0] -> (1) H2O_c0[c0] + (1) 12-methyl-trans-tetra-dec-2-enoyl-ACP_c0[c0]	0.27257	0.027257	0	0.27257	1000
rxn05378_c0	>	Cytosol_0		12-methyl-trans-tetra-dec-2-enoyl-ACP:NADP+ oxidoreductase (A-specific)_c0	(1) cpd00005[c0] + (1) cpd00067[c0] + (1) cpd11514[c0] -> (1) cpd00006[c0] + (1) cpd11515[c0]	(1) NADPH_c0[c0] + (1) H+_c0[c0] + (1) 12-methyl-trans-tetra-dec-2-enoyl-ACP_c0[c0] -> (1) NADP_c0[c0] + (1) 12-methyl-tetra-decanoyl-ACP_c0[c0]	0.27257	0	0	0.27257	1000
rxn05379_c0	>	Cytosol_0		12-methyl-tetra-decanoyl-ACP:malonyl-[acyl-carrier-protein] C-acyltransferase (decarboxylating)_c0	(1) cpd11492[c0] + (1) cpd11515[c0] -> (1) cpd00011[c0] + (1) cpd11493[c0] + (1) cpd11516[c0]	(1) Malonyl-acyl-carrierprotein-_c0[c0] + (1) 12-methyl-tetra-decanoyl-ACP_c0[c0] -> (1) CO2_c0[c0] + (1) ACP_c0[c0] + (1) 14-methyl-3-oxo-hexa-decanoyl-ACP_c0[c0]	0.27257	0.027257	0	0.27257	1000
rxn05380_c0	>	Cytosol_0		14-methyl-3-oxo-hexa-decanoyl-ACP:NADP+ oxidoreductase_c0	(1) cpd00005[c0] + (1) cpd00067[c0] + (1) cpd11516[c0] -> (1) cpd00006[c0] + (1) cpd11517[c0]	(1) NADPH_c0[c0] + (1) H+_c0[c0] + (1) 14-methyl-3-oxo-hexa-decanoyl-ACP_c0[c0] -> (1) NADP_c0[c0] + (1) 14-methyl-3-hydroxy-hexa-decanoyl-ACP_c0[c0]	0.27257	0.027257	0	0.27257	1000
rxn05381_c0	>	Cytosol_0		14-methyl-3-hydroxy-hexa-decanoyl-ACP hydro-lyase_c0	(1) cpd11517[c0] -> (1) cpd00001[c0] + (1) cpd11518[c0]	(1) 14-methyl-3-hydroxy-hexa-decanoyl-ACP_c0[c0] -> (1) H2O_c0[c0] + (1) 14-methyl-trans-hexa-dec-2-enoyl-ACP_c0[c0]	0.27257	0.027257	0	0.27257	1000
rxn05382_c0	>	Cytosol_0		14-methyl-trans-hexa-dec-2-enoyl-ACP:NADP+ oxidoreductase (A-specific)_c0	(1) cpd00005[c0] + (1) cpd00067[c0] + (1) cpd11518[c0] -> (1) cpd00006[c0] + (1) cpd11519[c0]	(1) NADPH_c0[c0] + (1) H+_c0[c0] + (1) 14-methyl-trans-hexa-dec-2-enoyl-ACP_c0[c0] -> (1) NADP_c0[c0] + (1) 14-methyl-hexa-decanoyl-ACP_c0[c0]	0.27257	0.027257	0	0.27257	1000
rxn05383_c0	>	Cytosol_0		3-methylbutanoyl-CoA:[acyl-carrier-protein] transferase_c0	(1) cpd01882[c0] + (1) cpd11493[c0] -> (1) cpd00010[c0] + (1) cpd00067[c0] + (1) cpd11520[c0]	(1) Isovaleryl-CoA_c0[c0] + (1) ACP_c0[c0] -> (1) CoA_c0[c0] + (1) H+_c0[c0] + (1) isovaleryl-ACP_c0[c0]	0.27257	0.027257	0	0.27257	1000
rxn05384_c0	>	Cytosol_0		3-methylbutanoyl-ACP:malonyl-[acyl-carrier-protein] C-acyltransferase (decarboxylating)_c0	(1) cpd11492[c0] + (1) cpd11520[c0] -> (1) cpd00011[c0] + (1) cpd11493[c0] + (1) cpd11521[c0]	(1) Malonyl-acyl-carrierprotein-_c0[c0] + (1) isovaleryl-ACP_c0[c0] -> (1) CO2_c0[c0] + (1) ACP_c0[c0] + (1) 5-methyl-3-oxo-hexanoyl-ACP_c0[c0]	0.27257	0.027257	0	0.27257	1000
rxn05385_c0	>	Cytosol_0		5-methyl-3-oxo-hexanoyl-ACP:NADP+ oxidoreductase_c0	(1) cpd00005[c0] + (1) cpd00067[c0] + (1) cpd11521[c0] -> (1) cpd00006[c0] + (1) cpd11522[c0]	(1) NADPH_c0[c0] + (1) H+_c0[c0] + (1) 5-methyl-3-oxo-hexanoyl-ACP_c0[c0] -> (1) NADP_c0[c0] + (1) 5-methyl-3-hydroxy-hexanoyl-ACP_c0[c0]	0.27257	0.027257	0	0.27257	1000
rxn05386_c0	>	Cytosol_0		5-methyl-3-hydroxy-hexanoyl-ACP hydro-lyase_c0	(1) cpd11522[c0] -> (1) cpd00001[c0] + (1) cpd11523[c0]	(1) 5-methyl-3-hydroxy-hexanoyl-ACP_c0[c0] -> (1) H2O_c0[c0] + (1) 5-methyl-trans-hex-2-enoyl-ACP_c0[c0]	0.27257	0.027257	0	0.27257	1000
rxn05387_c0	>	Cytosol_0		5-methyl-trans-hex-2-enoyl-ACP:NADP+ oxidoreductase (A-specific)_c0	(1) cpd00005[c0] + (1) cpd00067[c0] + (1) cpd11523[c0] -> (1) cpd00006[c0] + (1) cpd11524[c0]	(1) NADPH_c0[c0] + (1) H+_c0[c0] + (1) 5-methyl-trans-hex-2-enoyl-ACP_c0[c0] -> (1) NADP_c0[c0] + (1) 5-methyl-hexanoyl-ACP_c0[c0]	0.27257	0.027257	0	0.27257	1000
rxn05388_c0	>	Cytosol_0		5-methyl-hexanoyl-ACP:malonyl-[acyl-carrier-protein] C-acyltransferase (decarboxylating)_c0	(1) cpd11492[c0] + (1) cpd11524[c0] -> (1) cpd00011[c0] + (1) cpd11493[c0] + (1) cpd11525[c0]	(1) Malonyl-acyl-carrierprotein-_c0[c0] + (1) 5-methyl-hexanoyl-ACP_c0[c0] -> (1) CO2_c0[c0] + (1) ACP_c0[c0] + (1) 7-methyl-3-oxo-octanoyl-ACP_c0[c0]	0.27257	0.027257	0	0.27257	1000
rxn05389_c0	>	Cytosol_0		7-methyl-3-oxo-octanoyl-ACP:NADP+ oxidoreductase_c0	(1) cpd00005[c0] + (1) cpd00067[c0] + (1) cpd11525[c0] -> (1) cpd00006[c0] + (1) cpd11526[c0]	(1) NADPH_c0[c0] + (1) H+_c0[c0] + (1) 7-methyl-3-oxo-octanoyl-ACP_c0[c0] -> (1) NADP_c0[c0] + (1) 7-methyl-3-hydroxy-octanoyl-ACP_c0[c0]	0.27257	0.027257	0	0.27257	1000
rxn05390_c0	>	Cytosol_0		7-methyl-3-hydroxy-octanoyl-ACP hydro-lyase_c0	(1) cpd11526[c0] -> (1) cpd00001[c0] + (1) cpd11527[c0]	(1) 7-methyl-3-hydroxy-octanoyl-ACP_c0[c0] -> (1) H2O_c0[c0] + (1) 7-methyl-trans-oct-2-enoyl-ACP_c0[c0]	0.27257	0.027257	0	0.27257	1000
rxn05391_c0	>	Cytosol_0		7-methyl-trans-oct-2-enoyl-ACP:NADP+ oxidoreductase (A-specific)_c0	(1) cpd00005[c0] + (1) cpd00067[c0] + (1) cpd11527[c0] -> (1) cpd00006[c0] + (1) cpd11528[c0]	(1) NADPH_c0[c0] + (1) H+_c0[c0] + (1) 7-methyl-trans-oct-2-enoyl-ACP_c0[c0] -> (1) NADP_c0[c0] + (1) 7-methyl-octanoyl-ACP_c0[c0]	0.27257	0	0	0.27257	1000
rxn05392_c0	>	Cytosol_0		7-methyl-octanoyl-ACP:malonyl-[acyl-carrier-protein] C-acyltransferase (decarboxylating)_c0	(1) cpd11492[c0] + (1) cpd11528[c0] -> (1) cpd00011[c0] + (1) cpd11493[c0] + (1) cpd11529[c0]	(1) Malonyl-acyl-carrierprotein-_c0[c0] + (1) 7-methyl-octanoyl-ACP_c0[c0] -> (1) CO2_c0[c0] + (1) ACP_c0[c0] + (1) 9-methyl-3-oxo-decanoyl-ACP_c0[c0]	0.27257	0.027257	0	0.27257	1000
rxn05393_c0	>	Cytosol_0		9-methyl-3-oxo-decanoyl-ACP:NADP+ oxidoreductase_c0	(1) cpd00005[c0] + (1) cpd00067[c0] + (1) cpd11529[c0] -> (1) cpd00006[c0] + (1) cpd11530[c0]	(1) NADPH_c0[c0] + (1) H+_c0[c0] + (1) 9-methyl-3-oxo-decanoyl-ACP_c0[c0] -> (1) NADP_c0[c0] + (1) 9-methyl-3-hydroxy-decanoyl-ACP_c0[c0]	0.27257	0.027257	0	0.27257	1000
rxn05394_c0	>	Cytosol_0		9-methyl-3-hydroxy-decanoyl-ACP hydro-lyase_c0	(1) cpd11530[c0] -> (1) cpd00001[c0] + (1) cpd11531[c0]	(1) 9-methyl-3-hydroxy-decanoyl-ACP_c0[c0] -> (1) H2O_c0[c0] + (1) 9-methyl-trans-dec-2-enoyl-ACP_c0[c0]	0.27257	0.027257	0	0.27257	1000
rxn05395_c0	>	Cytosol_0		9-methyl-trans-dec-2-enoyl-ACP:NADP+ oxidoreductase (A-specific)_c0	(1) cpd00005[c0] + (1) cpd00067[c0] + (1) cpd11531[c0] -> (1) cpd00006[c0] + (1) cpd11532[c0]	(1) NADPH_c0[c0] + (1) H+_c0[c0] + (1) 9-methyl-trans-dec-2-enoyl-ACP_c0[c0] -> (1) NADP_c0[c0] + (1) 9-methyl-decanoyl-ACP_c0[c0]	0.27257	0	0	0.27257	1000
rxn05396_c0	>	Cytosol_0		9-methyl-decanoyl-ACP:malonyl-[acyl-carrier-protein] C-acyltransferase (decarboxylating)_c0	(1) cpd11492[c0] + (1) cpd11532[c0] -> (1) cpd00011[c0] + (1) cpd11493[c0] + (1) cpd11533[c0]	(1) Malonyl-acyl-carrierprotein-_c0[c0] + (1) 9-methyl-decanoyl-ACP_c0[c0] -> (1) CO2_c0[c0] + (1) ACP_c0[c0] + (1) 11-methyl-3-oxo-dodecanoyl-ACP_c0[c0]	0.27257	0.027257	0	0.27257	1000
rxn05397_c0	>	Cytosol_0		11-methyl-3-oxo-dodecanoyl-ACP:NADP+ oxidoreductase_c0	(1) cpd00005[c0] + (1) cpd00067[c0] + (1) cpd11533[c0] -> (1) cpd00006[c0] + (1) cpd11534[c0]	(1) NADPH_c0[c0] + (1) H+_c0[c0] + (1) 11-methyl-3-oxo-dodecanoyl-ACP_c0[c0] -> (1) NADP_c0[c0] + (1) 11-methyl-3-hydroxy-dodecanoyl-ACP_c0[c0]	0.27257	0.027257	0	0.27257	1000
rxn05398_c0	>	Cytosol_0		11-methyl-3-hydroxy-dodecanoyl-ACP hydro-lyase_c0	(1) cpd11534[c0] -> (1) cpd00001[c0] + (1) cpd11535[c0]	(1) 11-methyl-3-hydroxy-dodecanoyl-ACP_c0[c0] -> (1) H2O_c0[c0] + (1) 11-methyl-trans-dodec-2-enoyl-ACP_c0[c0]	0.27257	0.027257	0	0.27257	1000
rxn05399_c0	>	Cytosol_0		11-methyl-trans-dodec-2-enoyl-ACP:NADP+ oxidoreductase (A-specific)_c0	(1) cpd00005[c0] + (1) cpd00067[c0] + (1) cpd11535[c0] -> (1) cpd00006[c0] + (1) cpd11536[c0]	(1) NADPH_c0[c0] + (1) H+_c0[c0] + (1) 11-methyl-trans-dodec-2-enoyl-ACP_c0[c0] -> (1) NADP_c0[c0] + (1) 11-methyl-dodecanoyl-ACP_c0[c0]	0.27257	0	0	0.27257	1000
rxn05400_c0	>	Cytosol_0		11-methyl-dodecanoyl-ACP:malonyl-[acyl-carrier-protein] C-acyltransferase (decarboxylating)_c0	(1) cpd11492[c0] + (1) cpd11536[c0] -> (1) cpd00011[c0] + (1) cpd11493[c0] + (1) cpd11537[c0]	(1) Malonyl-acyl-carrierprotein-_c0[c0] + (1) 11-methyl-dodecanoyl-ACP_c0[c0] -> (1) CO2_c0[c0] + (1) ACP_c0[c0] + (1) 13-methyl-3-oxo-tetra-decanoyl-ACP_c0[c0]	0.27257	0.027257	0	0.27257	1000
rxn05401_c0	>	Cytosol_0		13-methyl-3-oxo-tetra-decanoyl-ACP:NADP+ oxidoreductase_c0	(1) cpd00005[c0] + (1) cpd00067[c0] + (1) cpd11537[c0] -> (1) cpd00006[c0] + (1) cpd11538[c0]	(1) NADPH_c0[c0] + (1) H+_c0[c0] + (1) 13-methyl-3-oxo-tetra-decanoyl-ACP_c0[c0] -> (1) NADP_c0[c0] + (1) 13-methyl-3-hydroxy-tetra-decanoyl-ACP_c0[c0]	0.27257	0.027257	0	0.27257	1000
rxn05402_c0	>	Cytosol_0		13-methyl-3-hydroxy-tetra-decanoyl-ACP hydro-lyase_c0	(1) cpd11538[c0] -> (1) cpd00001[c0] + (1) cpd11539[c0]	(1) 13-methyl-3-hydroxy-tetra-decanoyl-ACP_c0[c0] -> (1) H2O_c0[c0] + (1) 13-methyl-trans-tetra-dec-2-enoyl-ACP_c0[c0]	0.27257	0.027257	0	0.27257	1000
rxn05403_c0	>	Cytosol_0		13-methyl-trans-tetra-dec-2-enoyl-ACP:NADP+ oxidoreductase (A-specific)_c0	(1) cpd00005[c0] + (1) cpd00067[c0] + (1) cpd11539[c0] -> (1) cpd00006[c0] + (1) cpd11540[c0]	(1) NADPH_c0[c0] + (1) H+_c0[c0] + (1) 13-methyl-trans-tetra-dec-2-enoyl-ACP_c0[c0] -> (1) NADP_c0[c0] + (1) 13-methyl-tetra-decanoyl-ACP_c0[c0]	0.27257	0	0	0.27257	1000
rxn05404_c0	>	Cytosol_0		13-methyl-tetra-decanoyl-ACP:malonyl-[acyl-carrier-protein] C-acyltransferase (decarboxylating)_c0	(1) cpd11492[c0] + (1) cpd11540[c0] -> (1) cpd00011[c0] + (1) cpd11493[c0] + (1) cpd11541[c0]	(1) Malonyl-acyl-carrierprotein-_c0[c0] + (1) 13-methyl-tetra-decanoyl-ACP_c0[c0] -> (1) CO2_c0[c0] + (1) ACP_c0[c0] + (1) 15-methyl-3-oxo-hexa-decanoyl-ACP_c0[c0]	0.27257	0.027257	0	0.27257	1000
rxn05405_c0	>	Cytosol_0		15-methyl-3-oxo-hexa-decanoyl-ACP:NADP+ oxidoreductase_c0	(1) cpd00005[c0] + (1) cpd00067[c0] + (1) cpd11541[c0] -> (1) cpd00006[c0] + (1) cpd11542[c0]	(1) NADPH_c0[c0] + (1) H+_c0[c0] + (1) 15-methyl-3-oxo-hexa-decanoyl-ACP_c0[c0] -> (1) NADP_c0[c0] + (1) 15-methyl-3-hydroxy-hexa-decanoyl-ACP_c0[c0]	0.27257	0.027257	0	0.27257	1000
rxn05406_c0	>	Cytosol_0		15-methyl-3-hydroxy-hexa-decanoyl-ACP hydro-lyase_c0	(1) cpd11542[c0] -> (1) cpd00001[c0] + (1) cpd11543[c0]	(1) 15-methyl-3-hydroxy-hexa-decanoyl-ACP_c0[c0] -> (1) H2O_c0[c0] + (1) 15-methyl-trans-hexa-dec-2-enoyl-ACP_c0[c0]	0.27257	0.027257	0	0.27257	1000
rxn05407_c0	>	Cytosol_0		15-methyl-trans-hexa-dec-2-enoyl-ACP:NADP+ oxidoreductase (A-specific)_c0	(1) cpd00005[c0] + (1) cpd00067[c0] + (1) cpd11543[c0] -> (1) cpd00006[c0] + (1) cpd11544[c0]	(1) NADPH_c0[c0] + (1) H+_c0[c0] + (1) 15-methyl-trans-hexa-dec-2-enoyl-ACP_c0[c0] -> (1) NADP_c0[c0] + (1) 15-methyl-hexa-decanoyl-ACP_c0[c0]	0.27257	0.027257	0	0.27257	1000
rxn05452_c0	>	Cytosol_0		14-methyl-hexa-decanoyl-ACP:[acyl-carrier-protein] transferase_c0	(1) cpd00010[c0] + (2) cpd00067[c0] + (1) cpd11519[c0] -> (1) cpd11434[c0] + (1) cpd11493[c0]	(1) CoA_c0[c0] + (2) H+_c0[c0] + (1) 14-methyl-hexa-decanoyl-ACP_c0[c0] -> (1) fa12coa_c0[c0] + (1) ACP_c0[c0]	0.27257	0.027257	0	0.27257	1000
rxn05454_c0	>	Cytosol_0		15-methyl-hexa-decanoyl-ACP:[acyl-carrier-protein] transferase_c0	(1) cpd00010[c0] + (2) cpd00067[c0] + (1) cpd11544[c0] -> (1) cpd11432[c0] + (1) cpd11493[c0]	(1) CoA_c0[c0] + (2) H+_c0[c0] + (1) 15-methyl-hexa-decanoyl-ACP_c0[c0] -> (1) fa11coa_c0[c0] + (1) ACP_c0[c0]	0.27257	0.027257	0	0.27257	1000
rxn09696_c0	>	Cytosol_0		S-adenosylmethionine permease SAM3_c0	(1) cpd00017[e0] + (1) cpd00067[e0] -> (1) cpd00017[c0] + (1) cpd00067[c0]	(1) S-Adenosyl-L-methionine_e0[e0] + (1) H+_e0[e0] -> (1) S-Adenosyl-L-methionine_c0[c0] + (1) H+_c0[c0]	0.269838	0.00178704	0	0.269838	1000
rxn05164_c0	>	Cytosol_0		ATP phosphohydrolase (polar-amino-acid-importing)_c0	(1) cpd00001[c0] + (1) cpd00002[c0] + (1) cpd00119[e0] -> (1) cpd00008[c0] + (1) cpd00009[c0] + (1) cpd00067[c0] + (1) cpd00119[c0]	(1) H2O_c0[c0] + (1) ATP_c0[c0] + (1) L-Histidine_e0[e0] -> (1) ADP_c0[c0] + (1) Phosphate_c0[c0] + (1) H+_c0[c0] + (1) L-Histidine_c0[c0]	0.261044	0	0	0.261044	1000
rxn00785_c0	-	Cytosol_0	RUMAL_RS10060, RUMAL_RS10055, RUMCAL_RS07980, CG447_RS08045, CG447_RS08040, HMPREF0216_RS08955, HMPREF0216_RS05625, HMPREF0216_RS08960, HMPREF0216_RS05620	D-Fructose 6-phosphate:D-glyceraldehyde-3-phosphate glycolaldehyde transferase_c0	(1) cpd00072[c0] + (1) cpd00102[c0] <-> (1) cpd00198[c0] + (1) cpd00236[c0]	(1) D-fructose-6-phosphate_c0[c0] + (1) Glyceraldehyde3-phosphate_c0[c0] <-> (1) D-Xylulose5-phosphate_c0[c0] + (1) D-Erythrose4-phosphate_c0[c0]	0.243667	0	-1000	0.257858	1000	R01067	Carbon fixation in photosynthetic organisms	Energy metabolism
rxn05237_c0	>	Cytosol_0		ATP phosphohydrolase (polar-amino-acid-importing)_c0	(1) cpd00001[c0] + (1) cpd00002[c0] + (1) cpd00084[e0] -> (1) cpd00008[c0] + (1) cpd00009[c0] + (1) cpd00067[c0] + (1) cpd00084[c0]	(1) H2O_c0[c0] + (1) ATP_c0[c0] + (1) L-Cysteine_e0[e0] -> (1) ADP_c0[c0] + (1) Phosphate_c0[c0] + (1) H+_c0[c0] + (1) L-Cysteine_c0[c0]	0.215525	0	0	0.215525	1000
rxn00412_c0	>	Cytosol_0	RUMAL_RS07575, RUMCAL_RS13440, HMPREF0216_RS05850	UTP:L-glutamine amido-ligase (ADP-forming)_c0	(1) cpd00001[c0] + (1) cpd00002[c0] + (1) cpd00053[c0] + (1) cpd00062[c0] -> (1) cpd00008[c0] + (1) cpd00009[c0] + (1) cpd00023[c0] + (1) cpd00052[c0] + (2) cpd00067[c0]	(1) H2O_c0[c0] + (1) ATP_c0[c0] + (1) L-Glutamine_c0[c0] + (1) UTP_c0[c0] -> (1) ADP_c0[c0] + (1) Phosphate_c0[c0] + (1) L-Glutamate_c0[c0] + (1) CTP_c0[c0] + (2) H+_c0[c0]	0.178488	0	0	1000	1000	R00573	Pyrimidine metabolism	Nucleotide metabolism
rxn05669_c0	>	Cytosol_0		TRANS-RXNBWI-115637.ce.maizeexp.VAL_c0	(1) cpd00067[e0] + (1) cpd00156[e0] -> (1) cpd00067[c0] + (1) cpd00156[c0]	(1) H+_e0[e0] + (1) L-Valine_e0[e0] -> (1) H+_c0[c0] + (1) L-Valine_c0[c0]	0.175066	0	0	1.06293	1000
rxn05663_c0	>	Cytosol_0		TRANS-RXNBWI-115637.ce.maizeexp.TRP_c0	(1) cpd00065[e0] + (1) cpd00067[e0] -> (1) cpd00065[c0] + (1) cpd00067[c0]	(1) L-Tryptophan_e0[e0] + (1) H+_e0[e0] -> (1) L-Tryptophan_c0[c0] + (1) H+_c0[c0]	0.164675	0.0164675	0	0.164675	1000
rxn03511_c0	>	Cytosol_0		ADP-D-glycero-D-manno-heptose 6-epimerase_c0	(1) cpd03830[c0] -> (1) cpd03831[c0]	(1) ADP-D-glycero-D-manno-heptose_c0[c0] -> (1) ADP-L-glycero-D-manno-heptose_c0[c0]	0.161995	0.0161995	0	0.161995	1000	R05176	Lipopolysaccharide biosynthesis	Glycan biosynthesis and metabolism
rxn03916_c0	>	Cytosol_0		ATP:D-glycero-beta-D-manno-heptose 1-phosphate adenylyltransferase_c0	(1) cpd00002[c0] + (1) cpd04920[c0] -> (1) cpd00012[c0] + (1) cpd03830[c0]	(1) ATP_c0[c0] + (1) D-Glycero-D-manno-heptose1-phosphate_c0[c0] -> (1) PPi_c0[c0] + (1) ADP-D-glycero-D-manno-heptose_c0[c0]	0.161995	0.0161995	0	0.161995	1000	R05644	Lipopolysaccharide biosynthesis	Glycan biosynthesis and metabolism
rxn03917_c0	>	Cytosol_0		D-glycero-beta-D-manno-heptose-7-phosphate aldose-ketose-isomerase_c0	(1) cpd00238[c0] -> (1) cpd04918[c0]	(1) Sedoheptulose7-phosphate_c0[c0] -> (1) D-Glycero-D-manno-heptose7-phosphate_c0[c0]	0.161995	0.0161995	0	0.161995	1000	R05645	Lipopolysaccharide biosynthesis	Glycan biosynthesis and metabolism
rxn03918_c0	>	Cytosol_0		ATP:D-glycero-beta-D-manno-heptose 7-phosphate 1-phosphotransferase_c0	(1) cpd00002[c0] + (1) cpd04918[c0] -> (1) cpd00008[c0] + (1) cpd00067[c0] + (1) cpd08316[c0]	(1) ATP_c0[c0] + (1) D-Glycero-D-manno-heptose7-phosphate_c0[c0] -> (1) ADP_c0[c0] + (1) H+_c0[c0] + (1) D-Glycero-D-manno-heptose1-7-bisphosphate_c0[c0]	0.161995	0.0161995	0	0.161995	1000	R05646	Lipopolysaccharide biosynthesis	Glycan biosynthesis and metabolism
rxn03919_c0	>	Cytosol_0		D-glycero-beta-D-manno-heptose 1,7-bisphosphate 7-phosphohydrolase_c0	(1) cpd00001[c0] + (1) cpd08316[c0] -> (1) cpd00009[c0] + (1) cpd04920[c0]	(1) H2O_c0[c0] + (1) D-Glycero-D-manno-heptose1-7-bisphosphate_c0[c0] -> (1) Phosphate_c0[c0] + (1) D-Glycero-D-manno-heptose1-phosphate_c0[c0]	0.161995	0.0161995	0	0.161995	1000	R05647	Lipopolysaccharide biosynthesis	Glycan biosynthesis and metabolism
rxn10100_c0	>	Cytosol_0		3-hydroxy-myristoyl-ACP synthesis_c0	(1) cpd00005[c0] + (1) cpd11468[c0] + (1) cpd11492[c0] -> (1) cpd00006[c0] + (1) cpd00011[c0] + (1) cpd11484[c0] + (1) cpd11493[c0]	(1) NADPH_c0[c0] + (1) Dodecanoyl-ACP_c0[c0] + (1) Malonyl-acyl-carrierprotein-_c0[c0] -> (1) NADP_c0[c0] + (1) CO2_c0[c0] + (1) HMA_c0[c0] + (1) ACP_c0[c0]	0.161995	0	0	0.161995	1000
rxn05219_c0	>	Cytosol_0	CG447_RS11100	nonpolar-amino-acid-transporting ATPase_c0	(1) cpd00001[c0] + (1) cpd00002[c0] + (1) cpd00060[e0] -> (1) cpd00008[c0] + (1) cpd00009[c0] + (1) cpd00060[c0] + (1) cpd00067[c0]	(1) H2O_c0[c0] + (1) ATP_c0[c0] + (1) L-Methionine_e0[e0] -> (1) ADP_c0[c0] + (1) Phosphate_c0[c0] + (1) L-Methionine_c0[c0] + (1) H+_c0[c0]	0.13876	0	0	0.389159	1000
rxn10205_c0	>	Cytosol_0	HMPREF0216_RS03760	isoheptadecanoyl-glycerol-3-phosphate O-acyltransferase_c0	(1) cpd00080[c0] + (1) cpd11432[c0] -> (1) cpd00010[c0] + (1) cpd15671[c0]	(1) Glycerol-3-phosphate_c0[c0] + (1) fa11coa_c0[c0] -> (1) CoA_c0[c0] + (1) 1-isoheptadecanoyl-sn-glycerol 3-phosphate_c0[c0]	0.136285	0.0136285	0	0.136285	1000
rxn10206_c0	>	Cytosol_0	HMPREF0216_RS03760	anteisoheptadecanoyl-glycerol-3-phosphate O-acyltransferase_c0	(1) cpd00080[c0] + (1) cpd11434[c0] -> (1) cpd00010[c0] + (1) cpd15672[c0]	(1) Glycerol-3-phosphate_c0[c0] + (1) fa12coa_c0[c0] -> (1) CoA_c0[c0] + (1) 1-anteisoheptadecanoyl-sn-glycerol 3-phosphate_c0[c0]	0.136285	0.0136285	0	0.136285	1000
rxn10214_c0	>	Cytosol_0	RUMAL_RS05880, RUMCAL_RS00160, CG447_RS07995, CG447_RS06205, HMPREF0216_RS04590, HMPREF0216_RS12005, HMPREF0216_RS10980	isoheptadecanoyl-1-acylglycerol-3-phosphate O-acyltransferase_c0	(1) cpd11432[c0] + (1) cpd15671[c0] -> (1) cpd00010[c0] + (1) cpd00067[c0] + (1) cpd15677[c0]	(1) fa11coa_c0[c0] + (1) 1-isoheptadecanoyl-sn-glycerol 3-phosphate_c0[c0] -> (1) CoA_c0[c0] + (1) H+_c0[c0] + (1) 1,2-diisoheptadecanoyl-sn-glycerol 3-phosphate_c0[c0]	0.136285	0.0136285	0	0.136285	1000
rxn10215_c0	>	Cytosol_0	RUMAL_RS05880, RUMCAL_RS00160, CG447_RS06205, CG447_RS07995, HMPREF0216_RS12005, HMPREF0216_RS04590, HMPREF0216_RS10980	anteisoheptadecanoyl-1-acylglycerol-3-phosphate O-acyltransferase_c0	(1) cpd11434[c0] + (1) cpd15672[c0] -> (1) cpd00010[c0] + (1) cpd00067[c0] + (1) cpd15678[c0]	(1) fa12coa_c0[c0] + (1) 1-anteisoheptadecanoyl-sn-glycerol 3-phosphate_c0[c0] -> (1) CoA_c0[c0] + (1) H+_c0[c0] + (1) 1,2-dianteisoheptadecanoyl-sn-glycerol 3-phosphate_c0[c0]	0.136285	0.0136285	0	0.136285	1000
rxn10220_c0	-	Cytosol_0	RUMAL_RS10765, RUMCAL_RS08015, CG447_RS02635, HMPREF0216_RS07825	isoheptadecanoyl-phosphatidate cytidylyltransferase_c0	(1) cpd00052[c0] + (1) cpd15677[c0] <-> (1) cpd00012[c0] + (1) cpd00067[c0] + (1) cpd15683[c0]	(1) CTP_c0[c0] + (1) 1,2-diisoheptadecanoyl-sn-glycerol 3-phosphate_c0[c0] <-> (1) PPi_c0[c0] + (1) H+_c0[c0] + (1) CDP-1,2-diisoheptadecanoylglycerol_c0[c0]	0.124587	0.0124587	-1000	0.124587	1000
rxn10221_c0	-	Cytosol_0	RUMAL_RS10765, RUMCAL_RS08015, CG447_RS02635, HMPREF0216_RS07825	anteisoheptadecanoyl-phosphatidate cytidylyltransferase_c0	(1) cpd00052[c0] + (1) cpd15678[c0] <-> (1) cpd00012[c0] + (1) cpd00067[c0] + (1) cpd15684[c0]	(1) CTP_c0[c0] + (1) 1,2-dianteisoheptadecanoyl-sn-glycerol 3-phosphate_c0[c0] <-> (1) PPi_c0[c0] + (1) H+_c0[c0] + (1) CDP-1,2-dianteisoheptadecanoylglycerol_c0[c0]	0.124587	0.0124587	-1000	0.124587	1000
rxn02405_c0	>	Cytosol_0		CTP:3-deoxy-D-manno-octulosonate cytidylyltransferase_c0	(1) cpd00052[c0] + (1) cpd00875[c0] -> (1) cpd00012[c0] + (1) cpd00067[c0] + (1) cpd02546[c0]	(1) CTP_c0[c0] + (1) KDO_c0[c0] -> (1) PPi_c0[c0] + (1) H+_c0[c0] + (1) CMP-KDO_c0[c0]	0.121496	0.0121496	0	0.121496	1000	R03351	Lipopolysaccharide biosynthesis	Glycan biosynthesis and metabolism
rxn05499_c0	>	Cytosol_0		Transport of arabinose (low affinity), extracellular_c0	(1) cpd00185[e0] -> (1) cpd00185[c0]	(1) D-Arabinose_e0[e0] -> (1) D-Arabinose_c0[c0]	0.121496	0.0121496	0	0.121496	1000
rxn10259_c0	-	Cytosol_0	RUMAL_RS11175, RUMCAL_RS05420, CG447_RS10680, HMPREF0216_RS06900	isoheptadecanoyl-CDPdiacylglycerol:sn-glycerol-3-phosphate 3-phosphatidyltransferase_c0	(1) cpd00080[c0] + (1) cpd15683[c0] <-> (1) cpd00046[c0] + (1) cpd15716[c0]	(1) Glycerol-3-phosphate_c0[c0] + (1) CDP-1,2-diisoheptadecanoylglycerol_c0[c0] <-> (1) CMP_c0[c0] + (1) Diisoheptadecanoylphosphatidylglycerophosphate_c0[c0]	0.0934404	0.00934404	-1000	0.0934404	1000
rxn10260_c0	-	Cytosol_0	RUMAL_RS11175, RUMCAL_RS05420, CG447_RS10680, HMPREF0216_RS06900	anteisoheptadecanoyl-CDPdiacylglycerol:sn-glycerol-3-phosphate 3-phosphatidyltransferase_c0	(1) cpd00080[c0] + (1) cpd15684[c0] <-> (1) cpd00046[c0] + (1) cpd15717[c0]	(1) Glycerol-3-phosphate_c0[c0] + (1) CDP-1,2-dianteisoheptadecanoylglycerol_c0[c0] <-> (1) CMP_c0[c0] + (1) Dianteisoheptadecanoylphosphatidylglycerophosphate_c0[c0]	0.0934404	0.00934404	-1000	0.0934404	1000
rxn10265_c0	>	Cytosol_0		isoheptadecanoyl-Phosphatidylglycerophosphate phosphohydrolase_c0	(1) cpd00001[c0] + (1) cpd15716[c0] -> (1) cpd00009[c0] + (1) cpd00067[c0] + (1) cpd15722[c0]	(1) H2O_c0[c0] + (1) Diisoheptadecanoylphosphatidylglycerophosphate_c0[c0] -> (1) Phosphate_c0[c0] + (1) H+_c0[c0] + (1) Diisoheptadecanoylphosphatidylglycerol_c0[c0]	0.0934404	0.00934404	0	0.0934404	1000
rxn10266_c0	>	Cytosol_0		anteisoheptadecanoyl-Phosphatidylglycerophosphate phosphohydrolase_c0	(1) cpd00001[c0] + (1) cpd15717[c0] -> (1) cpd00009[c0] + (1) cpd00067[c0] + (1) cpd15723[c0]	(1) H2O_c0[c0] + (1) Dianteisoheptadecanoylphosphatidylglycerophosphate_c0[c0] -> (1) Phosphate_c0[c0] + (1) H+_c0[c0] + (1) Dianteisoheptadecanoylphosphatidylglycerol_c0[c0]	0.0934404	0.00934404	0	0.0934404	1000
rxn09686_c0	>	Cytosol_0		TRANS-RXNAVI-26378.ce.brachyexp.TTP_c0	(1) cpd00357[e0] -> (1) cpd00357[c0]	(1) TTP_e0[e0] -> (1) TTP_c0[c0]	0.0931419	0	0	0.0931419	1000
rxn12860_c0	>	Cytosol_0		ATP-dependent permease AUS1_c0	(1) cpd01188[e0] -> (1) cpd01188[c0]	(1) Lanosterol_e0[e0] -> (1) Lanosterol_c0[c0]	0.0885444	0.0037884	0	0.0885444	1000
rxn00295_c0	-	Cytosol_0	RUMAL_RS18300	UDP-N-acetyl-D-glucosamine 4-epimerase_c0	(1) cpd00037[c0] <-> (1) cpd00175[c0]	(1) UDP-N-acetylglucosamine_c0[c0] <-> (1) UDP-N-acetyl-D-galactosamine_c0[c0]	0.0877345	0.00877345	-1000	0.0877345	1000	R00418	Amino sugar and nucleotide sugar metabolism	Carbohydrate metabolism
rxn01200_c0	-	Cytosol_0	RUMAL_RS10060, RUMAL_RS10055, RUMCAL_RS07980, CG447_RS08045, CG447_RS08040, HMPREF0216_RS08955, HMPREF0216_RS05625, HMPREF0216_RS08960, HMPREF0216_RS05620	Sedoheptulose-7-phosphate:D-glyceraldehyde-3-phosphate glycolaldehyde transferase_c0	(1) cpd00102[c0] + (1) cpd00238[c0] <-> (1) cpd00101[c0] + (1) cpd00198[c0]	(1) Glyceraldehyde3-phosphate_c0[c0] + (1) Sedoheptulose7-phosphate_c0[c0] <-> (1) ribose-5-phosphate_c0[c0] + (1) D-Xylulose5-phosphate_c0[c0]	0.0816725	-0.159622	-1000	0.0959027	1000	R01641	Pentose phosphate pathway|Carbon fixation in photosynthetic organisms	Carbohydrate metabolism|Energy metabolism
rxn03146_c0	>	Cytosol_0		UDP-3-O-[(3R)-3-hydroxymyristoyl]-N-acetylglucosamine amidohydrolase_c0	(1) cpd00001[c0] + (1) cpd02886[c0] -> (1) cpd00029[c0] + (1) cpd03584[c0]	(1) H2O_c0[c0] + (1) UDP-3-O-(beta-hydroxymyristoyl)-N-acetylglucosamine_c0[c0] -> (1) Acetate_c0[c0] + (1) UDP-3-O-(beta-hydroxymyristoyl)-D-glucosamine_c0[c0]	0.0809975	0.00809975	0	0.0809975	1000	R04587	Lipopolysaccharide biosynthesis	Glycan biosynthesis and metabolism
rxn06729_c0	>	Cytosol_0		(R)-3-Hydroxytetradecanoly-[acyl-carrier-protein]:UDP-N-acetyl-glucosamine 3-O-(3-hydroxytetradecanoyl)transferase_c0	(1) cpd00037[c0] + (1) cpd00067[c0] + (1) cpd11484[c0] -> (1) cpd02886[c0] + (1) cpd11493[c0]	(1) UDP-N-acetylglucosamine_c0[c0] + (1) H+_c0[c0] + (1) HMA_c0[c0] -> (1) UDP-3-O-(beta-hydroxymyristoyl)-N-acetylglucosamine_c0[c0] + (1) ACP_c0[c0]	0.0809975	0.00809975	0	0.0809975	1000	R04567	Lipopolysaccharide biosynthesis	Glycan biosynthesis and metabolism
rxn05255_c0	>	Cytosol_0		folate transport via proton simport_c0	(1) cpd00067[e0] + (1) cpd00393[e0] -> (1) cpd00067[c0] + (1) cpd00393[c0]	(1) H+_e0[e0] + (1) Folate_e0[e0] -> (1) H+_c0[c0] + (1) Folate_c0[c0]	0.0536112	0.00536112	0	0.0536112	1000
rxn12649_c0	>	Cytosol_0		5,6,7,8-tetrahydrofolate:NADP+ oxidoreductase_c0	(2) cpd00005[c0] + (2) cpd00067[c0] + (1) cpd00393[c0] -> (2) cpd00006[c0] + (1) cpd00087[c0]	(2) NADPH_c0[c0] + (2) H+_c0[c0] + (1) Folate_c0[c0] -> (2) NADP_c0[c0] + (1) Tetrahydrofolate_c0[c0]	0.0536112	0	0	1000	1000	R00940	One carbon pool by folate|Folate biosynthesis	Metabolism of cofactors and vitamins|Metabolism of cofactors and vitamins
rxn12664_c0	>	Cytosol_0		Menaquinone transport_c0	(1) cpd11606[e0] -> (1) cpd11606[c0]	(1) Menaquinone 7_e0[e0] -> (1) Menaquinone 7_c0[c0]	0.0536112	0.00536112	0	0.0969803	1000
rxn12647_c0	>	Cytosol_0		TRANS-RXNAVI-26378.ce.brachyexp.DATP_c0	(1) cpd00115[e0] -> (1) cpd00115[c0]	(1) dATP_e0[e0] -> (1) dATP_c0[c0]	0.0526432	0.00526432	0	0.0526432	1000
rxn00148_c0	-	Cytosol_0	RUMAL_RS20070, RUMCAL_RS09065, CG447_RS13165, CG447_RS02820, HMPREF0216_RS15275, HMPREF0216_RS05440	ATP:pyruvate 2-O-phosphotransferase_c0	(1) cpd00002[c0] + (1) cpd00020[c0] <-> (1) cpd00008[c0] + (1) cpd00061[c0] + (1) cpd00067[c0]	(1) ATP_c0[c0] + (1) Pyruvate_c0[c0] <-> (1) ADP_c0[c0] + (1) Phosphoenolpyruvate_c0[c0] + (1) H+_c0[c0]	0.0434232	-1000	-1000	1000	1000	R00200	Glycolysis / Gluconeogenesis|Purine metabolism|Pyruvate metabolism|Carbon fixation in photosynthetic organisms	Carbohydrate metabolism|Nucleotide metabolism|Carbohydrate metabolism|Energy metabolism
rxn00193_c0	-	Cytosol_0	RUMAL_RS12205, RUMCAL_RS01430, CG447_RS12950, HMPREF0216_RS00160	glutamate racemase_c0	(1) cpd00023[c0] <-> (1) cpd00186[c0]	(1) L-Glutamate_c0[c0] <-> (1) D-Glutamate_c0[c0]	0.0434232	0.00434232	-1000	0.0434232	1000	R00260	D-Glutamine and D-glutamate metabolism	Metabolism of other amino acids
rxn00461_c0	-	Cytosol_0	RUMAL_RS15490, RUMAL_RS13040, RUMCAL_RS09510, RUMCAL_RS02370, CG447_RS05355, CG447_RS14700, HMPREF0216_RS05960, HMPREF0216_RS05070	Phosphoenolpyruvate:UDP-N-acetyl-D-glucosamine 1-carboxyvinyl-transferase_c0	(1) cpd00037[c0] + (1) cpd00061[c0] <-> (1) cpd00009[c0] + (1) cpd02820[c0]	(1) UDP-N-acetylglucosamine_c0[c0] + (1) Phosphoenolpyruvate_c0[c0] <-> (1) Phosphate_c0[c0] + (1) UDP-N-acetylglucosamine enolpyruvate_c0[c0]	0.0434232	0.00434232	-1000	0.0434232	1000	R00660	Amino sugar and nucleotide sugar metabolism|Peptidoglycan biosynthesis	Carbohydrate metabolism|Glycan biosynthesis and metabolism
rxn00851_c0	>	Cytosol_0		D-alanine:D-alanine ligase (ADP-forming)_c0	(1) cpd00002[c0] + (2) cpd00117[c0] -> (1) cpd00008[c0] + (1) cpd00009[c0] + (1) cpd00067[c0] + (1) cpd00731[c0]	(1) ATP_c0[c0] + (2) D-Alanine_c0[c0] -> (1) ADP_c0[c0] + (1) Phosphate_c0[c0] + (1) H+_c0[c0] + (1) Ala-Ala_c0[c0]	0.0434232	0.00434232	0	0.0434232	1000	R01150	D-Alanine metabolism|Peptidoglycan biosynthesis	Metabolism of other amino acids|Glycan biosynthesis and metabolism
rxn02008_c0	>	Cytosol_0		UDP-N-acetylmuramoyl-L-alanine:D-glutamate ligase(ADP-forming)_c0	(1) cpd00002[c0] + (1) cpd00186[c0] + (1) cpd00890[c0] -> (1) cpd00008[c0] + (1) cpd00009[c0] + (1) cpd00067[c0] + (1) cpd00525[c0]	(1) ATP_c0[c0] + (1) D-Glutamate_c0[c0] + (1) UDP-N-acetylmuramoyl-L-alanine_c0[c0] -> (1) ADP_c0[c0] + (1) Phosphate_c0[c0] + (1) H+_c0[c0] + (1) UDP-N-acetylmuramoyl-L-alanyl-D-glutamate_c0[c0]	0.0434232	0.00434232	0	0.0434232	1000	R02783	D-Glutamine and D-glutamate metabolism|Peptidoglycan biosynthesis	Metabolism of other amino acids|Glycan biosynthesis and metabolism
rxn02011_c0	>	Cytosol_0		UDP-N-acetylmuramoyl-L-alanyl-D-glutamate:(L)-meso-2,6-diaminoheptanedioate gamma-ligase (ADP-forming)_c0	(1) cpd00002[c0] + (1) cpd00516[c0] + (1) cpd00525[c0] -> (1) cpd00008[c0] + (1) cpd00009[c0] + (1) cpd00067[c0] + (1) cpd02964[c0]	(1) ATP_c0[c0] + (1) meso-2,6-Diaminopimelate_c0[c0] + (1) UDP-N-acetylmuramoyl-L-alanyl-D-glutamate_c0[c0] -> (1) ADP_c0[c0] + (1) Phosphate_c0[c0] + (1) H+_c0[c0] + (1) UDP-N-acetylmuramoyl-L-alanyl-D-gamma-glutamyl-meso-2-6-diaminopimelate_c0[c0]	0.0434232	0.00434232	0	0.0434232	1000	R02788	Lysine biosynthesis|Peptidoglycan biosynthesis	Amino acid metabolism|Glycan biosynthesis and metabolism
rxn02286_c0	>	Cytosol_0		UDP-N-acetylmuramate:L-alanine ligase (ADP-forming)_c0	(1) cpd00002[c0] + (1) cpd00035[c0] + (1) cpd00773[c0] -> (1) cpd00008[c0] + (1) cpd00009[c0] + (1) cpd00067[c0] + (1) cpd00890[c0]	(1) ATP_c0[c0] + (1) L-Alanine_c0[c0] + (1) UDP-MurNAc_c0[c0] -> (1) ADP_c0[c0] + (1) Phosphate_c0[c0] + (1) H+_c0[c0] + (1) UDP-N-acetylmuramoyl-L-alanine_c0[c0]	0.0434232	0.00434232	0	0.0434232	1000	R03193	D-Glutamine and D-glutamate metabolism|Peptidoglycan biosynthesis	Metabolism of other amino acids|Glycan biosynthesis and metabolism
rxn03164_c0	>	Cytosol_0		UDP-N-acetylmuramoyl-L-alanyl-D-glutamyl-meso-2,6-diaminoheptanedioate:D-alanyl-D-alanine ligase(ADP-forming)_c0	(1) cpd00002[c0] + (1) cpd00731[c0] + (1) cpd02964[c0] -> (1) cpd00008[c0] + (1) cpd00009[c0] + (1) cpd00067[c0] + (1) cpd02968[c0]	(1) ATP_c0[c0] + (1) Ala-Ala_c0[c0] + (1) UDP-N-acetylmuramoyl-L-alanyl-D-gamma-glutamyl-meso-2-6-diaminopimelate_c0[c0] -> (1) ADP_c0[c0] + (1) Phosphate_c0[c0] + (1) H+_c0[c0] + (1) UDP-N-acetylmuramoyl-L-alanyl-D-glutamyl-6-carboxy-L-lysyl-D-alanyl- D-alanine_c0[c0]	0.0434232	0.00434232	0	0.0434232	1000	R04617	Lysine biosynthesis|Peptidoglycan biosynthesis	Amino acid metabolism|Glycan biosynthesis and metabolism
rxn03408_c0	-	Cytosol_0	RUMAL_RS15480	UDP-N-acetyl-D-glucosamine:undecaprenyl-diphospho-N-acetylmuramoyl-L-alanyl-gamma-D-glutamyl-meso-2,6-diaminopimeloyl-D-alanyl-D-alanine 4-beta-N-acetylglucosaminlytransferase_c0	(1) cpd00037[c0] + (1) cpd03494[c0] <-> (1) cpd00014[c0] + (1) cpd03495[c0]	(1) UDP-N-acetylglucosamine_c0[c0] + (1) Undecaprenyl-diphospho-N-acetylmuramoyl-L-alanyl-D-glutamyl-meso-2-6-diaminopimeloyl-D-alanyl-D-alanine_c0[c0] <-> (1) UDP_c0[c0] + (1) Undecaprenyl-diphospho-N-acetylmuramoyl--N-acetylglucosamine-L-ala-D-glu-meso-2-6-diaminopimeloyl-D-ala-D-ala_c0[c0]	0.0434232	0.00434232	-1000	0.0434232	1000	R05032	Peptidoglycan biosynthesis	Glycan biosynthesis and metabolism
rxn03901_c0	>	Cytosol_0		undecaprenyl-diphosphate phosphohydrolase_c0	(1) cpd00001[c0] + (1) cpd02229[c0] -> (1) cpd00009[c0] + (2) cpd00067[c0] + (1) cpd00286[c0]	(1) H2O_c0[c0] + (1) Bactoprenyl diphosphate_c0[c0] -> (1) Phosphate_c0[c0] + (2) H+_c0[c0] + (1) Undecaprenylphosphate_c0[c0]	0.0434232	0.00434232	0	0.0434232	1000	R05627	Peptidoglycan biosynthesis	Glycan biosynthesis and metabolism
rxn03904_c0	-	Cytosol_0	RUMAL_RS01710, RUMCAL_RS09525, CG447_RS14340, HMPREF0216_RS07100	UDP-N-acetylmuramoyl-L-alanyl-gamma-D-glutamyl-meso-2,6-diaminopimeloyl-D-alanyl-D-alanine:undecaprenyl-phosphate phospho-N-acetylmuramoyl-pentapeptide-transferase_c0	(1) cpd00286[c0] + (1) cpd02968[c0] <-> (1) cpd00091[c0] + (1) cpd03494[c0]	(1) Undecaprenylphosphate_c0[c0] + (1) UDP-N-acetylmuramoyl-L-alanyl-D-glutamyl-6-carboxy-L-lysyl-D-alanyl- D-alanine_c0[c0] <-> (1) UMP_c0[c0] + (1) Undecaprenyl-diphospho-N-acetylmuramoyl-L-alanyl-D-glutamyl-meso-2-6-diaminopimeloyl-D-alanyl-D-alanine_c0[c0]	0.0434232	0.00434232	-1000	0.0434232	1000	R05630	Peptidoglycan biosynthesis	Glycan biosynthesis and metabolism
rxn09345_c0	>	Cytosol_0	HMPREF0216_RS09275	Undecaprenyl diphosphate synthase_c0	(8) cpd00113[c0] + (1) cpd00350[c0] -> (8) cpd00012[c0] + (8) cpd00067[c0] + (1) cpd02229[c0]	(8) Isopentenyldiphosphate_c0[c0] + (1) Farnesyldiphosphate_c0[c0] -> (8) PPi_c0[c0] + (8) H+_c0[c0] + (1) Bactoprenyl diphosphate_c0[c0]	0.0434232	0	0	0.0434232	1000
rxn10145_c0	>	Cytosol_0		M-diaminopimelic acid ABC transport (periplasm)_c0	(1) cpd00001[c0] + (1) cpd00002[c0] + (1) cpd00516[e0] -> (1) cpd00008[c0] + (1) cpd00009[c0] + (1) cpd00067[c0] + (1) cpd00516[c0]	(1) H2O_c0[c0] + (1) ATP_c0[c0] + (1) meso-2,6-Diaminopimelate_e0[e0] -> (1) ADP_c0[c0] + (1) Phosphate_c0[c0] + (1) H+_c0[c0] + (1) meso-2,6-Diaminopimelate_c0[c0]	0.0434232	0.00434232	0	1.02371	1000
rxn10199_c0	>	Cytosol_0		Peptidoglycan subunit synthesis_c0	(1) cpd03495[c0] + (1) cpd15666[c0] -> (1) cpd02229[c0] + (1) cpd15665[c0]	(1) Undecaprenyl-diphospho-N-acetylmuramoyl--N-acetylglucosamine-L-ala-D-glu-meso-2-6-diaminopimeloyl-D-ala-D-ala_c0[c0] + (1) Peptidoglycan polymer (n-1 subunits)_c0[c0] -> (1) Bactoprenyl diphosphate_c0[c0] + (1) Peptidoglycan polymer (n subunits)_c0[c0]	0.0434232	0.00434232	0	0.0434232	1000
rxn12648_c0	>	Cytosol_0		TRANS-RXNAVI-26378.ce.brachyexp.DGTP_c0	(1) cpd00241[e0] -> (1) cpd00241[c0]	(1) dGTP_e0[e0] -> (1) dGTP_c0[c0]	0.0427604	0	0	0.0427604	1000
rxn01675_c0	-	Cytosol_0	RUMAL_RS02070, RUMAL_RS19585, CG447_RS05950, HMPREF0216_RS00795	dTTP:alpha-D-glucose-1-phosphate thymidylyltransferase_c0	(1) cpd00089[c0] + (1) cpd00357[c0] <-> (1) cpd00012[c0] + (1) cpd00626[c0]	(1) Glucose-1-phosphate_c0[c0] + (1) TTP_c0[c0] <-> (1) PPi_c0[c0] + (1) dTDPglucose_c0[c0]	0.0404987	0.00404987	-1000	0.0404987	1000	R02328	Streptomycin biosynthesis|Polyketide sugar unit biosynthesis	Biosynthesis of other secondary metabolites|Polyketide sugar unit biosynthesis
rxn01997_c0	>	Cytosol_0	RUMAL_RS19600, RUMAL_RS02080, RUMCAL_RS13885, CG447_RS05940, HMPREF0216_RS00780	dTDPglucose 4,6-hydro-lyase_c0	(1) cpd00626[c0] -> (1) cpd00001[c0] + (1) cpd00521[c0]	(1) dTDPglucose_c0[c0] -> (1) H2O_c0[c0] + (1) dTDP-4-oxo-6-deoxy-D-glucose_c0[c0]	0.0404987	0.00404987	0	0.0404987	1000	R06513	Streptomycin biosynthesis|Polyketide sugar unit biosynthesis|Biosynthesis of vancomycin group antibiotics	Biosynthesis of other secondary metabolites|Polyketide sugar unit biosynthesis|Biosynthesis of vancomycin group antibiotics
rxn02000_c0	-	Cytosol_0	RUMAL_RS02075, RUMAL_RS19590, CG447_RS10885, HMPREF0216_RS00790	dTDP-4-dehydro-6-deoxy-D-glucose 3,5-epimerase_c0	(1) cpd00521[c0] <-> (1) cpd00522[c0]	(1) dTDP-4-oxo-6-deoxy-D-glucose_c0[c0] <-> (1) dTDP-4-oxo-L-rhamnose_c0[c0]	0.0404987	0.00404987	-1000	0.0404987	1000	R06514	Streptomycin biosynthesis|Polyketide sugar unit biosynthesis	Biosynthesis of other secondary metabolites|Polyketide sugar unit biosynthesis
rxn03130_c0	>	Cytosol_0		UDP-2,3-bis[(3R)-3-hydroxymyristoyl]-alpha-D-glucosamine 2,3-bis[(3R)-3-hydroxymyristoyl]-beta-D-glucosaminyl 1-phosphate phosphohydrolase_c0	(1) cpd00001[c0] + (1) cpd02835[c0] -> (2) cpd00067[c0] + (1) cpd00091[c0] + (1) cpd02930[c0]	(1) H2O_c0[c0] + (1) UDP-2,3-bis(3-hydroxytetradecanoyl)glucosamine_c0[c0] -> (2) H+_c0[c0] + (1) UMP_c0[c0] + (1) Lipid X_c0[c0]	0.0404987	0.00404987	0	0.0404987	1000	R04549	Lipopolysaccharide biosynthesis	Glycan biosynthesis and metabolism
rxn03159_c0	>	Cytosol_0		UDP-2,3-bis(3-hydroxytetradecanoyl)glucosamine:2,3-bis-(3-hydroxytetradecanoyl)-alpha-D-glucosaminyl-1-phosphate 2,3-bis(3-hydroxytetradecanoyl)-glucosaminyltransferase_c0	(1) cpd02835[c0] + (1) cpd02930[c0] -> (1) cpd00014[c0] + (1) cpd03002[c0]	(1) UDP-2,3-bis(3-hydroxytetradecanoyl)glucosamine_c0[c0] + (1) Lipid X_c0[c0] -> (1) UDP_c0[c0] + (1) Lipid A disaccharide_c0[c0]	0.0404987	0.00404987	0	0.0404987	1000	R04606	Lipopolysaccharide biosynthesis	Glycan biosynthesis and metabolism
rxn03181_c0	>	Cytosol_0		ATP:2,3,2',3'-tetrakis(3-hydroxytetradecanoyl)-D-glucosaminyl-beta-D-1,6-glucosaminyl-alpha-phosphate 4-O'-phosphotransferase_c0	(1) cpd00002[c0] + (1) cpd03002[c0] -> (1) cpd00008[c0] + (1) cpd00067[c0] + (1) cpd02993[c0]	(1) ATP_c0[c0] + (1) Lipid A disaccharide_c0[c0] -> (1) ADP_c0[c0] + (1) H+_c0[c0] + (1) Lipid IV(A)_c0[c0]	0.0404987	0.00404987	0	0.0404987	1000	R04657	Lipopolysaccharide biosynthesis	Glycan biosynthesis and metabolism
rxn03182_c0	>	Cytosol_0		CMP-3-deoxy-D-manno-oct-2-ulosonate:lipid IVA 3-deoxy-D-manno-oct-2-ulosonate transferase_c0	(1) cpd02546[c0] + (1) cpd02993[c0] -> (1) cpd00046[c0] + (1) cpd00067[c0] + (1) cpd03585[c0]	(1) CMP-KDO_c0[c0] + (1) Lipid IV(A)_c0[c0] -> (1) CMP_c0[c0] + (1) H+_c0[c0] + (1) KDO-lipid IV(A)_c0[c0]	0.0404987	0.00404987	0	0.0404987	1000	R04658	Lipopolysaccharide biosynthesis	Glycan biosynthesis and metabolism
rxn03439_c0	>	Cytosol_0		CMP-3-deoxy-D-manno-oct-2-ulosonate:(KDO)-lipid IVA 3-deoxy-D-manno-oct-2-ulosonate transferase_c0	(1) cpd02546[c0] + (1) cpd03585[c0] -> (1) cpd00046[c0] + (1) cpd00067[c0] + (1) cpd03586[c0]	(1) CMP-KDO_c0[c0] + (1) KDO-lipid IV(A)_c0[c0] -> (1) CMP_c0[c0] + (1) H+_c0[c0] + (1) kdo2-lipid iva_c0[c0]	0.0404987	0.00404987	0	0.0404987	1000	R05074	Lipopolysaccharide biosynthesis	Glycan biosynthesis and metabolism
rxn08583_c0	>	Cytosol_0		galactosyltransferase I (LPS core synthesis)_c0	(1) cpd00026[c0] + (1) cpd15479[c0] -> (1) cpd00014[c0] + (1) cpd15469[c0]	(1) UDP-glucose_c0[c0] + (1) glucosyl-inner core oligosaccharide lipid A_c0[c0] -> (1) UDP_c0[c0] + (1) galactosyl-glucosyl-inner core oligosaccharide lipid A_c0[c0]	0.0404987	0.00404987	0	0.0404987	1000
rxn08618_c0	>	Cytosol_0		glucosyltransferase I (LPS core synthesis)_c0	(1) cpd00026[c0] + (1) cpd15489[c0] -> (1) cpd00014[c0] + (4) cpd00067[c0] + (1) cpd15479[c0]	(1) UDP-glucose_c0[c0] + (1) inner core oligosaccharide lipid A_c0[c0] -> (1) UDP_c0[c0] + (4) H+_c0[c0] + (1) glucosyl-inner core oligosaccharide lipid A_c0[c0]	0.0404987	0.00404987	0	0.0404987	1000
rxn08619_c0	>	Cytosol_0		glucosyltransferase II (LPS core synthesis)_c0	(1) cpd00026[c0] + (1) cpd15469[c0] -> (1) cpd00014[c0] + (1) cpd15475[c0]	(1) UDP-glucose_c0[c0] + (1) galactosyl-glucosyl-inner core oligosaccharide lipid A_c0[c0] -> (1) UDP_c0[c0] + (1) glucosyl-galactosyl-glucosyl-inner core oligosaccharide lipid A_c0[c0]	0.0404987	0.00404987	0	0.0404987	1000
rxn08620_c0	>	Cytosol_0		glucosyltransferase III (LPS core synthesis)_c0	(1) cpd00026[c0] + (1) cpd15475[c0] -> (1) cpd00014[c0] + (1) cpd15477[c0]	(1) UDP-glucose_c0[c0] + (1) glucosyl-galactosyl-glucosyl-inner core oligosaccharide lipid A_c0[c0] -> (1) UDP_c0[c0] + (1) glucosyl-glucosyl-galactosyl-glucosyl-inner core oligosaccharide lipid A_c0[c0]	0.0404987	0.00404987	0	0.0404987	1000
rxn08708_c0	>	Cytosol_0		LPS heptose kinase I (LPS core synthesis)_c0	(1) cpd00002[c0] + (1) cpd15484[c0] -> (1) cpd00008[c0] + (4) cpd00067[c0] + (1) cpd15549[c0]	(1) ATP_c0[c0] + (1) heptosyl-heptosyl-kdo2-lipidA_c0[c0] -> (1) ADP_c0[c0] + (4) H+_c0[c0] + (1) phospho-heptosyl-heptosyl-kdo2-lipidA_c0[c0]	0.0404987	0.00404987	0	0.0404987	1000
rxn08709_c0	>	Cytosol_0		LPS heptose kinase II (LPS core synthesis)_c0	(1) cpd00002[c0] + (1) cpd15488[c0] -> (1) cpd00008[c0] + (1) cpd00067[c0] + (1) cpd15550[c0]	(1) ATP_c0[c0] + (1) heptosyl-phospho-heptosyl-heptosyl-kdo2-lipidA_c0[c0] -> (1) ADP_c0[c0] + (1) H+_c0[c0] + (1) phospho-heptosyl-phospho-heptosyl-heptosyl-kdo2-lipidA_c0[c0]	0.0404987	0.00404987	0	0.0404987	1000
rxn08710_c0	>	Cytosol_0		RXN0-5118.c_c0	(3) cpd00067[c0] + (1) cpd03587[c0] + (1) cpd03831[c0] -> (1) cpd00008[c0] + (1) cpd15485[c0]	(3) H+_c0[c0] + (1) kdo2-lipid a_c0[c0] + (1) ADP-L-glycero-D-manno-heptose_c0[c0] -> (1) ADP_c0[c0] + (1) heptosyl-kdo2-lipidA_c0[c0]	0.0404987	0.00404987	0	0.0404987	1000
rxn08711_c0	>	Cytosol_0		RXN0-5061.c_c0	(1) cpd03831[c0] + (1) cpd15485[c0] -> (1) cpd00008[c0] + (1) cpd15484[c0]	(1) ADP-L-glycero-D-manno-heptose_c0[c0] + (1) heptosyl-kdo2-lipidA_c0[c0] -> (1) ADP_c0[c0] + (1) heptosyl-heptosyl-kdo2-lipidA_c0[c0]	0.0404987	0.00404987	0	0.0404987	1000
rxn08712_c0	>	Cytosol_0		heptosyltransferase III (LPS core synthesis)_c0	(1) cpd03831[c0] + (1) cpd15549[c0] -> (1) cpd00008[c0] + (1) cpd15488[c0]	(1) ADP-L-glycero-D-manno-heptose_c0[c0] + (1) phospho-heptosyl-heptosyl-kdo2-lipidA_c0[c0] -> (1) ADP_c0[c0] + (1) heptosyl-phospho-heptosyl-heptosyl-kdo2-lipidA_c0[c0]	0.0404987	0.00404987	0	0.0404987	1000
rxn08713_c0	>	Cytosol_0		heptosyltransferase IV (LPS core synthesis)_c0	(1) cpd03831[c0] + (1) cpd15477[c0] -> (1) cpd00008[c0] + (1) cpd15432[c0]	(1) ADP-L-glycero-D-manno-heptose_c0[c0] + (1) glucosyl-glucosyl-galactosyl-glucosyl-inner core oligosaccharide lipid A_c0[c0] -> (1) ADP_c0[c0] + (1) core oligosaccharide lipid A_c0[c0]	0.0404987	0.00404987	0	0.0404987	1000
rxn08954_c0	>	Cytosol_0		3-deoxy-D-manno-octulosonic acid transferase III (LPS core biosynthesis)_c0	(1) cpd02546[c0] + (1) cpd15550[c0] -> (1) cpd00046[c0] + (1) cpd00067[c0] + (1) cpd15492[c0]	(1) CMP-KDO_c0[c0] + (1) phospho-heptosyl-phospho-heptosyl-heptosyl-kdo2-lipidA_c0[c0] -> (1) CMP_c0[c0] + (1) H+_c0[c0] + (1) kdo-phospho-heptosyl-phospho-heptosyl-heptosyl-kdo2-lipidA_c0[c0]	0.0404987	0.00404987	0	0.0404987	1000
rxn09225_c0	>	Cytosol_0		rhamnosyltransferase I (LPS core biosynthesis)_c0	(4) cpd00067[c0] + (1) cpd02113[c0] + (1) cpd15492[c0] -> (1) cpd00297[c0] + (1) cpd15489[c0]	(4) H+_c0[c0] + (1) dTDP-rhamnose_c0[c0] + (1) kdo-phospho-heptosyl-phospho-heptosyl-heptosyl-kdo2-lipidA_c0[c0] -> (1) dTDP_c0[c0] + (1) inner core oligosaccharide lipid A_c0[c0]	0.0404987	0.00404987	0	0.0404987	1000
rxn10163_c0	>	Cytosol_0		Tetradecanoate transport via proton symport_c0	(1) cpd00067[e0] + (1) cpd03847[e0] -> (1) cpd00067[c0] + (1) cpd03847[c0]	(1) H+_e0[e0] + (1) Myristic acid_e0[e0] -> (1) H+_c0[c0] + (1) Myristic acid_c0[c0]	0.0404987	0.00404987	0	0.0404987	1000
rxn00100_c0	>	Cytosol_0	RUMAL_RS20170, RUMCAL_RS01860, CG447_RS01680, HMPREF0216_RS10025	ATP:dephospho-CoA 3'-phosphotransferase_c0	(1) cpd00002[c0] + (1) cpd00655[c0] -> (1) cpd00008[c0] + (1) cpd00010[c0] + (1) cpd00067[c0]	(1) ATP_c0[c0] + (1) Dephospho-CoA_c0[c0] -> (1) ADP_c0[c0] + (1) CoA_c0[c0] + (1) H+_c0[c0]	0.0357408	0	0	0.0357408	1000	R00130	Pantothenate and CoA biosynthesis	Metabolism of cofactors and vitamins
rxn05645_c0	>	Cytosol_0		riboflavin transport in via proton symport_c0	(1) cpd00067[e0] + (1) cpd00220[e0] -> (1) cpd00067[c0] + (1) cpd00220[c0]	(1) H+_e0[e0] + (1) Riboflavin_e0[e0] -> (1) H+_c0[c0] + (1) Riboflavin_c0[c0]	0.0357408	0.00357408	0	0.0357408	1000
rxn08333_c0	>	Cytosol_0		1,4-dihydroxy-2-naphthoate octaprenyltransferase_c0	(1) cpd02295[c0] + (1) cpd02557[c0] -> (1) cpd00011[c0] + (1) cpd00012[c0] + (1) cpd15353[c0]	(1) 1-4-Dihydroxy-2-naphthoate_c0[c0] + (1) Farnesylfarnesylgeraniol_c0[c0] -> (1) CO2_c0[c0] + (1) PPi_c0[c0] + (1) 2-Demethylmenaquinol 8_c0[c0]	0.0357408	0.00357408	0	0.0357408	1000
rxn13781_c0	>	Cytosol_0		Dephospho-CoA transporter_c0	(2) cpd00067[e0] + (1) cpd00655[e0] -> (2) cpd00067[c0] + (1) cpd00655[c0]	(2) H+_e0[e0] + (1) Dephospho-CoA_e0[e0] -> (2) H+_c0[c0] + (1) Dephospho-CoA_c0[c0]	0.0357408	0	0	0.0357408	1000
rxn05551_c0	>	Cytosol_0		ethanolamine transport in/out via proton symport_c0	(1) cpd00067[e0] + (1) cpd00162[e0] -> (1) cpd00067[c0] + (1) cpd00162[c0]	(1) H+_e0[e0] + (1) Aminoethanol_e0[e0] -> (1) H+_c0[c0] + (1) Aminoethanol_c0[c0]	0.0311468	0	0	0.0311468	1000
rxn10226_c0	>	Cytosol_0	HMPREF0216_RS04625	isoheptadecanoyl-CDPdiacylglycerol-serine O-phosphatidyltransferase_c0	(1) cpd00054[c0] + (1) cpd15683[c0] -> (1) cpd00046[c0] + (2) cpd00067[c0] + (1) cpd15689[c0]	(1) L-Serine_c0[c0] + (1) CDP-1,2-diisoheptadecanoylglycerol_c0[c0] -> (1) CMP_c0[c0] + (2) H+_c0[c0] + (1) Diisoheptadecanoylphosphatidylserine_c0[c0]	0.0311468	0.00311468	0	0.0311468	1000
rxn10227_c0	>	Cytosol_0	HMPREF0216_RS04625	anteisoheptadecanoyl-CDPdiacylglycerol-serine O-phosphatidyltransferase_c0	(1) cpd00054[c0] + (1) cpd15684[c0] -> (1) cpd00046[c0] + (2) cpd00067[c0] + (1) cpd15690[c0]	(1) L-Serine_c0[c0] + (1) CDP-1,2-dianteisoheptadecanoylglycerol_c0[c0] -> (1) CMP_c0[c0] + (2) H+_c0[c0] + (1) Dianteisoheptadecanoylphosphatidylserine_c0[c0]	0.0311468	0.00311468	0	0.0311468	1000
rxn10232_c0	-	Cytosol_0	RUMAL_RS01690, HMPREF0216_RS04860	isoheptadecanoyl-phosphatidylserine decarboxylase_c0	(2) cpd00067[c0] + (1) cpd15689[c0] <-> (1) cpd00011[c0] + (1) cpd15695[c0]	(2) H+_c0[c0] + (1) Diisoheptadecanoylphosphatidylserine_c0[c0] <-> (1) CO2_c0[c0] + (1) Diisoheptadecanoylphosphatidylethanolamine_c0[c0]	0.0311468	0.00311468	-1000	0.0311468	1000
rxn10233_c0	-	Cytosol_0	RUMAL_RS01690, HMPREF0216_RS04860	anteisoheptadecanoyl-phosphatidylserine decarboxylase_c0	(2) cpd00067[c0] + (1) cpd15690[c0] <-> (1) cpd00011[c0] + (1) cpd15696[c0]	(2) H+_c0[c0] + (1) Dianteisoheptadecanoylphosphatidylserine_c0[c0] <-> (1) CO2_c0[c0] + (1) Dianteisoheptadecanoylphosphatidylethanolamine_c0[c0]	0.0311468	0.00311468	-1000	0.0311468	1000
rxn10336_c0	>	Cytosol_0		stearoyl-cardiolipin synthase_c0	(2) cpd15540[c0] -> (1) cpd00100[c0] + (1) cpd15793[c0]	(2) Phosphatidylglycerol dioctadecanoyl_c0[c0] -> (1) Glycerol_c0[c0] + (1) Stearoylcardiolipin (B. subtilis)_c0[c0]	0.0311468	0.00311468	0	0.0311468	1000
rxn10337_c0	>	Cytosol_0		isoheptadecanoyl-cardiolipin synthase_c0	(2) cpd15722[c0] -> (1) cpd00100[c0] + (1) cpd15794[c0]	(2) Diisoheptadecanoylphosphatidylglycerol_c0[c0] -> (1) Glycerol_c0[c0] + (1) Isoheptadecanoylcardiolipin (B. subtilis)_c0[c0]	0.0311468	0.00311468	0	0.0311468	1000
rxn10338_c0	>	Cytosol_0		anteisoheptadecanoyl-cardiolipin synthase_c0	(2) cpd15723[c0] -> (1) cpd00100[c0] + (1) cpd15795[c0]	(2) Dianteisoheptadecanoylphosphatidylglycerol_c0[c0] -> (1) Glycerol_c0[c0] + (1) Anteisoheptadecanoylcardiolipin (B. subtilis)_c0[c0]	0.0311468	0.00311468	0	0.0311468	1000
rxn05148_c0	>	Cytosol_0		Heme transport via ABC system_c0	(1) cpd00001[c0] + (1) cpd00002[c0] + (1) cpd00028[e0] -> (1) cpd00008[c0] + (1) cpd00009[c0] + (1) cpd00028[c0] + (1) cpd00067[c0]	(1) H2O_c0[c0] + (1) ATP_c0[c0] + (1) Heme_e0[e0] -> (1) ADP_c0[c0] + (1) Phosphate_c0[c0] + (1) Heme_c0[c0] + (1) H+_c0[c0]	0.0290394	0	0	0.0357296	1000
rxn05029_c0	>	Cytosol_0		ATP:cobinamide Cobeta-adenosyltransferase_c0	(1) cpd00002[c0] + (1) cpd00067[c0] + (1) cpd03422[c0] -> (1) cpd00421[c0] + (1) cpd03918[c0]	(1) ATP_c0[c0] + (1) H+_c0[c0] + (1) Cobinamide_c0[c0] -> (1) Triphosphate_c0[c0] + (1) Adenosyl cobinamide_c0[c0]	0.0245718	0.00178704	0	0.0245718	1000	R07268	Porphyrin and chlorophyll metabolism	Metabolism of cofactors and vitamins
rxn05555_c0	>	Cytosol_0	RUMAL_RS06715, RUMAL_RS05245, RUMCAL_RS12375, CG447_RS08805, CG447_RS12775, HMPREF0216_RS09400, HMPREF0216_RS10730, HMPREF0216_RS03505	iron (II) transport via ABC system_c0	(1) cpd00001[c0] + (1) cpd00002[c0] + (1) cpd10515[e0] -> (1) cpd00008[c0] + (1) cpd00009[c0] + (1) cpd00067[c0] + (1) cpd10515[c0]	(1) H2O_c0[c0] + (1) ATP_c0[c0] + (1) Fe2+_e0[e0] -> (1) ADP_c0[c0] + (1) Phosphate_c0[c0] + (1) H+_c0[c0] + (1) Fe2+_c0[c0]	0.0245718	0.00178704	0	0.0245718	1000
rxn00122_c0	>	Cytosol_0		ATP:FMN adenylyltransferase_c0	(1) cpd00002[c0] + (1) cpd00050[c0] -> (1) cpd00012[c0] + (1) cpd00015[c0]	(1) ATP_c0[c0] + (1) FMN_c0[c0] -> (1) PPi_c0[c0] + (1) FAD_c0[c0]	0.0178704	0	0	0.0178704	1000	R00161	Riboflavin metabolism	Metabolism of cofactors and vitamins
rxn00137_c0	>	Cytosol_0		Adenosine 3',5'-bisphosphate 3'-phosphohydrolase_c0	(1) cpd00001[c0] + (1) cpd00045[c0] -> (1) cpd00009[c0] + (1) cpd00018[c0]	(1) H2O_c0[c0] + (1) Adenosine 3-5-bisphosphate_c0[c0] -> (1) Phosphate_c0[c0] + (1) AMP_c0[c0]	0.0178704	0	0	0.0178704	1000	R00188
rxn00239_c0	-	Cytosol_0	RUMAL_RS09185, RUMCAL_RS04765, CG447_RS01940, HMPREF0216_RS15990, HMPREF0216_RS08310, HMPREF0216_RS00355	ATP:GMP phosphotransferase_c0	(1) cpd00002[c0] + (1) cpd00067[c0] + (1) cpd00126[c0] <-> (1) cpd00008[c0] + (1) cpd00031[c0]	(1) ATP_c0[c0] + (1) H+_c0[c0] + (1) GMP_c0[c0] <-> (1) ADP_c0[c0] + (1) GDP_c0[c0]	0.0178704	-999.998	-1000	0.0178704	1000	R00332	Purine metabolism	Nucleotide metabolism
rxn00365_c0	-	Cytosol_0	RUMAL_RS00165, CG447_RS10405, HMPREF0216_RS08445	ATP:cytidine 5'-phosphotransferase_c0	(1) cpd00002[c0] + (1) cpd00367[c0] <-> (1) cpd00008[c0] + (1) cpd00046[c0] + (1) cpd00067[c0]	(1) ATP_c0[c0] + (1) Cytidine_c0[c0] <-> (1) ADP_c0[c0] + (1) CMP_c0[c0] + (1) H+_c0[c0]	0.0178704	-1000	-1000	1000	1000	R00513	Pyrimidine metabolism	Nucleotide metabolism
rxn00392_c0	>	Cytosol_0		ATP:riboflavin 5'-phosphotransferase_c0	(1) cpd00002[c0] + (1) cpd00220[c0] -> (1) cpd00008[c0] + (1) cpd00050[c0] + (1) cpd00067[c0]	(1) ATP_c0[c0] + (1) Riboflavin_c0[c0] -> (1) ADP_c0[c0] + (1) FMN_c0[c0] + (1) H+_c0[c0]	0.0178704	0	0	0.0178704	1000	R00549	Riboflavin metabolism	Metabolism of cofactors and vitamins
rxn00440_c0	>	Cytosol_0		ATP:thiamine diphosphotransferase_c0	(1) cpd00002[c0] + (1) cpd00305[c0] -> (1) cpd00018[c0] + (1) cpd00056[c0] + (1) cpd00067[c0]	(1) ATP_c0[c0] + (1) Thiamin_c0[c0] -> (1) AMP_c0[c0] + (1) TPP_c0[c0] + (1) H+_c0[c0]	0.0178704	0	0	0.0178704	1000	R00619	Thiamine metabolism	Metabolism of cofactors and vitamins
rxn02832_c0	>	Cytosol_0		(1R,6R)-6-hydroxy-2-succinylcyclohexa-2,4-diene-1-carboxylate hydrolyase (2-succinylbenzoate-forming)_c0	(1) cpd00001[c0] + (1) cpd01772[c0] -> (1) cpd03451[c0]	(1) H2O_c0[c0] + (1) Succinylbenzoate_c0[c0] -> (1) SHCHC_c0[c0]	0.0178704	0.00178704	0	0.0612595	1000	R04031	Ubiquinone and other terpenoid-quinone biosynthesis	Metabolism of cofactors and vitamins
rxn02897_c0	>	Cytosol_0	RUMCAL_RS03855, CG447_RS11860, HMPREF0216_RS10630	Nicotinate-nucleotide:dimethylbenzimidazole phospho-D-ribosyltransferase_c0	(1) cpd00873[c0] + (1) cpd01997[c0] -> (1) cpd00067[c0] + (1) cpd00218[c0] + (1) cpd02904[c0]	(1) Nicotinate ribonucleotide_c0[c0] + (1) Dimethylbenzimidazole_c0[c0] -> (1) H+_c0[c0] + (1) Niacin_c0[c0] + (1) alpha-Ribazole 5'-phosphate_c0[c0]	0.0178704	0.00178704	0	0.0178704	1000	R04148	Porphyrin and chlorophyll metabolism	Metabolism of cofactors and vitamins
rxn03150_c0	>	Cytosol_0		R04594_c0	(1) cpd00001[c0] + (1) cpd02904[c0] -> (1) cpd00009[c0] + (1) cpd03423[c0]	(1) H2O_c0[c0] + (1) alpha-Ribazole 5'-phosphate_c0[c0] -> (1) Phosphate_c0[c0] + (1) alpha-Ribazole_c0[c0]	0.0178704	0.00178704	0	0.0178704	1000	R04594	Porphyrin and chlorophyll metabolism	Metabolism of cofactors and vitamins
rxn03393_c0	>	Cytosol_0		3-octaprenyl-4-hydroxybenzoate carboxy-lyase_c0	(1) cpd00067[c0] + (1) cpd03443[c0] -> (1) cpd00011[c0] + (1) cpd03444[c0]	(1) H+_c0[c0] + (1) 3-Octaprenyl-4-hydroxybenzoate_c0[c0] -> (1) CO2_c0[c0] + (1) 2-Octaprenylphenol_c0[c0]	0.0178704	0.00178704	0	0.0178704	1000	R04986	Ubiquinone and other terpenoid-quinone biosynthesis	Metabolism of cofactors and vitamins
rxn03395_c0	>	Cytosol_0		S-adenosyl-L-methionine:3-(all-trans-octaprenyl)benzene-1,2-diol 2-O-methyltransferase_c0	(1) cpd00017[c0] + (1) cpd03445[c0] -> (1) cpd00019[c0] + (1) cpd00067[c0] + (1) cpd03446[c0]	(1) S-Adenosyl-L-methionine_c0[c0] + (1) 2-Octaprenyl-6-hydroxyphenol_c0[c0] -> (1) S-Adenosyl-homocysteine_c0[c0] + (1) H+_c0[c0] + (1) 2-Octaprenyl-6-methoxyphenol_c0[c0]	0.0178704	0.00178704	0	0.0178704	1000	R04988	Ubiquinone and other terpenoid-quinone biosynthesis	Metabolism of cofactors and vitamins
rxn03397_c0	>	Cytosol_0		UDP-L-rhamnose:flavonol-3-O-D-glucoside L-rhamnosyltransferase_c0	(1) cpd00017[c0] + (1) cpd03447[c0] -> (1) cpd00019[c0] + (1) cpd00067[c0] + (1) cpd03448[c0]	(1) S-Adenosyl-L-methionine_c0[c0] + (1) 2-Octaprenyl-6-methoxy-1,4-benzoquinone_c0[c0] -> (1) S-Adenosyl-homocysteine_c0[c0] + (1) H+_c0[c0] + (1) 2-Octaprenyl-3-methyl-6-methoxy-1,4-benzoquinone_c0[c0]	0.0178704	0.00178704	0	0.0178704	1000	R04990	Ubiquinone and other terpenoid-quinone biosynthesis	Metabolism of cofactors and vitamins
rxn03536_c0	>	Cytosol_0		R05221_c0	(1) cpd00002[c0] + (1) cpd03918[c0] -> (1) cpd00008[c0] + (1) cpd00067[c0] + (1) cpd03919[c0]	(1) ATP_c0[c0] + (1) Adenosyl cobinamide_c0[c0] -> (1) ADP_c0[c0] + (1) H+_c0[c0] + (1) Adenosyl cobinamide phosphate_c0[c0]	0.0178704	0	0	0.0178704	1000	R05221	Porphyrin and chlorophyll metabolism	Metabolism of cofactors and vitamins
rxn03537_c0	>	Cytosol_0		R05222_c0	(1) cpd00038[c0] + (1) cpd03919[c0] -> (1) cpd00012[c0] + (1) cpd00067[c0] + (1) cpd03920[c0]	(1) GTP_c0[c0] + (1) Adenosyl cobinamide phosphate_c0[c0] -> (1) PPi_c0[c0] + (1) H+_c0[c0] + (1) Adenosylcobinamide-GDP_c0[c0]	0.0178704	0.00178704	0	0.0178704	1000	R05222	Porphyrin and chlorophyll metabolism	Metabolism of cofactors and vitamins
rxn03538_c0	>	Cytosol_0		R05223_c0	(1) cpd03423[c0] + (1) cpd03920[c0] -> (1) cpd00067[c0] + (1) cpd00126[c0] + (1) cpd00166[c0]	(1) alpha-Ribazole_c0[c0] + (1) Adenosylcobinamide-GDP_c0[c0] -> (1) H+_c0[c0] + (1) GMP_c0[c0] + (1) Calomide_c0[c0]	0.0178704	0.00178704	0	0.0178704	1000	R05223	Porphyrin and chlorophyll metabolism	Metabolism of cofactors and vitamins
rxn03893_c0	>	Cytosol_0		all-trans-octaprenyl-diphosphate:4-hydroxybenzoate 3-octaprenyltransferase_c0	(1) cpd00136[c0] + (1) cpd02557[c0] -> (1) cpd00012[c0] + (1) cpd00067[c0] + (1) cpd03443[c0]	(1) 4-Hydroxybenzoate_c0[c0] + (1) Farnesylfarnesylgeraniol_c0[c0] -> (1) PPi_c0[c0] + (1) H+_c0[c0] + (1) 3-Octaprenyl-4-hydroxybenzoate_c0[c0]	0.0178704	0.00178704	0	0.0178704	1000	R05615	Ubiquinone and other terpenoid-quinone biosynthesis	Metabolism of cofactors and vitamins
rxn04139_c0	>	Cytosol_0		2-Octaprenyl-3-methyl-6-methoxy-1,4-benzoquinone ,NADPH2:oxygen oxidoreductase_c0	(1) cpd00005[c0] + (1) cpd00007[c0] + (1) cpd00067[c0] + (1) cpd03448[c0] -> (1) cpd00001[c0] + (1) cpd00006[c0] + (1) cpd03449[c0]	(1) NADPH_c0[c0] + (1) O2_c0[c0] + (1) H+_c0[c0] + (1) 2-Octaprenyl-3-methyl-6-methoxy-1,4-benzoquinone_c0[c0] -> (1) H2O_c0[c0] + (1) NADP_c0[c0] + (1) 2-Octaprenyl-3-methyl-5-hydroxy-6-methoxy-1,4-benzoquinone_c0[c0]	0.0178704	0.00178704	0	0.0178704	1000	R06146	Ubiquinone and other terpenoid-quinone biosynthesis	Metabolism of cofactors and vitamins
rxn05144_c0	>	Cytosol_0		Pyridoxal 5-phosphate synthase_c0	(1) cpd00053[c0] + (1) cpd00102[c0] + (1) cpd00171[c0] -> (3) cpd00001[c0] + (1) cpd00009[c0] + (1) cpd00016[c0] + (1) cpd00023[c0] + (1) cpd00067[c0]	(1) L-Glutamine_c0[c0] + (1) Glyceraldehyde3-phosphate_c0[c0] + (1) D-Ribulose5-phosphate_c0[c0] -> (3) H2O_c0[c0] + (1) Phosphate_c0[c0] + (1) Pyridoxal phosphate_c0[c0] + (1) L-Glutamate_c0[c0] + (1) H+_c0[c0]	0.0178704	0	0	0.0178704	1000
rxn05150_c0	>	Cytosol_0		zinc transport via ABC system_c0	(1) cpd00001[c0] + (1) cpd00002[c0] + (1) cpd00034[e0] -> (1) cpd00008[c0] + (1) cpd00009[c0] + (1) cpd00034[c0] + (1) cpd00067[c0]	(1) H2O_c0[c0] + (1) ATP_c0[c0] + (1) Zn2+_e0[e0] -> (1) ADP_c0[c0] + (1) Phosphate_c0[c0] + (1) Zn2+_c0[c0] + (1) H+_c0[c0]	0.0178704	0	0	0.0178704	1000
rxn05175_c0	>	Cytosol_0		spermidine transport via ABC system_c0	(1) cpd00001[c0] + (1) cpd00002[c0] + (1) cpd00264[e0] -> (1) cpd00008[c0] + (1) cpd00009[c0] + (1) cpd00067[c0] + (1) cpd00264[c0]	(1) H2O_c0[c0] + (1) ATP_c0[c0] + (1) Spermidine_e0[e0] -> (1) ADP_c0[c0] + (1) Phosphate_c0[c0] + (1) H+_c0[c0] + (1) Spermidine_c0[c0]	0.0178704	0	0	0.0178704	1000
rxn05195_c0	>	Cytosol_0		ATP phosphohydrolase (ferric-ion-transporting)_c0	(1) cpd00001[c0] + (1) cpd00002[c0] + (1) cpd10516[e0] -> (1) cpd00008[c0] + (1) cpd00009[c0] + (1) cpd00067[c0] + (1) cpd10516[c0]	(1) H2O_c0[c0] + (1) ATP_c0[c0] + (1) fe3_e0[e0] -> (1) ADP_c0[c0] + (1) Phosphate_c0[c0] + (1) H+_c0[c0] + (1) fe3_c0[c0]	0.0178704	0.00178704	0	0.0178704	1000
rxn05618_c0	>	Cytosol_0		manganese transport in via proton symport_c0	(1) cpd00030[e0] + (1) cpd00067[e0] -> (1) cpd00030[c0] + (1) cpd00067[c0]	(1) Mn2+_e0[e0] + (1) H+_e0[e0] -> (1) Mn2+_c0[c0] + (1) H+_c0[c0]	0.0178704	0.00178704	0	0.0178704	1000
rxn05651_c0	>	Cytosol_0		sulfate transport in via proton symport_c0	(1) cpd00048[e0] + (1) cpd00067[e0] -> (1) cpd00048[c0] + (1) cpd00067[c0]	(1) Sulfate_e0[e0] + (1) H+_e0[e0] -> (1) Sulfate_c0[c0] + (1) H+_c0[c0]	0.0178704	0.00178704	0	0.0178704	1000
rxn05687_c0	>	Cytosol_0		Transport of putrescine, extracellular_c0	(1) cpd00067[e0] + (1) cpd00118[e0] -> (1) cpd00067[c0] + (1) cpd00118[c0]	(1) H+_e0[e0] + (1) Putrescine_e0[e0] -> (1) H+_c0[c0] + (1) Putrescine_c0[c0]	0.0178704	0	0	0.0178704	1000
rxn06023_c0	>	Cytosol_0		CoA:apo-[acyl-carrier-protein] pantetheinephosphotransferase_c0	(1) cpd00010[c0] + (1) cpd12370[c0] -> (1) cpd00045[c0] + (1) cpd11493[c0]	(1) CoA_c0[c0] + (1) apo-ACP_c0[c0] -> (1) Adenosine 3-5-bisphosphate_c0[c0] + (1) ACP_c0[c0]	0.0178704	0	0	0.0178704	1000	R01625	Pantothenate and CoA biosynthesis	Metabolism of cofactors and vitamins
rxn08130_c0	>	Cytosol_0		ADOMET-DMK-METHYLTRANSFER-RXN.c_c0	(1) cpd00017[c0] + (1) cpd15353[c0] -> (1) cpd00019[c0] + (1) cpd00067[c0] + (1) cpd15499[c0]	(1) S-Adenosyl-L-methionine_c0[c0] + (1) 2-Demethylmenaquinol 8_c0[c0] -> (1) S-Adenosyl-homocysteine_c0[c0] + (1) H+_c0[c0] + (1) Menaquinol 8_c0[c0]	0.0178704	0	0	0.0178704	1000
rxn08528_c0	>	Cytosol_0	CG447_RS08345	fumarate reductase_c0	(1) cpd00106[c0] + (1) cpd15353[c0] -> (1) cpd00036[c0] + (1) cpd15352[c0]	(1) Fumarate_c0[c0] + (1) 2-Demethylmenaquinol 8_c0[c0] -> (1) Succinate_c0[c0] + (1) 2-Demethylmenaquinone 8_c0[c0]	0.0178704	0	0	1000	1000
rxn09657_c0	>	Cytosol_0		Thiamine transporter_c0	(1) cpd00067[e0] + (1) cpd00305[e0] -> (1) cpd00067[c0] + (1) cpd00305[c0]	(1) H+_e0[e0] + (1) Thiamin_e0[e0] -> (1) H+_c0[c0] + (1) Thiamin_c0[c0]	0.0178704	0	0	0.0178704	1000
rxn10571_c0	>	Cytosol_0		Mg2+-importing ATPase_c0	(1) cpd00001[c0] + (1) cpd00002[c0] + (1) cpd00254[e0] -> (1) cpd00008[c0] + (1) cpd00009[c0] + (1) cpd00067[c0] + (1) cpd00254[c0]	(1) H2O_c0[c0] + (1) ATP_c0[c0] + (1) Mg_e0[e0] -> (1) ADP_c0[c0] + (1) Phosphate_c0[c0] + (1) H+_c0[c0] + (1) Mg_c0[c0]	0.0178704	0	0	1000	1000
rxn11946_c0	>	Cytosol_0		R05614_c0	(1) cpd00017[c0] + (1) cpd03449[c0] -> (1) cpd00019[c0] + (1) cpd00067[c0] + (1) cpd15560[c0]	(1) S-Adenosyl-L-methionine_c0[c0] + (1) 2-Octaprenyl-3-methyl-5-hydroxy-6-methoxy-1,4-benzoquinone_c0[c0] -> (1) S-Adenosyl-homocysteine_c0[c0] + (1) H+_c0[c0] + (1) Ubiquinone-8_c0[c0]	0.0178704	0.00178704	0	0.0178704	1000	R05614	Ubiquinone and other terpenoid-quinone biosynthesis	Metabolism of cofactors and vitamins
rxn12224_c0	>	Cytosol_0		2-octaprenyl-6-methoxyphenol hydroxylase_c0	(1) cpd00007[c0] + (1) cpd03446[c0] -> (1) cpd00001[c0] + (1) cpd03447[c0]	(1) O2_c0[c0] + (1) 2-Octaprenyl-6-methoxyphenol_c0[c0] -> (1) H2O_c0[c0] + (1) 2-Octaprenyl-6-methoxy-1,4-benzoquinone_c0[c0]	0.0178704	0.00178704	0	0.0178704	1000
[truncated: 647 more rows]

## Sheet: HC_FBA
Community metabolic model for HC reactions with flux values. The reaction with the flux values are highlighted in yellow and the positive and the negative flux values are marked in blue and red.
[truncated: 901 more rows]

[truncated: 4 more sheets: CD_Pathway, UC_Pathway, HC_Pathway, Specific reactions]
