# Supplementary material for: Gut Microbiota and Metabolic Specificity in Ulcerative Colitis and Crohn's Disease
Source: Front Med (Lausanne). 2020 Nov 27;7:606298. doi: 10.3389/fmed.2020.606298 (PMC7729129; doi:10.3389/fmed.2020.606298)
Supplement: Supplementary file 9 [file Data_Sheet_8.XLSX]

## Sheet: ReadMe
Analyzes and comparison of Crohn’s disease (CD) vs. Ulcerative Colitis (UC) vs. Healthy control (HC) in two whole metagenomic datasets (SRP108708 & SRP115812)
Sheet name	Description
Order_level_comparison	Order level comparison of two different datasets between HC vs IBD, CD vs HC vs UC and CD vs UC
1.HC_IBD	Taxonomy predicted as significance in SRP108708 (HC vs IBD)
2.HC_IBD	Taxonomy predicted as significance in SRP115812 (HC vs IBD)
336_OTUs	Taxonomy predicted as significance among the two datasets and their significant mean relative frequency values for all the predicted taxonomy was highlighted in yellow. The taxonomy conserved in minimum of 3 datasets out of 5 datasets in our previous comparison were highlighted with different colours, blue indicates IBD and orange indicates HC.
1.CD_UC_HC	Taxonomy predicted as significance in SRP108708 (CD vs HC vs UC)
2.CD_UC_HC	Taxonomy predicted as significance in SRP115812 (CD vs HC vs UC)
308_OTUs	Taxonomy predicted as significance among the five datasets and their significant mean relative frequency values for all the predicted taxonomy was highlighted in yellow. The taxonomy conserved in minimum of 3 datasets out of 5 datasets in our previous comparison were highlighted with different colours, blue indicates CD, orange indicates HC and green indicates UC.
1.CD_UC	Taxonomy predicted as significance in SRP108708 (CD vs UC)
2.CD_UC	Taxonomy predicted as significance in SRP115812 (CD vs UC)
242_OTUs	Taxonomy predicted as significance among the five datasets and their significant mean relative frequency values for all the predicted taxonomy was highlighted in yellow. The taxonomy conserved in minimum of 3 datasets out of 5 datasets in our previous comparison were highlighted with different colours, blue indicates CD and green indicates UC.

## Sheet: Order_level_comparison
Order level comparison of two different datasets between HC vs IBD				Order level comparison of two different datasets between CD vs HC vs UC				Order level comparison of two different datasets between CD vs UC
Taxonomy	SRP108708	SRP115812		Taxonomy	SRP108708	SRP115812		Taxonomy	SRP108708	SRP115812
k__Bacteria;p__Proteobacteria;c__Betaproteobacteria;o__Burkholderiales	1	1		k__Bacteria;p__Actinobacteria;c__Coriobacteriia;o__Eggerthellales	1	0		k__Bacteria;p__Bacteroidetes;c__Bacteroidia;o__Bacteroidales	1	1
k__Bacteria;p__Bacteroidetes;c__Bacteroidia;o__Bacteroidales	1	1		k__Bacteria;p__Bacteroidetes;c__Bacteroidia;o__Bacteroidales	1	1		k__Bacteria;p__Firmicutes;c__Clostridia;o__Clostridiales	1	1
k__Bacteria;p__Firmicutes;c__Clostridia;o__Clostridiales	1	1		k__Bacteria;p__Proteobacteria;c__Deltaproteobacteria;o__Desulfovibrionales	1	1		k__Bacteria;p__Actinobacteria;c__Coriobacteriia;o__Coriobacteriales	1	0
k__Bacteria;p__Firmicutes;c__Erysipelotrichia;o__Erysipelotrichales	1	0		k__Bacteria;p__Firmicutes;c__Clostridia;o__Clostridiales	1	1		k__Bacteria;p__Verrucomicrobia;c__Verrucomicrobiae;o__Verrucomicrobiales	1	0
k__Bacteria;p__Actinobacteria;c__Actinobacteria;o__Bifidobacteriales	1	1		k__Bacteria;p__Chlamydiae;c__Chlamydiia;o__Chlamydiales	1	1		k__Bacteria;p__Proteobacteria;c__Betaproteobacteria;o__Burkholderiales	1	1
k__Bacteria;p__Firmicutes;c__Negativicutes;o__Veillonellales	1	1		k__Bacteria;p__Proteobacteria;c__Betaproteobacteria;o__Burkholderiales	1	1		k__Bacteria;p__Actinobacteria;c__Actinobacteria;o__Bifidobacteriales	1	0
k__Bacteria;p__Actinobacteria;c__Coriobacteriia;o__Eggerthellales	1	0		k__Bacteria;p__Actinobacteria;c__Actinobacteria;o__Bifidobacteriales	1	0		k__Bacteria;p__Firmicutes;c__Erysipelotrichia;o__Erysipelotrichales	1	0
k__Bacteria;p__Verrucomicrobia;c__Verrucomicrobiae;o__Verrucomicrobiales	1	1		k__Bacteria;p__Firmicutes;c__Bacilli;o__Lactobacillales	1	1		k__Bacteria;p__Firmicutes;c__Negativicutes;o__Veillonellales	1	1
k__Bacteria;p__Firmicutes;c__Bacilli;o__Lactobacillales	1	1		k__Bacteria;p__Proteobacteria;c__Gammaproteobacteria;o__Enterobacterales	1	1		k__Bacteria;p__Actinobacteria;c__Coriobacteriia;o__Eggerthellales	1	0
k__Bacteria;p__Proteobacteria;c__Alphaproteobacteria;o__Rhodospirillales	1	1		k__Bacteria;p__Firmicutes;c__Erysipelotrichia;o__Erysipelotrichales	1	0		k__Bacteria;p__Proteobacteria;c__Gammaproteobacteria;o__Pasteurellales	1	1
k__Bacteria;p__Proteobacteria;c__Deltaproteobacteria;o__Desulfovibrionales	1	1		k__Bacteria;p__Bacteroidetes;c__Flavobacteriia;o__Flavobacteriales	1	1		k__Bacteria;p__Proteobacteria;c__Alphaproteobacteria;o__Rhodospirillales	1	0
k__Bacteria;p__Firmicutes;c__Negativicutes;o__Acidaminococcales	1	1		k__Bacteria;p__Verrucomicrobia;c__Verrucomicrobiae;o__Verrucomicrobiales	1	1		k__Bacteria;p__Actinobacteria;c__Actinobacteria;o__Actinomycetales	1	0
k__Bacteria;p__Actinobacteria;c__Actinobacteria;o__Actinomycetales	1	0		k__Bacteria;p__Actinobacteria;c__Coriobacteriia;o__Coriobacteriales	1	0		k__Bacteria;p__Firmicutes;c__Negativicutes;o__Acidaminococcales	1	1
k__Bacteria;p__Chlamydiae;c__Chlamydiia;o__Chlamydiales	1	1		k__Bacteria;p__Firmicutes;c__Negativicutes;o__Veillonellales	1	1		k__Bacteria;p__Firmicutes;c__Bacilli;o__Lactobacillales	1	1
k__Bacteria;p__Actinobacteria;c__Coriobacteriia;o__Coriobacteriales	1	0		k__Bacteria;p__Firmicutes;c__Negativicutes;o__Acidaminococcales	1	1		k__Bacteria;p__Proteobacteria;c__Gammaproteobacteria;o__Enterobacterales	1	0
k__Bacteria;p__Proteobacteria;c__Gammaproteobacteria;o__Enterobacterales	1	1		k__Bacteria;p__Proteobacteria;c__Gammaproteobacteria;o__Pseudomonadales	1	1		k__Bacteria;p__Firmicutes;c__Bacilli;o__Bacillales	1	1
k__Bacteria;p__Firmicutes;c__Negativicutes;o__Selenomonadales	1	0		k__Bacteria;p__Proteobacteria;c__Alphaproteobacteria;o__Rhodospirillales	1	0		k__Bacteria;p__Proteobacteria;c__Gammaproteobacteria;o__Pseudomonadales	0	1
k__Bacteria;p__Proteobacteria;c__Deltaproteobacteria;o__Myxococcales	1	0		k__Bacteria;p__Proteobacteria;c__Gammaproteobacteria;o__Pasteurellales	1	1		k__Bacteria;p__Actinobacteria ;c__Actinobacteria;o__Bifidobacteriales	0	1
k__Bacteria;p__Proteobacteria;c__Epsilonproteobacteria;o__Campylobacterales	1	1		k__Bacteria;p__Firmicutes;c__Negativicutes;o__Selenomonadales	1	1		k__Bacteria;p__Chlamydiae;c__Chlamydiia;o__Chlamydiales	0	1
k__Bacteria;p__Firmicutes;c__Bacilli;o__Bacillales	0	1		k__Bacteria;p__Firmicutes;c__Bacilli;o__Bacillales	0	1		k__Bacteria;p__Actinobacteria ;c__Actinobacteria;o__Corynebacteriales	0	1
k__Bacteria;p__Actinobacteria;c__Actinobacteria;o__Corynebacteriales	0	1		k__Bacteria;p__Actinobacteria ;c__Actinobacteria;o__Corynebacteriales	0	1		k__Bacteria;p__Lentisphaerae;c__Lentisphaeria;o__Victivallales	0	1
k__Bacteria;p__Fusobacteria;c__Fusobacteriia;o__Fusobacteriales	0	1		k__Bacteria;p__Actinobacteria ;c__Actinobacteria;o__Bifidobacteriales	0	1		k__Bacteria;p__Actinobacteria ;c__Coriobacteriia;o__Coriobacteriales	0	1
k__Bacteria;p__Proteobacteria;c__Gammaproteobacteria;o__Pseudomonadales	0	1		k__Bacteria;p__Firmicutes;c__Erysipelotrichi;o__Erysipelotrichales	0	1		k__Bacteria;p__Candidatus Melainabacteria;c__;o__Candidatus Gastranaerophilales	0	1
k__Bacteria;p__Bacteroidetes;c__Flavobacteriia;o__Flavobacteriales	0	1		k__Bacteria;p__Proteobacteria;c__Deltaproteobacteria;o__	0	1		k__Bacteria;p__Proteobacteria;c__Deltaproteobacteria;o__Myxococcales	0	1
k__Bacteria;p__Bacteroidetes;c__Chitinophagia;o__Chitinophagales	0	1		k__Bacteria;p__Actinobacteria ;c__Coriobacteriia;o__Coriobacteriales	0	1		k__Bacteria;p__Proteobacteria;c__Deltaproteobacteria;o__Desulfovibrionales	0	1
k__Bacteria;p__Proteobacteria;c__Gammaproteobacteria;o__Vibrionales	0	1		k__Bacteria;p__Proteobacteria;c__Deltaproteobacteria;o__Myxococcales	0	1		*1 and 0 indicates presence and absense, respectively
k__Bacteria;p__Firmicutes;c__Tissierellia;o__Tissierellales	0	1		k__Bacteria;p__Bacteroidetes;c__Chitinophagia;o__Chitinophagales	0	1
*1 and 0 indicates presence and absense, respectively				k__Bacteria;p__Proteobacteria;c__Gammaproteobacteria;o__Vibrionales	0	1
				k__Bacteria;p__Proteobacteria;c__Gammaproteobacteria;o__Alteromonadales	0	1
				k__Bacteria;p__Proteobacteria;c__Epsilonproteobacteria;o__Campylobacterales	0	1
				k__Bacteria;p__Bacteroidetes;c__Sphingobacteriia;o__Sphingobacteriales	0	1
				k__Bacteria;p__Actinobacteria ;c__Coriobacteriia;o__Eggerthellales	0	1
				*1 and 0 indicates presence and absense, respectively

## Sheet: 1.HC_IBD
Taxonomy predicted as significance in SRP108708 (HC vs IBD)
Taxonomy	HC: mean rel. freq.	HC: std. dev.	IBD: mean rel. freq.	IBD: std. dev.	p-values	Difference between means	95.0% lower CI	95.0% upper CI	SRR5650022	SRR5650022: parent seq. count	SRR5650022: rel. freq.	SRR5650023	SRR5650023: parent seq. count	SRR5650023: rel. freq.	SRR5650024	SRR5650024: parent seq. count	SRR5650024: rel. freq.	SRR5650025	SRR5650025: parent seq. count	SRR5650025: rel. freq.	SRR5650026	SRR5650026: parent seq. count	SRR5650026: rel. freq.	SRR5650027	SRR5650027: parent seq. count	SRR5650027: rel. freq.	SRR5650028	SRR5650028: parent seq. count	SRR5650028: rel. freq.	SRR5650029	SRR5650029: parent seq. count	SRR5650029: rel. freq.	SRR5650030	SRR5650030: parent seq. count	SRR5650030: rel. freq.	SRR5650031	SRR5650031: parent seq. count	SRR5650031: rel. freq.	SRR5650045	SRR5650045: parent seq. count	SRR5650045: rel. freq.	SRR5650046	SRR5650046: parent seq. count	SRR5650046: rel. freq.	SRR5650047	SRR5650047: parent seq. count	SRR5650047: rel. freq.	SRR5650048	SRR5650048: parent seq. count
k__Bacteria;p__Proteobacteria;c__Betaproteobacteria;o__Burkholderiales;f__;g__;s__	0.0398477	0.0158868	0.150995	0.151245	7.97351e-14	-0.111147	-0.137808	-0.0844863	4	12066	0.033151	3	12078	0.0248385	7	12068	0.0580046	8	12079	0.0662306	5	12057	0.0414697	4	12078	0.0331181	4	12076	0.0331236	6	12079	0.049673	1	12071	0.00828432	5	12082	0.0413839	8	12061	0.0663295	6	12072	0.0497018	6	12066	0.0497265	4	12072
k__Bacteria;p__Bacteroidetes;c__Bacteroidia;o__Bacteroidales;f__Bacteroidaceae;g__Bacteroides;s__xylanisolvens	0	0	0.0287481	0.0401954	9.00964e-14	-0.0287481	-0.0355899	-0.0219064	0	12066	0	0	12078	0	0	12068	0	0	12079	0	0	12057	0	0	12078	0	0	12076	0	0	12079	0	0	12071	0	0	12082	0	0	12061	0	0	12072	0	0	12066	0	0	12072
k__Bacteria;p__Proteobacteria;c__;o__;f__;g__;s__	0.111265	0.041278	0.40104	0.485352	2.85726e-10	-0.289775	-0.374323	-0.205228	22	12066	0.182331	8	12078	0.0662361	12	12068	0.0994365	12	12079	0.099346	9	12057	0.0746454	13	12078	0.107634	9	12076	0.074528	8	12079	0.0662306	9	12071	0.0745589	9	12082	0.074491	10	12061	0.0829119	28	12072	0.231942	17	12066	0.140892	16	12072
k__Bacteria;p__Firmicutes;c__Clostridia;o__Clostridiales;f__Lachnospiraceae;g__Blautia;s__torques	0	0	0.0345932	0.0600751	5.41877e-10	-0.0345932	-0.0448187	-0.0243677	0	12066	0	0	12078	0	0	12068	0	0	12079	0	0	12057	0	0	12078	0	0	12076	0	0	12079	0	0	12071	0	0	12082	0	0	12061	0	0	12072	0	0	12066	0	0	12072
k__Bacteria;p__Firmicutes;c__Clostridia;o__Clostridiales;f__Lachnospiraceae;g__Lachnoclostridium;s__	0.0291856	0.0453385	0.164986	0.212661	1.35606e-09	-0.1358	-0.177164	-0.0944369	0	12066	0	0	12078	0	0	12068	0	0	12079	0	6	12057	0.0497636	11	12078	0.0910747	8	12076	0.0662471	8	12079	0.0662306	6	12071	0.0497059	7	12082	0.0579374	0	12061	0	22	12072	0.18224	0	12066	0	0	12072
k__Bacteria;p__Firmicutes;c__Clostridia;o__Clostridiales;f__Lachnospiraceae;g__Anaerostipes;s__	0.000788689	0.0024309	0.0202174	0.0356302	4.73682e-09	-0.0194287	-0.025585	-0.0132724	0	12066	0	0	12078	0	0	12068	0	0	12079	0	0	12057	0	1	12078	0.00827952	0	12076	0	0	12079	0	0	12071	0	0	12082	0	0	12061	0	0	12072	0	0	12066	0	0	12072
k__Bacteria;p__Firmicutes;c__Clostridia;o__Clostridiales;f__Ruminococcaceae;g__Flavonifractor;s__plautii	0.00433905	0.0194048	0.0791761	0.135509	1.25255e-08	-0.074837	-0.0994184	-0.0502557	0	12066	0	0	12078	0	0	12068	0	0	12079	0	0	12057	0	0	12078	0	0	12076	0	0	12079	0	0	12071	0	0	12082	0	0	12061	0	11	12072	0.0911199	0	12066	0	0	12072
k__Bacteria;p__Firmicutes;c__Clostridia;o__Clostridiales;f__Peptostreptococcaceae;g__Romboutsia;s__	0	0	0.030447	0.0598578	2.64576e-08	-0.030447	-0.0406356	-0.0202585	0	12066	0	0	12078	0	0	12068	0	0	12079	0	0	12057	0	0	12078	0	0	12076	0	0	12079	0	0	12071	0	0	12082	0	0	12061	0	0	12072	0	0	12066	0	0	12072
k__Bacteria;p__Bacteroidetes;c__Bacteroidia;o__Bacteroidales;f__Odoribacteraceae;g__;s__	0.130991	0.0539607	0.033132	0.0696002	3.72248e-08	0.0978594	0.0703775	0.125341	13	12066	0.107741	17	12078	0.140752	17	12068	0.140868	10	12079	0.0827883	22	12057	0.182467	5	12078	0.0413976	25	12076	0.207022	27	12079	0.223528	16	12071	0.132549	26	12082	0.215196	20	12061	0.165824	3	12072	0.0248509	18	12066	0.14918	18	12072
k__Bacteria;p__Firmicutes;c__Clostridia;o__Clostridiales;f__Ruminococcaceae;g__Gemmiger;s__formicilis	0.0484203	0.0975205	0	0	5.20013e-08	-0.0484203	-0.0650195	-0.031821	0	12066	0	0	12078	0	0	12068	0	0	12079	0	0	12057	0	0	12078	0	0	12076	0	0	12079	0	0	12071	0	0	12082	0	0	12061	0	0	12072	0	0	12066	0	0	12072
k__Bacteria;p__Bacteroidetes;c__Bacteroidia;o__Bacteroidales;f__Rikenellaceae;g__Alistipes;s__putredinis	0.3709	0.124289	0.146119	0.252981	6.18569e-08	0.224781	0.153844	0.295717	33	12066	0.273496	47	12078	0.389137	61	12068	0.505469	34	12079	0.28148	42	12057	0.348345	26	12078	0.215267	44	12076	0.364359	56	12079	0.463615	76	12071	0.629608	45	12082	0.372455	66	12061	0.547218	32	12072	0.265076	42	12066	0.348086	34	12072
k__Bacteria;p__Firmicutes;c__Clostridia;o__Clostridiales;f__;g__Monoglobus;s__pectinilyticus	0.00236538	0.0105783	0.0440495	0.0815475	8.39012e-08	-0.0416841	-0.0563153	-0.0270529	0	12066	0	0	12078	0	0	12068	0	0	12079	0	0	12057	0	0	12078	0	0	12076	0	6	12079	0.049673	0	12071	0	0	12082	0	0	12061	0	0	12072	0	0	12066	0	0	12072
k__Bacteria;p__Firmicutes;c__Erysipelotrichia;o__Erysipelotrichales;f__Erysipelotrichaceae;g__Holdemania;s__	0	0	0.0151653	0.0313428	1.04186e-07	-0.0151653	-0.0205003	-0.00983039	0	12066	0	0	12078	0	0	12068	0	0	12079	0	0	12057	0	0	12078	0	0	12076	0	0	12079	0	0	12071	0	0	12082	0	0	12061	0	0	12072	0	0	12066	0	0	12072
k__Bacteria;p__Firmicutes;c__Clostridia;o__;f__;g__;s__	0.167678	0.0450636	0.292701	0.234375	1.31288e-07	-0.125023	-0.169581	-0.0804656	15	12066	0.124316	16	12078	0.132472	21	12068	0.174014	13	12079	0.107625	17	12057	0.140997	23	12078	0.190429	19	12076	0.157337	28	12079	0.231807	30	12071	0.24853	20	12082	0.165536	15	12061	0.124368	35	12072	0.289927	23	12066	0.190618	21	12072
k__Bacteria;p__Bacteroidetes;c__Bacteroidia;o__Bacteroidales;f__Bacteroidaceae;g__Bacteroides;s__caccae	0.00631595	0.0196332	0.107975	0.210893	2.1196e-07	-0.101659	-0.138562	-0.0647563	0	12066	0	0	12078	0	0	12068	0	0	12079	0	0	12057	0	0	12078	0	0	12076	0	0	12079	0	0	12071	0	0	12082	0	0	12061	0	0	12072	0	0	12066	0	0	12072
k__Bacteria;p__Actinobacteria;c__Actinobacteria;o__Bifidobacteriales;f__Bifidobacteriaceae;g__Bifidobacterium;s__bifidum	0	0	0.0542036	0.117491	3.49444e-07	-0.0542036	-0.0742021	-0.0342051	0	12066	0	0	12078	0	0	12068	0	0	12079	0	0	12057	0	0	12078	0	0	12076	0	0	12079	0	0	12071	0	0	12082	0	0	12061	0	0	12072	0	0	12066	0	0	12072
k__Bacteria;p__Proteobacteria;c__Betaproteobacteria;o__Burkholderiales;f__Sutterellaceae;g__Parasutterella;s__	0	0	0.011881	0.0259845	4.34238e-07	-0.011881	-0.0163039	-0.00745809	0	12066	0	0	12078	0	0	12068	0	0	12079	0	0	12057	0	0	12078	0	0	12076	0	0	12079	0	0	12071	0	0	12082	0	0	12061	0	0	12072	0	0	12066	0	0	12072
k__Bacteria;p__Bacteroidetes;c__Bacteroidia;o__Bacteroidales;f__Bacteroidaceae;g__Bacteroides;s__thetaiotaomicron	0.0256448	0.0420888	0.133771	0.232936	2.6374e-06	-0.108126	-0.151883	-0.0643688	0	12066	0	0	12078	0	0	12068	0	0	12079	0	15	12057	0.124409	0	12078	0	10	12076	0.0828089	8	12079	0.0662306	13	12071	0.107696	11	12082	0.0910445	0	12061	0	0	12072	0	0	12066	0	0	12072
k__Bacteria;p__Bacteroidetes;c__Bacteroidia;o__Bacteroidales;f__Bacteroidaceae;g__Bacteroides;s__vulgatus	0.336583	0.151246	0.584028	0.464887	8.58341e-06	-0.247444	-0.351537	-0.143352	21	12066	0.174043	25	12078	0.206988	25	12068	0.207159	17	12079	0.14074	69	12057	0.572282	10	12078	0.0827952	39	12076	0.322955	41	12079	0.339432	33	12071	0.273382	56	12082	0.463499	44	12061	0.364812	34	12072	0.281643	39	12066	0.323222	40	12072
k__Bacteria;p__Firmicutes;c__Erysipelotrichia;o__Erysipelotrichales;f__Erysipelotrichaceae;g__Erysipelatoclostridium;s__	0.00236675	0.0105844	0.0291783	0.0640976	1.53078e-05	-0.0268115	-0.0386702	-0.0149529	0	12066	0	0	12078	0	0	12068	0	0	12079	0	0	12057	0	0	12078	0	0	12076	0	0	12079	0	0	12071	0	0	12082	0	0	12061	0	6	12072	0.0497018	0	12066	0	0	12072
k__Bacteria;p__Firmicutes;c__Clostridia;o__Clostridiales;f__Ruminococcaceae;g__Ruminococcus;s__	0.0844319	0.025385	0.0477452	0.0644558	1.76909e-05	0.0366867	0.0208461	0.0525273	6	12066	0.0497265	7	12078	0.0579566	10	12068	0.0828638	7	12079	0.0579518	8	12057	0.0663515	14	12078	0.115913	14	12076	0.115932	14	12079	0.115904	12	12071	0.0994118	7	12082	0.0579374	15	12061	0.124368	9	12072	0.0745527	8	12066	0.066302	9	12072
k__Bacteria;p__Firmicutes;c__Clostridia;o__Clostridiales;f__Ruminococcaceae;g__Flavonifractor;s__	0.0244549	0.0319756	0.0653516	0.0525046	2.18773e-05	-0.0408967	-0.0580157	-0.0237778	0	12066	0	0	12078	0	0	12068	0	0	12079	0	8	12057	0.0663515	11	12078	0.0910747	8	12076	0.0662471	7	12079	0.0579518	7	12071	0.0579902	6	12082	0.0496607	0	12061	0	7	12072	0.0579854	0	12066	0	0	12072
k__Bacteria;p__Firmicutes;c__Clostridia;o__Clostridiales;f__Eubacteriaceae;g__Eubacterium;s__Eubacterium_sp._CAG:248	0	0	0.0545357	0.14446	2.30284e-05	-0.0545357	-0.0791245	-0.0299468	0	12066	0	0	12078	0	0	12068	0	0	12079	0	0	12057	0	0	12078	0	0	12076	0	0	12079	0	0	12071	0	0	12082	0	0	12061	0	0	12072	0	0	12066	0	0	12072
k__Bacteria;p__Firmicutes;c__Clostridia;o__Clostridiales;f__Lachnospiraceae;g__Blautia;s__producta	0	0	0.0365962	0.100897	4.5568e-05	-0.0365962	-0.0537702	-0.0194222	0	12066	0	0	12078	0	0	12068	0	0	12079	0	0	12057	0	0	12078	0	0	12076	0	0	12079	0	0	12071	0	0	12082	0	0	12061	0	0	12072	0	0	12066	0	0	12072
k__Bacteria;p__Bacteroidetes;c__Bacteroidia;o__Bacteroidales;f__Tannerellaceae;g__;s__	0.0173621	0.00805354	0.00797847	0.00860533	4.85811e-05	0.0093836	0.00538985	0.0133774	2	12066	0.0165755	4	12078	0.0331181	2	12068	0.0165728	2	12079	0.0165577	4	12057	0.0331757	1	12078	0.00827952	2	12076	0.0165618	2	12079	0.0165577	2	12071	0.0165686	2	12082	0.0165536	1	12061	0.00829119	1	12072	0.00828363	2	12066	0.0165755	2	12072
k__Bacteria;p__Bacteroidetes;c__;o__;f__;g__;s__	0.757196	0.209608	0.510666	0.277354	5.11644e-05	0.24653	0.139312	0.353749	86	12066	0.712747	90	12078	0.745156	81	12068	0.671197	82	12079	0.678864	116	12057	0.962097	31	12078	0.256665	92	12076	0.761842	83	12079	0.687143	81	12071	0.67103	106	12082	0.877338	129	12061	1.06956	60	12072	0.497018	87	12066	0.721034	84	12072
k__Bacteria;p__Firmicutes;c__Negativicutes;o__Veillonellales;f__Veillonellaceae;g__Dialister;s__Dialister_sp._CAG:357	0	0	0.00882839	0.0246417	5.57055e-05	-0.00882839	-0.0130227	-0.00463406	0	12066	0	0	12078	0	0	12068	0	0	12079	0	0	12057	0	0	12078	0	0	12076	0	0	12079	0	0	12071	0	0	12082	0	0	12061	0	0	12072	0	0	12066	0	0	12072
k__Bacteria;p__Actinobacteria;c__Coriobacteriia;o__Eggerthellales;f__Eggerthellaceae;g__Eggerthella;s__	0.0276155	0.0267255	0.066201	0.0806507	6.14322e-05	-0.0385855	-0.056791	-0.02038	0	12066	0	0	12078	0	7	12068	0.0580046	0	12079	0	6	12057	0.0497636	11	12078	0.0910747	8	12076	0.0662471	5	12079	0.0413942	3	12071	0.024853	2	12082	0.0165536	2	12061	0.0165824	10	12072	0.0828363	0	12066	0	0	12072
k__Bacteria;p__Bacteroidetes;c__Bacteroidia;o__;f__;g__;s__	0.148756	0.0409976	0.100987	0.0570543	6.18154e-05	0.0477686	0.0266036	0.0689336	16	12066	0.132604	17	12078	0.140752	16	12068	0.132582	16	12079	0.132461	22	12057	0.182467	6	12078	0.0496771	19	12076	0.157337	16	12079	0.132461	14	12071	0.11598	20	12082	0.165536	25	12061	0.20728	15	12072	0.124254	17	12066	0.140892	17	12072
k__Bacteria;p__Firmicutes;c__Erysipelotrichia;o__Erysipelotrichales;f__Erysipelotrichaceae;g__Erysipelatoclostridium;s__spiroforme	0	0	0.0119374	0.0336392	6.49094e-05	-0.0119374	-0.0176633	-0.00621163	0	12066	0	0	12078	0	0	12068	0	0	12079	0	0	12057	0	0	12078	0	0	12076	0	0	12079	0	0	12071	0	0	12082	0	0	12061	0	0	12072	0	0	12066	0	0	12072
k__Bacteria;p__Firmicutes;c__Clostridia;o__Clostridiales;f__Lachnospiraceae;g__Eisenbergiella;s__	0	0	0.0191833	0.055283	9.20763e-05	-0.0191833	-0.0285932	-0.00977344	0	12066	0	0	12078	0	0	12068	0	0	12079	0	0	12057	0	0	12078	0	0	12076	0	0	12079	0	0	12071	0	0	12082	0	0	12061	0	0	12072	0	0	12066	0	0	12072
k__Bacteria;p__Firmicutes;c__Erysipelotrichia;o__Erysipelotrichales;f__Erysipelotrichaceae;g__;s__	0.0725916	0.063531	0.220763	0.398319	0.000100625	-0.148171	-0.221477	-0.0748656	0	12066	0	0	12078	0	0	12068	0	0	12079	0	11	12057	0.0912333	30	12078	0.248385	17	12076	0.140775	10	12079	0.0827883	15	12071	0.124265	18	12082	0.148982	9	12061	0.0746207	13	12072	0.107687	0	12066	0	0	12072
k__Bacteria;p__Actinobacteria;c__Coriobacteriia;o__Eggerthellales;f__;g__;s__	0.0765339	0.0686647	0.00365443	0.0109011	0.000123575	0.0728795	0.0408074	0.104952	3	12066	0.0248633	3	12078	0.0248385	5	12068	0.0414319	3	12079	0.0248365	3	12057	0.0248818	31	12078	0.256665	5	12076	0.0414044	30	12079	0.248365	14	12071	0.11598	7	12082	0.0579374	7	12061	0.0580383	3	12072	0.0248509	2	12066	0.0165755	3	12072
k__Bacteria;p__Bacteroidetes;c__Bacteroidia;o__Bacteroidales;f__Rikenellaceae;g__Alistipes;s__finegoldii	0.0027635	0.0123587	0.0250483	0.0579804	0.000144655	-0.0222848	-0.0335618	-0.0110079	0	12066	0	0	12078	0	0	12068	0	0	12079	0	0	12057	0	0	12078	0	0	12076	0	0	12079	0	0	12071	0	0	12082	0	0	12061	0	0	12072	0	0	12066	0	0	12072
k__Bacteria;p__Firmicutes;c__Clostridia;o__Clostridiales;f__Ruminococcaceae;g__Anaerotruncus;s__	0	0	0.0078586	0.0233754	0.000147571	-0.0078586	-0.0118374	-0.00387981	0	12066	0	0	12078	0	0	12068	0	0	12079	0	0	12057	0	0	12078	0	0	12076	0	0	12079	0	0	12071	0	0	12082	0	0	12061	0	0	12072	0	0	12066	0	0	12072
k__Bacteria;p__Firmicutes;c__Clostridia;o__Clostridiales;f__Lachnospiraceae;g__Lachnoclostridium;s__symbiosum	0	0	0.042872	0.12786	0.000153318	-0.042872	-0.0646353	-0.0211086	0	12066	0	0	12078	0	0	12068	0	0	12079	0	0	12057	0	0	12078	0	0	12076	0	0	12079	0	0	12071	0	0	12082	0	0	12061	0	0	12072	0	0	12066	0	0	12072
k__Bacteria;p__Verrucomicrobia;c__Verrucomicrobiae;o__Verrucomicrobiales;f__;g__;s__	0	0	0.00194824	0.00587481	0.000179529	-0.00194824	-0.00294821	-0.000948275	0	12066	0	0	12078	0	0	12068	0	0	12079	0	0	12057	0	0	12078	0	0	12076	0	0	12079	0	0	12071	0	0	12082	0	0	12061	0	0	12072	0	0	12066	0	0	12072
k__Bacteria;p__Actinobacteria;c__Coriobacteriia;o__Eggerthellales;f__Eggerthellaceae;g__Eggerthella;s__lenta	0	0	0.0271602	0.0819599	0.000181398	-0.0271602	-0.0411108	-0.0132096	0	12066	0	0	12078	0	0	12068	0	0	12079	0	0	12057	0	0	12078	0	0	12076	0	0	12079	0	0	12071	0	0	12082	0	0	12061	0	0	12072	0	0	12066	0	0	12072
k__Bacteria;p__Proteobacteria;c__Betaproteobacteria;o__Burkholderiales;f__Sutterellaceae;g__Sutterella;s__	0.273813	0.194594	0.0722388	0.167767	0.000183509	0.201574	0.107076	0.296072	77	12066	0.638157	48	12078	0.397417	32	12068	0.265164	52	12079	0.430499	50	12057	0.414697	18	12078	0.149031	47	12076	0.389202	42	12079	0.347711	12	12071	0.0994118	49	12082	0.405562	1	12061	0.00829119	12	12072	0.0994036	46	12066	0.381237	47	12072
k__Bacteria;p__Firmicutes;c__Negativicutes;o__Veillonellales;f__Veillonellaceae;g__Veillonella;s__	0	0	0.138175	0.420531	0.000204477	-0.138175	-0.209754	-0.066595	0	12066	0	0	12078	0	0	12068	0	0	12079	0	0	12057	0	0	12078	0	0	12076	0	0	12079	0	0	12071	0	0	12082	0	0	12061	0	0	12072	0	0	12066	0	0	12072
k__Bacteria;p__Firmicutes;c__Clostridia;o__Clostridiales;f__Peptostreptococcaceae;g__;s__	0.0244604	0.021766	0.0491486	0.0441482	0.000214132	-0.0246881	-0.0370957	-0.0122805	3	12066	0.0248633	5	12078	0.0413976	4	12068	0.0331455	4	12079	0.0331153	1	12057	0.00829394	6	12078	0.0496771	0	12076	0	1	12079	0.00827883	1	12071	0.00828432	1	12082	0.00827678	7	12061	0.0580383	6	12072	0.0497018	1	12066	0.00828775	0	12072
k__Bacteria;p__Firmicutes;c__Clostridia;o__Clostridiales;f__Lachnospiraceae;g__Dorea;s__Dorea_sp._CAG:317	0	0	0.0218717	0.0672446	0.000235274	-0.0218717	-0.0333176	-0.0104259	0	12066	0	0	12078	0	0	12068	0	0	12079	0	0	12057	0	0	12078	0	0	12076	0	0	12079	0	0	12071	0	0	12082	0	0	12061	0	0	12072	0	0	12066	0	0	12072
k__Bacteria;p__Verrucomicrobia;c__;o__;f__;g__;s__	0.000394459	0.00176407	0.0052978	0.0144393	0.000240675	-0.00490334	-0.00747917	-0.00232751	0	12066	0	0	12078	0	0	12068	0	0	12079	0	0	12057	0	0	12078	0	0	12076	0	0	12079	0	0	12071	0	0	12082	0	0	12061	0	1	12072	0.00828363	0	12066	0	0	12072
k__Bacteria;p__Actinobacteria;c__Coriobacteriia;o__Eggerthellales;f__Eggerthellaceae;g__Asaccharobacter;s__celatus	0.00276465	0.0123639	0.0201632	0.0423877	0.000243507	-0.0173985	-0.0264759	-0.00832114	0	12066	0	0	12078	0	0	12068	0	0	12079	0	0	12057	0	0	12078	0	0	12076	0	0	12079	0	0	12071	0	0	12082	0	0	12061	0	0	12072	0	0	12066	0	0	12072
k__Bacteria;p__Verrucomicrobia;c__Verrucomicrobiae;o__Verrucomicrobiales;f__Akkermansiaceae;g__Akkermansia;s__	0.0224842	0.0441422	0.213646	0.580019	0.000249245	-0.191162	-0.291741	-0.0905826	0	12066	0	7	12078	0.0579566	10	12068	0.0828638	9	12079	0.0745095	0	12057	0	0	12078	0	0	12076	0	0	12079	0	0	12071	0	0	12082	0	0	12061	0	20	12072	0.165673	11	12066	0.0911653	0	12072
k__Bacteria;p__Verrucomicrobia;c__Verrucomicrobiae;o__Verrucomicrobiales;f__Akkermansiaceae;g__Akkermansia;s__muciniphila	0.00789055	0.0254995	0.126578	0.363181	0.000269946	-0.118688	-0.181494	-0.0558818	0	12066	0	0	12078	0	0	12068	0	0	12079	0	0	12057	0	0	12078	0	0	12076	0	0	12079	0	0	12071	0	0	12082	0	0	12061	0	13	12072	0.107687	7	12066	0.0580143	0	12072
k__Bacteria;p__Firmicutes;c__Clostridia;o__Clostridiales;f__Lachnospiraceae;g__Blautia;s__wexlerae	0	0	0.00773495	0.024072	0.000277485	-0.00773495	-0.0118323	-0.00363759	0	12066	0	0	12078	0	0	12068	0	0	12079	0	0	12057	0	0	12078	0	0	12076	0	0	12079	0	0	12071	0	0	12082	0	0	12061	0	0	12072	0	0	12066	0	0	12072
k__Bacteria;p__Firmicutes;c__Clostridia;o__Clostridiales;f__Ruminococcaceae;g__Pseudoflavonifractor;s__	0	0	0.00505406	0.0157571	0.000284282	-0.00505406	-0.00773612	-0.00237199	0	12066	0	0	12078	0	0	12068	0	0	12079	0	0	12057	0	0	12078	0	0	12076	0	0	12079	0	0	12071	0	0	12082	0	0	12061	0	0	12072	0	0	12066	0	0	12072
k__Bacteria;p__Firmicutes;c__Erysipelotrichia;o__Erysipelotrichales;f__Erysipelotrichaceae;g__Coprobacillus;s__	0	0	0.00913223	0.0285111	0.000289579	-0.00913223	-0.0139852	-0.00427928	0	12066	0	0	12078	0	0	12068	0	0	12079	0	0	12057	0	0	12078	0	0	12076	0	0	12079	0	0	12071	0	0	12082	0	0	12061	0	0	12072	0	0	12066	0	0	12072
k__Bacteria;p__Firmicutes;c__Clostridia;o__Clostridiales;f__Lachnospiraceae;g__Ruminococcus;s__gnavus	0.0209079	0.0711956	0.244551	0.680721	0.00032024	-0.223643	-0.343602	-0.103683	0	12066	0	0	12078	0	0	12068	0	0	12079	0	6	12057	0.0497636	7	12078	0.0579566	0	12076	0	0	12079	0	0	12071	0	0	12082	0	0	12061	0	40	12072	0.331345	0	12066	0	0	12072
k__Bacteria;p__Firmicutes;c__Clostridia;o__Clostridiales;f__Ruminococcaceae;g__Anaeromassilibacillus;s__	0.00157783	0.00705629	0.0139465	0.0344259	0.000323346	-0.0123687	-0.0190037	-0.0057337	0	12066	0	0	12078	0	0	12068	0	0	12079	0	0	12057	0	0	12078	0	0	12076	0	0	12079	0	0	12071	0	0	12082	0	0	12061	0	4	12072	0.0331345	0	12066	0	0	12072
k__Bacteria;p__Bacteroidetes;c__Bacteroidia;o__Bacteroidales;f__Rikenellaceae;g__Alistipes;s__	2.41409	0.870098	1.45801	1.81907	0.000353325	0.95608	0.454754	1.45741	233	12066	1.93105	257	12078	2.12784	330	12068	2.7345	158	12079	1.30806	244	12057	2.02372	175	12078	1.44892	284	12076	2.35177	321	12079	2.6575	403	12071	3.33858	326	12082	2.69823	445	12061	3.68958	150	12072	1.24254	333	12066	2.75982	223	12072
k__Bacteria;p__Bacteroidetes;c__Bacteroidia;o__Bacteroidales;f__Odoribacteraceae;g__Odoribacter;s__	0.220924	0.138802	0.0816569	0.192469	0.000383857	0.139267	0.0676595	0.210875	10	12066	0.0828775	20	12078	0.16559	16	12068	0.132582	9	12079	0.0745095	26	12057	0.215642	16	12078	0.132472	38	12076	0.314674	58	12079	0.480172	38	12071	0.314804	80	12082	0.662142	38	12061	0.315065	19	12072	0.157389	15	12066	0.124316	18	12072
k__Bacteria;p__Bacteroidetes;c__Bacteroidia;o__Bacteroidales;f__Bacteroidaceae;g__Bacteroides;s__cellulosilyticus	0	0	0.00792171	0.0257138	0.000479008	-0.00792171	-0.0122985	-0.0035449	0	12066	0	0	12078	0	0	12068	0	0	12079	0	0	12057	0	0	12078	0	0	12076	0	0	12079	0	0	12071	0	0	12082	0	0	12061	0	0	12072	0	0	12066	0	0	12072
k__Bacteria;p__Firmicutes;c__Clostridia;o__Clostridiales;f__Lachnospiraceae;g__Lachnoclostridium;s__scindens	0	0	0.0169962	0.0554971	0.000515605	-0.0169962	-0.0264425	-0.0075499	0	12066	0	0	12078	0	0	12068	0	0	12079	0	0	12057	0	0	12078	0	0	12076	0	0	12079	0	0	12071	0	0	12082	0	0	12061	0	0	12072	0	0	12066	0	0	12072
k__Bacteria;p__Firmicutes;c__Clostridia;o__Clostridiales;f__Ruminococcaceae;g__;s__	1.17633	0.85962	0.848281	0.24209	0.000518216	-0.328052	-0.509757	-0.146347	71	12066	0.58843	74	12078	0.612684	110	12068	0.911501	68	12079	0.562961	38	12057	0.31517	104	12078	0.86107	79	12076	0.65419	137	12079	1.1342	178	12071	1.47461	77	12082	0.637312	131	12061	1.08615	113	12072	0.93605	98	12066	0.8122	80	12072
k__Bacteria;p__Firmicutes;c__Clostridia;o__Clostridiales;f__Lachnospiraceae;g__Coprococcus;s__catus	0.00871208	0.0286395	0	0	0.000560161	-0.00871208	-0.0135869	-0.00383727	0	12066	0	0	12078	0	0	12068	0	0	12079	0	0	12057	0	0	12078	0	0	12076	0	0	12079	0	0	12071	0	0	12082	0	0	12061	0	0	12072	0	0	12066	0	0	12072
k__Bacteria;p__Firmicutes;c__Clostridia;o__Clostridiales;f__Eubacteriaceae;g__Eubacterium;s__ramulus	0	0	0.00651617	0.0215034	0.000587047	-0.00651617	-0.0101763	-0.00285603	0	12066	0	0	12078	0	0	12068	0	0	12079	0	0	12057	0	0	12078	0	0	12076	0	0	12079	0	0	12071	0	0	12082	0	0	12061	0	0	12072	0	0	12066	0	0	12072
k__Bacteria;p__Firmicutes;c__Clostridia;o__Clostridiales;f__;g__Intestinimonas;s__butyriciproducens	0	0	0.0147468	0.0488986	0.000622152	-0.0147468	-0.02307	-0.00642366	0	12066	0	0	12078	0	0	12068	0	0	12079	0	0	12057	0	0	12078	0	0	12076	0	0	12079	0	0	12071	0	0	12082	0	0	12061	0	0	12072	0	0	12066	0	0	12072
k__Bacteria;p__Firmicutes;c__;o__;f__;g__;s__Firmicutes_bacterium_CAG:65_45_313	0	0	0.0109594	0.0366876	0.000697122	-0.0109594	-0.0172041	-0.00471474	0	12066	0	0	12078	0	0	12068	0	0	12079	0	0	12057	0	0	12078	0	0	12076	0	0	12079	0	0	12071	0	0	12082	0	0	12061	0	0	12072	0	0	12066	0	0	12072
k__Bacteria;p__Firmicutes;c__Bacilli;o__Lactobacillales;f__Streptococcaceae;g__Streptococcus;s__	0.15072	0.236836	0.998129	2.79781	0.000766246	-0.847409	-1.33468	-0.360139	9	12066	0.0745898	22	12078	0.182149	15	12068	0.124296	15	12079	0.124182	12	12057	0.0995272	40	12078	0.331181	11	12076	0.0910898	7	12079	0.0579518	8	12071	0.0662745	9	12082	0.074491	0	12061	0	132	12072	1.09344	14	12066	0.116029	15	12072
k__Bacteria;p__Bacteroidetes;c__Bacteroidia;o__Bacteroidales;f__Bacteroidaceae;g__Bacteroides;s__stercoris	0.0398553	0.0503499	0.125596	0.261609	0.000848488	-0.0857407	-0.135486	-0.0359955	0	12066	0	0	12078	0	0	12068	0	0	12079	0	11	12057	0.0912333	18	12078	0.149031	8	12076	0.0662471	0	12079	0	0	12071	0	0	12082	0	10	12061	0.0829119	7	12072	0.0579854	0	12066	0	0	12072
k__Bacteria;p__Firmicutes;c__Clostridia;o__Clostridiales;f__Ruminococcaceae;g__Faecalibacterium;s__prausnitzii	0.885781	0.37318	1.26054	0.76304	0.000909328	-0.374764	-0.588089	-0.161439	87	12066	0.721034	44	12078	0.364299	89	12068	0.737488	50	12079	0.413942	74	12057	0.613751	42	12078	0.34774	94	12076	0.778403	214	12079	1.77167	148	12071	1.22608	59	12082	0.48833	155	12061	1.28513	162	12072	1.34195	79	12066	0.654732	87	12072
k__Bacteria;p__Firmicutes;c__Clostridia;o__Clostridiales;f__Lachnospiraceae;g__Blautia;s__	0.448156	0.185565	0.648788	0.470994	0.000945965	-0.200633	-0.316407	-0.0848577	37	12066	0.306647	52	12078	0.430535	42	12068	0.348028	40	12079	0.331153	52	12057	0.431285	127	12078	1.0515	79	12076	0.65419	66	12079	0.546403	55	12071	0.455637	50	12082	0.413839	45	12061	0.373103	102	12072	0.84493	37	12066	0.306647	42	12072
k__Bacteria;p__Bacteroidetes;c__Bacteroidia;o__Bacteroidales;f__Bacteroidaceae;g__Bacteroides;s__coprophilus	0	0	0.0126033	0.0436775	0.00103867	-0.0126033	-0.0200377	-0.00516881	0	12066	0	0	12078	0	0	12068	0	0	12079	0	0	12057	0	0	12078	0	0	12076	0	0	12079	0	0	12071	0	0	12082	0	0	12061	0	0	12072	0	0	12066	0	0	12072
k__Bacteria;p__Firmicutes;c__Clostridia;o__Clostridiales;f__Ruminococcaceae;g__;s__Ruminococcaceae_bacterium	0	0	0.00584973	0.0203504	0.00108391	-0.00584973	-0.00931362	-0.00238583	0	12066	0	0	12078	0	0	12068	0	0	12079	0	0	12057	0	0	12078	0	0	12076	0	0	12079	0	0	12071	0	0	12082	0	0	12061	0	0	12072	0	0	12066	0	0	12072
k__Bacteria;p__Firmicutes;c__Erysipelotrichia;o__Erysipelotrichales;f__Erysipelotrichaceae;g__Candidatus;s__Candidatus_Stoquefichus_sp._KLE1796	0	0	0.0174788	0.0609405	0.00111073	-0.0174788	-0.0278516	-0.00710593	0	12066	0	0	12078	0	0	12068	0	0	12079	0	0	12057	0	0	12078	0	0	12076	0	0	12079	0	0	12071	0	0	12082	0	0	12061	0	0	12072	0	0	12066	0	0	12072
k__Bacteria;p__Proteobacteria;c__Alphaproteobacteria;o__Rhodospirillales;f__Rhodospirillaceae;g__Azospirillum;s__	0	0	0.0221626	0.0773806	0.00112826	-0.0221626	-0.0353338	-0.00899146	0	12066	0	0	12078	0	0	12068	0	0	12079	0	0	12057	0	0	12078	0	0	12076	0	0	12079	0	0	12071	0	0	12082	0	0	12061	0	0	12072	0	0	12066	0	0	12072
k__Bacteria;p__Firmicutes;c__Erysipelotrichia;o__Erysipelotrichales;f__Erysipelotrichaceae;g__Candidatus;s__Stoquefichus	0	0	0.00249761	0.00872089	0.00112897	-0.00249761	-0.00398202	-0.00101321	0	12066	0	0	12078	0	0	12068	0	0	12079	0	0	12057	0	0	12078	0	0	12076	0	0	12079	0	0	12071	0	0	12082	0	0	12061	0	0	12072	0	0	12066	0	0	12072
k__Bacteria;p__Firmicutes;c__Clostridia;o__Clostridiales;f__Ruminococcaceae;g__Gemmiger;s__	0	0	0.00146158	0.00510965	0.00114435	-0.00146158	-0.0023313	-0.000591849	0	12066	0	0	12078	0	0	12068	0	0	12079	0	0	12057	0	0	12078	0	0	12076	0	0	12079	0	0	12071	0	0	12082	0	0	12061	0	0	12072	0	0	12066	0	0	12072
k__Bacteria;p__Firmicutes;c__;o__;f__;g__;s__Firmicutes_bacterium_CAG:176	0	0	0.0203363	0.071204	0.00116371	-0.0203363	-0.0324561	-0.00821649	0	12066	0	0	12078	0	0	12068	0	0	12079	0	0	12057	0	0	12078	0	0	12076	0	0	12079	0	0	12071	0	0	12082	0	0	12061	0	0	12072	0	0	12066	0	0	12072
k__Bacteria;p__Proteobacteria;c__Alphaproteobacteria;o__;f__;g__;s__	0	0	0.00347132	0.0121615	0.00117137	-0.00347132	-0.00554135	-0.00140128	0	12066	0	0	12078	0	0	12068	0	0	12079	0	0	12057	0	0	12078	0	0	12076	0	0	12079	0	0	12071	0	0	12082	0	0	12061	0	0	12072	0	0	12066	0	0	12072
k__Bacteria;p__Firmicutes;c__Clostridia;o__Clostridiales;f__Eubacteriaceae;g__;s__	0.00828507	0.00676364	0.0220482	0.04523	0.00121754	-0.0137631	-0.0220128	-0.00551341	0	12066	0	1	12078	0.00827952	1	12068	0.00828638	0	12079	0	1	12057	0.00829394	1	12078	0.00827952	1	12076	0.00828089	1	12079	0.00827883	2	12071	0.0165686	1	12082	0.00827678	0	12061	0	4	12072	0.0331345	1	12066	0.00828775	1	12072
k__Bacteria;p__Bacteroidetes;c__Bacteroidia;o__Bacteroidales;f__Bacteroidaceae;g__Bacteroides;s__uncultured_Bacteroides_sp.	0	0	0.0082833	0.0292834	0.00129244	-0.0082833	-0.0132677	-0.0032989	0	12066	0	0	12078	0	0	12068	0	0	12079	0	0	12057	0	0	12078	0	0	12076	0	0	12079	0	0	12071	0	0	12082	0	0	12061	0	0	12072	0	0	12066	0	0	12072
k__Bacteria;p__Bacteroidetes;c__Bacteroidia;o__Bacteroidales;f__Odoribacteraceae;g__Odoribacter;s__splanchnicus	0.124306	0.0673188	0.0614414	0.123464	0.00140921	0.0628646	0.0257133	0.100016	8	12066	0.066302	17	12078	0.140752	14	12068	0.116009	8	12079	0.0662306	18	12057	0.149291	0	12078	0	14	12076	0.115932	10	12079	0.0827883	11	12071	0.0911275	16	12082	0.132428	34	12061	0.2819	21	12072	0.173956	12	12066	0.099453	15	12072
k__Bacteria;p__Firmicutes;c__;o__;f__;g__;s__Firmicutes_bacterium_CAG:103	0.121913	0.0998621	0.0370251	0.101162	0.00149789	0.0848876	0.0356633	0.134112	24	12066	0.198906	11	12078	0.0910747	19	12068	0.157441	8	12079	0.0662306	7	12057	0.0580576	9	12078	0.0745156	0	12076	0	29	12079	0.240086	31	12071	0.256814	7	12082	0.0579374	8	12061	0.0663295	10	12072	0.0828363	44	12066	0.364661	32	12072
k__Bacteria;p__Proteobacteria;c__Deltaproteobacteria;o__Desulfovibrionales;f__Desulfovibrionaceae;g__Bilophila;s__	0.0481208	0.0602544	0.127775	0.243223	0.00174357	-0.0796545	-0.128923	-0.0303857	0	12066	0	0	12078	0	0	12068	0	0	12079	0	14	12057	0.116115	8	12078	0.0662361	17	12076	0.140775	16	12079	0.132461	15	12071	0.124265	12	12082	0.0993213	0	12061	0	22	12072	0.18224	0	12066	0	0	12072
k__Bacteria;p__Verrucomicrobia;c__Verrucomicrobiae;o__;f__;g__;s__	0	0	0.00109582	0.0039919	0.00177195	-0.00109582	-0.00177529	-0.000416346	0	12066	0	0	12078	0	0	12068	0	0	12079	0	0	12057	0	0	12078	0	0	12076	0	0	12079	0	0	12071	0	0	12082	0	0	12061	0	0	12072	0	0	12066	0	0	12072
k__Bacteria;p__Firmicutes;c__Clostridia;o__Clostridiales;f__Clostridiaceae;g__Clostridium;s__	1.62186	0.751276	0.999712	0.687044	0.00178018	0.622143	0.255504	0.988782	328	12066	2.71838	379	12078	3.13794	233	12068	1.93073	182	12079	1.50675	139	12057	1.15286	40	12078	0.331181	94	12076	0.778403	174	12079	1.44052	222	12071	1.83912	377	12082	3.12034	162	12061	1.34317	111	12072	0.919483	240	12066	1.98906	313	12072
k__Bacteria;p__Actinobacteria;c__Actinobacteria;o__Bifidobacteriales;f__Bifidobacteriaceae;g__Bifidobacterium;s__pseudocatenulatum	0	0	0.0149162	0.0547295	0.0019066	-0.0149162	-0.0242319	-0.00560056	0	12066	0	0	12078	0	0	12068	0	0	12079	0	0	12057	0	0	12078	0	0	12076	0	0	12079	0	0	12071	0	0	12082	0	0	12061	0	0	12072	0	0	12066	0	0	12072
k__Bacteria;p__Actinobacteria;c__Coriobacteriia;o__Eggerthellales;f__Eggerthellaceae;g__Eggerthella;s__Eggerthella_sp._CAG:298	0.0828439	0.102259	0.00146198	0.0100895	0.0019712	0.0813819	0.0336592	0.129105	0	12066	0	0	12078	0	0	12068	0	0	12079	0	0	12057	0	42	12078	0.34774	0	12076	0	40	12079	0.331153	18	12071	0.149118	9	12082	0.074491	9	12061	0.0746207	0	12072	0	0	12066	0	0	12072
k__Bacteria;p__Firmicutes;c__Clostridia;o__Clostridiales;f__;g__;s__	0.137356	0.154831	0.0796974	0.054389	0.00199742	-0.0576584	-0.0935627	-0.021754	7	12066	0.0580143	14	12078	0.115913	20	12068	0.165728	7	12079	0.0579518	0	12057	0	10	12078	0.0827952	0	12076	0	17	12079	0.14074	19	12071	0.157402	10	12082	0.0827678	13	12061	0.107785	16	12072	0.132538	19	12066	0.157467	11	12072
k__Bacteria;p__Proteobacteria;c__Alphaproteobacteria;o__Rhodospirillales;f__;g__;s__	0	0	0.00322708	0.0119722	0.00213032	-0.00322708	-0.0052649	-0.00118925	0	12066	0	0	12078	0	0	12068	0	0	12079	0	0	12057	0	0	12078	0	0	12076	0	0	12079	0	0	12071	0	0	12082	0	0	12061	0	0	12072	0	0	12066	0	0	12072
k__Bacteria;p__Proteobacteria;c__Betaproteobacteria;o__Burkholderiales;f__Sutterellaceae;g__Sutterella;s__wadsworthensis	0.0962694	0.0744461	0.0338072	0.107673	0.00241995	0.0624622	0.0237364	0.101188	27	12066	0.223769	18	12078	0.149031	13	12068	0.107723	19	12079	0.157298	19	12057	0.157585	0	12078	0	15	12076	0.124213	17	12079	0.14074	0	12071	0	18	12082	0.148982	0	12061	0	8	12072	0.0662691	15	12066	0.124316	13	12072
k__Bacteria;p__Firmicutes;c__;o__;f__;g__;s__Firmicutes_bacterium_CAG:341	0	0	0.0206398	0.078165	0.00260447	-0.0206398	-0.0339445	-0.00733512	0	12066	0	0	12078	0	0	12068	0	0	12079	0	0	12057	0	0	12078	0	0	12076	0	0	12079	0	0	12071	0	0	12082	0	0	12061	0	0	12072	0	0	12066	0	0	12072
k__Bacteria;p__Bacteroidetes;c__Bacteroidia;o__Bacteroidales;f__Rikenellaceae;g__Alistipes;s__Alistipes_sp._CAG:157	0	0	0.012056	0.0461029	0.00285638	-0.012056	-0.0199033	-0.00420874	0	12066	0	0	12078	0	0	12068	0	0	12079	0	0	12057	0	0	12078	0	0	12076	0	0	12079	0	0	12071	0	0	12082	0	0	12061	0	0	12072	0	0	12066	0	0	12072
k__Bacteria;p__Bacteroidetes;c__Bacteroidia;o__Bacteroidales;f__Prevotellaceae;g__Prevotella;s__Prevotella_sp._CAG:891	0.459368	0.612251	0	0	0.00314872	0.459368	0.173792	0.744943	145	12066	1.20172	108	12078	0.894188	99	12068	0.820351	112	12079	0.927229	0	12057	0	0	12078	0	0	12076	0	0	12079	0	0	12071	0	0	12082	0	14	12061	0.116077	0	12072	0	105	12066	0.870214	124	12072
k__Bacteria;p__Actinobacteria;c__Coriobacteriia;o__Eggerthellales;f__Eggerthellaceae;g__;s__	0.115198	0.0618669	0.172548	0.145886	0.00320659	-0.05735	-0.0947144	-0.0199856	10	12066	0.0828775	10	12078	0.0827952	6	12068	0.0497183	9	12079	0.0745095	8	12057	0.0663515	32	12078	0.264945	16	12076	0.132494	27	12079	0.223528	19	12071	0.157402	11	12082	0.0910445	17	12061	0.14095	10	12072	0.0828363	8	12066	0.066302	9	12072
k__Bacteria;p__Firmicutes;c__Bacilli;o__Lactobacillales;f__Streptococcaceae;g__;s__	0.0106531	0.0135661	0.0236887	0.035694	0.00351784	-0.0130355	-0.0216441	-0.00442701	1	12066	0.00828775	1	12078	0.00827952	0	12068	0	1	12079	0.00827883	4	12057	0.0331757	5	12078	0.0413976	0	12076	0	1	12079	0.00827883	0	12071	0	3	12082	0.0248303	0	12061	0	2	12072	0.0165673	0	12066	0	2	12072
k__Bacteria;p__Firmicutes;c__Clostridia;o__Clostridiales;f__Ruminococcaceae;g__Subdoligranulum;s__Subdoligranulum_sp._60_17	0	0	0.00682142	0.0268379	0.00371077	-0.00682142	-0.0113896	-0.00225327	0	12066	0	0	12078	0	0	12068	0	0	12079	0	0	12057	0	0	12078	0	0	12076	0	0	12079	0	0	12071	0	0	12082	0	0	12061	0	0	12072	0	0	12066	0	0	12072
k__Bacteria;p__Actinobacteria;c__Coriobacteriia;o__Eggerthellales;f__Eggerthellaceae;g__Gordonibacter;s__	0	0	0.00499399	0.0197667	0.00391564	-0.00499399	-0.00835854	-0.00162945	0	12066	0	0	12078	0	0	12068	0	0	12079	0	0	12057	0	0	12078	0	0	12076	0	0	12079	0	0	12071	0	0	12082	0	0	12061	0	0	12072	0	0	12066	0	0	12072
k__Bacteria;p__Proteobacteria;c__Deltaproteobacteria;o__Desulfovibrionales;f__Desulfovibrionaceae;g__Desulfovibrio;s__piger	0.0556521	0.0764689	0	0	0.0039677	0.0556521	0.0199843	0.0913199	16	12066	0.132604	15	12078	0.124193	18	12068	0.149155	9	12079	0.0745095	0	12057	0	0	12078	0	0	12076	0	0	12079	0	0	12071	0	0	12082	0	0	12061	0	0	12072	0	18	12066	0.14918	13	12072
k__Bacteria;p__Firmicutes;c__Clostridia;o__Clostridiales;f__Ruminococcaceae;g__Subdoligranulum;s__variabile	0	0	0.00676079	0.0268459	0.00402857	-0.00676079	-0.0113303	-0.00219128	0	12066	0	0	12078	0	0	12068	0	0	12079	0	0	12057	0	0	12078	0	0	12076	0	0	12079	0	0	12071	0	0	12082	0	0	12061	0	0	12072	0	0	12066	0	0	12072
k__Bacteria;p__Firmicutes;c__Clostridia;o__Clostridiales;f__Clostridiaceae;g__Hungatella;s__	0	0	0.0489562	0.195087	0.0041564	-0.0489562	-0.0821624	-0.01575	0	12066	0	0	12078	0	0	12068	0	0	12079	0	0	12057	0	0	12078	0	0	12076	0	0	12079	0	0	12071	0	0	12082	0	0	12061	0	0	12072	0	0	12066	0	0	12072
k__Bacteria;p__Firmicutes;c__Clostridia;o__Clostridiales;f__Ruminococcaceae;g__Drancourtella;s__	0	0	0.00383648	0.0152941	0.00417072	-0.00383648	-0.00643972	-0.00123324	0	12066	0	0	12078	0	0	12068	0	0	12079	0	0	12057	0	0	12078	0	0	12076	0	0	12079	0	0	12071	0	0	12082	0	0	12061	0	0	12072	0	0	12066	0	0	12072
k__Bacteria;p__Firmicutes;c__Clostridia;o__Clostridiales;f__Clostridiaceae;g__Clostridium;s__Clostridium_sp._AT4	0	0	0.0225324	0.0898813	0.0041937	-0.0225324	-0.0378313	-0.00723346	0	12066	0	0	12078	0	0	12068	0	0	12079	0	0	12057	0	0	12078	0	0	12076	0	0	12079	0	0	12071	0	0	12082	0	0	12061	0	0	12072	0	0	12066	0	0	12072
k__Bacteria;p__Firmicutes;c__Clostridia;o__Clostridiales;f__Clostridiaceae;g__Hungatella;s__hathewayi	0	0	0.0506048	0.202603	0.0043303	-0.0506048	-0.0850904	-0.0161191	0	12066	0	0	12078	0	0	12068	0	0	12079	0	0	12057	0	0	12078	0	0	12076	0	0	12079	0	0	12071	0	0	12082	0	0	12061	0	0	12072	0	0	12066	0	0	12072
k__Bacteria;p__Bacteroidetes;c__Bacteroidia;o__Bacteroidales;f__Prevotellaceae;g__Prevotella;s__Prevotella_sp._AM42-24	0	0	0.00468844	0.0188325	0.00445559	-0.00468844	-0.00789398	-0.0014829	0	12066	0	0	12078	0	0	12068	0	0	12079	0	0	12057	0	0	12078	0	0	12076	0	0	12079	0	0	12071	0	0	12082	0	0	12061	0	0	12072	0	0	12066	0	0	12072
k__Bacteria;p__Firmicutes;c__;o__;f__;g__;s__Firmicutes_bacterium_CAG:424	0	0	0.00743358	0.0301217	0.00480381	-0.00743358	-0.0125607	-0.00230648	0	12066	0	0	12078	0	0	12068	0	0	12079	0	0	12057	0	0	12078	0	0	12076	0	0	12079	0	0	12071	0	0	12082	0	0	12061	0	0	12072	0	0	12066	0	0	12072
k__Bacteria;p__Firmicutes;c__Clostridia;o__Clostridiales;f__Clostridiaceae;g__Clostridium;s__Clostridium_sp._CAG:58	0.0126265	0.0261557	0.041169	0.0934542	0.00492806	-0.0285426	-0.0482524	-0.00883274	0	12066	0	0	12078	0	0	12068	0	0	12079	0	0	12057	0	0	12078	0	0	12076	0	0	12079	0	0	12071	0	0	12082	0	0	12061	0	8	12072	0.0662691	0	12066	0	7	12072
k__Bacteria;p__Firmicutes;c__Clostridia;o__Clostridiales;f__Lachnospiraceae;g__Blautia;s__obeum	0.0867812	0.111818	0.189387	0.292145	0.00506854	-0.102605	-0.173323	-0.0318883	0	12066	0	0	12078	0	8	12068	0.066291	0	12079	0	16	12057	0.132703	57	12078	0.471932	15	12076	0.124213	16	12079	0.132461	12	12071	0.0994118	10	12082	0.0827678	0	12061	0	38	12072	0.314778	8	12066	0.066302	7	12072
k__Bacteria;p__Firmicutes;c__Clostridia;o__Clostridiales;f__Lachnospiraceae;g__Anaerostipes;s__hadrus	0.00630951	0.0194472	0.0268607	0.0663987	0.0051004	-0.0205512	-0.0347928	-0.00630951	0	12066	0	0	12078	0	0	12068	0	0	12079	0	0	12057	0	8	12078	0.0662361	0	12076	0	0	12079	0	0	12071	0	0	12082	0	0	12061	0	0	12072	0	0	12066	0	0	12072
k__Bacteria;p__Bacteroidetes;c__Bacteroidia;o__Bacteroidales;f__Prevotellaceae;g__Prevotella;s__Prevotella_sp._AM34-19LB	0.0402418	0.055552	0.00115746	0.00959222	0.00512151	0.0390844	0.0131304	0.0650383	15	12066	0.124316	14	12078	0.115913	14	12068	0.116009	21	12079	0.173855	0	12057	0	0	12078	0	0	12076	0	0	12079	0	0	12071	0	0	12082	0	0	12061	0	0	12072	0	11	12066	0.0911653	12	12072
k__Bacteria;p__Proteobacteria;c__Betaproteobacteria;o__Burkholderiales;f__Sutterellaceae;g__Parasutterella;s__excrementihominis	0	0	0.00755472	0.0309426	0.00525956	-0.00755472	-0.0128215	-0.00228791	0	12066	0	0	12078	0	0	12068	0	0	12079	0	0	12057	0	0	12078	0	0	12076	0	0	12079	0	0	12071	0	0	12082	0	0	12061	0	0	12072	0	0	12066	0	0	12072
k__Bacteria;p__Bacteroidetes;c__Bacteroidia;o__Bacteroidales;f__Bacteroidaceae;g__Bacteroides;s__coprocola	0.210359	0.300522	0	0	0.0052684	0.210359	0.0701852	0.350533	8	12066	0.066302	9	12078	0.0745156	7	12068	0.0580046	8	12079	0.0662306	0	12057	0	0	12078	0	0	12076	0	0	12079	0	0	12071	0	0	12082	0	104	12061	0.862283	34	12072	0.281643	10	12066	0.0828775	21	12072
k__Bacteria;p__Firmicutes;c__Bacilli;o__Lactobacillales;f__;g__;s__	0.0362928	0.037173	0.0702218	0.0975653	0.00538506	-0.0339289	-0.0574896	-0.0103683	1	12066	0.00828775	8	12078	0.0662361	6	12068	0.0497183	8	12079	0.0662306	3	12057	0.0248818	7	12078	0.0579566	3	12076	0.0248427	4	12079	0.0331153	4	12071	0.0331373	3	12082	0.0248303	6	12061	0.0497471	21	12072	0.173956	1	12066	0.00828775	4	12072
k__Bacteria;p__Firmicutes;c__Clostridia;o__Clostridiales;f__Clostridiaceae;g__Clostridium;s__Clostridium_sp._CAG:299	0	0	0.00420612	0.0173239	0.00551042	-0.00420612	-0.00715487	-0.00125737	0	12066	0	0	12078	0	0	12068	0	0	12079	0	0	12057	0	0	12078	0	0	12076	0	0	12079	0	0	12071	0	0	12082	0	0	12061	0	0	12072	0	0	12066	0	0	12072
k__Bacteria;p__Firmicutes;c__Clostridia;o__Clostridiales;f__Lachnospiraceae;g__Roseburia;s__Roseburia_sp._CAG:303	0	0	0.0461133	0.191856	0.00598747	-0.0461133	-0.0787696	-0.0134569	0	12066	0	0	12078	0	0	12068	0	0	12079	0	0	12057	0	0	12078	0	0	12076	0	0	12079	0	0	12071	0	0	12082	0	0	12061	0	0	12072	0	0	12066	0	0	12072
k__Bacteria;p__Firmicutes;c__Clostridia;o__Clostridiales;f__Lachnospiraceae;g__Eisenbergiella;s__massiliensis	0	0	0.0439082	0.183036	0.00608253	-0.0439082	-0.0750632	-0.0127532	0	12066	0	0	12078	0	0	12068	0	0	12079	0	0	12057	0	0	12078	0	0	12076	0	0	12079	0	0	12071	0	0	12082	0	0	12061	0	0	12072	0	0	12066	0	0	12072
k__Bacteria;p__Bacteroidetes;c__Bacteroidia;o__Bacteroidales;f__Bacteroidaceae;g__Bacteroides;s__Bacteroides_sp._AM25-34	0	0	0.00487938	0.0204111	0.00625649	-0.00487938	-0.00835361	-0.00140515	0	12066	0	0	12078	0	0	12068	0	0	12079	0	0	12057	0	0	12078	0	0	12076	0	0	12079	0	0	12071	0	0	12082	0	0	12061	0	0	12072	0	0	12066	0	0	12072
k__Bacteria;p__Firmicutes;c__Clostridia;o__Clostridiales;f__Eubacteriaceae;g__Eubacterium;s__Eubacterium_sp._CAG:161	0	0	0.00456945	0.0191155	0.00625874	-0.00456945	-0.00782315	-0.00131575	0	12066	0	0	12078	0	0	12068	0	0	12079	0	0	12057	0	0	12078	0	0	12076	0	0	12079	0	0	12071	0	0	12082	0	0	12061	0	0	12072	0	0	12066	0	0	12072
k__Bacteria;p__Bacteroidetes;c__Bacteroidia;o__Bacteroidales;f__Rikenellaceae;g__Alistipes;s__onderdonkii	0	0	0.0138957	0.0581852	0.00630687	-0.0138957	-0.0237995	-0.00399181	0	12066	0	0	12078	0	0	12068	0	0	12079	0	0	12057	0	0	12078	0	0	12076	0	0	12079	0	0	12071	0	0	12082	0	0	12061	0	0	12072	0	0	12066	0	0	12072
k__Bacteria;p__Firmicutes;c__Clostridia;o__Clostridiales;f__Lachnospiraceae;g__Lachnoclostridium;s__bolteae	0	0	0.0268535	0.113848	0.00696323	-0.0268535	-0.0462318	-0.0074752	0	12066	0	0	12078	0	0	12068	0	0	12079	0	0	12057	0	0	12078	0	0	12076	0	0	12079	0	0	12071	0	0	12082	0	0	12061	0	0	12072	0	0	12066	0	0	12072
k__Bacteria;p__Bacteroidetes;c__Bacteroidia;o__Bacteroidales;f__Tannerellaceae;g__Parabacteroides;s__Parabacteroides_sp._CAG:409	0.182294	0.271355	0	0	0.00700697	0.182294	0.0557246	0.308864	29	12066	0.240345	89	12078	0.736877	43	12068	0.356314	50	12079	0.413942	0	12057	0	0	12078	0	0	12076	0	0	12079	0	0	12071	0	0	12082	0	0	12061	0	0	12072	0	41	12066	0.339798	63	12072
k__Bacteria;p__Bacteroidetes;c__Bacteroidia;o__Bacteroidales;f__Rikenellaceae;g__Alistipes;s__Alistipes_sp._56_11	0	0	0.00675845	0.0287232	0.00709874	-0.00675845	-0.0116475	-0.0018694	0	12066	0	0	12078	0	0	12068	0	0	12079	0	0	12057	0	0	12078	0	0	12076	0	0	12079	0	0	12071	0	0	12082	0	0	12061	0	0	12072	0	0	12066	0	0	12072
k__Bacteria;p__Firmicutes;c__Negativicutes;o__Acidaminococcales;f__Acidaminococcaceae;g__Acidaminococcus;s__	0	0	0.15762	0.673373	0.00739347	-0.15762	-0.272237	-0.0430036	0	12066	0	0	12078	0	0	12068	0	0	12079	0	0	12057	0	0	12078	0	0	12076	0	0	12079	0	0	12071	0	0	12082	0	0	12061	0	0	12072	0	0	12066	0	0	12072
k__Bacteria;p__Firmicutes;c__Clostridia;o__Clostridiales;f__Ruminococcaceae;g__Faecalibacterium;s__Faecalibacterium_sp._CAG:74_58_120	0.00867986	0.0272362	0.0345832	0.0842441	0.00749935	-0.0259033	-0.0447149	-0.00709174	0	12066	0	0	12078	0	0	12068	0	0	12079	0	0	12057	0	0	12078	0	0	12076	0	0	12079	0	0	12071	0	0	12082	0	0	12061	0	0	12072	0	9	12066	0.0745898	0	12072
k__Bacteria;p__Firmicutes;c__;o__;f__;g__;s__Firmicutes_bacterium_CAG:129	0.056418	0.0706423	0.00907153	0.0321595	0.00754305	0.0473465	0.0140195	0.0806735	9	12066	0.0745898	0	12078	0	0	12068	0	0	12079	0	0	12057	0	0	12078	0	0	12076	0	10	12079	0.0827883	26	12071	0.215392	22	12082	0.182089	0	12061	0	0	12072	0	13	12066	0.107741	7	12072
k__Bacteria;p__Firmicutes;c__Clostridia;o__Clostridiales;f__Peptostreptococcaceae;g__Romboutsia;s__timonensis	0	0	0.00651513	0.0282148	0.00821009	-0.00651513	-0.0113177	-0.00171261	0	12066	0	0	12078	0	0	12068	0	0	12079	0	0	12057	0	0	12078	0	0	12076	0	0	12079	0	0	12071	0	0	12082	0	0	12061	0	0	12072	0	0	12066	0	0	12072
k__Bacteria;p__Actinobacteria;c__Actinobacteria;o__Actinomycetales;f__Actinomycetaceae;g__;s__	0	0	0.00456794	0.0198337	0.0083738	-0.00456794	-0.0079439	-0.00119199	0	12066	0	0	12078	0	0	12068	0	0	12079	0	0	12057	0	0	12078	0	0	12076	0	0	12079	0	0	12071	0	0	12082	0	0	12061	0	0	12072	0	0	12066	0	0	12072
k__Bacteria;p__Proteobacteria;c__Alphaproteobacteria;o__Rhodospirillales;f__Rhodospirillaceae;g__Azospirillum;s__Azospirillum_sp._CAG:239	0	0	0.150013	0.655081	0.00874246	-0.150013	-0.261516	-0.0385099	0	12066	0	0	12078	0	0	12068	0	0	12079	0	0	12057	0	0	12078	0	0	12076	0	0	12079	0	0	12071	0	0	12082	0	0	12061	0	0	12072	0	0	12066	0	0	12072
k__Bacteria;p__Firmicutes;c__Clostridia;o__Clostridiales;f__Lachnospiraceae;g__Blautia;s__Blautia_sp._CAG:257	0	0	0.104452	0.458082	0.00902681	-0.104452	-0.182423	-0.0264807	0	12066	0	0	12078	0	0	12068	0	0	12079	0	0	12057	0	0	12078	0	0	12076	0	0	12079	0	0	12071	0	0	12082	0	0	12061	0	0	12072	0	0	12066	0	0	12072
k__Bacteria;p__Proteobacteria;c__;o__;f__;g__;s__Proteobacteria_bacterium_CAG:139	0	0	0.00414316	0.0182002	0.00913868	-0.00414316	-0.00724107	-0.00104524	0	12066	0	0	12078	0	0	12068	0	0	12079	0	0	12057	0	0	12078	0	0	12076	0	0	12079	0	0	12071	0	0	12082	0	0	12061	0	0	12072	0	0	12066	0	0	12072
k__Bacteria;p__Firmicutes;c__Clostridia;o__Clostridiales;f__Eubacteriaceae;g__Eubacterium;s__Eubacterium_sp._CAG:38	0.0575767	0.110005	0.157177	0.329232	0.00946688	-0.0995998	-0.174194	-0.0250054	0	12066	0	0	12078	0	0	12068	0	0	12079	0	15	12057	0.124409	0	12078	0	0	12076	0	26	12079	0.21525	11	12071	0.0911275	48	12082	0.397285	0	12061	0	36	12072	0.298211	0	12066	0	0	12072
k__Bacteria;p__Proteobacteria;c__Deltaproteobacteria;o__Desulfovibrionales;f__Desulfovibrionaceae;g__Desulfovibrio;s__	0.0134199	0.0187124	0.00127809	0.010758	0.00967516	0.0121418	0.00325433	0.0210293	4	12066	0.033151	4	12078	0.0331181	4	12068	0.0331455	2	12079	0.0165577	0	12057	0	0	12078	0	0	12076	0	0	12079	0	0	12071	0	0	12082	0	0	12061	0	0	12072	0	4	12066	0.033151	3	12072
k__Bacteria;p__Firmicutes;c__Erysipelotrichia;o__Erysipelotrichales;f__Erysipelotrichaceae;g__Catenibacterium;s__mitsuokai	0	0	0.014555	0.0646329	0.00989507	-0.014555	-0.0255563	-0.00355366	0	12066	0	0	12078	0	0	12068	0	0	12079	0	0	12057	0	0	12078	0	0	12076	0	0	12079	0	0	12071	0	0	12082	0	0	12061	0	0	12072	0	0	12066	0	0	12072
k__Bacteria;p__Proteobacteria;c__Betaproteobacteria;o__Burkholderiales;f__;g__;s__Burkholderiales_bacterium_1_1_47	0	0	0.00444706	0.019764	0.00995511	-0.00444706	-0.00781114	-0.00108297	0	12066	0	0	12078	0	0	12068	0	0	12079	0	0	12057	0	0	12078	0	0	12076	0	0	12079	0	0	12071	0	0	12082	0	0	12061	0	0	12072	0	0	12066	0	0	12072
k__Bacteria;p__Firmicutes;c__Erysipelotrichia;o__Erysipelotrichales;f__Erysipelotrichaceae;g__Catenibacterium;s__	0	0	0.0505476	0.225762	0.0103184	-0.0505476	-0.0889751	-0.01212	0	12066	0	0	12078	0	0	12068	0	0	12079	0	0	12057	0	0	12078	0	0	12076	0	0	12079	0	0	12071	0	0	12082	0	0	12061	0	0	12072	0	0	12066	0	0	12072
k__Bacteria;p__Firmicutes;c__Negativicutes;o__Acidaminococcales;f__Acidaminococcaceae;g__Acidaminococcus;s__intestini	0	0	0.0289291	0.12937	0.0104128	-0.0289291	-0.0509496	-0.00690864	0	12066	0	0	12078	0	0	12068	0	0	12079	0	0	12057	0	0	12078	0	0	12076	0	0	12079	0	0	12071	0	0	12082	0	0	12061	0	0	12072	0	0	12066	0	0	12072
k__Bacteria;p__Firmicutes;c__Clostridia;o__Clostridiales;f__Ruminococcaceae;g__Ruminococcus;s__Ruminococcus_sp._CAG:254	0	0	0.0265591	0.118896	0.0104914	-0.0265591	-0.0467967	-0.0063215	0	12066	0	0	12078	0	0	12068	0	0	12079	0	0	12057	0	0	12078	0	0	12076	0	0	12079	0	0	12071	0	0	12082	0	0	12061	0	0	12072	0	0	12066	0	0	12072
k__Bacteria;p__Firmicutes;c__Clostridia;o__Clostridiales;f__Clostridiaceae;g__Clostridium;s__Clostridium_sp._AM09-51	0	0	0.00694089	0.0311627	0.0107129	-0.00694089	-0.0122452	-0.00163661	0	12066	0	0	12078	0	0	12068	0	0	12079	0	0	12057	0	0	12078	0	0	12076	0	0	12079	0	0	12071	0	0	12082	0	0	12061	0	0	12072	0	0	12066	0	0	12072
k__Bacteria;p__Firmicutes;c__Clostridia;o__Clostridiales;f__Clostridiaceae;g__Butyricicoccus;s__pullicaecorum	0	0	0.0177214	0.0798487	0.0109891	-0.0177214	-0.0313126	-0.00413012	0	12066	0	0	12078	0	0	12068	0	0	12079	0	0	12057	0	0	12078	0	0	12076	0	0	12079	0	0	12071	0	0	12082	0	0	12061	0	0	12072	0	0	12066	0	0	12072
k__Bacteria;p__Firmicutes;c__Bacilli;o__Lactobacillales;f__Enterococcaceae;g__Enterococcus;s__	0.00236558	0.0105792	0.039824	0.166946	0.0111295	-0.0374584	-0.0662449	-0.00867183	0	12066	0	0	12078	0	0	12068	0	0	12079	0	0	12057	0	6	12078	0.0496771	0	12076	0	0	12079	0	0	12071	0	0	12082	0	0	12061	0	0	12072	0	0	12066	0	0	12072
k__Bacteria;p__Firmicutes;c__Clostridia;o__Clostridiales;f__Lachnospiraceae;g__Lachnoclostridium;s__Lachnoclostridium_sp._An14	0	0	0.0112637	0.0514863	0.0121553	-0.0112637	-0.0200273	-0.00250006	0	12066	0	0	12078	0	0	12068	0	0	12079	0	0	12057	0	0	12078	0	0	12076	0	0	12079	0	0	12071	0	0	12082	0	0	12061	0	0	12072	0	0	12066	0	0	12072
k__Bacteria;p__Firmicutes;c__Negativicutes;o__Acidaminococcales;f__Acidaminococcaceae;g__Acidaminococcus;s__Acidaminococcus_intestini_CAG:325	0	0	0.00858739	0.0394715	0.0126299	-0.00858739	-0.0153059	-0.00186885	0	12066	0	0	12078	0	0	12068	0	0	12079	0	0	12057	0	0	12078	0	0	12076	0	0	12079	0	0	12071	0	0	12082	0	0	12061	0	0	12072	0	0	12066	0	0	12072
k__Bacteria;p__Firmicutes;c__Clostridia;o__Clostridiales;f__Ruminococcaceae;g__Faecalibacterium;s__Faecalibacterium_sp._CAG:74	0.00749687	0.0234241	0.0294683	0.0801086	0.0126561	-0.0219715	-0.0391429	-0.00480001	0	12066	0	0	12078	0	0	12068	0	0	12079	0	0	12057	0	0	12078	0	0	12076	0	0	12079	0	0	12071	0	0	12082	0	0	12061	0	0	12072	0	11	12066	0.0911653	0	12072
k__Bacteria;p__Firmicutes;c__Negativicutes;o__Acidaminococcales;f__Acidaminococcaceae;g__Acidaminococcus;s__Acidaminococcus_sp._BV3L6	0	0	0.0113889	0.0524775	0.0128449	-0.0113889	-0.0203212	-0.00245654	0	12066	0	0	12078	0	0	12068	0	0	12079	0	0	12057	0	0	12078	0	0	12076	0	0	12079	0	0	12071	0	0	12082	0	0	12061	0	0	12072	0	0	12066	0	0	12072
k__Bacteria;p__Firmicutes;c__Negativicutes;o__Acidaminococcales;f__Acidaminococcaceae;g__Acidaminococcus;s__Acidaminococcus_sp._AM33-14BH	0	0	0.00779557	0.0359866	0.0130076	-0.00779557	-0.0139209	-0.0016702	0	12066	0	0	12078	0	0	12068	0	0	12079	0	0	12057	0	0	12078	0	0	12076	0	0	12079	0	0	12071	0	0	12082	0	0	12061	0	0	12072	0	0	12066	0	0	12072
k__Bacteria;p__Firmicutes;c__Clostridia;o__Clostridiales;f__Lachnospiraceae;g__Fusicatenibacter;s__saccharivorans	0.00236558	0.0105792	0.0117559	0.0332496	0.0131334	-0.00939031	-0.0167642	-0.00201645	0	12066	0	0	12078	0	0	12068	0	0	12079	0	0	12057	0	6	12078	0.0496771	0	12076	0	0	12079	0	0	12071	0	0	12082	0	0	12061	0	0	12072	0	0	12066	0	0	12072
k__Bacteria;p__Firmicutes;c__Negativicutes;o__Acidaminococcales;f__Acidaminococcaceae;g__Acidaminococcus;s__Acidaminococcus_sp._HPA0509	0	0	0.00712562	0.0329485	0.0131553	-0.00712562	-0.0127339	-0.00151736	0	12066	0	0	12078	0	0	12068	0	0	12079	0	0	12057	0	0	12078	0	0	12076	0	0	12079	0	0	12071	0	0	12082	0	0	12061	0	0	12072	0	0	12066	0	0	12072
k__Bacteria;p__Proteobacteria;c__Deltaproteobacteria;o__Desulfovibrionales;f__Desulfovibrionaceae;g__Bilophila;s__wadsworthia	0.00236675	0.0105844	0.0141281	0.0469241	0.0131567	-0.0117613	-0.0210185	-0.00250417	0	12066	0	0	12078	0	0	12068	0	0	12079	0	0	12057	0	0	12078	0	0	12076	0	0	12079	0	0	12071	0	0	12082	0	0	12061	0	6	12072	0.0497018	0	12066	0	0	12072
k__Bacteria;p__Firmicutes;c__Clostridia;o__Clostridiales;f__Eubacteriaceae;g__Eubacterium;s__	0.655766	0.68434	1.14307	1.28463	0.0132112	-0.487303	-0.867649	-0.106958	77	12066	0.638157	57	12078	0.471932	63	12068	0.522042	72	12079	0.596076	21	12057	0.174173	15	12078	0.124193	20	12076	0.165618	26	12079	0.21525	35	12071	0.289951	28	12082	0.23175	54	12061	0.447724	59	12072	0.488734	75	12066	0.621581	183	12072
k__Bacteria;p__Firmicutes;c__Clostridia;o__Clostridiales;f__Lachnospiraceae;g__Tyzzerella;s__	0	0	0.00207142	0.0096242	0.0135894	-0.00207142	-0.00370958	-0.000433259	0	12066	0	0	12078	0	0	12068	0	0	12079	0	0	12057	0	0	12078	0	0	12076	0	0	12079	0	0	12071	0	0	12082	0	0	12061	0	0	12072	0	0	12066	0	0	12072
k__Bacteria;p__Firmicutes;c__Clostridia;o__Clostridiales;f__Ruminococcaceae;g__Ruminococcus;s__Ruminococcus_sp._CAG:330	0.17087	0.268097	0.00870654	0.0587137	0.0138048	0.162163	0.036783	0.287544	123	12066	1.01939	66	12078	0.546448	50	12068	0.414319	18	12079	0.149019	0	12057	0	0	12078	0	0	12076	0	0	12079	0	0	12071	0	0	12082	0	0	12061	0	0	12072	0	46	12066	0.381237	59	12072
k__Bacteria;p__Firmicutes;c__Clostridia;o__Clostridiales;f__Eubacteriaceae;g__Eubacterium;s__ventriosum	0.0603609	0.0558442	0.0249084	0.0597178	0.0140258	0.0354525	0.00775676	0.0631483	0	12066	0	0	12078	0	7	12068	0.0580046	9	12079	0.0745095	17	12057	0.140997	7	12078	0.0579566	9	12076	0.074528	21	12079	0.173855	13	12071	0.107696	11	12082	0.0910445	0	12061	0	0	12072	0	0	12066	0	7	12072
k__Bacteria;p__Firmicutes;c__Erysipelotrichia;o__Erysipelotrichales;f__Erysipelotrichaceae;g__Catenibacterium;s__Catenibacterium_sp._CAG:290	0	0	0.00791701	0.0370366	0.0142273	-0.00791701	-0.0142211	-0.00161292	0	12066	0	0	12078	0	0	12068	0	0	12079	0	0	12057	0	0	12078	0	0	12076	0	0	12079	0	0	12071	0	0	12082	0	0	12061	0	0	12072	0	0	12066	0	0	12072
k__Bacteria;p__Firmicutes;c__Clostridia;o__Clostridiales;f__Ruminococcaceae;g__Ruminococcus;s__Ruminococcus_sp._OM06-36AC	0	0	0.00249641	0.0116814	0.0142516	-0.00249641	-0.00448474	-0.00050808	0	12066	0	0	12078	0	0	12068	0	0	12079	0	0	12057	0	0	12078	0	0	12076	0	0	12079	0	0	12071	0	0	12082	0	0	12061	0	0	12072	0	0	12066	0	0	12072
k__Bacteria;p__Firmicutes;c__;o__;f__;g__;s__Firmicutes_bacterium_CAG:176_63_11	0	0	0.00992303	0.0464614	0.0143102	-0.00992303	-0.0178314	-0.00201471	0	12066	0	0	12078	0	0	12068	0	0	12079	0	0	12057	0	0	12078	0	0	12076	0	0	12079	0	0	12071	0	0	12082	0	0	12061	0	0	12072	0	0	12066	0	0	12072
k__Bacteria;p__Firmicutes;c__Clostridia;o__Clostridiales;f__Eubacteriaceae;g__Eubacterium;s__Eubacterium_sp._CAG:786	0	0	0.0073083	0.0342494	0.0143955	-0.0073083	-0.013138	-0.00147862	0	12066	0	0	12078	0	0	12068	0	0	12079	0	0	12057	0	0	12078	0	0	12076	0	0	12079	0	0	12071	0	0	12082	0	0	12061	0	0	12072	0	0	12066	0	0	12072
k__Bacteria;p__Bacteroidetes;c__Bacteroidia;o__Bacteroidales;f__Prevotellaceae;g__Paraprevotella;s__	0.213126	0.358281	0	0	0.0150263	0.213126	0.0460108	0.380241	0	12066	0	0	12078	0	0	12068	0	0	12079	0	0	12057	0	0	12078	0	0	12076	0	0	12079	0	0	12071	0	0	12082	0	90	12061	0.746207	52	12072	0.430749	0	12066	0	0	12072
k__Bacteria;p__Bacteroidetes;c__Bacteroidia;o__Bacteroidales;f__Bacteroidaceae;g__Bacteroides;s__Bacteroides_sp._AM16-15	0	0	0.00280212	0.0132973	0.0156302	-0.00280212	-0.00506548	-0.000538757	0	12066	0	0	12078	0	0	12068	0	0	12079	0	0	12057	0	0	12078	0	0	12076	0	0	12079	0	0	12071	0	0	12082	0	0	12061	0	0	12072	0	0	12066	0	0	12072
k__Bacteria;p__Bacteroidetes;c__Bacteroidia;o__Bacteroidales;f__Prevotellaceae;g__Paraprevotella;s__clara	0.0390736	0.0662767	0	0	0.0158219	0.0390736	0.00815983	0.0699875	0	12066	0	0	12078	0	0	12068	0	0	12079	0	0	12057	0	0	12078	0	0	12076	0	0	12079	0	0	12071	0	0	12082	0	17	12061	0.14095	9	12072	0.0745527	0	12066	0	0	12072
k__Bacteria;p__Bacteroidetes;c__Bacteroidia;o__Bacteroidales;f__Bacteroidaceae;g__Bacteroides;s__uniformis	0.229242	0.115776	0.328555	0.362319	0.0161693	-0.0993132	-0.179813	-0.0188138	30	12066	0.248633	32	12078	0.264945	21	12068	0.174014	6	12079	0.049673	33	12057	0.2737	12	12078	0.0993542	57	12076	0.472011	32	12079	0.264923	12	12071	0.0994118	53	12082	0.438669	22	12061	0.182406	10	12072	0.0828363	26	12066	0.215482	20	12072
k__Bacteria;p__Candidatus_Melainabacteria;c__;o__;f__;g__;s__Candidatus_Melainabacteria_bacterium_35_41	0	0	0.00913573	0.0437629	0.0166079	-0.00913573	-0.0165847	-0.00168674	0	12066	0	0	12078	0	0	12068	0	0	12079	0	0	12057	0	0	12078	0	0	12076	0	0	12079	0	0	12071	0	0	12082	0	0	12061	0	0	12072	0	0	12066	0	0	12072
k__Bacteria;p__Firmicutes;c__Clostridia;o__Clostridiales;f__Ruminococcaceae;g__Anaeromassilibacillus;s__Anaeromassilibacillus_sp._Marseille-P3876	0	0	0.00590585	0.0282912	0.0166096	-0.00590585	-0.0107214	-0.00109033	0	12066	0	0	12078	0	0	12068	0	0	12079	0	0	12057	0	0	12078	0	0	12076	0	0	12079	0	0	12071	0	0	12082	0	0	12061	0	0	12072	0	0	12066	0	0	12072
k__Bacteria;p__Firmicutes;c__Clostridia;o__Clostridiales;f__Clostridiaceae;g__Clostridium;s__Clostridium_sp._KLE_1755	0	0	0.0197912	0.0948378	0.016644	-0.0197912	-0.0359338	-0.00364858	0	12066	0	0	12078	0	0	12068	0	0	12079	0	0	12057	0	0	12078	0	0	12076	0	0	12079	0	0	12071	0	0	12082	0	0	12061	0	0	12072	0	0	12066	0	0	12072
k__Bacteria;p__Firmicutes;c__Bacilli;o__Lactobacillales;f__Streptococcaceae;g__Streptococcus;s__salivarius	0	0	0.0134585	0.0645212	0.0166921	-0.0134585	-0.0244408	-0.00247617	0	12066	0	0	12078	0	0	12068	0	0	12079	0	0	12057	0	0	12078	0	0	12076	0	0	12079	0	0	12071	0	0	12082	0	0	12061	0	0	12072	0	0	12066	0	0	12072
k__Bacteria;p__Proteobacteria;c__Betaproteobacteria;o__Burkholderiales;f__Sutterellaceae;g__Sutterella;s__Sutterella_sp._KLE1602	0.0240745	0.0328459	0.00456814	0.0223881	0.0172156	0.0195064	0.0037924	0.0352204	11	12066	0.0911653	0	12078	0	0	12068	0	7	12079	0.0579518	6	12057	0.0497636	0	12078	0	6	12076	0.0496853	0	12079	0	0	12071	0	0	12082	0	0	12061	0	0	12072	0	6	12066	0.0497265	7	12072
k__Bacteria;p__Firmicutes;c__Clostridia;o__Clostridiales;f__Clostridiaceae;g__Clostridium;s__Clostridium_sp._L2-50	0	0	0.00353146	0.0170306	0.017332	-0.00353146	-0.00643029	-0.000632629	0	12066	0	0	12078	0	0	12068	0	0	12079	0	0	12057	0	0	12078	0	0	12076	0	0	12079	0	0	12071	0	0	12082	0	0	12061	0	0	12072	0	0	12066	0	0	12072
k__Bacteria;p__Candidatus_Melainabacteria;c__;o__;f__;g__;s__	0	0	0.00152262	0.00746295	0.019176	-0.00152262	-0.00279291	-0.000252333	0	12066	0	0	12078	0	0	12068	0	0	12079	0	0	12057	0	0	12078	0	0	12076	0	0	12079	0	0	12071	0	0	12082	0	0	12061	0	0	12072	0	0	12066	0	0	12072
k__Bacteria;p__Firmicutes;c__Clostridia;o__Clostridiales;f__Peptostreptococcaceae;g__Clostridioides;s__difficile	0.276537	0.23608	0.139905	0.199885	0.0212922	0.136633	0.0221492	0.251116	23	12066	0.190618	37	12078	0.306342	10	12068	0.0828638	23	12079	0.190413	28	12057	0.23223	36	12078	0.298063	26	12076	0.215303	19	12079	0.157298	13	12071	0.107696	30	12082	0.248303	14	12061	0.116077	117	12072	0.969185	10	12066	0.0828775	0	12072
k__Bacteria;p__Firmicutes;c__Clostridia;o__Clostridiales;f__Eubacteriaceae;g__Eubacterium;s__Eubacterium_sp._CAG:251	0	0	0.00432531	0.0215695	0.0212926	-0.00432531	-0.00799672	-0.000653906	0	12066	0	0	12078	0	0	12068	0	0	12079	0	0	12057	0	0	12078	0	0	12076	0	0	12079	0	0	12071	0	0	12082	0	0	12061	0	0	12072	0	0	12066	0	0	12072
k__Bacteria;p__;c__;o__;f__;g__;s__uncultured_bacterium	0.0359115	0.0585058	0.00310763	0.018143	0.0214301	0.0328038	0.00536996	0.0602377	0	12066	0	0	12078	0	0	12068	0	0	12079	0	0	12057	0	0	12078	0	0	12076	0	0	12079	0	0	12071	0	0	12082	0	15	12061	0.124368	13	12072	0.107687	0	12066	0	0	12072
k__Bacteria;p__Bacteroidetes;c__Bacteroidia;o__Bacteroidales;f__Prevotellaceae;g__Prevotella;s__Prevotella_sp._TF12-30	0	0	0.00408082	0.0203861	0.0215173	-0.00408082	-0.0075508	-0.000610838	0	12066	0	0	12078	0	0	12068	0	0	12079	0	0	12057	0	0	12078	0	0	12076	0	0	12079	0	0	12071	0	0	12082	0	0	12061	0	0	12072	0	0	12066	0	0	12072
k__Bacteria;p__Firmicutes;c__Clostridia;o__Clostridiales;f__Lachnospiraceae;g__Lachnoclostridium;s__clostridioforme	0.00315567	0.0141126	0.0337357	0.149199	0.0221195	-0.0305801	-0.0567102	-0.00444996	0	12066	0	0	12078	0	0	12068	0	0	12079	0	0	12057	0	0	12078	0	0	12076	0	0	12079	0	0	12071	0	0	12082	0	0	12061	0	8	12072	0.0662691	0	12066	0	0	12072
k__Bacteria;p__Firmicutes;c__Clostridia;o__Clostridiales;f__Ruminococcaceae;g__Negativibacillus;s__massiliensis	0	0	0.00371436	0.0186741	0.0223443	-0.00371436	-0.00689292	-0.000535798	0	12066	0	0	12078	0	0	12068	0	0	12079	0	0	12057	0	0	12078	0	0	12076	0	0	12079	0	0	12071	0	0	12082	0	0	12061	0	0	12072	0	0	12066	0	0	12072
k__Bacteria;p__Actinobacteria;c__Actinobacteria;o__Bifidobacteriales;f__Bifidobacteriaceae;g__Bifidobacterium;s__animalis	0	0	0.0806717	0.406466	0.0226328	-0.0806717	-0.149857	-0.0114861	0	12066	0	0	12078	0	0	12068	0	0	12079	0	0	12057	0	0	12078	0	0	12076	0	0	12079	0	0	12071	0	0	12082	0	0	12061	0	0	12072	0	0	12066	0	0	12072
k__Bacteria;p__Firmicutes;c__Clostridia;o__Clostridiales;f__Lachnospiraceae;g__Roseburia;s__Roseburia_sp._CAG:309	0	0	0.00420274	0.0213041	0.0234462	-0.00420274	-0.00782896	-0.000576513	0	12066	0	0	12078	0	0	12068	0	0	12079	0	0	12057	0	0	12078	0	0	12076	0	0	12079	0	0	12071	0	0	12082	0	0	12061	0	0	12072	0	0	12066	0	0	12072
k__Bacteria;p__Chlamydiae;c__Chlamydiia;o__Chlamydiales;f__Chlamydiaceae;g__Chlamydia;s__trachomatis	0.0816717	0.141017	0.00432554	0.0181704	0.0235727	0.0773462	0.0115107	0.143182	0	12066	0	48	12078	0.397417	62	12068	0.513755	22	12079	0.182134	0	12057	0	0	12078	0	0	12076	0	0	12079	0	0	12071	0	0	12082	0	0	12061	0	0	12072	0	26	12066	0.215482	13	12072
k__Bacteria;p__Firmicutes;c__;o__;f__;g__;s__Firmicutes_bacterium_CAG:83	0.0504894	0.0641931	0.0144986	0.0446261	0.0237342	0.0359908	0.00524883	0.0667327	0	12066	0	12	12078	0.0993542	9	12068	0.0745774	0	12079	0	0	12057	0	31	12078	0.256665	0	12076	0	14	12079	0.115904	12	12071	0.0994118	11	12082	0.0910445	0	12061	0	0	12072	0	0	12066	0	9	12072
k__Bacteria;p__Bacteroidetes;c__Bacteroidia;o__Bacteroidales;f__Bacteroidaceae;g__Bacteroides;s__plebeius	0.162204	0.296397	0	0	0.0237484	0.162204	0.023954	0.300454	0	12066	0	0	12078	0	0	12068	0	0	12079	0	0	12057	0	0	12078	0	0	12076	0	0	12079	0	0	12071	0	0	12082	0	84	12061	0.69646	23	12072	0.190524	0	12066	0	0	12072
k__Bacteria;p__Actinobacteria;c__Coriobacteriia;o__Eggerthellales;f__Eggerthellaceae;g__Slackia;s__	0	0	0.00194844	0.00990248	0.0238008	-0.00194844	-0.00363397	-0.000262916	0	12066	0	0	12078	0	0	12068	0	0	12079	0	0	12057	0	0	12078	0	0	12076	0	0	12079	0	0	12071	0	0	12082	0	0	12061	0	0	12072	0	0	12066	0	0	12072
k__Bacteria;p__Bacteroidetes;c__Bacteroidia;o__Bacteroidales;f__Prevotellaceae;g__;s__	0.294355	0.359414	0.0947599	0.219396	0.0242419	0.199595	0.0285	0.37069	111	12066	0.91994	83	12078	0.6872	78	12068	0.646337	117	12079	0.968623	2	12057	0.0165879	0	12078	0	0	12076	0	0	12079	0	0	12071	0	1	12082	0.00827678	5	12061	0.0414559	9	12072	0.0745527	76	12066	0.629869	81	12072
k__Bacteria;p__Firmicutes;c__Clostridia;o__Clostridiales;f__Ruminococcaceae;g__Pseudoflavonifractor;s__Pseudoflavonifractor_sp._Marseille-P3106	0	0	0.00468803	0.0239249	0.0243771	-0.00468803	-0.00876035	-0.000615701	0	12066	0	0	12078	0	0	12068	0	0	12079	0	0	12057	0	0	12078	0	0	12076	0	0	12079	0	0	12071	0	0	12082	0	0	12061	0	0	12072	0	0	12066	0	0	12072
k__Bacteria;p__Firmicutes;c__Bacilli;o__Lactobacillales;f__Streptococcaceae;g__Streptococcus;s__thermophilus	0.0047335	0.0211689	0.0280081	0.106286	0.0253168	-0.0232746	-0.0436302	-0.00291889	0	12066	0	0	12078	0	0	12068	0	0	12079	0	0	12057	0	0	12078	0	0	12076	0	0	12079	0	0	12071	0	0	12082	0	0	12061	0	12	12072	0.0994036	0	12066	0	0	12072
k__Bacteria;p__Firmicutes;c__Clostridia;o__Clostridiales;f__;g__;s__Clostridiales_bacterium_59_14	0	0	0.0045046	0.0231958	0.0256539	-0.0045046	-0.00845282	-0.000556374	0	12066	0	0	12078	0	0	12068	0	0	12079	0	0	12057	0	0	12078	0	0	12076	0	0	12079	0	0	12071	0	0	12082	0	0	12061	0	0	12072	0	0	12066	0	0	12072
k__Bacteria;p__Actinobacteria;c__Coriobacteriia;o__Eggerthellales;f__Eggerthellaceae;g__Eggerthella;s__Eggerthella_sp._CAG:209	0	0	0.00225284	0.0116013	0.0256612	-0.00225284	-0.00422753	-0.000278156	0	12066	0	0	12078	0	0	12068	0	0	12079	0	0	12057	0	0	12078	0	0	12076	0	0	12079	0	0	12071	0	0	12082	0	0	12061	0	0	12072	0	0	12066	0	0	12072
k__Bacteria;p__Firmicutes;c__Clostridia;o__Clostridiales;f__Ruminococcaceae;g__Ruminococcus;s__Ruminococcus_sp._AM42-11	0	0	0.00206992	0.0106616	0.0256916	-0.00206992	-0.00388466	-0.000255191	0	12066	0	0	12078	0	0	12068	0	0	12079	0	0	12057	0	0	12078	0	0	12076	0	0	12079	0	0	12071	0	0	12082	0	0	12061	0	0	12072	0	0	12066	0	0	12072
k__Bacteria;p__Bacteroidetes;c__Bacteroidia;o__Bacteroidales;f__Bacteroidaceae;g__Bacteroides;s__Bacteroides_sp._AF25-38AC	0	0	0.00225298	0.0116454	0.026206	-0.00225298	-0.00423518	-0.000270793	0	12066	0	0	12078	0	0	12068	0	0	12079	0	0	12057	0	0	12078	0	0	12076	0	0	12079	0	0	12071	0	0	12082	0	0	12061	0	0	12072	0	0	12066	0	0	12072
k__Bacteria;p__Actinobacteria;c__Coriobacteriia;o__Coriobacteriales;f__Coriobacteriaceae;g__Collinsella;s__stercoris	0	0	0.0198515	0.102878	0.0265926	-0.0198515	-0.0373626	-0.00234029	0	12066	0	0	12078	0	0	12068	0	0	12079	0	0	12057	0	0	12078	0	0	12076	0	0	12079	0	0	12071	0	0	12082	0	0	12061	0	0	12072	0	0	12066	0	0	12072
k__Bacteria;p__Firmicutes;c__Clostridia;o__Clostridiales;f__Ruminococcaceae;g__Ruminococcus;s__Ruminococcus_sp._AF37-20	0	0	0.00255717	0.0133025	0.0271593	-0.00255717	-0.00482143	-0.000292913	0	12066	0	0	12078	0	0	12068	0	0	12079	0	0	12057	0	0	12078	0	0	12076	0	0	12079	0	0	12071	0	0	12082	0	0	12061	0	0	12072	0	0	12066	0	0	12072
k__Bacteria;p__Firmicutes;c__Clostridia;o__Clostridiales;f__Eubacteriaceae;g__Eubacterium;s__Eubacterium_sp._CAG:202	0	0	0.00967882	0.0504637	0.0275021	-0.00967882	-0.0182684	-0.00108925	0	12066	0	0	12078	0	0	12068	0	0	12079	0	0	12057	0	0	12078	0	0	12076	0	0	12079	0	0	12071	0	0	12082	0	0	12061	0	0	12072	0	0	12066	0	0	12072
k__Bacteria;p__Bacteroidetes;c__Bacteroidia;o__Bacteroidales;f__Prevotellaceae;g__Paraprevotella;s__xylaniphila	0.014999	0.0283306	0	0	0.0280925	0.014999	0.00178463	0.0282134	0	12066	0	0	12078	0	0	12068	0	0	12079	0	0	12057	0	0	12078	0	0	12076	0	0	12079	0	0	12071	0	0	12082	0	7	12061	0.0580383	0	12072	0	0	12066	0	0	12072
k__Bacteria;p__Bacteroidetes;c__Bacteroidia;o__Bacteroidales;f__Bacteroidaceae;g__Bacteroides;s__Bacteroides_sp._CAG:20	0	0	0.00243681	0.0127543	0.0280947	-0.00243681	-0.00460776	-0.000265862	0	12066	0	0	12078	0	0	12068	0	0	12079	0	0	12057	0	0	12078	0	0	12076	0	0	12079	0	0	12071	0	0	12082	0	0	12061	0	0	12072	0	0	12066	0	0	12072
k__Bacteria;p__Bacteroidetes;c__Bacteroidia;o__Bacteroidales;f__Bacteroidaceae;g__Bacteroides;s__eggerthii	0.129386	0.219329	0.0137002	0.0477439	0.028962	0.115686	0.0131153	0.218256	0	12066	0	0	12078	0	0	12068	0	0	12079	0	96	12057	0.796218	42	12078	0.34774	56	12076	0.46373	35	12079	0.289759	14	12071	0.11598	61	12082	0.504883	0	12061	0	0	12072	0	0	12066	0	0	12072
k__Bacteria;p__Firmicutes;c__Bacilli;o__Lactobacillales;f__Enterococcaceae;g__Enterococcus;s__faecium	0	0	0.0508473	0.267904	0.0291295	-0.0508473	-0.0964479	-0.00524674	0	12066	0	0	12078	0	0	12068	0	0	12079	0	0	12057	0	0	12078	0	0	12076	0	0	12079	0	0	12071	0	0	12082	0	0	12061	0	0	12072	0	0	12066	0	0	12072
k__Bacteria;p__Firmicutes;c__Erysipelotrichia;o__Erysipelotrichales;f__Erysipelotrichaceae;g__Erysipelatoclostridium;s__innocuum	0	0	0.0249031	0.131594	0.0295961	-0.0249031	-0.0473022	-0.0025041	0	12066	0	0	12078	0	0	12068	0	0	12079	0	0	12057	0	0	12078	0	0	12076	0	0	12079	0	0	12071	0	0	12082	0	0	12061	0	0	12072	0	0	12066	0	0	12072
k__Bacteria;p__Bacteroidetes;c__Bacteroidia;o__Bacteroidales;f__Rikenellaceae;g__Alistipes;s__obesi	0.0950763	0.0896531	0.0451298	0.100191	0.0298625	0.0499465	0.00524011	0.0946528	17	12066	0.140892	21	12078	0.17387	27	12068	0.223732	11	12079	0.0910671	0	12057	0	0	12078	0	7	12076	0.0579662	21	12079	0.173855	34	12071	0.281667	24	12082	0.198643	0	12061	0	0	12072	0	25	12066	0.207194	14	12072
k__Bacteria;p__Firmicutes;c__Bacilli;o__Lactobacillales;f__Streptococcaceae;g__Streptococcus;s__parasanguinis	0	0	0.0043845	0.0234217	0.0313685	-0.0043845	-0.00837117	-0.000397829	0	12066	0	0	12078	0	0	12068	0	0	12079	0	0	12057	0	0	12078	0	0	12076	0	0	12079	0	0	12071	0	0	12082	0	0	12061	0	0	12072	0	0	12066	0	0	12072
k__Bacteria;p__Firmicutes;c__Clostridia;o__Clostridiales;f__Clostridiaceae;g__Clostridium;s__Clostridium_sp._CAG:492	0	0	0.00609202	0.03276	0.0324877	-0.00609202	-0.0116682	-0.000515849	0	12066	0	0	12078	0	0	12068	0	0	12079	0	0	12057	0	0	12078	0	0	12076	0	0	12079	0	0	12071	0	0	12082	0	0	12061	0	0	12072	0	0	12066	0	0	12072
k__Bacteria;p__Actinobacteria;c__Actinobacteria;o__Bifidobacteriales;f__Bifidobacteriaceae;g__Bifidobacterium;s__scardovii	0	0	0.017962	0.0967542	0.0327759	-0.017962	-0.0344308	-0.00149322	0	12066	0	0	12078	0	0	12068	0	0	12079	0	0	12057	0	0	12078	0	0	12076	0	0	12079	0	0	12071	0	0	12082	0	0	12061	0	0	12072	0	0	12066	0	0	12072
k__Bacteria;p__Bacteroidetes;c__Bacteroidia;o__Bacteroidales;f__Bacteroidaceae;g__Bacteroides;s__Bacteroides_sp._CAG:144	0	0	0.0146218	0.0787745	0.0328041	-0.0146218	-0.0280302	-0.00121333	0	12066	0	0	12078	0	0	12068	0	0	12079	0	0	12057	0	0	12078	0	0	12076	0	0	12079	0	0	12071	0	0	12082	0	0	12061	0	0	12072	0	0	12066	0	0	12072
k__Bacteria;p__Proteobacteria;c__Gammaproteobacteria;o__Enterobacterales;f__Enterobacteriaceae;g__Klebsiella;s__pneumoniae	0.158536	0.277388	0.0162076	0.0779039	0.0333514	0.142329	0.0123825	0.272275	0	12066	0	0	12078	0	0	12068	0	0	12079	0	9	12057	0.0746454	57	12078	0.471932	49	12076	0.405763	31	12079	0.256644	91	12071	0.753873	46	12082	0.380732	0	12061	0	0	12072	0	0	12066	0	0	12072
k__Bacteria;p__Firmicutes;c__Clostridia;o__Clostridiales;f__Lachnospiraceae;g__Blautia;s__Blautia_sp._N6H1-15	0	0	0.00815912	0.0441029	0.0333757	-0.00815912	-0.015666	-0.000652243	0	12066	0	0	12078	0	0	12068	0	0	12079	0	0	12057	0	0	12078	0	0	12076	0	0	12079	0	0	12071	0	0	12082	0	0	12061	0	0	12072	0	0	12066	0	0	12072
k__Bacteria;p__Bacteroidetes;c__Bacteroidia;o__Bacteroidales;f__Rikenellaceae;g__Alistipes;s__Alistipes_sp._AL-1	0	0	0.00274355	0.0148502	0.0336147	-0.00274355	-0.00527124	-0.000215852	0	12066	0	0	12078	0	0	12068	0	0	12079	0	0	12057	0	0	12078	0	0	12076	0	0	12079	0	0	12071	0	0	12082	0	0	12061	0	0	12072	0	0	12066	0	0	12072
k__Bacteria;p__Firmicutes;c__Clostridia;o__Clostridiales;f__Lachnospiraceae;g__Roseburia;s__Roseburia_sp._CAG:380	0	0	0.00450546	0.0245726	0.0349544	-0.00450546	-0.00868803	-0.000322896	0	12066	0	0	12078	0	0	12068	0	0	12079	0	0	12057	0	0	12078	0	0	12076	0	0	12079	0	0	12071	0	0	12082	0	0	12061	0	0	12072	0	0	12066	0	0	12072
k__Bacteria;p__Firmicutes;c__Negativicutes;o__Veillonellales;f__Veillonellaceae;g__Dialister;s__invisus	0.100624	0.0999639	0.0468273	0.11247	0.0355456	0.0537963	0.00390478	0.103688	10	12066	0.0828775	22	12078	0.182149	41	12068	0.339741	31	12079	0.256644	0	12057	0	0	12078	0	0	12076	0	0	12079	0	0	12071	0	0	12082	0	13	12061	0.107785	15	12072	0.124254	23	12066	0.190618	25	12072
k__Bacteria;p__Firmicutes;c__Bacilli;o__Lactobacillales;f__Enterococcaceae;g__Enterococcus;s__faecalis	0	0	0.0135182	0.0740166	0.0356592	-0.0135182	-0.0261168	-0.000919661	0	12066	0	0	12078	0	0	12068	0	0	12079	0	0	12057	0	0	12078	0	0	12076	0	0	12079	0	0	12071	0	0	12082	0	0	12061	0	0	12072	0	0	12066	0	0	12072
k__Bacteria;p__Firmicutes;c__Clostridia;o__Clostridiales;f__Eubacteriaceae;g__Eubacterium;s__Eubacterium_sp._OM08-24	0	0	0.00340877	0.0187665	0.036661	-0.00340877	-0.00660307	-0.000214482	0	12066	0	0	12078	0	0	12068	0	0	12079	0	0	12057	0	0	12078	0	0	12076	0	0	12079	0	0	12071	0	0	12082	0	0	12061	0	0	12072	0	0	12066	0	0	12072
k__Bacteria;p__Firmicutes;c__Clostridia;o__Clostridiales;f__Lachnospiraceae;g__;s__Lachnospiraceae_bacterium_7_1_58FAA	0	0	0.00505674	0.0278542	0.0367613	-0.00505674	-0.00979788	-0.000315606	0	12066	0	0	12078	0	0	12068	0	0	12079	0	0	12057	0	0	12078	0	0	12076	0	0	12079	0	0	12071	0	0	12082	0	0	12061	0	0	12072	0	0	12066	0	0	12072
k__Bacteria;p__Firmicutes;c__Clostridia;o__Clostridiales;f__Clostridiaceae;g__Clostridium;s__Clostridium_sp._CAG:217_53_7	0	0	0.00438417	0.0242703	0.0376936	-0.00438417	-0.00851528	-0.000253056	0	12066	0	0	12078	0	0	12068	0	0	12079	0	0	12057	0	0	12078	0	0	12076	0	0	12079	0	0	12071	0	0	12082	0	0	12061	0	0	12072	0	0	12066	0	0	12072
k__Bacteria;p__Firmicutes;c__Clostridia;o__Clostridiales;f__Lachnospiraceae;g__Coprococcus;s__eutactus	0.0126278	0.0262844	0.0390915	0.129785	0.0377623	-0.0264637	-0.0514106	-0.00151686	0	12066	0	9	12078	0.0745156	0	12068	0	7	12079	0.0579518	0	12057	0	0	12078	0	0	12076	0	0	12079	0	0	12071	0	0	12082	0	0	12061	0	0	12072	0	7	12066	0.0580143	0	12072
k__Bacteria;p__Firmicutes;c__Clostridia;o__Clostridiales;f__Eubacteriaceae;g__Eubacterium;s__eligens	0.0765472	0.129016	0.15212	0.238338	0.0384165	-0.0755723	-0.146928	-0.00421705	10	12066	0.0828775	0	12078	0	0	12068	0	8	12079	0.0662306	0	12057	0	0	12078	0	0	12076	0	0	12079	0	0	12071	0	0	12082	0	6	12061	0.0497471	9	12072	0.0745527	8	12066	0.066302	25	12072
k__Bacteria;p__Firmicutes;c__Erysipelotrichia;o__Erysipelotrichales;f__Erysipelotrichaceae;g__Erysipelatoclostridium;s__ramosum	0	0	0.00864716	0.0482108	0.039046	-0.00864716	-0.0168532	-0.000441071	0	12066	0	0	12078	0	0	12068	0	0	12079	0	0	12057	0	0	12078	0	0	12076	0	0	12079	0	0	12071	0	0	12082	0	0	12061	0	0	12072	0	0	12066	0	0	12072
k__Bacteria;p__Firmicutes;c__Clostridia;o__Clostridiales;f__Lachnospiraceae;g__Roseburia;s__intestinalis	0.100193	0.121038	0.201944	0.471673	0.0391331	-0.101751	-0.198346	-0.00515537	0	12066	0	0	12078	0	0	12068	0	0	12079	0	0	12057	0	0	12078	0	16	12076	0.132494	35	12079	0.289759	10	12071	0.0828432	28	12082	0.23175	35	12061	0.290192	45	12072	0.372763	0	12066	0	0	12072
k__Bacteria;p__Firmicutes;c__Clostridia;o__Clostridiales;f__Ruminococcaceae;g__Faecalibacterium;s__	3.05946	1.29772	3.80044	2.25146	0.0398475	-0.74097	-1.44585	-0.0360875	320	12066	2.65208	166	12078	1.3744	350	12068	2.90023	197	12079	1.63093	174	12057	1.44315	141	12078	1.16741	181	12076	1.49884	663	12079	5.48886	643	12071	5.32682	201	12082	1.66363	484	12061	4.01293	386	12072	3.19748	377	12066	3.12448	318	12072
k__Bacteria;p__Firmicutes;c__Clostridia;o__Clostridiales;f__Lachnospiraceae;g__Lachnoclostridium;s__aldenense	0	0	0.00261819	0.0146794	0.0401373	-0.00261819	-0.00511682	-0.000119566	0	12066	0	0	12078	0	0	12068	0	0	12079	0	0	12057	0	0	12078	0	0	12076	0	0	12079	0	0	12071	0	0	12082	0	0	12061	0	0	12072	0	0	12066	0	0	12072
k__Bacteria;p__Firmicutes;c__Clostridia;o__Clostridiales;f__Lachnospiraceae;g__Tyzzerella;s__nexilis	0	0	0.00895159	0.050352	0.0407769	-0.00895159	-0.0175221	-0.000381052	0	12066	0	0	12078	0	0	12068	0	0	12079	0	0	12057	0	0	12078	0	0	12076	0	0	12079	0	0	12071	0	0	12082	0	0	12061	0	0	12072	0	0	12066	0	0	12072
k__Bacteria;p__Bacteroidetes;c__Bacteroidia;o__Bacteroidales;f__Bacteroidaceae;g__Bacteroides;s__Bacteroides_sp._3_1_40A	0.0189458	0.0358281	0.0014017	0.00940494	0.0412269	0.0175441	0.000769132	0.0343191	0	12066	0	0	12078	0	0	12068	0	0	12079	0	0	12057	0	0	12078	0	0	12076	0	0	12079	0	0	12071	0	0	12082	0	14	12061	0.116077	0	12072	0	0	12066	0	0	12072
k__Bacteria;p__Actinobacteria;c__Coriobacteriia;o__Coriobacteriales;f__Coriobacteriaceae;g__Collinsella;s__intestinalis	0	0	0.00395759	0.0223629	0.0416883	-0.00395759	-0.00776405	-0.000151134	0	12066	0	0	12078	0	0	12068	0	0	12079	0	0	12057	0	0	12078	0	0	12076	0	0	12079	0	0	12071	0	0	12082	0	0	12061	0	0	12072	0	0	12066	0	0	12072
k__Bacteria;p__Bacteroidetes;c__Bacteroidia;o__Bacteroidales;f__Bacteroidaceae;g__Bacteroides;s__Bacteroides_sp._CAG:443	0.0130259	0.0268994	0	0	0.042604	0.0130259	0.000479014	0.0255727	0	12066	0	0	12078	0	0	12068	0	0	12079	0	0	12057	0	0	12078	0	0	12076	0	0	12079	0	0	12071	0	0	12082	0	9	12061	0.0746207	0	12072	0	0	12066	0	0	12072
k__Bacteria;p__Firmicutes;c__;o__;f__;g__;s__Firmicutes_bacterium_CAG:124	0.0453838	0.0657937	0.10408	0.287235	0.0432802	-0.0586958	-0.115593	-0.00179853	0	12066	0	0	12078	0	7	12068	0.0580046	0	12079	0	0	12057	0	0	12078	0	0	12076	0	0	12079	0	26	12071	0.215392	13	12082	0.107598	0	12061	0	0	12072	0	16	12066	0.132604	7	12072
k__Bacteria;p__Firmicutes;c__Negativicutes;o__Selenomonadales;f__;g__;s__	0	0	0.000243818	0.00140063	0.0450896	-0.000243818	-0.000482223	-5.41339e-06	0	12066	0	0	12078	0	0	12068	0	0	12079	0	0	12057	0	0	12078	0	0	12076	0	0	12079	0	0	12071	0	0	12082	0	0	12061	0	0	12072	0	0	12066	0	0	12072
k__Bacteria;p__Bacteroidetes;c__Bacteroidia;o__Bacteroidales;f__Rikenellaceae;g__Alistipes;s__Alistipes_sp._AF14-19	0.0323493	0.0656514	0.00103559	0.00849152	0.0456738	0.0313138	0.000663391	0.0619641	0	12066	0	0	12078	0	0	12068	0	0	12079	0	0	12057	0	0	12078	0	0	12076	0	34	12079	0.28148	7	12071	0.0579902	0	12082	0	11	12061	0.0912031	0	12072	0	0	12066	0	0	12072
k__Bacteria;p__Firmicutes;c__Clostridia;o__Clostridiales;f__Lachnospiraceae;g__Roseburia;s__Roseburia_sp._CAG:197	0	0	0.00225476	0.0130053	0.0459538	-0.00225476	-0.00446844	-4.10908e-05	0	12066	0	0	12078	0	0	12068	0	0	12079	0	0	12057	0	0	12078	0	0	12076	0	0	12079	0	0	12071	0	0	12082	0	0	12061	0	0	12072	0	0	12066	0	0	12072
k__Bacteria;p__Bacteroidetes;c__Bacteroidia;o__Bacteroidales;f__Rikenellaceae;g__Alistipes;s__Alistipes_sp._CAG:268	0.228519	0.480363	0	0	0.0460096	0.228519	0.00446075	0.452578	0	12066	0	0	12078	0	0	12068	0	0	12079	0	0	12057	0	0	12078	0	0	12076	0	0	12079	0	0	12071	0	0	12082	0	105	12061	0.870575	20	12072	0.165673	0	12066	0	0	12072
k__Bacteria;p__Bacteroidetes;c__Bacteroidia;o__Bacteroidales;f__Bacteroidaceae;g__Bacteroides;s__Bacteroides_sp._CAG:754	0	0	0.0017047	0.00984398	0.0462023	-0.0017047	-0.00338027	-2.91267e-05	0	12066	0	0	12078	0	0	12068	0	0	12079	0	0	12057	0	0	12078	0	0	12076	0	0	12079	0	0	12071	0	0	12082	0	0	12061	0	0	12072	0	0	12066	0	0	12072
k__Bacteria;p__Firmicutes;c__Clostridia;o__Clostridiales;f__Ruminococcaceae;g__Flavonifractor;s__uncultured_Flavonifractor_sp.	0.00236538	0.0105783	0.00877645	0.0242504	0.0467045	-0.00641107	-0.0127255	-9.66694e-05	0	12066	0	0	12078	0	0	12068	0	0	12079	0	0	12057	0	0	12078	0	0	12076	0	6	12079	0.049673	0	12071	0	0	12082	0	0	12061	0	0	12072	0	0	12066	0	0	12072
k__Bacteria;p__Proteobacteria;c__Deltaproteobacteria;o__Myxococcales;f__Myxococcaceae;g__Corallococcus;s__Corallococcus_sp._AB049A	0	0	0.00194927	0.0112881	0.0468103	-0.00194927	-0.00387064	-2.78992e-05	0	12066	0	0	12078	0	0	12068	0	0	12079	0	0	12057	0	0	12078	0	0	12076	0	0	12079	0	0	12071	0	0	12082	0	0	12061	0	0	12072	0	0	12066	0	0	12072
k__Bacteria;p__Firmicutes;c__Clostridia;o__Clostridiales;f__Ruminococcaceae;g__Anaerotruncus;s__colihominis	0	0	0.00195101	0.0112984	0.0468151	-0.00195101	-0.00387415	-2.78817e-05	0	12066	0	0	12078	0	0	12068	0	0	12079	0	0	12057	0	0	12078	0	0	12076	0	0	12079	0	0	12071	0	0	12082	0	0	12061	0	0	12072	0	0	12066	0	0	12072
k__Bacteria;p__Proteobacteria;c__Epsilonproteobacteria;o__Campylobacterales;f__Campylobacteraceae;g__Campylobacter;s__	0	0	0.00219332	0.0127582	0.047784	-0.00219332	-0.00436492	-2.17184e-05	0	12066	0	0	12078	0	0	12068	0	0	12079	0	0	12057	0	0	12078	0	0	12076	0	0	12079	0	0	12071	0	0	12082	0	0	12061	0	0	12072	0	0	12066	0	0	12072
k__Bacteria;p__Firmicutes;c__Clostridia;o__Clostridiales;f__Lachnospiraceae;g__Blautia;s__coccoides	0	0	0.00231413	0.0134632	0.0478218	-0.00231413	-0.00460574	-2.25202e-05	0	12066	0	0	12078	0	0	12068	0	0	12079	0	0	12057	0	0	12078	0	0	12076	0	0	12079	0	0	12071	0	0	12082	0	0	12061	0	0	12072	0	0	12066	0	0	12072
k__Bacteria;p__Bacteroidetes;c__Bacteroidia;o__Bacteroidales;f__Barnesiellaceae;g__Barnesiella;s__	0	0	0.00194963	0.0113795	0.0485393	-0.00194963	-0.00388657	-1.26847e-05	0	12066	0	0	12078	0	0	12068	0	0	12079	0	0	12057	0	0	12078	0	0	12076	0	0	12079	0	0	12071	0	0	12082	0	0	12061	0	0	12072	0	0	12066	0	0	12072
k__Bacteria;p__Firmicutes;c__Negativicutes;o__Veillonellales;f__Veillonellaceae;g__Dialister;s__	0.674385	0.620758	0.362987	0.688817	0.0485456	0.311397	0.00213163	0.620663	69	12066	0.571855	141	12078	1.16741	261	12068	2.16274	195	12079	1.61437	0	12057	0	0	12078	0	0	12076	0	0	12079	0	0	12071	0	0	12082	0	94	12061	0.779372	73	12072	0.604705	147	12066	1.2183	158	12072
k__Bacteria;p__Bacteroidetes;c__Bacteroidia;o__Bacteroidales;f__Odoribacteraceae;g__Butyricimonas;s__	0.0185529	0.0299347	0.00426222	0.0188937	0.0496965	0.0142907	2.06579e-05	0.0285607	0	12066	0	9	12078	0.0745156	0	12068	0	0	12079	0	6	12057	0.0497636	0	12078	0	0	12076	0	0	12079	0	0	12071	0	6	12082	0.0496607	0	12061	0	0	12072	0	0	12066	0	0	12072
k__Bacteria;p__Actinobacteria;c__Actinobacteria;o__Bifidobacteriales;f__Bifidobacteriaceae;g__Bifidobacterium;s__breve	0	0	0.0459853	0.270072	0.0499235	-0.0459853	-0.091955	-1.55901e-05	0	12066	0	0	12078	0	0	12068	0	0	12079	0	0	12057	0	0	12078	0	0	12076	0	0	12079	0	0	12071	0	0	12082	0	0	12061	0	0	12072	0	0	12066	0	0	12072
[truncated: 430 more columns]

## Sheet: 2.HC_IBD
Taxonomy predicted as significance in SRP115812 (HC vs IBD)
Taxonomy	HC: mean rel. freq.	HC: std. dev.	IBD: mean rel. freq.	IBD: std. dev.	p-values	Difference between means	95.0% lower CI	95.0% upper CI	SRR5947810	SRR5947810: parent seq. count	SRR5947810: rel. freq.	SRR5947820	SRR5947820: parent seq. count	SRR5947820: rel. freq.	SRR5947822	SRR5947822: parent seq. count	SRR5947822: rel. freq.	SRR5947828	SRR5947828: parent seq. count	SRR5947828: rel. freq.	SRR5947831	SRR5947831: parent seq. count	SRR5947831: rel. freq.	SRR5947845	SRR5947845: parent seq. count	SRR5947845: rel. freq.	SRR5947850	SRR5947850: parent seq. count	SRR5947850: rel. freq.	SRR5947864	SRR5947864: parent seq. count	SRR5947864: rel. freq.	SRR5947871	SRR5947871: parent seq. count	SRR5947871: rel. freq.	SRR5947872	SRR5947872: parent seq. count	SRR5947872: rel. freq.	SRR5947879	SRR5947879: parent seq. count	SRR5947879: rel. freq.	SRR5983265	SRR5983265: parent seq. count	SRR5983265: rel. freq.	SRR5983267	SRR5983267: parent seq. count	SRR5983267: rel. freq.	SRR5983273	SRR5983273: parent seq. count
k__Bacteria;p__Firmicutes;c__Bacilli;o__Bacillales;f__;g__;s__	0.00259681	0.0104964	0.0135733	0.0295318	4.03478e-06	-0.0109765	-0.0155712	-0.00638173	0	285847	0	0	283740	0	0	286027	0	72	286394	0.0251402	0	286397	0	0	286403	0	0	286401	0	155	286401	0.0541199	0	286396	0	0	286034	0	0	285134	0	0	286404	0	0	286401	0	0	286404
k__Bacteria;p__Bacteroidetes;c__Bacteroidia;o__Bacteroidales;f__Rikenellaceae;g__Alistipes;s__	2.82978	2.27072	1.48293	2.22682	5.33041e-05	1.34686	0.714	1.97971	3136	285847	1.09709	8496	283740	2.99429	13693	286027	4.78731	0	286394	0	0	286397	0	5097	286403	1.77966	12050	286401	4.20739	0	286401	0	0	286396	0	5255	286034	1.83719	9550	285134	3.3493	11311	286404	3.94932	6742	286401	2.35404	0	286404
k__Bacteria;p__Firmicutes;c__Bacilli;o__Bacillales;f__Bacillaceae;g__Bacillus;s__	0	0	0.00591054	0.022337	7.03189e-05	-0.00591054	-0.00878739	-0.00303369	0	285847	0	0	283740	0	0	286027	0	0	286394	0	0	286397	0	0	286403	0	0	286401	0	0	286401	0	0	286396	0	0	286034	0	0	285134	0	0	286404	0	0	286401	0	0	286404
k__Bacteria;p__Bacteroidetes;c__Bacteroidia;o__Bacteroidales;f__Rikenellaceae;g__Alistipes;s__finegoldii	0.0874244	0.112141	0.0270974	0.0831331	0.000129633	0.060327	0.0304306	0.0902234	0	285847	0	0	283740	0	626	286027	0.21886	0	286394	0	0	286397	0	0	286403	0	605	286401	0.211242	0	286401	0	0	286396	0	0	286034	0	290	285134	0.101707	0	286404	0	0	286401	0	0	286404
k__Bacteria;p__Verrucomicrobia;c__Verrucomicrobiae;o__Verrucomicrobiales;f__Akkermansiaceae;g__Akkermansia;s__	1.05974	1.59404	0.231018	0.896244	0.00015169	0.828724	0.41502	1.24243	1279	285847	0.447442	0	283740	0	5964	286027	2.08512	0	286394	0	0	286397	0	286	286403	0.0998593	191	286401	0.0666897	0	286401	0	0	286396	0	600	286034	0.209765	10668	285134	3.7414	0	286404	0	0	286401	0	0	286404
k__Bacteria;p__Bacteroidetes;c__Bacteroidia;o__Bacteroidales;f__Bacteroidaceae;g__Bacteroides;s__eggerthii	0.357718	0.647469	0.0341002	0.200101	0.000191273	0.323618	0.159994	0.487242	3141	285847	1.09884	0	283740	0	755	286027	0.263961	0	286394	0	216	286397	0.0754198	0	286403	0	164	286401	0.0572624	0	286401	0	0	286396	0	984	286034	0.344015	2300	285134	0.806638	5193	286404	1.81317	0	286401	0	0	286404
k__Bacteria;p__Firmicutes;c__Bacilli;o__Bacillales;f__Staphylococcaceae;g__Staphylococcus;s__	0.000590966	0.00455589	0.00472022	0.0145068	0.000227331	-0.00412925	-0.00630632	-0.00195218	0	285847	0	0	283740	0	0	286027	0	106	286394	0.0370119	0	286397	0	0	286403	0	0	286401	0	0	286401	0	0	286396	0	0	286034	0	0	285134	0	0	286404	0	0	286401	0	0	286404
k__Bacteria;p__Verrucomicrobia;c__Verrucomicrobiae;o__;f__;g__;s__	0.00581671	0.00893317	0.0013703	0.00535832	0.00028807	0.00444641	0.00211606	0.00677677	6	285847	0.00209903	0	283740	0	37	286027	0.0129358	0	286394	0	0	286397	0	2	286403	0.000698317	1	286401	0.000349161	0	286401	0	0	286396	0	2	286034	0.000699218	59	285134	0.020692	0	286404	0	0	286401	0	0	286404
k__Bacteria;p__Verrucomicrobia;c__Verrucomicrobiae;o__Verrucomicrobiales;f__;g__;s__	0.00907566	0.0139002	0.00216838	0.00863835	0.000304577	0.00690728	0.00327002	0.0105445	10	285847	0.00349838	0	283740	0	57	286027	0.0199282	0	286394	0	0	286397	0	3	286403	0.00104748	2	286401	0.000698322	0	286401	0	0	286396	0	3	286034	0.00104883	92	285134	0.0322655	0	286404	0	0	286401	0	0	286404
k__Bacteria;p__Bacteroidetes;c__Bacteroidia;o__Bacteroidales;f__Bacteroidaceae;g__Bacteroides;s__dorei	0.065217	0.125211	0.137481	0.188219	0.00038723	-0.072264	-0.111598	-0.0329297	0	285847	0	191	283740	0.0673151	0	286027	0	205	286394	0.0715797	257	286397	0.0897356	0	286403	0	0	286401	0	181	286401	0.0631981	297	286396	0.103703	309	286034	0.108029	278	285134	0.097498	484	286404	0.168992	280	286401	0.097765	0	286404
k__Bacteria;p__Firmicutes;c__Clostridia;o__Clostridiales;f__Oscillospiraceae;g__Oscillibacter;s__Oscillibacter_sp._PEA192	0	0	0.014934	0.0636664	0.000405492	-0.014934	-0.0231338	-0.00673425	0	285847	0	0	283740	0	0	286027	0	0	286394	0	0	286397	0	0	286403	0	0	286401	0	0	286401	0	0	286396	0	0	286034	0	0	285134	0	0	286404	0	0	286401	0	0	286404
k__Bacteria;p__Bacteroidetes;c__Bacteroidia;o__Bacteroidales;f__Bacteroidaceae;g__Bacteroides;s__Bacteroides_sp._3_1_40A	0.00168135	0.00945092	0.0088116	0.024584	0.0004155	-0.00713025	-0.0110573	-0.00320321	0	285847	0	0	283740	0	0	286027	0	0	286394	0	0	286397	0	0	286403	0	0	286401	0	0	286401	0	0	286396	0	0	286034	0	0	285134	0	0	286404	0	148	286401	0.0516758	0	286404
k__Bacteria;p__Proteobacteria;c__Deltaproteobacteria;o__Desulfovibrionales;f__Desulfovibrionaceae;g__Bilophila;s__	0.258321	0.411186	0.0685017	0.167693	0.000568176	0.189819	0.0850009	0.294638	1010	285847	0.353336	272	283740	0.0958624	208	286027	0.0727204	0	286394	0	0	286397	0	468	286403	0.163406	462	286401	0.161312	0	286401	0	0	286396	0	859	286034	0.300314	2440	285134	0.855738	615	286404	0.214732	216	286401	0.0754187	0	286404
k__Bacteria;p__Actinobacteria;c__Actinobacteria;o__Corynebacteriales;f__Mycobacteriaceae;g__Mycobacterium;s__tuberculosis	0.00179956	0.0143965	0.0199065	0.0748731	0.000597136	-0.018107	-0.028372	-0.00784191	0	285847	0	0	283740	0	0	286027	0	335	286394	0.116972	0	286397	0	0	286403	0	0	286401	0	0	286401	0	0	286396	0	0	286034	0	0	285134	0	0	286404	0	0	286401	0	0	286404
k__Bacteria;p__Proteobacteria;c__Gammaproteobacteria;o__Enterobacterales;f__Enterobacteriaceae;g__Salmonella;s__enterica	0	0	0.00709619	0.031388	0.000645558	-0.00709619	-0.0111387	-0.00305363	0	285847	0	0	283740	0	0	286027	0	0	286394	0	0	286397	0	0	286403	0	0	286401	0	0	286401	0	0	286396	0	0	286034	0	0	285134	0	0	286404	0	0	286401	0	0	286404
k__Bacteria;p__Firmicutes;c__Negativicutes;o__Veillonellales;f__Veillonellaceae;g__Megasphaera;s__	0.0872745	0.17227	0.0103212	0.0492489	0.000747008	0.0769534	0.0334927	0.120414	585	285847	0.204655	0	283740	0	0	286027	0	0	286394	0	0	286397	0	0	286403	0	0	286401	0	0	286401	0	0	286396	0	899	286034	0.314298	763	285134	0.267593	0	286404	0	0	286401	0	0	286404
k__Bacteria;p__Firmicutes;c__Negativicutes;o__Acidaminococcales;f__Acidaminococcaceae;g__Acidaminococcus;s__	0.00818745	0.0479201	0.0682941	0.254218	0.000764582	-0.0601066	-0.0948795	-0.0253337	0	285847	0	283	283740	0.0997392	0	286027	0	0	286394	0	0	286397	0	0	286403	0	0	286401	0	0	286401	0	0	286396	0	0	286034	0	0	285134	0	0	286404	0	0	286401	0	0	286404
k__Bacteria;p__Bacteroidetes;c__Bacteroidia;o__Bacteroidales;f__Prevotellaceae;g__Prevotella;s__Prevotella_sp._TF12-30	0.025947	0.0557697	0.00146798	0.0150989	0.000898558	0.024479	0.010424	0.038534	0	285847	0	0	283740	0	0	286027	0	0	286394	0	0	286397	0	371	286403	0.129538	212	286401	0.0740221	0	286401	0	0	286396	0	0	286034	0	0	285134	0	0	286404	0	0	286401	0	0	286404
k__Bacteria;p__Firmicutes;c__Bacilli;o__Bacillales;f__Staphylococcaceae;g__;s__	5.37184e-06	4.29747e-05	8.02602e-05	0.000331388	0.000911181	-7.48883e-05	-0.000118839	-3.09381e-05	0	285847	0	0	283740	0	0	286027	0	1	286394	0.000349169	0	286397	0	0	286403	0	0	286401	0	0	286401	0	0	286396	0	0	286034	0	0	285134	0	0	286404	0	0	286401	0	0	286404
k__Bacteria;p__Verrucomicrobia;c__;o__;f__;g__;s__	0.0200249	0.0290588	0.00609457	0.0292677	0.000983971	0.0139303	0.00578745	0.0220732	19	285847	0.00664691	0	283740	0	116	286027	0.0405556	0	286394	0	0	286397	0	5	286403	0.00174579	3	286401	0.00104748	0	286401	0	0	286396	0	7	286034	0.00244726	174	285134	0.0610239	0	286404	0	0	286401	0	0	286404
k__Bacteria;p__Firmicutes;c__Clostridia;o__Clostridiales;f__Lachnospiraceae;g__Roseburia;s__intestinalis	0.0499853	0.112053	0.187776	0.600503	0.00106984	-0.13779	-0.219835	-0.0557452	811	285847	0.283718	321	283740	0.113132	0	286027	0	0	286394	0	0	286397	0	0	286403	0	0	286401	0	289	286401	0.100907	0	286396	0	254	286034	0.0888006	0	285134	0	156	286404	0.0544685	0	286401	0	0	286404
k__Bacteria;p__Firmicutes;c__Clostridia;o__Clostridiales;f__Ruminococcaceae;g__;s__	0.758322	0.478402	0.535802	0.447959	0.00118355	0.22252	0.0903637	0.354676	2239	285847	0.783286	2389	283740	0.841968	1171	286027	0.409402	1880	286394	0.656438	2308	286397	0.805874	1135	286403	0.396295	2875	286401	1.00384	2873	286401	1.00314	1987	286396	0.693795	3524	286034	1.23202	2581	285134	0.905188	2026	286404	0.707392	127	286401	0.0443434	156	286404
k__Bacteria;p__Proteobacteria;c__Betaproteobacteria;o__;f__;g__;s__	0.00872612	0.00780728	0.017311	0.0375509	0.00129187	-0.00858493	-0.0137844	-0.0033855	13	285847	0.00454789	15	283740	0.00528653	3	286027	0.00104885	57	286394	0.0199027	51	286397	0.0178074	12	286403	0.0041899	5	286401	0.0017458	45	286401	0.0157122	60	286396	0.02095	7	286034	0.00244726	16	285134	0.0056114	43	286404	0.0150138	3	286401	0.00104748	47	286404
k__Bacteria;p__Firmicutes;c__Clostridia;o__Clostridiales;f__Eubacteriaceae;g__Eubacterium;s__eligens	0.0151503	0.034323	0.041065	0.102907	0.0012999	-0.0259147	-0.041619	-0.0102104	0	285847	0	0	283740	0	0	286027	0	0	286394	0	0	286397	0	0	286403	0	0	286401	0	0	286401	0	0	286396	0	0	286034	0	0	285134	0	0	286404	0	0	286401	0	0	286404
k__Bacteria;p__Firmicutes;c__Bacilli;o__Bacillales;f__Staphylococcaceae;g__Staphylococcus;s__aureus	0.00136982	0.0109585	0.0150652	0.0612712	0.00136225	-0.0136954	-0.0220285	-0.00536223	0	285847	0	0	283740	0	0	286027	0	255	286394	0.0890382	0	286397	0	0	286403	0	0	286401	0	0	286401	0	0	286396	0	0	286034	0	0	285134	0	0	286404	0	0	286401	0	0	286404
k__Bacteria;p__Actinobacteria;c__Actinobacteria;o__Corynebacteriales;f__Mycobacteriaceae;g__Mycobacterium;s__	0.000230989	0.00184791	0.00177819	0.0064197	0.00137749	-0.0015472	-0.00248993	-0.000604465	0	285847	0	0	283740	0	0	286027	0	43	286394	0.0150143	0	286397	0	0	286403	0	0	286401	0	0	286401	0	0	286396	0	0	286034	0	0	285134	0	0	286404	0	0	286401	0	0	286404
k__Bacteria;p__Verrucomicrobia;c__Verrucomicrobiae;o__Verrucomicrobiales;f__Akkermansiaceae;g__Akkermansia;s__muciniphila	0.456089	0.74443	0.129885	0.528647	0.00149271	0.326205	0.128753	0.523656	394	285847	0.137836	0	283740	0	3806	286027	1.33064	0	286394	0	0	286397	0	182	286403	0.0635468	0	286401	0	0	286401	0	0	286396	0	0	286034	0	3600	285134	1.26256	0	286404	0	0	286401	0	0	286404
k__Bacteria;p__Firmicutes;c__Clostridia;o__Clostridiales;f__Ruminococcaceae;g__Clostridium;s__leptum	0.0585491	0.117046	0.009372	0.0427285	0.00152741	0.0491771	0.0194602	0.078894	0	285847	0	157	283740	0.0553323	288	286027	0.10069	0	286394	0	0	286397	0	930	286403	0.324717	1025	286401	0.35789	0	286401	0	0	286396	0	402	286034	0.140543	540	285134	0.189385	0	286404	0	0	286401	0	0	286404
k__Bacteria;p__Actinobacteria;c__Actinobacteria;o__Corynebacteriales;f__;g__;s__	2.68592e-05	0.000214873	0.00088874	0.00411352	0.00161761	-0.000861881	-0.00139426	-0.000329506	0	285847	0	0	283740	0	0	286027	0	5	286394	0.00174585	0	286397	0	0	286403	0	0	286401	0	0	286401	0	0	286396	0	0	286034	0	0	285134	0	0	286404	0	0	286401	0	0	286404
k__Bacteria;p__Fusobacteria;c__Fusobacteriia;o__Fusobacteriales;f__;g__;s__	1.61356e-05	0.000129085	0.00164718	0.00782819	0.00164054	-0.00163104	-0.00263975	-0.000622335	0	285847	0	0	283740	0	0	286027	0	0	286394	0	0	286397	0	0	286403	0	0	286401	0	0	286401	0	0	286396	0	0	286034	0	0	285134	0	0	286404	0	0	286401	0	0	286404
k__Bacteria;p__Firmicutes;c__;o__;f__;g__;s__Firmicutes_bacterium_CAG:83	0.0344671	0.0696896	0.00515015	0.0319126	0.00164148	0.029317	0.0114583	0.0471757	0	285847	0	0	283740	0	0	286027	0	0	286394	0	0	286397	0	0	286403	0	201	286401	0.0701813	0	286401	0	0	286396	0	0	286034	0	535	285134	0.187631	0	286404	0	0	286401	0	0	286404
k__Bacteria;p__Fusobacteria;c__Fusobacteriia;o__Fusobacteriales;f__Fusobacteriaceae;g__;s__	0	0	0.00728894	0.0350312	0.00165612	-0.00728894	-0.0118007	-0.00277716	0	285847	0	0	283740	0	0	286027	0	0	286394	0	0	286397	0	0	286403	0	0	286401	0	0	286401	0	0	286396	0	0	286034	0	0	285134	0	0	286404	0	0	286401	0	0	286404
k__Bacteria;p__Firmicutes;c__Clostridia;o__Clostridiales;f__Oscillospiraceae;g__Oscillibacter;s__uncultured_Oscillibacter_sp.	0.00943863	0.0259601	0.0451756	0.165122	0.00169685	-0.035737	-0.0579284	-0.0135457	0	285847	0	0	283740	0	0	286027	0	0	286394	0	0	286397	0	0	286403	0	0	286401	0	0	286401	0	0	286396	0	0	286034	0	221	285134	0.0775074	0	286404	0	0	286401	0	0	286404
k__Bacteria;p__Bacteroidetes;c__Bacteroidia;o__Bacteroidales;f__Prevotellaceae;g__Prevotella;s__Prevotella_sp._Marseille-P4119	0	0	0.00662923	0.0320885	0.00178435	-0.00662923	-0.010762	-0.00249645	0	285847	0	0	283740	0	0	286027	0	0	286394	0	0	286397	0	0	286403	0	0	286401	0	0	286401	0	0	286396	0	0	286034	0	0	285134	0	0	286404	0	0	286401	0	0	286404
k__Bacteria;p__Proteobacteria;c__Deltaproteobacteria;o__Desulfovibrionales;f__Desulfovibrionaceae;g__;s__	0.035404	0.0560492	0.0120513	0.0255834	0.00180449	0.0233526	0.00899177	0.0377135	117	285847	0.040931	34	283740	0.0119828	22	286027	0.00769158	0	286394	0	0	286397	0	49	286403	0.0171088	49	286401	0.0171089	0	286401	0	0	286396	0	98	286034	0.0342617	330	285134	0.115735	68	286404	0.0237427	23	286401	0.0080307	0	286404
k__Bacteria;p__Bacteroidetes;c__Bacteroidia;o__Bacteroidales;f__Prevotellaceae;g__Prevotella;s__Prevotella_sp._885	0.00528846	0.0190099	0.269653	1.28709	0.00190219	-0.264364	-0.430198	-0.0985311	0	285847	0	0	283740	0	0	286027	0	0	286394	0	0	286397	0	0	286403	0	0	286401	0	0	286401	0	0	286396	0	0	286034	0	0	285134	0	0	286404	0	0	286401	0	0	286404
k__Bacteria;p__Verrucomicrobia;c__Verrucomicrobiae;o__Verrucomicrobiales;f__Akkermansiaceae;g__Akkermansia;s__Akkermansia_sp._KLE1797	0.0344339	0.0811019	0.00152023	0.0193333	0.00197997	0.0329137	0.0125164	0.053311	0	285847	0	0	283740	0	0	286027	0	0	286394	0	0	286397	0	0	286403	0	0	286401	0	0	286401	0	0	286396	0	0	286034	0	651	285134	0.228314	0	286404	0	0	286401	0	0	286404
k__Bacteria;p__Firmicutes;c__Negativicutes;o__Veillonellales;f__Veillonellaceae;g__Dialister;s__Dialister_sp._CAG:486	0	0	0.0450103	0.220859	0.00205237	-0.0450103	-0.0734554	-0.0165653	0	285847	0	0	283740	0	0	286027	0	0	286394	0	0	286397	0	0	286403	0	0	286401	0	0	286401	0	0	286396	0	0	286034	0	0	285134	0	0	286404	0	0	286401	0	0	286404
k__Bacteria;p__Actinobacteria;c__Actinobacteria;o__Corynebacteriales;f__Mycobacteriaceae;g__;s__	6.4462e-05	0.000515696	0.000951309	0.00428086	0.00223502	-0.000886847	-0.00145237	-0.000321326	0	285847	0	0	283740	0	0	286027	0	12	286394	0.00419003	0	286397	0	0	286403	0	0	286401	0	0	286401	0	0	286396	0	0	286034	0	0	285134	0	0	286404	0	0	286401	0	0	286404
k__Bacteria;p__Bacteroidetes;c__Bacteroidia;o__Bacteroidales;f__Prevotellaceae;g__Prevotella;s__Prevotella_sp._CAG:891	0.000816499	0.00653199	0.0498734	0.245349	0.00251285	-0.0490569	-0.0806962	-0.0174176	0	285847	0	0	283740	0	0	286027	0	0	286394	0	0	286397	0	0	286403	0	0	286401	0	0	286401	0	0	286396	0	0	286034	0	0	285134	0	0	286404	0	0	286401	0	0	286404
k__Bacteria;p__Bacteroidetes;c__Bacteroidia;o__Bacteroidales;f__Bacteroidaceae;g__Bacteroides;s__sartorii	0.00711712	0.0211533	0.0315004	0.117808	0.002996	-0.0243833	-0.0404123	-0.00835432	0	285847	0	0	283740	0	0	286027	0	0	286394	0	0	286397	0	0	286403	0	0	286401	0	0	286401	0	179	286396	0.0625009	0	286034	0	0	285134	0	0	286404	0	0	286401	0	0	286404
k__Bacteria;p__Proteobacteria;c__Alphaproteobacteria;o__Rhodospirillales;f__Rhodospirillaceae;g__Azospirillum;s__	0.0038354	0.0249511	0.0374723	0.165567	0.00308566	-0.0336369	-0.0558139	-0.0114598	0	285847	0	0	283740	0	0	286027	0	0	286394	0	0	286397	0	0	286403	0	0	286401	0	0	286401	0	0	286396	0	0	286034	0	0	285134	0	0	286404	0	0	286401	0	0	286404
k__Bacteria;p__Chlamydiae;c__Chlamydiia;o__Chlamydiales;f__Chlamydiaceae;g__Chlamydia;s_trachomatis	0	0	0.0165614	0.085555	0.00338067	-0.0165614	-0.0275802	-0.00554247	0	285847	0	0	283740	0	0	286027	0	0	286394	0	0	286397	0	0	286403	0	0	286401	0	0	286401	0	0	286396	0	0	286034	0	0	285134	0	0	286404	0	0	286401	0	0	286404
k__Bacteria;p__Bacteroidetes;c__Bacteroidia;o__Bacteroidales;f__Bacteroidaceae;g__Bacteroides;s__Bacteroides_faecis	0.00349768	0.0161155	0.0227052	0.0946614	0.00343563	-0.0192075	-0.0320191	-0.00639602	0	285847	0	0	283740	0	0	286027	0	0	286394	0	0	286397	0	0	286403	0	0	286401	0	0	286401	0	0	286396	0	0	286034	0	0	285134	0	0	286404	0	0	286401	0	0	286404
k__Bacteria;p__Firmicutes;c__;o__;f__;g__;s__Firmicutes_bacterium_CAG:65_45_313	0	0	0.00439024	0.022736	0.00345893	-0.00439024	-0.00731848	-0.00146201	0	285847	0	0	283740	0	0	286027	0	0	286394	0	0	286397	0	0	286403	0	0	286401	0	0	286401	0	0	286396	0	0	286034	0	0	285134	0	0	286404	0	0	286401	0	0	286404
k__Bacteria;p__Firmicutes;c__;o__;f__;g__;s__Firmicutes_bacterium_CAG:341	0.151482	0.393874	0.00312169	0.0397462	0.00373725	0.14836	0.0498769	0.246843	2984	285847	1.04392	0	283740	0	0	286027	0	0	286394	0	0	286397	0	0	286403	0	0	286401	0	0	286401	0	0	286396	0	0	286034	0	2300	285134	0.806638	0	286404	0	0	286401	0	0	286404
k__Bacteria;p__Proteobacteria;c__Deltaproteobacteria;o__Desulfovibrionales;f__;g__;s__	0.00359861	0.00588951	0.00126462	0.00407514	0.00378492	0.00233399	0.000776395	0.00389159	13	285847	0.00454789	3	283740	0.00105731	3	286027	0.00104885	0	286394	0	0	286397	0	5	286403	0.00174579	5	286401	0.0017458	0	286401	0	0	286396	0	10	286034	0.00349609	36	285134	0.0126256	7	286404	0.0024441	2	286401	0.000698322	0	286404
k__Bacteria;p__Proteobacteria;c__Gammaproteobacteria;o__Pseudomonadales;f__Moraxellaceae;g__Acinetobacter;s__baumannii	0	0	0.00482403	0.0252371	0.00379478	-0.00482403	-0.00807439	-0.00157368	0	285847	0	0	283740	0	0	286027	0	0	286394	0	0	286397	0	0	286403	0	0	286401	0	0	286401	0	0	286396	0	0	286034	0	0	285134	0	0	286404	0	0	286401	0	0	286404
k__Bacteria;p__Bacteroidetes;c__Flavobacteriia;o__Flavobacteriales;f__;g__;s__	0.00388414	0.00786386	0.000832464	0.00429611	0.0038302	0.00305168	0.001015	0.00508835	15	285847	0.00524756	0	283740	0	0	286027	0	0	286394	0	0	286397	0	0	286403	0	0	286401	0	0	286401	0	0	286396	0	24	286034	0.00839061	24	285134	0.0084171	0	286404	0	0	286401	0	0	286404
k__Bacteria;p__Firmicutes;c__Clostridia;o__Clostridiales;f__Oscillospiraceae;g__;s__	0.0259993	0.0229841	0.0532677	0.136158	0.00384514	-0.0272684	-0.0456814	-0.00885537	113	285847	0.0395316	62	283740	0.021851	109	286027	0.0381083	0	286394	0	170	286397	0.0593582	36	286403	0.0125697	83	286401	0.0289803	85	286401	0.0296787	95	286396	0.0331709	57	286034	0.0199277	216	285134	0.0757539	74	286404	0.0258376	0	286401	0	0	286404
k__Bacteria;p__Proteobacteria;c__Gammaproteobacteria;o__Pseudomonadales;f__;g__;s__	0.000639248	0.00511399	0.00381439	0.0136122	0.00406192	-0.00317514	-0.0053322	-0.00101809	0	285847	0	0	283740	0	0	286027	0	119	286394	0.0415511	0	286397	0	0	286403	0	0	286401	0	0	286401	0	0	286396	0	0	286034	0	0	285134	0	0	286404	0	0	286401	0	0	286404
k__Bacteria;p__Firmicutes;c__Clostridia;o__Clostridiales;f__;g__Intestinimonas;s__	0.000108017	0.000308419	0.00134791	0.00653655	0.00420972	-0.0012399	-0.00208511	-0.000394685	0	285847	0	0	283740	0	3	286027	0.00104885	0	286394	0	0	286397	0	0	286403	0	0	286401	0	0	286401	0	0	286396	0	0	286034	0	0	285134	0	0	286404	0	0	286401	0	0	286404
k__Bacteria;p__Firmicutes;c__Clostridia;o__Clostridiales;f__Lachnospiraceae;g__Coprococcus;s__catus	0.238399	1.03404	0.0389261	0.11976	0.00429993	-0.199473	-0.335818	-0.0631277	0	285847	0	0	283740	0	0	286027	0	0	286394	0	0	286397	0	0	286403	0	0	286401	0	0	286401	0	0	286396	0	257	286034	0.0898495	0	285134	0	0	286404	0	0	286401	0	216	286404
k__Bacteria;p__Bacteroidetes;c__Bacteroidia;o__Bacteroidales;f__Bacteroidaceae;g__Bacteroides;s__caccae	0.217247	0.193283	0.138422	0.183385	0.00431274	0.0788247	0.0252999	0.132349	501	285847	0.175269	282	283740	0.0993868	859	286027	0.300321	0	286394	0	0	286397	0	691	286403	0.241268	754	286401	0.263267	0	286401	0	0	286396	0	1637	286034	0.57231	733	285134	0.257072	0	286404	0	0	286401	0	0	286404
k__Bacteria;p__Bacteroidetes;c__Bacteroidia;o__Bacteroidales;f__Tannerellaceae;g__Parabacteroides;s__johnsonii	0.00196193	0.0110114	0.00909629	0.0316917	0.00443629	-0.00713436	-0.0120303	-0.00223846	0	285847	0	0	283740	0	0	286027	0	0	286394	0	0	286397	0	0	286403	0	0	286401	0	0	286401	0	0	286396	0	0	286034	0	0	285134	0	0	286404	0	0	286401	0	0	286404
k__Bacteria;p__Proteobacteria;c__Betaproteobacteria;o__Burkholderiales;f__Alcaligenaceae;g__Bordetella;s__bronchiseptica	0	0	0.00496094	0.0264733	0.00452759	-0.00496094	-0.00837052	-0.00155136	0	285847	0	0	283740	0	0	286027	0	0	286394	0	0	286397	0	0	286403	0	0	286401	0	0	286401	0	0	286396	0	0	286034	0	0	285134	0	0	286404	0	0	286401	0	0	286404
k__Bacteria;p__Proteobacteria;c__Deltaproteobacteria;o__;f__;g__;s__	0.0160699	0.0211581	0.00782131	0.0153586	0.004557	0.00824857	0.00262224	0.0138749	37	285847	0.012944	14	283740	0.00493409	9	286027	0.00314656	10	286394	0.00349169	0	286397	0	17	286403	0.00593569	19	286401	0.00663406	0	286401	0	0	286396	0	31	286034	0.0108379	103	285134	0.0361234	22	286404	0.00768146	10	286401	0.00349161	0	286404
k__Bacteria;p__Bacteroidetes;c__Bacteroidia;o__Bacteroidales;f__Porphyromonadaceae;g__Porphyromonas;s__gingivalis	0	0	0.00482334	0.025784	0.00459716	-0.00482334	-0.00814415	-0.00150254	0	285847	0	0	283740	0	0	286027	0	0	286394	0	0	286397	0	0	286403	0	0	286401	0	0	286401	0	0	286396	0	0	286034	0	0	285134	0	0	286404	0	0	286401	0	0	286404
k__Bacteria;p__Firmicutes;c__Bacilli;o__Bacillales;f__Paenibacillaceae;g__Paenibacillus;s__amylolyticus	0	0	0.00383946	0.0205477	0.0046425	-0.00383946	-0.00648586	-0.00119307	0	285847	0	0	283740	0	0	286027	0	0	286394	0	0	286397	0	0	286403	0	0	286401	0	0	286401	0	0	286396	0	0	286034	0	0	285134	0	0	286404	0	0	286401	0	0	286404
k__Bacteria;p__Fusobacteria;c__Fusobacteriia;o__;f__;g__;s__	0	0	0.00082171	0.0044193	0.00484524	-0.00082171	-0.00139088	-0.000252535	0	285847	0	0	283740	0	0	286027	0	0	286394	0	0	286397	0	0	286403	0	0	286401	0	0	286401	0	0	286396	0	0	286034	0	0	285134	0	0	286404	0	0	286401	0	0	286404
k__Bacteria;p__Bacteroidetes;c__Bacteroidia;o__Bacteroidales;f__Rikenellaceae;g__Alistipes;s__Alistipes_sp._AM16-43	0.01736	0.0436514	0.00137904	0.00970105	0.00493841	0.015981	0.00501272	0.0269492	0	285847	0	0	283740	0	0	286027	0	0	286394	0	0	286397	0	0	286403	0	0	286401	0	0	286401	0	0	286396	0	217	286034	0.0758651	307	285134	0.107669	0	286404	0	0	286401	0	0	286404
k__Bacteria;p__Bacteroidetes;c__Bacteroidia;o__Bacteroidales;f__Bacteroidaceae;g__Bacteroides;s__uniformis	0.361277	0.288069	0.519972	0.656175	0.00499238	-0.158696	-0.269018	-0.0483736	1678	285847	0.587027	1856	283740	0.65412	2506	286027	0.876141	1067	286394	0.372564	1510	286397	0.52724	0	286403	0	214	286401	0.0747204	1504	286401	0.525138	2406	286396	0.840096	1778	286034	0.621604	1214	285134	0.425765	1566	286404	0.54678	592	286401	0.206703	0	286404
k__Bacteria;p__Firmicutes;c__Clostridia;o__Clostridiales;f__Lachnospiraceae;g__Coprococcus;s__eutactus	0.000855391	0.00684313	0.0110817	0.0543029	0.00548574	-0.0102263	-0.0174168	-0.00303592	0	285847	0	0	283740	0	0	286027	0	0	286394	0	0	286397	0	0	286403	0	0	286401	0	0	286401	0	0	286396	0	0	286034	0	0	285134	0	0	286404	0	0	286401	0	0	286404
k__Bacteria;p__Firmicutes;c__Clostridia;o__Clostridiales;f__Clostridiaceae;g__Clostridium;s__uncultured_Clostridium_sp.	0.0758382	0.0806299	0.0448322	0.0633254	0.00552906	0.0310059	0.00934845	0.0526634	273	285847	0.0955056	268	283740	0.0944527	0	286027	0	186	286394	0.0649455	171	286397	0.0597073	192	286403	0.0670384	272	286401	0.0949717	265	286401	0.0925276	197	286396	0.0687859	198	286034	0.0692225	153	285134	0.053659	372	286404	0.129886	0	286401	0	322	286404
k__Bacteria;p__Firmicutes;c__Clostridia;o__Clostridiales;f__Lachnospiraceae;g__Blautia;s__producta	0.00134294	0.0107436	0.0246406	0.125668	0.00553585	-0.0232977	-0.0396934	-0.00690191	0	285847	0	0	283740	0	0	286027	0	0	286394	0	0	286397	0	0	286403	0	0	286401	0	0	286401	0	0	286396	0	0	286034	0	0	285134	0	0	286404	0	0	286401	0	0	286404
k__Bacteria;p__Bacteroidetes;c__Bacteroidia;o__Bacteroidales;f__Rikenellaceae;g__;s__	0.0311126	0.0334594	0.0182981	0.027437	0.00599137	0.0128145	0.00377197	0.021857	23	285847	0.00804626	130	283740	0.0458166	144	286027	0.0503449	0	286394	0	0	286397	0	59	286403	0.0206003	123	286401	0.0429468	0	286401	0	0	286396	0	42	286034	0.0146836	71	285134	0.0249006	125	286404	0.0436446	86	286401	0.0300278	0	286404
k__Bacteria;p__Firmicutes;c__Clostridia;o__Clostridiales;f__Clostridiaceae;g__Clostridium;s__ramosum	0	0	0.00302364	0.0167024	0.00606919	-0.00302364	-0.00517479	-0.000872496	0	285847	0	0	283740	0	0	286027	0	0	286394	0	0	286397	0	0	286403	0	0	286401	0	0	286401	0	0	286396	0	0	286034	0	0	285134	0	0	286404	0	0	286401	0	0	286404
k__Bacteria;p__Proteobacteria;c__Alphaproteobacteria;o__Rhodospirillales;f__Rhodospirillaceae;g__Azospirillum;s__Azospirillum_sp._CAG:239	0	0	0.0203356	0.11272	0.00624305	-0.0203356	-0.0348531	-0.00581809	0	285847	0	0	283740	0	0	286027	0	0	286394	0	0	286397	0	0	286403	0	0	286401	0	0	286401	0	0	286396	0	0	286034	0	0	285134	0	0	286404	0	0	286401	0	0	286404
k__Bacteria;p__Bacteroidetes;c__Bacteroidia;o__Bacteroidales;f__Prevotellaceae;g__Prevotella;s__Prevotella_sp._AM42-24	0.0171812	0.0380803	0.00344439	0.0168557	0.00637002	0.0137368	0.00399454	0.0234791	0	285847	0	0	283740	0	0	286027	0	0	286394	0	0	286397	0	252	286403	0.0879879	144	286401	0.0502792	0	286401	0	0	286396	0	0	286034	0	0	285134	0	0	286404	0	0	286401	0	0	286404
k__Bacteria;p__Bacteroidetes;c__Bacteroidia;o__Bacteroidales;f__Bacteroidaceae;g__Bacteroides;s__	29.6669	13.7651	35.3713	17.705	0.00680708	-5.70441	-9.8076	-1.60122	77418	285847	27.0837	98527	283740	34.7244	108623	286027	37.9765	86767	286394	30.2964	110820	286397	38.6945	37847	286403	13.2146	67087	286401	23.4242	89023	286401	31.0833	136545	286396	47.677	100838	286034	35.2539	88516	285134	31.0436	86844	286404	30.3222	154185	286401	53.8354	104974	286404
k__Bacteria;p__Chlamydiae;c__Chlamydiia;o__;f__;g__;s__	1.07437e-05	8.59494e-05	8.02961e-05	0.000354457	0.00685077	-6.95524e-05	-0.000119818	-1.92868e-05	0	285847	0	0	283740	0	0	286027	0	2	286394	0.000698339	0	286397	0	0	286403	0	0	286401	0	0	286401	0	0	286396	0	0	286034	0	0	285134	0	0	286404	0	0	286401	0	0	286404
k__Bacteria;p__Firmicutes;c__Negativicutes;o__Veillonellales;f__Veillonellaceae;g__;s__	0.161592	0.28181	0.0624489	0.0781816	0.00695448	0.0991426	0.0280891	0.170196	444	285847	0.155328	180	283740	0.0634384	267	286027	0.0933478	195	286394	0.068088	457	286397	0.159569	683	286403	0.238475	1041	286401	0.363476	78	286401	0.0272345	92	286396	0.0321234	322	286034	0.112574	508	285134	0.178162	0	286404	0	67	286401	0.0233938	157	286404
k__Bacteria;p__Firmicutes;c__Bacilli;o__Lactobacillales;f__Streptococcaceae;g__Streptococcus;s__pneumoniae	0.00128387	0.010271	0.00963469	0.0431622	0.00746807	-0.00835082	-0.0144517	-0.00224996	0	285847	0	0	283740	0	0	286027	0	239	286394	0.0834515	0	286397	0	0	286403	0	0	286401	0	0	286401	0	0	286396	0	0	286034	0	0	285134	0	0	286404	0	0	286401	0	0	286404
k__Bacteria;p__Firmicutes;c__Negativicutes;o__Acidaminococcales;f__Acidaminococcaceae;g__Acidaminococcus;s__intestini	0.00103757	0.00830055	0.0104125	0.0508122	0.00749915	-0.00937492	-0.016226	-0.00252386	0	285847	0	0	283740	0	0	286027	0	0	286394	0	0	286397	0	0	286403	0	0	286401	0	0	286401	0	0	286396	0	0	286034	0	0	285134	0	0	286404	0	0	286401	0	0	286404
k__Bacteria;p__Proteobacteria;c__Betaproteobacteria;o__Burkholderiales;f__Sutterellaceae;g__Sutterella;s__parvirubra	0	0	0.00365753	0.0207784	0.00760087	-0.00365753	-0.00633364	-0.000981408	0	285847	0	0	283740	0	0	286027	0	0	286394	0	0	286397	0	0	286403	0	0	286401	0	0	286401	0	0	286396	0	0	286034	0	0	285134	0	0	286404	0	0	286401	0	0	286404
k__Bacteria;p__Proteobacteria;c__Betaproteobacteria;o__Burkholderiales;f__Sutterellaceae;g__Sutterella;s__Sutterella_sp._KLE1602	0.00268634	0.0160058	0.0310136	0.158584	0.00778364	-0.0283272	-0.0491215	-0.00753296	0	285847	0	0	283740	0	0	286027	0	0	286394	0	0	286397	0	0	286403	0	0	286401	0	0	286401	0	0	286396	0	0	286034	0	0	285134	0	0	286404	0	0	286401	0	0	286404
k__Bacteria;p__Firmicutes;c__Clostridia;o__Clostridiales;f__Clostridiaceae;g__Clostridium;s__Clostridium_sp._AT4	0.00279041	0.0169239	0.0172202	0.0759944	0.00795527	-0.0144298	-0.0250569	-0.00380267	0	285847	0	0	283740	0	0	286027	0	0	286394	0	0	286397	0	0	286403	0	0	286401	0	0	286401	0	0	286396	0	364	286034	0.127258	0	285134	0	0	286404	0	0	286401	0	155	286404
k__Bacteria;p__Firmicutes;c__Negativicutes;o__Acidaminococcales;f__Acidaminococcaceae;g__Acidaminococcus;s__Acidaminococcus_sp._BV3L6	0	0	0.00316921	0.0181952	0.00824876	-0.00316921	-0.00551263	-0.000825795	0	285847	0	0	283740	0	0	286027	0	0	286394	0	0	286397	0	0	286403	0	0	286401	0	0	286401	0	0	286396	0	0	286034	0	0	285134	0	0	286404	0	0	286401	0	0	286404
k__Bacteria;p__Firmicutes;c__Clostridia;o__Clostridiales;f__Ruminococcaceae;g__Ruminococcus;s__	0.739336	1.22382	0.304594	0.747374	0.00834517	0.434742	0.114999	0.754485	3652	285847	1.27761	1812	283740	0.638613	187	286027	0.0653784	500	286394	0.174585	582	286397	0.203214	219	286403	0.0764657	246	286401	0.0858936	4671	286401	1.63093	427	286396	0.149094	514	286034	0.179699	4576	285134	1.60486	3823	286404	1.33483	0	286401	0	283	286404
k__Bacteria;p__Bacteroidetes;c__Bacteroidia;o__Bacteroidales;f__Bacteroidaceae;g__Bacteroides;s__stercoris_CAG:120	0	0	0.00334456	0.0193759	0.00883596	-0.00334456	-0.00584005	-0.000849073	0	285847	0	0	283740	0	0	286027	0	0	286394	0	0	286397	0	0	286403	0	0	286401	0	0	286401	0	0	286396	0	0	286034	0	0	285134	0	0	286404	0	0	286401	0	0	286404
k__Bacteria;p__Proteobacteria;c__Betaproteobacteria;o__Burkholderiales;f__Burkholderiaceae;g__Burkholderia;s__	0	0	1.93256e-05	0.000112277	0.0090272	-1.93256e-05	-3.3786e-05	-4.86514e-06	0	285847	0	0	283740	0	0	286027	0	0	286394	0	0	286397	0	0	286403	0	0	286401	0	0	286401	0	0	286396	0	0	286034	0	0	285134	0	0	286404	0	0	286401	0	0	286404
k__Bacteria;p__Proteobacteria;c__Gammaproteobacteria;o__Pseudomonadales;f__Moraxellaceae;g__Acinetobacter;s__	0	0	0.0013968	0.00811771	0.00904934	-0.0013968	-0.00244231	-0.0003513	0	285847	0	0	283740	0	0	286027	0	0	286394	0	0	286397	0	0	286403	0	0	286401	0	0	286401	0	0	286396	0	0	286034	0	0	285134	0	0	286404	0	0	286401	0	0	286404
k__Bacteria;p__Proteobacteria;c__Betaproteobacteria;o__Burkholderiales;f__Burkholderiaceae;g__Burkholderia;s__multivorans	0.000784288	0.0062743	0.0065936	0.0320214	0.00984444	-0.00580932	-0.0102094	-0.00140925	0	285847	0	0	283740	0	0	286027	0	146	286394	0.0509787	0	286397	0	0	286403	0	0	286401	0	0	286401	0	0	286396	0	0	286034	0	0	285134	0	0	286404	0	0	286401	0	0	286404
k__Bacteria;p__Bacteroidetes;c__Bacteroidia;o__Bacteroidales;f__Bacteroidaceae;g__Bacteroides;s__xylanisolvens	0.0499224	0.0697306	0.0783825	0.100767	0.0101473	-0.02846	-0.0500539	-0.00686618	0	285847	0	397	283740	0.139917	575	286027	0.20103	0	286394	0	0	286397	0	163	286403	0.0569128	397	286401	0.138617	0	286401	0	0	286396	0	160	286034	0.0559374	0	285134	0	0	286404	0	375	286401	0.130935	0	286404
k__Bacteria;p__Fusobacteria;c__Fusobacteriia;o__Fusobacteriales;f__Fusobacteriaceae;g__Fusobacterium;s__	2.15142e-05	0.000172113	0.0323035	0.190794	0.010251	-0.032282	-0.056855	-0.00770898	0	285847	0	0	283740	0	0	286027	0	0	286394	0	0	286397	0	0	286403	0	0	286401	0	0	286401	0	0	286396	0	0	286034	0	0	285134	0	0	286404	0	0	286401	0	0	286404
k__Bacteria;p__Firmicutes;c__Clostridia;o__Clostridiales;f__Ruminococcaceae;g__Gemmiger;s__formicilis	0.0659098	0.10174	0.0309579	0.0610212	0.0105207	0.0349519	0.00841165	0.0614921	58	285847	0.0202906	0	283740	0	0	286027	0	0	286394	0	192	286397	0.0670398	0	286403	0	0	286401	0	0	286401	0	0	286396	0	775	286034	0.270947	307	285134	0.107669	209	286404	0.0729738	0	286401	0	0	286404
k__Bacteria;p__Firmicutes;c__;o__;f__;g__;s__Firmicutes_bacterium_OM08-11AC	0	0	0.00228075	0.0135625	0.0107163	-0.00228075	-0.00402751	-0.000534002	0	285847	0	0	283740	0	0	286027	0	0	286394	0	0	286397	0	0	286403	0	0	286401	0	0	286401	0	0	286396	0	0	286034	0	0	285134	0	0	286404	0	0	286401	0	0	286404
k__Bacteria;p__Bacteroidetes;c__Bacteroidia;o__Bacteroidales;f__Bacteroidaceae;g__Bacteroides;s__salyersiae	0.00430876	0.0258704	0.0180909	0.0668281	0.0117939	-0.0137822	-0.0244837	-0.00308064	0	285847	0	546	283740	0.19243	0	286027	0	0	286394	0	0	286397	0	0	286403	0	0	286401	0	0	286401	0	0	286396	0	0	286034	0	0	285134	0	0	286404	0	0	286401	0	0	286404
k__Bacteria;p__Bacteroidetes;c__Bacteroidia;o__Bacteroidales;f__Bacteroidaceae;g__Bacteroides;s__clarus	0	0	0.00215441	0.0131066	0.0125935	-0.00215441	-0.00384246	-0.000466369	0	285847	0	0	283740	0	0	286027	0	0	286394	0	0	286397	0	0	286403	0	0	286401	0	0	286401	0	0	286396	0	0	286034	0	0	285134	0	0	286404	0	0	286401	0	0	286404
k__Bacteria;p__Firmicutes;c__Clostridia;o__Clostridiales;f__Lachnospiraceae;g__Eisenbergiella;s__	0.00240194	0.0114045	0.00912977	0.0347579	0.0126817	-0.00672783	-0.0120072	-0.00144846	0	285847	0	0	283740	0	0	286027	0	0	286394	0	0	286397	0	0	286403	0	0	286401	0	0	286401	0	0	286396	0	0	286034	0	0	285134	0	0	286404	0	0	286401	0	0	286404
k__Bacteria;p__Firmicutes;c__Clostridia;o__Clostridiales;f__Ruminococcaceae;g__Anaeromassilibacillus;s__Anaeromassilibacillus_sp._An250	0	0	0.00668014	0.0407266	0.0127817	-0.00668014	-0.0119254	-0.00143484	0	285847	0	0	283740	0	0	286027	0	0	286394	0	0	286397	0	0	286403	0	0	286401	0	0	286401	0	0	286396	0	0	286034	0	0	285134	0	0	286404	0	0	286401	0	0	286404
k__Bacteria;p__Proteobacteria;c__Alphaproteobacteria;o__Rhodospirillales;f__Rhodospirillaceae;g__Azospirillum;s__Azospirillum_sp.	0	0	0.00447649	0.0275364	0.0135888	-0.00447649	-0.00802298	-0.000929994	0	285847	0	0	283740	0	0	286027	0	0	286394	0	0	286397	0	0	286403	0	0	286401	0	0	286401	0	0	286396	0	0	286034	0	0	285134	0	0	286404	0	0	286401	0	0	286404
k__Bacteria;p__Verrucomicrobia;c__Verrucomicrobiae;o__Verrucomicrobiales;f__Akkermansiaceae;g__Akkermansia;s__Akkermansia_sp._KLE1605	0.00762201	0.0227226	0.000368475	0.00563658	0.0137036	0.00725354	0.00153538	0.0129717	0	285847	0	0	283740	0	0	286027	0	0	286394	0	0	286397	0	0	286403	0	0	286401	0	0	286401	0	0	286396	0	0	286034	0	184	285134	0.0645311	0	286404	0	0	286401	0	0	286404
k__Bacteria;p__Firmicutes;c__Clostridia;o__Clostridiales;f__Peptostreptococcaceae;g__Clostridioides;s__difficile	0.147839	0.106402	0.204653	0.285219	0.0137161	-0.0568139	-0.101902	-0.0117256	210	285847	0.0734659	177	283740	0.0623811	0	286027	0	1772	286394	0.618728	164	286397	0.0572632	341	286403	0.119063	217	286401	0.0757679	618	286401	0.215781	241	286396	0.0841492	439	286034	0.153478	210	285134	0.0736496	335	286404	0.116968	311	286401	0.108589	151	286404
k__Bacteria;p__Firmicutes;c__Clostridia;o__Clostridiales;f__Lachnospiraceae;g__Roseburia;s__intestinalis_CAG:13	0	0	0.00365804	0.022545	0.013767	-0.00365804	-0.00656168	-0.000754397	0	285847	0	0	283740	0	0	286027	0	0	286394	0	0	286397	0	0	286403	0	0	286401	0	0	286401	0	0	286396	0	0	286034	0	0	285134	0	0	286404	0	0	286401	0	0	286404
k__Bacteria;p__Proteobacteria;c__Alphaproteobacteria;o__Rhodospirillales;f__Rhodospirillaceae;g__Azospirillum;s__Azospirillum_sp._CAG:260	0	0	0.00415507	0.0256744	0.0140092	-0.00415507	-0.00746175	-0.000848387	0	285847	0	0	283740	0	0	286027	0	0	286394	0	0	286397	0	0	286403	0	0	286401	0	0	286401	0	0	286396	0	0	286034	0	0	285134	0	0	286404	0	0	286401	0	0	286404
k__Bacteria;p__Firmicutes;c__Negativicutes;o__Veillonellales;f__Veillonellaceae;g__Dialister;s__invisus	0.106289	0.295994	0.0126738	0.0350047	0.0140252	0.0936157	0.0195709	0.16766	174	285847	0.0608717	0	283740	0	269	286027	0.0940471	163	286394	0.0569146	359	286397	0.12535	609	286403	0.212637	984	286401	0.343574	0	286401	0	0	286396	0	0	286034	0	253	285134	0.0887302	0	286404	0	0	286401	0	0	286404
k__Bacteria;p__Firmicutes;c__Clostridia;o__Clostridiales;f__Eubacteriaceae;g__;s__	0.00370588	0.00251417	0.00273491	0.00358279	0.014405	0.000970968	0.000196199	0.00174574	11	285847	0.00384821	7	283740	0.00246705	9	286027	0.00314656	10	286394	0.00349169	14	286397	0.00488832	15	286403	0.00523738	20	286401	0.00698322	11	286401	0.00384077	13	286396	0.00453917	8	286034	0.00279687	12	285134	0.00420855	14	286404	0.0048882	0	286401	0	0	286404
k__Bacteria;p__Proteobacteria;c__Gammaproteobacteria;o__Enterobacterales;f__Enterobacteriaceae;g__Cronobacter;s__sakazakii	0	0	0.00318979	0.0199189	0.0150337	-0.00318979	-0.00575521	-0.000624374	0	285847	0	0	283740	0	0	286027	0	0	286394	0	0	286397	0	0	286403	0	0	286401	0	0	286401	0	0	286396	0	0	286034	0	0	285134	0	0	286404	0	0	286401	0	0	286404
k__Bacteria;p__Bacteroidetes;c__Bacteroidia;o__Bacteroidales;f__Bacteroidaceae;g__Bacteroides;s__Bacteroides_sp._4_3_47FAA	0	0	0.00163884	0.0102645	0.0153333	-0.00163884	-0.00296083	-0.000316848	0	285847	0	0	283740	0	0	286027	0	0	286394	0	0	286397	0	0	286403	0	0	286401	0	0	286401	0	0	286396	0	0	286034	0	0	285134	0	0	286404	0	0	286401	0	0	286404
k__Bacteria;p__Proteobacteria;c__Betaproteobacteria;o__Burkholderiales;f__;g__;s__	0.132742	0.149299	0.0842398	0.091924	0.0155461	0.0485025	0.00946794	0.0875371	635	285847	0.222147	85	283740	0.029957	218	286027	0.0762166	358	286394	0.125003	1092	286397	0.381289	551	286403	0.192386	341	286401	0.119064	248	286401	0.0865919	273	286396	0.0953226	397	286034	0.138795	701	285134	0.245849	145	286404	0.0506278	86	286401	0.0300278	63	286404
k__Bacteria;p__Firmicutes;c__Clostridia;o__Clostridiales;f__Oscillospiraceae;g__Oscillibacter;s__Oscillibacter_sp._CAG:155	0	0	0.010509	0.0659653	0.0155561	-0.010509	-0.0190049	-0.00201318	0	285847	0	0	283740	0	0	286027	0	0	286394	0	0	286397	0	0	286403	0	0	286401	0	0	286401	0	0	286396	0	0	286034	0	0	285134	0	0	286404	0	0	286401	0	0	286404
k__Bacteria;p__Firmicutes;c__Clostridia;o__Clostridiales;f__Clostridiaceae;g__Clostridium;s__Clostridium_sp._KLE_1755	0	0	0.00863248	0.0542244	0.0156285	-0.00863248	-0.0156162	-0.00164875	0	285847	0	0	283740	0	0	286027	0	0	286394	0	0	286397	0	0	286403	0	0	286401	0	0	286401	0	0	286396	0	0	286034	0	0	285134	0	0	286404	0	0	286401	0	0	286404
k__Bacteria;p__Proteobacteria;c__;o__;f__;g__;s__Proteobacteria_bacterium_CAG:139	0	0	0.00208422	0.013199	0.0164803	-0.00208422	-0.00378415	-0.000384279	0	285847	0	0	283740	0	0	286027	0	0	286394	0	0	286397	0	0	286403	0	0	286401	0	0	286401	0	0	286396	0	0	286034	0	0	285134	0	0	286404	0	0	286401	0	0	286404
k__Bacteria;p__Firmicutes;c__Clostridia;o__Clostridiales;f__Clostridiaceae;g__;s__Clostridiaceae_bacterium_OM08-6BH	0	0	0.00295671	0.0189745	0.0179394	-0.00295671	-0.00540049	-0.000512931	0	285847	0	0	283740	0	0	286027	0	0	286394	0	0	286397	0	0	286403	0	0	286401	0	0	286401	0	0	286396	0	0	286034	0	0	285134	0	0	286404	0	0	286401	0	0	286404
k__Bacteria;p__Firmicutes;c__Negativicutes;o__Veillonellales;f__Veillonellaceae;g__Dialister;s__	0.574485	1.3672	0.158089	0.232188	0.0180079	0.416396	0.0737415	0.75905	904	285847	0.316253	1126	283740	0.396842	1344	286027	0.469886	861	286394	0.300635	1927	286397	0.672842	3016	286403	1.05306	4833	286401	1.68749	397	286401	0.138617	539	286396	0.188201	473	286034	0.165365	1399	285134	0.490647	0	286404	0	390	286401	0.136173	0	286404
k__Bacteria;p__Proteobacteria;c__Gammaproteobacteria;o__Pseudomonadales;f__Pseudomonadaceae;g__Pseudomonas;s__Pseudomonas_sp._286	0	0	0.00240755	0.0156456	0.019405	-0.00240755	-0.00442259	-0.0003925	0	285847	0	0	283740	0	0	286027	0	0	286394	0	0	286397	0	0	286403	0	0	286401	0	0	286401	0	0	286396	0	0	286034	0	0	285134	0	0	286404	0	0	286401	0	0	286404
k__Bacteria;p__Bacteroidetes;c__Bacteroidia;o__Bacteroidales;f__Tannerellaceae;g__Parabacteroides;s__Parabacteroides_sp._20_3	0	0	0.00239734	0.0156407	0.019881	-0.00239734	-0.00441176	-0.000382929	0	285847	0	0	283740	0	0	286027	0	0	286394	0	0	286397	0	0	286403	0	0	286401	0	0	286401	0	0	286396	0	0	286034	0	0	285134	0	0	286404	0	0	286401	0	0	286404
k__Bacteria;p__Firmicutes;c__Clostridia;o__Clostridiales;f__Eubacteriaceae;g__Eubacterium;s__Eubacterium_sp._CAG:252	0	0	0.0135876	0.088795	0.0200837	-0.0135876	-0.0250238	-0.00215146	0	285847	0	0	283740	0	0	286027	0	0	286394	0	0	286397	0	0	286403	0	0	286401	0	0	286401	0	0	286396	0	0	286034	0	0	285134	0	0	286404	0	0	286401	0	0	286404
k__Bacteria;p__Firmicutes;c__Clostridia;o__Clostridiales;f__Oscillospiraceae;g__Oscillibacter;s__	0.139414	0.111136	0.200155	0.337513	0.0205114	-0.0607412	-0.112058	-0.00942461	520	285847	0.181916	506	283740	0.178332	553	286027	0.193338	0	286394	0	0	286397	0	157	286403	0.0548179	385	286401	0.134427	343	286401	0.119762	419	286396	0.146301	269	286034	0.0940448	901	285134	0.315992	356	286404	0.1243	0	286401	0	0	286404
k__Bacteria;p__Firmicutes;c__Clostridia;o__Clostridiales;f__Ruminococcaceae;g__Pseudoflavonifractor;s__Pseudoflavonifractor_sp._Marseille-P3106	0	0	0.00678714	0.0447427	0.0211773	-0.00678714	-0.0125497	-0.00102459	0	285847	0	0	283740	0	0	286027	0	0	286394	0	0	286397	0	0	286403	0	0	286401	0	0	286401	0	0	286396	0	0	286034	0	0	285134	0	0	286404	0	0	286401	0	0	286404
k__Bacteria;p__Proteobacteria;c__Gammaproteobacteria;o__Pseudomonadales;f__Pseudomonadaceae;g__Pseudomonas;s__	0	0	0.00504249	0.0332552	0.0212301	-0.00504249	-0.00932553	-0.000759451	0	285847	0	0	283740	0	0	286027	0	0	286394	0	0	286397	0	0	286403	0	0	286401	0	0	286401	0	0	286396	0	0	286034	0	0	285134	0	0	286404	0	0	286401	0	0	286404
k__Bacteria;p__Verrucomicrobia;c__Verrucomicrobiae;o__Verrucomicrobiales;f__Akkermansiaceae;g__Akkermansia;s__Akkermansia_sp._KLE1798	0.00624356	0.0200258	0.000301614	0.00461381	0.0214228	0.00594195	0.000907751	0.0109761	0	285847	0	0	283740	0	0	286027	0	0	286394	0	0	286397	0	0	286403	0	0	286401	0	0	286401	0	0	286396	0	0	286034	0	172	285134	0.0603225	0	286404	0	0	286401	0	0	286404
k__Bacteria;p__Firmicutes;c__Clostridia;o__Clostridiales;f__Ruminococcaceae;g__Anaerotruncus;s__	0.00908365	0.0201956	0.00267592	0.0162173	0.0215359	0.00640773	0.000966334	0.0118491	0	285847	0	0	283740	0	0	286027	0	0	286394	0	0	286397	0	0	286403	0	0	286401	0	0	286401	0	0	286396	0	0	286034	0	181	285134	0.0634789	0	286404	0	0	286401	0	0	286404
k__Bacteria;p__Proteobacteria;c__Gammaproteobacteria;o__Enterobacterales;f__Enterobacteriaceae;g__Salmonella;s__	0	0	0.000306339	0.00202756	0.0216919	-0.000306339	-0.000567474	-4.5204e-05	0	285847	0	0	283740	0	0	286027	0	0	286394	0	0	286397	0	0	286403	0	0	286401	0	0	286401	0	0	286396	0	0	286034	0	0	285134	0	0	286404	0	0	286401	0	0	286404
k__Bacteria;p__Bacteroidetes;c__Bacteroidia;o__Bacteroidales;f__Rikenellaceae;g__Alistipes;s__Alistipes_sp._56_sp_Nov_56_25	0	0	0.00226288	0.0149976	0.0218686	-0.00226288	-0.00419447	-0.000331296	0	285847	0	0	283740	0	0	286027	0	0	286394	0	0	286397	0	0	286403	0	0	286401	0	0	286401	0	0	286396	0	0	286034	0	0	285134	0	0	286404	0	0	286401	0	0	286404
k__Bacteria;p__Firmicutes;c__Bacilli;o__Bacillales;f__Paenibacillaceae;g__Paenibacillus;s_odorifer	0	0	0.00226127	0.0151162	0.0230107	-0.00226127	-0.00420813	-0.000314415	0	285847	0	0	283740	0	0	286027	0	0	286394	0	0	286397	0	0	286403	0	0	286401	0	0	286401	0	0	286396	0	0	286034	0	0	285134	0	0	286404	0	0	286401	0	0	286404
k__Bacteria;p__Firmicutes;c__Clostridia;o__Clostridiales;f__Clostridiaceae;g__Clostridium;s__Clostridium_sp._CAG:169	0.0145324	0.0362404	0.00368343	0.0182009	0.0233495	0.010849	0.00151443	0.0201835	0	285847	0	0	283740	0	0	286027	0	0	286394	0	0	286397	0	0	286403	0	0	286401	0	0	286401	0	0	286396	0	0	286034	0	376	285134	0.131868	0	286404	0	0	286401	0	0	286404
k__Bacteria;p__Bacteroidetes;c__Bacteroidia;o__Bacteroidales;f__Rikenellaceae;g__Alistipes;s__Alistipes_sp._HGB5	0.0253756	0.0557901	0.00857919	0.0306337	0.0233587	0.0167964	0.00234206	0.0312508	0	285847	0	0	283740	0	172	286027	0.0601342	0	286394	0	0	286397	0	0	286403	0	0	286401	0	0	286401	0	0	286396	0	0	286034	0	184	285134	0.0645311	0	286404	0	0	286401	0	0	286404
k__Bacteria;p__Proteobacteria;c__Deltaproteobacteria;o__Desulfovibrionales;f__Desulfovibrionaceae;g__Desulfovibrio;s__piger	0	0	0.00481874	0.032434	0.0239524	-0.00481874	-0.00899602	-0.000641471	0	285847	0	0	283740	0	0	286027	0	0	286394	0	0	286397	0	0	286403	0	0	286401	0	0	286401	0	0	286396	0	0	286034	0	0	285134	0	0	286404	0	0	286401	0	0	286404
k__Bacteria;p__Proteobacteria;c__Betaproteobacteria;o__Burkholderiales;f__Sutterellaceae;g__Sutterella;s__Sutterella_sp._63_29	0.00103373	0.00826982	0.0120505	0.0725771	0.0241197	-0.0110167	-0.0205794	-0.00145405	0	285847	0	0	283740	0	0	286027	0	0	286394	0	0	286397	0	0	286403	0	0	286401	0	0	286401	0	0	286396	0	0	286034	0	0	285134	0	0	286404	0	0	286401	0	0	286404
k__Bacteria;p__Bacteroidetes;c__Bacteroidia;o__Bacteroidales;f__Bacteroidaceae;g__Bacteroides;s__intestinalis	0.00898354	0.0321461	0.0214151	0.0569244	0.0243741	-0.0124316	-0.0232368	-0.00162632	0	285847	0	0	283740	0	0	286027	0	0	286394	0	0	286397	0	0	286403	0	0	286401	0	0	286401	0	0	286396	0	0	286034	0	0	285134	0	0	286404	0	397	286401	0.138617	0	286404
k__Bacteria;p__Bacteroidetes;c__Bacteroidia;o__Bacteroidales;f__Bacteroidaceae;g__Bacteroides;s__Bacteroides_sp._NMBE5	0	0	0.00128223	0.0087154	0.0253438	-0.00128223	-0.00240472	-0.000159751	0	285847	0	0	283740	0	0	286027	0	0	286394	0	0	286397	0	0	286403	0	0	286401	0	0	286401	0	0	286396	0	0	286034	0	0	285134	0	0	286404	0	0	286401	0	0	286404
k__Bacteria;p__Proteobacteria;c__Alphaproteobacteria;o__Rhodospirillales;f__Rhodospirillaceae;g__Azospirillum;s__Azospirillum_sp._47_25	0	0	0.00314763	0.0214502	0.0257217	-0.00314763	-0.00591026	-0.000384998	0	285847	0	0	283740	0	0	286027	0	0	286394	0	0	286397	0	0	286403	0	0	286401	0	0	286401	0	0	286396	0	0	286034	0	0	285134	0	0	286404	0	0	286401	0	0	286404
k__Bacteria;p__Bacteroidetes;c__Bacteroidia;o__Bacteroidales;f__Rikenellaceae;g__Alistipes;s__Alistipes_sp._CAG:514	0	0	0.00374506	0.0255408	0.0258327	-0.00374506	-0.00703455	-0.000455583	0	285847	0	0	283740	0	0	286027	0	0	286394	0	0	286397	0	0	286403	0	0	286401	0	0	286401	0	0	286396	0	0	286034	0	0	285134	0	0	286404	0	0	286401	0	0	286404
k__Bacteria;p__Bacteroidetes;c__Bacteroidia;o__Bacteroidales;f__Bacteroidaceae;g__Bacteroides;s__thetaiotaomicron_CAG:40	0	0	0.00146344	0.010011	0.0262833	-0.00146344	-0.00275279	-0.000174098	0	285847	0	0	283740	0	0	286027	0	0	286394	0	0	286397	0	0	286403	0	0	286401	0	0	286401	0	0	286396	0	0	286034	0	0	285134	0	0	286404	0	0	286401	0	0	286404
k__Bacteria;p__Bacteroidetes;c__Bacteroidia;o__Bacteroidales;f__Prevotellaceae;g__Prevotella;s__timonensis	0	0	0.00135803	0.00935782	0.0273815	-0.00135803	-0.00256325	-0.000152808	0	285847	0	0	283740	0	0	286027	0	0	286394	0	0	286397	0	0	286403	0	0	286401	0	0	286401	0	0	286396	0	0	286034	0	0	285134	0	0	286404	0	0	286401	0	0	286404
k__Bacteria;p__Proteobacteria;c__Epsilonproteobacteria;o__Campylobacterales;f__Campylobacteraceae;g__Campylobacter;s__coli	0	0	0.00143841	0.00993599	0.0277572	-0.00143841	-0.0027181	-0.000158726	0	285847	0	0	283740	0	0	286027	0	0	286394	0	0	286397	0	0	286403	0	0	286401	0	0	286401	0	0	286396	0	0	286034	0	0	285134	0	0	286404	0	0	286401	0	0	286404
k__Bacteria;p__Proteobacteria;c__Deltaproteobacteria;o__Desulfovibrionales;f__Desulfovibrionaceae;g__Bilophila;s__Bilophila_sp._4_1_30	0.00739752	0.0250947	0.00030756	0.00470476	0.0278656	0.00708996	0.000795661	0.0133843	0	285847	0	0	283740	0	0	286027	0	0	286394	0	0	286397	0	0	286403	0	0	286401	0	0	286401	0	0	286396	0	0	286034	0	152	285134	0.0533083	0	286404	0	0	286401	0	0	286404
k__Bacteria;p__Proteobacteria;c__Betaproteobacteria;o__Burkholderiales;f__Burkholderiaceae;g__;s__	0.00255798	0.00898207	0.00573631	0.0136419	0.0281171	-0.00317833	-0.00601093	-0.000345723	0	285847	0	0	283740	0	0	286027	0	6	286394	0.00209502	0	286397	0	0	286403	0	0	286401	0	28	286401	0.0097765	0	286396	0	0	286034	0	0	285134	0	0	286404	0	2	286401	0.000698322	6	286404
k__Bacteria;p__Bacteroidetes;c__Bacteroidia;o__Bacteroidales;f__Rikenellaceae;g__Alistipes;s__Alistipes_sp._CAG:29	0.00948365	0.0261187	0.00194674	0.0125285	0.0282277	0.00753691	0.000827282	0.0142465	0	285847	0	0	283740	0	0	286027	0	0	286394	0	0	286397	0	0	286403	0	0	286401	0	0	286401	0	0	286396	0	0	286034	0	179	285134	0.0627775	0	286404	0	0	286401	0	0	286404
k__Bacteria;p__Bacteroidetes;c__Bacteroidia;o__Bacteroidales;f__Tannerellaceae;g__;s__	0.00992935	0.00665992	0.0124996	0.0124558	0.0284621	-0.00257027	-0.00486684	-0.000273706	30	285847	0.0104951	29	283740	0.0102206	18	286027	0.00629311	5	286394	0.00174585	8	286397	0.00279333	10	286403	0.00349158	9	286401	0.00314245	6	286401	0.00209496	8	286396	0.00279334	61	286034	0.0213261	45	285134	0.0157821	38	286404	0.013268	21	286401	0.00733238	7	286404
k__Bacteria;p__Candidatus_Melainabacteria;c__;o__Candidatus_Gastranaerophilales;f__;g__;s__	0.000601696	0.00447713	0.0161566	0.108343	0.0295446	-0.0155549	-0.0295514	-0.00155851	0	285847	0	0	283740	0	0	286027	0	0	286394	0	0	286397	0	0	286403	0	0	286401	0	0	286401	0	0	286396	0	0	286034	0	0	285134	0	0	286404	0	0	286401	0	0	286404
k__Bacteria;p__Firmicutes;c__Negativicutes;o__Acidaminococcales;f__Acidaminococcaceae;g__Acidaminococcus;s__Acidaminococcus_sp._AM33-14BH	0	0	0.00163141	0.0114074	0.0296822	-0.00163141	-0.0031006	-0.000162221	0	285847	0	0	283740	0	0	286027	0	0	286394	0	0	286397	0	0	286403	0	0	286401	0	0	286401	0	0	286396	0	0	286034	0	0	285134	0	0	286404	0	0	286401	0	0	286404
k__Bacteria;p__Proteobacteria;c__Betaproteobacteria;o__Burkholderiales;f__Sutterellaceae;g__Parasutterella;s__	0.00969839	0.0231119	0.00299313	0.0140948	0.0299687	0.00670525	0.000667631	0.0127429	146	285847	0.0510763	0	283740	0	0	286027	0	0	286394	0	218	286397	0.0761181	0	286403	0	0	286401	0	0	286401	0	0	286396	0	0	286034	0	170	285134	0.0596211	0	286404	0	0	286401	0	0	286404
k__Bacteria;p__Bacteroidetes;c__Bacteroidia;o__Bacteroidales;f__Bacteroidaceae;g__Bacteroides;s__Bacteroides_sp._D20	0	0	0.0023238	0.0163366	0.0305618	-0.0023238	-0.00442785	-0.000219758	0	285847	0	0	283740	0	0	286027	0	0	286394	0	0	286397	0	0	286403	0	0	286401	0	0	286401	0	0	286396	0	0	286034	0	0	285134	0	0	286404	0	0	286401	0	0	286404
k__Bacteria;p__Firmicutes;c__Clostridia;o__Clostridiales;f__;g__;s__	0.0222231	0.0490232	0.00815006	0.0276139	0.0306516	0.014073	0.00134816	0.0267979	0	285847	0	0	283740	0	0	286027	0	0	286394	0	0	286397	0	0	286403	0	0	286401	0	0	286401	0	0	286396	0	0	286034	0	161	285134	0.0564647	0	286404	0	0	286401	0	0	286404
k__Bacteria;p__Bacteroidetes;c__Bacteroidia;o__Bacteroidales;f__Bacteroidaceae;g__Bacteroides;s__Bacteroides_sp._CAG:144	0	0	0.00249874	0.0176207	0.0310725	-0.00249874	-0.00476815	-0.000229318	0	285847	0	0	283740	0	0	286027	0	0	286394	0	0	286397	0	0	286403	0	0	286401	0	0	286401	0	0	286396	0	0	286034	0	0	285134	0	0	286404	0	0	286401	0	0	286404
k__Bacteria;p__Firmicutes;c__Bacilli;o__Bacillales;f__Bacillaceae;g__Bacillus;s__cereus	0	0	0.00150169	0.0106753	0.0324339	-0.00150169	-0.00287659	-0.00012679	0	285847	0	0	283740	0	0	286027	0	0	286394	0	0	286397	0	0	286403	0	0	286401	0	0	286401	0	0	286396	0	0	286034	0	0	285134	0	0	286404	0	0	286401	0	0	286404
k__Bacteria;p__Proteobacteria;c__Alphaproteobacteria;o__Rhodospirillales;f__Rhodospirillaceae;g__;s__	4.83453e-05	0.000345798	0.00017703	0.000632341	0.0326861	-0.000128685	-0.000246657	-1.07129e-05	0	285847	0	0	283740	0	0	286027	0	0	286394	0	0	286397	0	0	286403	0	0	286401	0	0	286401	0	0	286396	0	0	286034	0	0	285134	0	0	286404	0	0	286401	0	0	286404
k__Bacteria;p__Proteobacteria;c__Epsilonproteobacteria;o__Campylobacterales;f__Campylobacteraceae;g__;s__	0	0	0.000109956	0.000784637	0.0330903	-0.000109956	-0.000211012	-8.90045e-06	0	285847	0	0	283740	0	0	286027	0	0	286394	0	0	286397	0	0	286403	0	0	286401	0	0	286401	0	0	286396	0	0	286034	0	0	285134	0	0	286404	0	0	286401	0	0	286404
k__Bacteria;p__Bacteroidetes;c__Bacteroidia;o__Bacteroidales;f__Bacteroidaceae;g__Bacteroides;s__Bacteroides_sp._AF39-10AT	0	0	0.00263614	0.0189544	0.0344265	-0.00263614	-0.00507733	-0.00019494	0	285847	0	0	283740	0	0	286027	0	0	286394	0	0	286397	0	0	286403	0	0	286401	0	0	286401	0	0	286396	0	0	286034	0	0	285134	0	0	286404	0	0	286401	0	0	286404
k__Bacteria;p__Firmicutes;c__Negativicutes;o__Acidaminococcales;f__Acidaminococcaceae;g__;s__	0.0069889	0.0204329	0.0136352	0.0274232	0.0350105	-0.00664632	-0.0128182	-0.000474459	0	285847	0	8	283740	0.00281948	0	286027	0	0	286394	0	0	286397	0	0	286403	0	0	286401	0	0	286401	0	0	286396	0	0	286034	0	0	285134	0	189	286404	0.0659907	0	286401	0	0	286404
k__Bacteria;p__Proteobacteria;c__Betaproteobacteria;o__Burkholderiales;f__Sutterellaceae;g__Sutterella;s__	0.126524	0.21721	0.231234	0.632168	0.0350723	-0.104711	-0.202039	-0.00738277	0	285847	0	249	283740	0.0877564	0	286027	0	1255	286394	0.438208	297	286397	0.103702	0	286403	0	0	286401	0	1164	286401	0.406423	1770	286396	0.618025	0	286034	0	0	285134	0	1493	286404	0.521292	0	286401	0	198	286404
k__Bacteria;p__Bacteroidetes;c__Chitinophagia;o__Chitinophagales;f__Chitinophagaceae;g__;s__	8.14636e-05	0.000203369	2.40663e-05	0.000128305	0.0351168	5.73973e-05	4.10879e-06	0.000110686	0	285847	0	1	283740	0.000352435	0	286027	0	0	286394	0	0	286397	0	0	286403	0	0	286401	0	0	286401	0	0	286396	0	0	286034	0	0	285134	0	0	286404	0	0	286401	0	0	286404
k__Bacteria;p__Proteobacteria;c__Deltaproteobacteria;o__Desulfovibrionales;f__Desulfovibrionaceae;g__Bilophila;s__wadsworthia	0.0240727	0.0607602	0.00704354	0.0359816	0.0353863	0.0170292	0.00119577	0.0328626	0	285847	0	0	283740	0	0	286027	0	0	286394	0	0	286397	0	0	286403	0	0	286401	0	0	286401	0	0	286396	0	0	286034	0	328	285134	0.115034	0	286404	0	0	286401	0	0	286404
k__Bacteria;p__Firmicutes;c__Clostridia;o__Clostridiales;f__Lachnospiraceae;g__;s__Lachnospiraceae_bacterium_AM48-27BH	0	0	0.00157827	0.0114163	0.0355072	-0.00157827	-0.00304862	-0.00010793	0	285847	0	0	283740	0	0	286027	0	0	286394	0	0	286397	0	0	286403	0	0	286401	0	0	286401	0	0	286396	0	0	286034	0	0	285134	0	0	286404	0	0	286401	0	0	286404
k__Bacteria;p__Firmicutes;c__Clostridia;o__Clostridiales;f__Clostridiaceae;g__Clostridium;s__Clostridium_sp._C105KSO13	0	0	0.00456886	0.0333572	0.0372286	-0.00456886	-0.00886503	-0.00027268	0	285847	0	0	283740	0	0	286027	0	0	286394	0	0	286397	0	0	286403	0	0	286401	0	0	286401	0	0	286396	0	0	286034	0	0	285134	0	0	286404	0	0	286401	0	0	286404
k__Bacteria;p__Bacteroidetes;c__Bacteroidia;o__Bacteroidales;f__Bacteroidaceae;g__Bacteroides;s__coprocola	0	0	0.0109232	0.0798668	0.0375038	-0.0109232	-0.0212095	-0.000636912	0	285847	0	0	283740	0	0	286027	0	0	286394	0	0	286397	0	0	286403	0	0	286401	0	0	286401	0	0	286396	0	0	286034	0	0	285134	0	0	286404	0	0	286401	0	0	286404
k__Bacteria;p__Actinobacteria;c__Actinobacteria;o__Bifidobacteriales;f__Bifidobacteriaceae;g__Bifidobacterium;s__breve	0.0154386	0.058367	0	0	0.0382337	0.0154386	0.000863452	0.0300138	476	285847	0.166523	0	283740	0	0	286027	0	0	286394	0	0	286397	0	0	286403	0	0	286401	0	0	286401	0	0	286396	0	723	286034	0.252767	189	285134	0.0662846	0	286404	0	0	286401	0	0	286404
k__Bacteria;p__Bacteroidetes;c__Chitinophagia;o__Chitinophagales;f__Chitinophagaceae;g__Chitinophaga;s__Chitinophaga_sp._K20C18050901	0.0166291	0.040773	0.00533228	0.027688	0.0398807	0.0112968	0.000535225	0.0220584	0	285847	0	224	283740	0.0789455	0	286027	0	0	286394	0	0	286397	0	0	286403	0	0	286401	0	0	286401	0	0	286396	0	0	286034	0	0	285134	0	0	286404	0	0	286401	0	0	286404
k__Bacteria;p__Proteobacteria;c__Gammaproteobacteria;o__Vibrionales;f__Vibrionaceae;g__;s__	0	0	4.46056e-05	0.000333492	0.0418714	-4.46056e-05	-8.7557e-05	-1.6542e-06	0	285847	0	0	283740	0	0	286027	0	0	286394	0	0	286397	0	0	286403	0	0	286401	0	0	286401	0	0	286396	0	0	286034	0	0	285134	0	0	286404	0	0	286401	0	0	286404
k__Bacteria;p__Proteobacteria;c__Gammaproteobacteria;o__Vibrionales;f__Vibrionaceae;g__Vibrio;s__	0	0	0.000885684	0.00664772	0.0426702	-0.000885684	-0.00174186	-2.95039e-05	0	285847	0	0	283740	0	0	286027	0	0	286394	0	0	286397	0	0	286403	0	0	286401	0	0	286401	0	0	286396	0	0	286034	0	0	285134	0	0	286404	0	0	286401	0	0	286404
k__Bacteria;p__Bacteroidetes;c__Bacteroidia;o__Bacteroidales;f__Bacteroidaceae;g__Bacteroides;s__vulgatus	1.06905	0.756725	1.31114	1.08988	0.0427403	-0.242088	-0.476151	-0.00802612	2938	285847	1.02782	4281	283740	1.50878	2100	286027	0.734196	6479	286394	2.26227	7831	286397	2.73432	1922	286403	0.671082	2231	286401	0.778978	5486	286401	1.9155	9571	286396	3.34188	3685	286034	1.28831	5037	285134	1.76654	1131	286404	0.394897	5091	286401	1.77758	1348	286404
k__Bacteria;p__Proteobacteria;c__Betaproteobacteria;o__Burkholderiales;f__Sutterellaceae;g__;s__	0.0176163	0.0291097	0.0310603	0.0846098	0.0432228	-0.013444	-0.0264756	-0.000412382	12	285847	0.00419805	537	283740	0.189258	0	286027	0	94	286394	0.0328219	15	286397	0.00523749	0	286403	0	0	286401	0	86	286401	0.0300278	88	286396	0.0307267	0	286034	0	16	285134	0.0056114	59	286404	0.0206003	0	286401	0	46	286404
k__Bacteria;p__Bacteroidetes;c__Bacteroidia;o__Bacteroidales;f__Bacteroidaceae;g__Bacteroides;s__stercorirosoris	0.00356661	0.0139379	0	0	0.044754	0.00356661	8.60946e-05	0.00704712	0	285847	0	0	283740	0	0	286027	0	0	286394	0	0	286397	0	0	286403	0	0	286401	0	0	286401	0	0	286396	0	0	286034	0	0	285134	0	0	286404	0	174	286401	0.060754	0	286404
k__Bacteria;p__Firmicutes;c__Clostridia;o__Clostridiales;f__Eubacteriaceae;g__Eubacterium;s__Eubacterium_sp._CAG:76	0	0	0.00308945	0.0234416	0.0449374	-0.00308945	-0.00610857	-7.03376e-05	0	285847	0	0	283740	0	0	286027	0	0	286394	0	0	286397	0	0	286403	0	0	286401	0	0	286401	0	0	286396	0	0	286034	0	0	285134	0	0	286404	0	0	286401	0	0	286404
k__Bacteria;p__Firmicutes;c__Bacilli;o__Bacillales;f__Paenibacillaceae;g__Paenibacillus;s__	0.00119255	0.00954038	0.00453595	0.0175924	0.0449708	-0.0033434	-0.00661106	-7.57409e-05	0	285847	0	0	283740	0	0	286027	0	222	286394	0.0775156	0	286397	0	0	286403	0	0	286401	0	0	286401	0	0	286396	0	0	286034	0	0	285134	0	0	286404	0	0	286401	0	0	286404
k__Bacteria;p__Firmicutes;c__Clostridia;o__Clostridiales;f__Lachnospiraceae;g__Anaerostipes;s__	0.000182914	0.00146331	0.00109979	0.00638469	0.045135	-0.000916871	-0.00181373	-2.00082e-05	0	285847	0	0	283740	0	0	286027	0	0	286394	0	0	286397	0	0	286403	0	0	286401	0	0	286401	0	0	286396	0	0	286034	0	0	285134	0	0	286404	0	0	286401	0	0	286404
k__Bacteria;p__Firmicutes;c__Tissierellia;o__Tissierellales;f__;g__;s__	0	0	5.94323e-06	4.51646e-05	0.0452659	-5.94323e-06	-1.17601e-05	-1.26342e-07	0	285847	0	0	283740	0	0	286027	0	0	286394	0	0	286397	0	0	286403	0	0	286401	0	0	286401	0	0	286396	0	0	286034	0	0	285134	0	0	286404	0	0	286401	0	0	286404
k__Bacteria;p__Bacteroidetes;c__Bacteroidia;o__Bacteroidales;f__Prevotellaceae;g__Prevotella;s__intermedia	0	0	0.000973198	0.00739962	0.0453801	-0.000973198	-0.00192622	-2.01791e-05	0	285847	0	0	283740	0	0	286027	0	0	286394	0	0	286397	0	0	286403	0	0	286401	0	0	286401	0	0	286396	0	0	286034	0	0	285134	0	0	286404	0	0	286401	0	0	286404
k__Bacteria;p__Firmicutes;c__Clostridia;o__Clostridiales;f__Ruminococcaceae;g__Faecalibacterium;s__Faecalibacterium_sp._AF27-11BH	0	0	0.0012088	0.00919365	0.0454425	-0.0012088	-0.00239287	-2.47186e-05	0	285847	0	0	283740	0	0	286027	0	0	286394	0	0	286397	0	0	286403	0	0	286401	0	0	286401	0	0	286396	0	0	286034	0	0	285134	0	0	286404	0	0	286401	0	0	286404
k__Bacteria;p__Bacteroidetes;c__Bacteroidia;o__Bacteroidales;f__Prevotellaceae;g__;s__bacterium	0	0	0.00133425	0.0102032	0.0466167	-0.00133425	-0.00264834	-2.01498e-05	0	285847	0	0	283740	0	0	286027	0	0	286394	0	0	286397	0	0	286403	0	0	286401	0	0	286401	0	0	286396	0	0	286034	0	0	285134	0	0	286404	0	0	286401	0	0	286404
k__Bacteria;p__Bacteroidetes;c__Bacteroidia;o__Bacteroidales;f__Bacteroidaceae;g__Bacteroides;s__Bacteroides_sp._AF29-11	0	0	0.00141746	0.0108855	0.0475415	-0.00141746	-0.00281944	-1.54938e-05	0	285847	0	0	283740	0	0	286027	0	0	286394	0	0	286397	0	0	286403	0	0	286401	0	0	286401	0	0	286396	0	0	286034	0	0	285134	0	0	286404	0	0	286401	0	0	286404
k__Bacteria;p__Bacteroidetes;c__Bacteroidia;o__Bacteroidales;f__Rikenellaceae;g__Alistipes;s__putredinis	0.250324	0.243981	0.177169	0.311592	0.0482165	0.073155	0.000582458	0.145728	0	285847	0	1408	283740	0.496229	2009	286027	0.702381	0	286394	0	0	286397	0	1048	286403	0.365918	1641	286401	0.572973	0	286401	0	0	286396	0	0	286034	0	0	285134	0	1646	286404	0.574713	688	286401	0.240223	0	286404
k__Bacteria;p__Bacteroidetes;c__Bacteroidia;o__Bacteroidales;f__Bacteroidaceae;g__Bacteroides;s__Bacteroides_sp._AR29	0	0	0.00108463	0.00837426	0.0487316	-0.00108463	-0.00216318	-6.08581e-06	0	285847	0	0	283740	0	0	286027	0	0	286394	0	0	286397	0	0	286403	0	0	286401	0	0	286401	0	0	286396	0	0	286034	0	0	285134	0	0	286404	0	0	286401	0	0	286404
k__Bacteria;p__Firmicutes;c__Clostridia;o__Clostridiales;f__Clostridiaceae;g__Clostridium;s__Clostridium_sp._CAG:417	0.0254605	0.10179	0	0	0.0496339	0.0254605	4.19874e-05	0.050879	0	285847	0	0	283740	0	0	286027	0	0	286394	0	0	286397	0	0	286403	0	0	286401	0	0	286401	0	0	286396	0	0	286034	0	0	285134	0	0	286404	0	0	286401	0	0	286404
[truncated: 859 more columns]

## Sheet: 336_OTUs
Taxonomy predicted as significance among the two datasets and their significant mean relative frequency values for all the predicted taxonomy was highlighted in yellow. The taxonomy conserved in minimum of 3 datasets out of 5 datasets in our previous comparison were highlighted with different colours, blue indicates IBD and orange indicates HC.
	SRP108708			SRP115812
Taxonomy	p-values	HC	IBD	p-values	HC	IBD
k__Bacteria;p__Firmicutes;c__Clostridia;o__Clostridiales;f__Ruminococcaceae;g__Gemmiger;s__formicilis	5.2e-08	0.0484203	0	0.0105207	0.0659098	0.0309579
k__Bacteria;p__Firmicutes;c__Clostridia;o__Clostridiales;f__Ruminococcaceae;g__Ruminococcus;s__	1.77e-05	0.0844319	0.0477452	0.00834517	0.739336	0.304594
k__Bacteria;p__Firmicutes;c__Clostridia;o__Clostridiales;f__Lachnospiraceae;g__Blautia;s__producta	4.56e-05	0	0.0365962	0.00553585	0.00134294	0.0246406
k__Bacteria;p__Firmicutes;c__Clostridia;o__Clostridiales;f__Ruminococcaceae;g__;s__	0.000518216	1.17633	0.848281	0.00118355	0.758322	0.536
k__Bacteria;p__Firmicutes;c__Clostridia;o__Clostridiales;f__Lachnospiraceae;g__Coprococcus;s__catus	0.000560161	0.00871207	0	0.00429993	0.238399	0.0389261
k__Bacteria;p__Firmicutes;c__Clostridia;o__Clostridiales;f__;g__;s__	0.00199742	0.137356	0.0796974	0.0306516	0.0222231	0.00815006
k__Bacteria;p__Firmicutes;c__Erysipelotrichia;o__Erysipelotrichales;f__Erysipelotrichaceae;g__Clostridium;s__ramosum	0.039046	0	0.00864716	NA	NA	NA
k__Bacteria;p__Proteobacteria;c__Betaproteobacteria;o__Burkholderiales;f__;g__;s__	7.97e-14	0.0398477	0.150995	0.0155461	0.132742	0.0842398
k__Bacteria;p__Bacteroidetes;c__Bacteroidia;o__Bacteroidales;f__Bacteroidaceae;g__Bacteroides;s__xylanisolvens	9.01e-14	0	0.0287481	0.0101473	0.0499224	0.0783825
k__Bacteria;p__Proteobacteria;c__;o__;f__;g__;s__	2.86e-10	0.111265	0.40104	NA	NA	NA
k__Bacteria;p__Firmicutes;c__Clostridia;o__Clostridiales;f__Lachnospiraceae;g__Blautia;s__torques	5.42e-10	0	0.0345932	NA	NA	NA
k__Bacteria;p__Firmicutes;c__Clostridia;o__Clostridiales;f__Lachnospiraceae;g__Lachnoclostridium;s__	1.36e-09	0.0291856	0.164986	NA	NA	NA
k__Bacteria;p__Firmicutes;c__Clostridia;o__Clostridiales;f__Lachnospiraceae;g__Anaerostipes;s__	4.74e-09	0.000788689	0.0202174	0.045135	0.000182914	0.00109979
k__Bacteria;p__Firmicutes;c__Clostridia;o__Clostridiales;f__Ruminococcaceae;g__Flavonifractor;s__plautii	1.25e-08	0.00433904	0.0791761	NA	NA	NA
k__Bacteria;p__Firmicutes;c__Clostridia;o__Clostridiales;f__Peptostreptococcaceae;g__Romboutsia;s__	2.65e-08	0	0.030447	NA	NA	NA
k__Bacteria;p__Bacteroidetes;c__Bacteroidia;o__Bacteroidales;f__Odoribacteraceae;g__;s__	3.72e-08	0.130991	0.033132	NA	NA	NA
k__Bacteria;p__Bacteroidetes;c__Bacteroidia;o__Bacteroidales;f__Rikenellaceae;g__Alistipes;s__putredinis	6.19e-08	0.3709	0.146119	0.0482165	0.250324	0.177169
k__Bacteria;p__Firmicutes;c__Clostridia;o__Clostridiales;f__;g__Monoglobus;s__pectinilyticus	8.39e-08	0.00236538	0.0440495	NA	NA	NA
k__Bacteria;p__Firmicutes;c__Erysipelotrichia;o__Erysipelotrichales;f__Erysipelotrichaceae;g__Holdemania;s__	1.04e-07	0	0.0151653	NA	NA	NA
k__Bacteria;p__Firmicutes;c__Clostridia;o__;f__;g__;s__	1.31e-07	0.167678	0.292701	NA	NA	NA
k__Bacteria;p__Bacteroidetes;c__Bacteroidia;o__Bacteroidales;f__Bacteroidaceae;g__Bacteroides;s__caccae	2.12e-07	0.00631595	0.107975	0.00431274	0.217247	0.138422
k__Bacteria;p__Actinobacteria;c__Actinobacteria;o__Bifidobacteriales;f__Bifidobacteriaceae;g__Bifidobacterium;s__bifidum	3.49e-07	0	0.0542036	NA	NA	NA
k__Bacteria;p__Proteobacteria;c__Betaproteobacteria;o__Burkholderiales;f__Sutterellaceae;g__Parasutterella;s__	4.34e-07	0	0.011881	0.0299687	0.00969839	0.00299314
k__Bacteria;p__Bacteroidetes;c__Bacteroidia;o__Bacteroidales;f__Bacteroidaceae;g__Bacteroides;s__thetaiotaomicron	2.64e-06	0.0256448	0.134	NA	NA	NA
k__Bacteria;p__Bacteroidetes;c__Bacteroidia;o__Bacteroidales;f__Bacteroidaceae;g__Bacteroides;s__vulgatus	8.58e-06	0.336583	0.584028	0.0427403	1.06905	1.31114
k__Bacteria;p__Firmicutes;c__Erysipelotrichia;o__Erysipelotrichales;f__Erysipelotrichaceae;g__Erysipelatoclostridium;s__	1.53e-05	0.00236675	0.0291783	NA	NA	NA
k__Bacteria;p__Firmicutes;c__Clostridia;o__Clostridiales;f__Ruminococcaceae;g__Flavonifractor;s__	2.19e-05	0.0244549	0.0653516	NA	NA	NA
k__Bacteria;p__Firmicutes;c__Clostridia;o__Clostridiales;f__Eubacteriaceae;g__Eubacterium;s__Eubacterium_sp._CAG:248	2.3e-05	0	0.0545357	NA	NA	NA
k__Bacteria;p__Bacteroidetes;c__Bacteroidia;o__Bacteroidales;f__Tannerellaceae;g__;s__	4.86e-05	0.0173621	0.00797848	0.0284621	0.00992935	0.0124996
k__Bacteria;p__Bacteroidetes;c__;o__;f__;g__;s__	5.12e-05	0.757196	0.510666	NA	NA	NA
k__Bacteria;p__Firmicutes;c__Negativicutes;o__Veillonellales;f__Veillonellaceae;g__Dialister;s__Dialister_sp._CAG:357	5.57e-05	0	0.00882839	NA	NA	NA
k__Bacteria;p__Actinobacteria;c__Coriobacteriia;o__Eggerthellales;f__Eggerthellaceae;g__Eggerthella;s__	6.14e-05	0.0276155	0.0662	NA	NA	NA
k__Bacteria;p__Bacteroidetes;c__Bacteroidia;o__;f__;g__;s__	6.18e-05	0.148756	0.101	NA	NA	NA
k__Bacteria;p__Firmicutes;c__Erysipelotrichia;o__Erysipelotrichales;f__Erysipelotrichaceae;g__Erysipelatoclostridium;s__spiroforme	6.49e-05	0	0.0119374	NA	NA	NA
k__Bacteria;p__Firmicutes;c__Clostridia;o__Clostridiales;f__Lachnospiraceae;g__Eisenbergiella;s__	9.21e-05	0	0.0191833	0.0126817	0.00240194	0.00912977
k__Bacteria;p__Firmicutes;c__Erysipelotrichia;o__Erysipelotrichales;f__Erysipelotrichaceae;g__;s__	0.000100625	0.0725916	0.220763	NA	NA	NA
k__Bacteria;p__Actinobacteria;c__Coriobacteriia;o__Eggerthellales;f__;g__;s__	0.000123575	0.0765339	0.00365444	NA	NA	NA
k__Bacteria;p__Bacteroidetes;c__Bacteroidia;o__Bacteroidales;f__Rikenellaceae;g__Alistipes;s__finegoldii	0.000144655	0.0027635	0.0250483	0.000129633	0.0874244	0.0271
k__Bacteria;p__Firmicutes;c__Clostridia;o__Clostridiales;f__Ruminococcaceae;g__Anaerotruncus;s__	0.000147571	0	0.0078586	0.0215359	0.00908365	0.00267592
k__Bacteria;p__Firmicutes;c__Clostridia;o__Clostridiales;f__Lachnospiraceae;g__Lachnoclostridium;s__symbiosum	0.000153318	0	0.042872	NA	NA	NA
k__Bacteria;p__Verrucomicrobia;c__Verrucomicrobiae;o__Verrucomicrobiales;f__;g__;s__	0.000179529	0	0.00194824	0.000304577	0.00907566	0.00217
k__Bacteria;p__Actinobacteria;c__Coriobacteriia;o__Eggerthellales;f__Eggerthellaceae;g__Eggerthella;s__lenta	0.000181398	0	0.0272	NA	NA	NA
k__Bacteria;p__Proteobacteria;c__Betaproteobacteria;o__Burkholderiales;f__Sutterellaceae;g__Sutterella;s__	0.000183509	0.273813	0.0722388	0.0350723	0.126524	0.231234
k__Bacteria;p__Firmicutes;c__Negativicutes;o__Veillonellales;f__Veillonellaceae;g__Veillonella;s__	0.000204477	0	0.138175	NA	NA	NA
k__Bacteria;p__Firmicutes;c__Clostridia;o__Clostridiales;f__Peptostreptococcaceae;g__;s__	0.000214132	0.0244604	0.0491486	NA	NA	NA
k__Bacteria;p__Firmicutes;c__Clostridia;o__Clostridiales;f__Lachnospiraceae;g__Dorea;s__Dorea_sp._CAG:317	0.000235274	0	0.0218717	NA	NA	NA
k__Bacteria;p__Verrucomicrobia;c__;o__;f__;g__;s__	0.000240675	0.000394459	0.0052978	0.000983971	0.0200249	0.00609
k__Bacteria;p__Actinobacteria;c__Coriobacteriia;o__Eggerthellales;f__Eggerthellaceae;g__Asaccharobacter;s__celatus	0.000243507	0.00276465	0.0201632	NA	NA	NA
k__Bacteria;p__Verrucomicrobia;c__Verrucomicrobiae;o__Verrucomicrobiales;f__Akkermansiaceae;g__Akkermansia;s__	0.000249245	0.0224842	0.213646	0.00015169	1.05974	0.231
k__Bacteria;p__Verrucomicrobia;c__Verrucomicrobiae;o__Verrucomicrobiales;f__Akkermansiaceae;g__Akkermansia;s__muciniphila	0.000269946	0.00789055	0.126578	0.00149271	0.456089	0.129885
k__Bacteria;p__Firmicutes;c__Clostridia;o__Clostridiales;f__Lachnospiraceae;g__Blautia;s__wexlerae	0.000277485	0	0.00773495	NA	NA	NA
k__Bacteria;p__Firmicutes;c__Clostridia;o__Clostridiales;f__Ruminococcaceae;g__Pseudoflavonifractor;s__	0.000284282	0	0.00505406	NA	NA	NA
k__Bacteria;p__Firmicutes;c__Erysipelotrichia;o__Erysipelotrichales;f__Erysipelotrichaceae;g__Coprobacillus;s__	0.000289579	0	0.00913223	NA	NA	NA
k__Bacteria;p__Firmicutes;c__Clostridia;o__Clostridiales;f__Lachnospiraceae;g__Ruminococcus;s__gnavus	0.00032024	0.0209079	0.244551	NA	NA	NA
k__Bacteria;p__Firmicutes;c__Clostridia;o__Clostridiales;f__Ruminococcaceae;g__Anaeromassilibacillus;s__	0.000323	0.00157784	0.0139465	NA	NA	NA
k__Bacteria;p__Bacteroidetes;c__Bacteroidia;o__Bacteroidales;f__Rikenellaceae;g__Alistipes;s__	0.000353325	2.41409	1.45801	5.33e-05	2.82978	1.48
k__Bacteria;p__Bacteroidetes;c__Bacteroidia;o__Bacteroidales;f__Odoribacteraceae;g__Odoribacter;s__	0.000383857	0.220924	0.0816569	NA	NA	NA
k__Bacteria;p__Bacteroidetes;c__Bacteroidia;o__Bacteroidales;f__Bacteroidaceae;g__Bacteroides;s__cellulosilyticus	0.000479008	0	0.00792171	NA	NA	NA
k__Bacteria;p__Firmicutes;c__Clostridia;o__Clostridiales;f__Lachnospiraceae;g__Lachnoclostridium;s__scindens	0.000515605	0	0.0169962	NA	NA	NA
k__Bacteria;p__Firmicutes;c__Clostridia;o__Clostridiales;f__Eubacteriaceae;g__Eubacterium;s__ramulus	0.000587047	0	0.00651617	NA	NA	NA
k__Bacteria;p__Firmicutes;c__Clostridia;o__Clostridiales;f__;g__Intestinimonas;s__butyriciproducens	0.000622152	0	0.0147468	NA	NA	NA
k__Bacteria;p__Firmicutes;c__;o__;f__;g__;s__Firmicutes_bacterium_CAG:65_45_313	0.000697122	0	0.0109594	0.00345893	0	0.00439024
k__Bacteria;p__Firmicutes;c__Bacilli;o__Lactobacillales;f__Streptococcaceae;g__Streptococcus;s__	0.000766246	0.15072	0.998129	NA	NA	NA
k__Bacteria;p__Bacteroidetes;c__Bacteroidia;o__Bacteroidales;f__Bacteroidaceae;g__Bacteroides;s__stercoris	0.000848488	0.0398553	0.125596	NA	NA	NA
k__Bacteria;p__Firmicutes;c__Clostridia;o__Clostridiales;f__Ruminococcaceae;g__Faecalibacterium;s__prausnitzii	0.000909328	0.885781	1.26054	NA	NA	NA
k__Bacteria;p__Firmicutes;c__Clostridia;o__Clostridiales;f__Lachnospiraceae;g__Blautia;s__	0.000945965	0.448156	0.648788	NA	NA	NA
k__Bacteria;p__Bacteroidetes;c__Bacteroidia;o__Bacteroidales;f__Bacteroidaceae;g__Bacteroides;s__coprophilus	0.00103867	0	0.0126033	NA	NA	NA
k__Bacteria;p__Firmicutes;c__Clostridia;o__Clostridiales;f__Ruminococcaceae;g__;s__Ruminococcaceae_bacterium	0.00108391	0	0.00584973	NA	NA	NA
k__Bacteria;p__Firmicutes;c__Erysipelotrichia;o__Erysipelotrichales;f__Erysipelotrichaceae;g__Candidatus;s__Candidatus_Stoquefichus_sp._KLE1796	0.00111073	0	0.0174788	NA	NA	NA
k__Bacteria;p__Proteobacteria;c__Alphaproteobacteria;o__Rhodospirillales;f__Rhodospirillaceae;g__Azospirillum;s__	0.00112826	0	0.0221626	0.00308566	0.0038354	0.0374723
k__Bacteria;p__Firmicutes;c__Erysipelotrichia;o__Erysipelotrichales;f__Erysipelotrichaceae;g__Candidatus;s__Stoquefichus	0.00112897	0	0.00249761	NA	NA	NA
k__Bacteria;p__Firmicutes;c__Clostridia;o__Clostridiales;f__Ruminococcaceae;g__Gemmiger;s__	0.00114435	0	0.00146	NA	NA	NA
k__Bacteria;p__Firmicutes;c__;o__;f__;g__;s__Firmicutes_bacterium_CAG:176	0.00116371	0	0.0203363	NA	NA	NA
k__Bacteria;p__Proteobacteria;c__Alphaproteobacteria;o__;f__;g__;s__	0.00117137	0	0.00347132	NA	NA	NA
k__Bacteria;p__Firmicutes;c__Clostridia;o__Clostridiales;f__Eubacteriaceae;g__;s__	0.00121754	0.00828507	0.0220482	0.014405	0.00370588	0.00273491
k__Bacteria;p__Bacteroidetes;c__Bacteroidia;o__Bacteroidales;f__Bacteroidaceae;g__Bacteroides;s__uncultured_Bacteroides_sp.	0.00129244	0	0.0082833	NA	NA	NA
k__Bacteria;p__Bacteroidetes;c__Bacteroidia;o__Bacteroidales;f__Odoribacteraceae;g__Odoribacter;s__splanchnicus	0.00140921	0.124306	0.0614414	NA	NA	NA
k__Bacteria;p__Firmicutes;c__;o__;f__;g__;s__Firmicutes_bacterium_CAG:103	0.00149789	0.121913	0.0370251	NA	NA	NA
k__Bacteria;p__Proteobacteria;c__Deltaproteobacteria;o__Desulfovibrionales;f__Desulfovibrionaceae;g__Bilophila;s__	0.00174357	0.0481208	0.127775	0.000568176	0.258321	0.0685
k__Bacteria;p__Verrucomicrobia;c__Verrucomicrobiae;o__;f__;g__;s__	0.00177195	0	0.00109582	0.00028807	0.00581671	0.00137
k__Bacteria;p__Firmicutes;c__Clostridia;o__Clostridiales;f__Clostridiaceae;g__Clostridium;s__	0.00178018	1.62186	0.999712	NA	NA	NA
k__Bacteria;p__Actinobacteria;c__Actinobacteria;o__Bifidobacteriales;f__Bifidobacteriaceae;g__Bifidobacterium;s__pseudocatenulatum	0.0019066	0	0.0149162	NA	NA	NA
k__Bacteria;p__Actinobacteria;c__Coriobacteriia;o__Eggerthellales;f__Eggerthellaceae;g__Eggerthella;s__Eggerthella_sp._CAG:298	0.0019712	0.0828439	0.00146197	NA	NA	NA
k__Bacteria;p__Proteobacteria;c__Alphaproteobacteria;o__Rhodospirillales;f__;g__;s__	0.00213032	0	0.00322708	NA	NA	NA
k__Bacteria;p__Proteobacteria;c__Betaproteobacteria;o__Burkholderiales;f__Sutterellaceae;g__Sutterella;s__wadsworthensis	0.00241995	0.0962694	0.0338072	NA	NA	NA
k__Bacteria;p__Firmicutes;c__;o__;f__;g__;s__Firmicutes_bacterium_CAG:341	0.00260447	0	0.0206398	0.00373725	0.151482	0.00312169
k__Bacteria;p__Bacteroidetes;c__Bacteroidia;o__Bacteroidales;f__Rikenellaceae;g__Alistipes;s__Alistipes_sp._CAG:157	0.00285638	0	0.012056	NA	NA	NA
k__Bacteria;p__Bacteroidetes;c__Bacteroidia;o__Bacteroidales;f__Prevotellaceae;g__Prevotella;s__Prevotella_sp._CAG:891	0.00314872	0.459368	0	0.00251285	0.000816499	0.0498734
k__Bacteria;p__Actinobacteria;c__Coriobacteriia;o__Eggerthellales;f__Eggerthellaceae;g__;s__	0.00320659	0.115198	0.172548	NA	NA	NA
k__Bacteria;p__Firmicutes;c__Bacilli;o__Lactobacillales;f__Streptococcaceae;g__;s__	0.00351784	0.0106531	0.0236887	NA	NA	NA
k__Bacteria;p__Firmicutes;c__Clostridia;o__Clostridiales;f__Ruminococcaceae;g__Subdoligranulum;s__Subdoligranulum_sp._60_17	0.00371077	0	0.00682142	NA	NA	NA
k__Bacteria;p__Actinobacteria;c__Coriobacteriia;o__Eggerthellales;f__Eggerthellaceae;g__Gordonibacter;s__	0.00391564	0	0.004994	NA	NA	NA
k__Bacteria;p__Proteobacteria;c__Deltaproteobacteria;o__Desulfovibrionales;f__Desulfovibrionaceae;g__Desulfovibrio;s__piger	0.0039677	0.0556521	0	0.0239524	0	0.00481875
k__Bacteria;p__Firmicutes;c__Clostridia;o__Clostridiales;f__Ruminococcaceae;g__Subdoligranulum;s__variabile	0.00402857	0	0.00676079	NA	NA	NA
k__Bacteria;p__Firmicutes;c__Clostridia;o__Clostridiales;f__Clostridiaceae;g__Hungatella;s__	0.0041564	0	0.0489562	NA	NA	NA
k__Bacteria;p__Firmicutes;c__Clostridia;o__Clostridiales;f__Ruminococcaceae;g__Drancourtella;s__	0.00417072	0	0.00383648	NA	NA	NA
k__Bacteria;p__Firmicutes;c__Clostridia;o__Clostridiales;f__Clostridiaceae;g__Clostridium;s__Clostridium_sp._AT4	0.0041937	0	0.0225324	0.00795527	0.00279042	0.0172202
k__Bacteria;p__Firmicutes;c__Clostridia;o__Clostridiales;f__Clostridiaceae;g__Hungatella;s__hathewayi	0.0043303	0	0.0506048	NA	NA	NA
k__Bacteria;p__Bacteroidetes;c__Bacteroidia;o__Bacteroidales;f__Prevotellaceae;g__Prevotella;s__Prevotella_sp._AM42-24	0.00445559	0	0.00468844	0.00637002	0.0171812	0.00344439
k__Bacteria;p__Firmicutes;c__;o__;f__;g__;s__Firmicutes_bacterium_CAG:424	0.00480381	0	0.00743358	NA	NA	NA
k__Bacteria;p__Firmicutes;c__Clostridia;o__Clostridiales;f__Clostridiaceae;g__Clostridium;s__Clostridium_sp._CAG:58	0.00492806	0.0126265	0.041169	NA	NA	NA
k__Bacteria;p__Firmicutes;c__Clostridia;o__Clostridiales;f__Lachnospiraceae;g__Blautia;s__obeum	0.00506854	0.0867812	0.189387	NA	NA	NA
k__Bacteria;p__Firmicutes;c__Clostridia;o__Clostridiales;f__Lachnospiraceae;g__Anaerostipes;s__hadrus	0.0051004	0.00630951	0.0268607	NA	NA	NA
k__Bacteria;p__Bacteroidetes;c__Bacteroidia;o__Bacteroidales;f__Prevotellaceae;g__Prevotella;s__Prevotella_sp._AM34-19LB	0.00512151	0.0402418	0.00115747	NA	NA	NA
k__Bacteria;p__Proteobacteria;c__Betaproteobacteria;o__Burkholderiales;f__Sutterellaceae;g__Parasutterella;s__excrementihominis	0.00525956	0	0.00755472	NA	NA	NA
k__Bacteria;p__Bacteroidetes;c__Bacteroidia;o__Bacteroidales;f__Bacteroidaceae;g__Bacteroides;s__coprocola	0.0052684	0.210359	0	0.0375038	0	0.0109232
k__Bacteria;p__Firmicutes;c__Bacilli;o__Lactobacillales;f__;g__;s__	0.00538506	0.0362928	0.0702218	NA	NA	NA
k__Bacteria;p__Firmicutes;c__Clostridia;o__Clostridiales;f__Clostridiaceae;g__Clostridium;s__Clostridium_sp._CAG:299	0.00551042	0	0.00420612	NA	NA	NA
k__Bacteria;p__Firmicutes;c__Clostridia;o__Clostridiales;f__Lachnospiraceae;g__Roseburia;s__Roseburia_sp._CAG:303	0.00598747	0	0.0461133	NA	NA	NA
k__Bacteria;p__Firmicutes;c__Clostridia;o__Clostridiales;f__Lachnospiraceae;g__Eisenbergiella;s__massiliensis	0.00608253	0	0.0439082	NA	NA	NA
k__Bacteria;p__Bacteroidetes;c__Bacteroidia;o__Bacteroidales;f__Bacteroidaceae;g__Bacteroides;s__Bacteroides_sp._AM25-34	0.00625649	0	0.00487938	NA	NA	NA
k__Bacteria;p__Firmicutes;c__Clostridia;o__Clostridiales;f__Eubacteriaceae;g__Eubacterium;s__Eubacterium_sp._CAG:161	0.00625874	0	0.00456945	NA	NA	NA
k__Bacteria;p__Bacteroidetes;c__Bacteroidia;o__Bacteroidales;f__Rikenellaceae;g__Alistipes;s__onderdonkii	0.00630687	0	0.0138957	NA	NA	NA
k__Bacteria;p__Firmicutes;c__Clostridia;o__Clostridiales;f__Lachnospiraceae;g__Lachnoclostridium;s__bolteae	0.00696323	0	0.0268535	NA	NA	NA
k__Bacteria;p__Bacteroidetes;c__Bacteroidia;o__Bacteroidales;f__Tannerellaceae;g__Parabacteroides;s__Parabacteroides_sp._CAG:409	0.00700697	0.182294	0	NA	NA	NA
k__Bacteria;p__Bacteroidetes;c__Bacteroidia;o__Bacteroidales;f__Rikenellaceae;g__Alistipes;s__Alistipes_sp._56_11	0.00709874	0	0.00675845	NA	NA	NA
k__Bacteria;p__Firmicutes;c__Negativicutes;o__Acidaminococcales;f__Acidaminococcaceae;g__Acidaminococcus;s__	0.00739347	0	0.15762	0.000764582	0.00818745	0.0683
k__Bacteria;p__Firmicutes;c__Clostridia;o__Clostridiales;f__Ruminococcaceae;g__Faecalibacterium;s__Faecalibacterium_sp._CAG:74_58_120	0.00749935	0.00867986	0.0345832	NA	NA	NA
k__Bacteria;p__Firmicutes;c__;o__;f__;g__;s__Firmicutes_bacterium_CAG:129	0.00754305	0.056418	0.00907153	NA	NA	NA
k__Bacteria;p__Firmicutes;c__Clostridia;o__Clostridiales;f__Peptostreptococcaceae;g__Romboutsia;s__timonensis	0.00821009	0	0.00651513	NA	NA	NA
k__Bacteria;p__Actinobacteria;c__Actinobacteria;o__Actinomycetales;f__Actinomycetaceae;g__;s__	0.0083738	0	0.00456794	NA	NA	NA
k__Bacteria;p__Proteobacteria;c__Alphaproteobacteria;o__Rhodospirillales;f__Rhodospirillaceae;g__Azospirillum;s__Azospirillum_sp._CAG:239	0.00874246	0	0.150013	0.00624305	0	0.0203356
k__Bacteria;p__Firmicutes;c__Clostridia;o__Clostridiales;f__Lachnospiraceae;g__Blautia;s__Blautia_sp._CAG:257	0.00902681	0	0.104452	NA	NA	NA
k__Bacteria;p__Proteobacteria;c__;o__;f__;g__;s__Proteobacteria_bacterium_CAG:139	0.00913868	0	0.00414316	0.0164803	0	0.00208422
k__Bacteria;p__Firmicutes;c__Clostridia;o__Clostridiales;f__Eubacteriaceae;g__Eubacterium;s__Eubacterium_sp._CAG:38	0.00946688	0.0575767	0.157177	NA	NA	NA
k__Bacteria;p__Proteobacteria;c__Deltaproteobacteria;o__Desulfovibrionales;f__Desulfovibrionaceae;g__Desulfovibrio;s__	0.00967516	0.0134199	0.00127809	NA	NA	NA
k__Bacteria;p__Firmicutes;c__Erysipelotrichia;o__Erysipelotrichales;f__Erysipelotrichaceae;g__Catenibacterium;s__mitsuokai	0.00989507	0	0.014555	NA	NA	NA
k__Bacteria;p__Proteobacteria;c__Betaproteobacteria;o__Burkholderiales;f__;g__;s__Burkholderiales_bacterium_1_1_47	0.00995511	0	0.00444706	NA	NA	NA
k__Bacteria;p__Firmicutes;c__Erysipelotrichia;o__Erysipelotrichales;f__Erysipelotrichaceae;g__Catenibacterium;s__	0.0103184	0	0.0505476	NA	NA	NA
k__Bacteria;p__Firmicutes;c__Negativicutes;o__Acidaminococcales;f__Acidaminococcaceae;g__Acidaminococcus;s__intestini	0.0104128	0	0.0289291	0.00749916	0.00103757	0.0104125
k__Bacteria;p__Firmicutes;c__Clostridia;o__Clostridiales;f__Ruminococcaceae;g__Ruminococcus;s__Ruminococcus_sp._CAG:254	0.0104914	0	0.0265591	NA	NA	NA
k__Bacteria;p__Firmicutes;c__Clostridia;o__Clostridiales;f__Clostridiaceae;g__Clostridium;s__Clostridium_sp._AM09-51	0.0107129	0	0.00694089	NA	NA	NA
k__Bacteria;p__Firmicutes;c__Clostridia;o__Clostridiales;f__Clostridiaceae;g__Butyricicoccus;s__pullicaecorum	0.0109891	0	0.0177214	NA	NA	NA
k__Bacteria;p__Firmicutes;c__Bacilli;o__Lactobacillales;f__Enterococcaceae;g__Enterococcus;s__	0.0111295	0.00236558	0.039824	NA	NA	NA
k__Bacteria;p__Firmicutes;c__Clostridia;o__Clostridiales;f__Lachnospiraceae;g__Lachnoclostridium;s__Lachnoclostridium_sp._An14	0.0121553	0	0.0112637	NA	NA	NA
k__Bacteria;p__Firmicutes;c__Negativicutes;o__Acidaminococcales;f__Acidaminococcaceae;g__Acidaminococcus;s__Acidaminococcus_intestini_CAG:325	0.0126299	0	0.00858739	NA	NA	NA
k__Bacteria;p__Firmicutes;c__Clostridia;o__Clostridiales;f__Ruminococcaceae;g__Faecalibacterium;s__Faecalibacterium_sp._CAG:74	0.0126561	0.00749687	0.0294683	NA	NA	NA
k__Bacteria;p__Firmicutes;c__Negativicutes;o__Acidaminococcales;f__Acidaminococcaceae;g__Acidaminococcus;s__Acidaminococcus_sp._BV3L6	0.0128449	0	0.0113889	0.00824876	0	0.00316921
k__Bacteria;p__Firmicutes;c__Negativicutes;o__Acidaminococcales;f__Acidaminococcaceae;g__Acidaminococcus;s__Acidaminococcus_sp._AM33-14BH	0.0130076	0	0.00779556	0.0296822	0	0.00163141
k__Bacteria;p__Firmicutes;c__Clostridia;o__Clostridiales;f__Lachnospiraceae;g__Fusicatenibacter;s__saccharivorans	0.0131334	0.00236558	0.0117559	NA	NA	NA
k__Bacteria;p__Firmicutes;c__Negativicutes;o__Acidaminococcales;f__Acidaminococcaceae;g__Acidaminococcus;s__Acidaminococcus_sp._HPA0509	0.0131553	0	0.00712562	NA	NA	NA
k__Bacteria;p__Proteobacteria;c__Deltaproteobacteria;o__Desulfovibrionales;f__Desulfovibrionaceae;g__Bilophila;s__wadsworthia	0.0131567	0.00236675	0.0141281	0.0353863	0.0240727	0.00704354
k__Bacteria;p__Firmicutes;c__Clostridia;o__Clostridiales;f__Eubacteriaceae;g__Eubacterium;s__	0.0132112	0.655766	1.14307	NA	NA	NA
k__Bacteria;p__Firmicutes;c__Clostridia;o__Clostridiales;f__Lachnospiraceae;g__Tyzzerella;s__	0.0135894	0	0.00207142	NA	NA	NA
k__Bacteria;p__Firmicutes;c__Clostridia;o__Clostridiales;f__Ruminococcaceae;g__Ruminococcus;s__Ruminococcus_sp._CAG:330	0.0138048	0.17087	0.00870654	NA	NA	NA
k__Bacteria;p__Firmicutes;c__Clostridia;o__Clostridiales;f__Eubacteriaceae;g__Eubacterium;s__ventriosum	0.0140258	0.0603609	0.0249084	NA	NA	NA
k__Bacteria;p__Firmicutes;c__Erysipelotrichia;o__Erysipelotrichales;f__Erysipelotrichaceae;g__Catenibacterium;s__Catenibacterium_sp._CAG:290	0.0142273	0	0.00791701	NA	NA	NA
k__Bacteria;p__Firmicutes;c__Clostridia;o__Clostridiales;f__Ruminococcaceae;g__Ruminococcus;s__Ruminococcus_sp._OM06-36AC	0.0142516	0	0.00249641	NA	NA	NA
k__Bacteria;p__Firmicutes;c__;o__;f__;g__;s__Firmicutes_bacterium_CAG:176_63_11	0.0143102	0	0.00992303	NA	NA	NA
k__Bacteria;p__Firmicutes;c__Clostridia;o__Clostridiales;f__Eubacteriaceae;g__Eubacterium;s__Eubacterium_sp._CAG:786	0.0143955	0	0.0073083	NA	NA	NA
k__Bacteria;p__Bacteroidetes;c__Bacteroidia;o__Bacteroidales;f__Prevotellaceae;g__Paraprevotella;s__	0.0150263	0.213126	0	NA	NA	NA
k__Bacteria;p__Bacteroidetes;c__Bacteroidia;o__Bacteroidales;f__Bacteroidaceae;g__Bacteroides;s__Bacteroides_sp._AM16-15	0.0156301	0	0.00280212	NA	NA	NA
k__Bacteria;p__Bacteroidetes;c__Bacteroidia;o__Bacteroidales;f__Prevotellaceae;g__Paraprevotella;s__clara	0.0158219	0.0390736	0	NA	NA	NA
k__Bacteria;p__Bacteroidetes;c__Bacteroidia;o__Bacteroidales;f__Bacteroidaceae;g__Bacteroides;s__uniformis	0.0161693	0.229242	0.328555	0.00499238	0.361277	0.519972
k__Bacteria;p__Candidatus_Melainabacteria;c__;o__;f__;g__;s__Candidatus_Melainabacteria_bacterium_35_41	0.0166079	0	0.00913574	NA	NA	NA
k__Bacteria;p__Firmicutes;c__Clostridia;o__Clostridiales;f__Ruminococcaceae;g__Anaeromassilibacillus;s__Anaeromassilibacillus_sp._Marseille-P3876	0.0166096	0	0.00590585	NA	NA	NA
k__Bacteria;p__Firmicutes;c__Clostridia;o__Clostridiales;f__Clostridiaceae;g__Clostridium;s__Clostridium_sp._KLE_1755	0.016644	0	0.0197912	0.0156285	0	0.00863248
k__Bacteria;p__Firmicutes;c__Bacilli;o__Lactobacillales;f__Streptococcaceae;g__Streptococcus;s__salivarius	0.0166921	0	0.0134585	NA	NA	NA
k__Bacteria;p__Proteobacteria;c__Betaproteobacteria;o__Burkholderiales;f__Sutterellaceae;g__Sutterella;s__Sutterella_sp._KLE1602	0.0172156	0.0240745	0.00456814	0.00778363	0.00268634	0.0310136
k__Bacteria;p__Firmicutes;c__Clostridia;o__Clostridiales;f__Clostridiaceae;g__Clostridium;s__Clostridium_sp._L2-50	0.0173	0	0.00353146	NA	NA	NA
k__Bacteria;p__Candidatus_Melainabacteria;c__;o__;f__;g__;s__	0.019176	0	0.00152262	NA	NA	NA
k__Bacteria;p__Firmicutes;c__Clostridia;o__Clostridiales;f__Peptostreptococcaceae;g__Clostridioides;s__difficile	0.0212922	0.276537	0.139905	0.0137161	0.147839	0.204653
k__Bacteria;p__Firmicutes;c__Clostridia;o__Clostridiales;f__Eubacteriaceae;g__Eubacterium;s__Eubacterium_sp._CAG:251	0.0212926	0	0.00432531	NA	NA	NA
k__Bacteria;p__;c__;o__;f__;g__;s__uncultured_bacterium	0.0214301	0.0359115	0.00310763	NA	NA	NA
k__Bacteria;p__Bacteroidetes;c__Bacteroidia;o__Bacteroidales;f__Prevotellaceae;g__Prevotella;s__Prevotella_sp._TF12-30	0.0215173	0	0.00408082	0.000898558	0.025947	0.00147
k__Bacteria;p__Firmicutes;c__Clostridia;o__Clostridiales;f__Lachnospiraceae;g__Lachnoclostridium;s__clostridioforme	0.0221195	0.00315567	0.0337357	NA	NA	NA
k__Bacteria;p__Firmicutes;c__Clostridia;o__Clostridiales;f__Ruminococcaceae;g__Negativibacillus;s__massiliensis	0.0223443	0	0.00371436	NA	NA	NA
k__Bacteria;p__Actinobacteria;c__Actinobacteria;o__Bifidobacteriales;f__Bifidobacteriaceae;g__Bifidobacterium;s__animalis	0.0226328	0	0.0806717	NA	NA	NA
k__Bacteria;p__Firmicutes;c__Clostridia;o__Clostridiales;f__Lachnospiraceae;g__Roseburia;s__Roseburia_sp._CAG:309	0.0234462	0	0.00420274	NA	NA	NA
k__Bacteria;p__Chlamydiae;c__Chlamydiia;o__Chlamydiales;f__Chlamydiaceae;g__Chlamydia;s__trachomatis	0.0235727	0.0816717	0.00432554	NA	NA	NA
k__Bacteria;p__Firmicutes;c__;o__;f__;g__;s__Firmicutes_bacterium_CAG:83	0.0237342	0.0504894	0.0144986	0.00164148	0.0344671	0.00515015
k__Bacteria;p__Bacteroidetes;c__Bacteroidia;o__Bacteroidales;f__Bacteroidaceae;g__Bacteroides;s__plebeius	0.0237484	0.162204	0	NA	NA	NA
k__Bacteria;p__Actinobacteria;c__Coriobacteriia;o__Eggerthellales;f__Eggerthellaceae;g__Slackia;s__	0.0238008	0	0.00194845	NA	NA	NA
k__Bacteria;p__Bacteroidetes;c__Bacteroidia;o__Bacteroidales;f__Prevotellaceae;g__;s__	0.0242419	0.294355	0.0947599	NA	NA	NA
k__Bacteria;p__Firmicutes;c__Clostridia;o__Clostridiales;f__Ruminococcaceae;g__Pseudoflavonifractor;s__Pseudoflavonifractor_sp._Marseille-P3106	0.0243771	0	0.00468803	0.0211773	0	0.00678714
k__Bacteria;p__Firmicutes;c__Bacilli;o__Lactobacillales;f__Streptococcaceae;g__Streptococcus;s__thermophilus	0.0253168	0.0047335	0.0280081	NA	NA	NA
k__Bacteria;p__Firmicutes;c__Clostridia;o__Clostridiales;f__;g__;s__Clostridiales_bacterium_59_14	0.0256539	0	0.0045046	NA	NA	NA
k__Bacteria;p__Actinobacteria;c__Coriobacteriia;o__Eggerthellales;f__Eggerthellaceae;g__Eggerthella;s__Eggerthella_sp._CAG:209	0.0256612	0	0.00225284	NA	NA	NA
k__Bacteria;p__Firmicutes;c__Clostridia;o__Clostridiales;f__Ruminococcaceae;g__Ruminococcus;s__Ruminococcus_sp._AM42-11	0.0256916	0	0.00206992	NA	NA	NA
k__Bacteria;p__Bacteroidetes;c__Bacteroidia;o__Bacteroidales;f__Bacteroidaceae;g__Bacteroides;s__Bacteroides_sp._AF25-38AC	0.026206	0	0.00225298	NA	NA	NA
k__Bacteria;p__Actinobacteria;c__Coriobacteriia;o__Coriobacteriales;f__Coriobacteriaceae;g__Collinsella;s__stercoris	0.0265926	0	0.0198515	NA	NA	NA
k__Bacteria;p__Firmicutes;c__Clostridia;o__Clostridiales;f__Ruminococcaceae;g__Ruminococcus;s__Ruminococcus_sp._AF37-20	0.0271593	0	0.00255717	NA	NA	NA
k__Bacteria;p__Firmicutes;c__Clostridia;o__Clostridiales;f__Eubacteriaceae;g__Eubacterium;s__Eubacterium_sp._CAG:202	0.0275021	0	0.00967882	NA	NA	NA
k__Bacteria;p__Bacteroidetes;c__Bacteroidia;o__Bacteroidales;f__Prevotellaceae;g__Paraprevotella;s__xylaniphila	0.0280925	0.014999	0	NA	NA	NA
k__Bacteria;p__Bacteroidetes;c__Bacteroidia;o__Bacteroidales;f__Bacteroidaceae;g__Bacteroides;s__Bacteroides_sp._CAG:20	0.0280947	0	0.00243681	NA	NA	NA
k__Bacteria;p__Bacteroidetes;c__Bacteroidia;o__Bacteroidales;f__Bacteroidaceae;g__Bacteroides;s__eggerthii	0.028962	0.129386	0.0137002	0.000191273	0.357718	0.0341
k__Bacteria;p__Firmicutes;c__Bacilli;o__Lactobacillales;f__Enterococcaceae;g__Enterococcus;s__faecium	0.0291295	0	0.0508473	NA	NA	NA
k__Bacteria;p__Firmicutes;c__Erysipelotrichia;o__Erysipelotrichales;f__Erysipelotrichaceae;g__Erysipelatoclostridium;s__innocuum	0.0295961	0	0.0249031	NA	NA	NA
k__Bacteria;p__Bacteroidetes;c__Bacteroidia;o__Bacteroidales;f__Rikenellaceae;g__Alistipes;s__obesi	0.0298625	0.0950763	0.0451298	NA	NA	NA
k__Bacteria;p__Firmicutes;c__Bacilli;o__Lactobacillales;f__Streptococcaceae;g__Streptococcus;s__parasanguinis	0.0313685	0	0.0043845	NA	NA	NA
k__Bacteria;p__Firmicutes;c__Clostridia;o__Clostridiales;f__Clostridiaceae;g__Clostridium;s__Clostridium_sp._CAG:492	0.0324877	0	0.00609202	NA	NA	NA
k__Bacteria;p__Actinobacteria;c__Actinobacteria;o__Bifidobacteriales;f__Bifidobacteriaceae;g__Bifidobacterium;s__scardovii	0.0327759	0	0.017962	NA	NA	NA
k__Bacteria;p__Bacteroidetes;c__Bacteroidia;o__Bacteroidales;f__Bacteroidaceae;g__Bacteroides;s__Bacteroides_sp._CAG:144	0.0328041	0	0.0146218	0.0310725	0	0.00249874
k__Bacteria;p__Proteobacteria;c__Gammaproteobacteria;o__Enterobacterales;f__Enterobacteriaceae;g__Klebsiella;s__pneumoniae	0.0333514	0.158536	0.0162076	NA	NA	NA
k__Bacteria;p__Firmicutes;c__Clostridia;o__Clostridiales;f__Lachnospiraceae;g__Blautia;s__Blautia_sp._N6H1-15	0.0333757	0	0.00815912	NA	NA	NA
k__Bacteria;p__Bacteroidetes;c__Bacteroidia;o__Bacteroidales;f__Rikenellaceae;g__Alistipes;s__Alistipes_sp._AL-1	0.0336147	0	0.00274355	NA	NA	NA
k__Bacteria;p__Firmicutes;c__Clostridia;o__Clostridiales;f__Lachnospiraceae;g__Roseburia;s__Roseburia_sp._CAG:380	0.0349544	0	0.00450547	NA	NA	NA
k__Bacteria;p__Firmicutes;c__Negativicutes;o__Veillonellales;f__Veillonellaceae;g__Dialister;s__invisus	0.0355456	0.100624	0.0468273	0.0140252	0.106289	0.0126738
k__Bacteria;p__Firmicutes;c__Bacilli;o__Lactobacillales;f__Enterococcaceae;g__Enterococcus;s__faecalis	0.0356592	0	0.0135182	NA	NA	NA
k__Bacteria;p__Firmicutes;c__Clostridia;o__Clostridiales;f__Eubacteriaceae;g__Eubacterium;s__Eubacterium_sp._OM08-24	0.036661	0	0.00340877	NA	NA	NA
k__Bacteria;p__Firmicutes;c__Clostridia;o__Clostridiales;f__Lachnospiraceae;g__;s__Lachnospiraceae_bacterium_7_1_58FAA	0.0367613	0	0.00505674	NA	NA	NA
k__Bacteria;p__Firmicutes;c__Clostridia;o__Clostridiales;f__Clostridiaceae;g__Clostridium;s__Clostridium_sp._CAG:217_53_7	0.0377	0	0.00438417	NA	NA	NA
k__Bacteria;p__Firmicutes;c__Clostridia;o__Clostridiales;f__Lachnospiraceae;g__Coprococcus;s__eutactus	0.0377623	0.0126278	0.0390915	0.00548574	0.000855391	0.0110817
k__Bacteria;p__Firmicutes;c__Clostridia;o__Clostridiales;f__Eubacteriaceae;g__Eubacterium;s__eligens	0.0384165	0.0765472	0.15212	0.0012999	0.0151503	0.0411
k__Bacteria;p__Firmicutes;c__Clostridia;o__Clostridiales;f__Lachnospiraceae;g__Roseburia;s__intestinalis	0.0391331	0.100193	0.201944	0.00106984	0.0499853	0.188
k__Bacteria;p__Firmicutes;c__Clostridia;o__Clostridiales;f__Ruminococcaceae;g__Faecalibacterium;s__	0.0398475	3.05946	3.80044	NA	NA	NA
k__Bacteria;p__Firmicutes;c__Clostridia;o__Clostridiales;f__Lachnospiraceae;g__Lachnoclostridium;s__aldenense	0.0401373	0	0.00261819	NA	NA	NA
k__Bacteria;p__Firmicutes;c__Clostridia;o__Clostridiales;f__Lachnospiraceae;g__Tyzzerella;s__nexilis	0.0407769	0	0.00895159	NA	NA	NA
k__Bacteria;p__Bacteroidetes;c__Bacteroidia;o__Bacteroidales;f__Bacteroidaceae;g__Bacteroides;s__Bacteroides_sp._3_1_40A	0.0412269	0.0189458	0.0014017	0.0004155	0.00168135	0.00881
k__Bacteria;p__Actinobacteria;c__Coriobacteriia;o__Coriobacteriales;f__Coriobacteriaceae;g__Collinsella;s__intestinalis	0.0416883	0	0.00395759	NA	NA	NA
k__Bacteria;p__Bacteroidetes;c__Bacteroidia;o__Bacteroidales;f__Bacteroidaceae;g__Bacteroides;s__Bacteroides_sp._CAG:443	0.042604	0.0130259	0	NA	NA	NA
k__Bacteria;p__Firmicutes;c__;o__;f__;g__;s__Firmicutes_bacterium_CAG:124	0.0432802	0.0453838	0.10408	NA	NA	NA
k__Bacteria;p__Firmicutes;c__Negativicutes;o__Selenomonadales;f__;g__;s__	0.0450896	0	0.000243818	NA	NA	NA
k__Bacteria;p__Bacteroidetes;c__Bacteroidia;o__Bacteroidales;f__Rikenellaceae;g__Alistipes;s__Alistipes_sp._AF14-19	0.0456738	0.0323493	0.00103559	NA	NA	NA
k__Bacteria;p__Firmicutes;c__Clostridia;o__Clostridiales;f__Lachnospiraceae;g__Roseburia;s__Roseburia_sp._CAG:197	0.0459538	0	0.00225476	NA	NA	NA
k__Bacteria;p__Bacteroidetes;c__Bacteroidia;o__Bacteroidales;f__Rikenellaceae;g__Alistipes;s__Alistipes_sp._CAG:268	0.0460096	0.228519	0	NA	NA	NA
k__Bacteria;p__Bacteroidetes;c__Bacteroidia;o__Bacteroidales;f__Bacteroidaceae;g__Bacteroides;s__Bacteroides_sp._CAG:754	0.0462023	0	0.0017047	NA	NA	NA
k__Bacteria;p__Firmicutes;c__Clostridia;o__Clostridiales;f__Ruminococcaceae;g__Flavonifractor;s__uncultured_Flavonifractor_sp.	0.0467045	0.00236538	0.00877645	NA	NA	NA
k__Bacteria;p__Proteobacteria;c__Deltaproteobacteria;o__Myxococcales;f__Myxococcaceae;g__Corallococcus;s__Corallococcus_sp._AB049A	0.0468103	0	0.00194927	NA	NA	NA
k__Bacteria;p__Firmicutes;c__Clostridia;o__Clostridiales;f__Ruminococcaceae;g__Anaerotruncus;s__colihominis	0.0468151	0	0.00195101	NA	NA	NA
k__Bacteria;p__Proteobacteria;c__Epsilonproteobacteria;o__Campylobacterales;f__Campylobacteraceae;g__Campylobacter;s__	0.047784	0	0.00219332	NA	NA	NA
k__Bacteria;p__Firmicutes;c__Clostridia;o__Clostridiales;f__Lachnospiraceae;g__Blautia;s__coccoides	0.0478218	0	0.00231413	NA	NA	NA
k__Bacteria;p__Bacteroidetes;c__Bacteroidia;o__Bacteroidales;f__Barnesiellaceae;g__Barnesiella;s__	0.0485393	0	0.00194962	NA	NA	NA
k__Bacteria;p__Firmicutes;c__Negativicutes;o__Veillonellales;f__Veillonellaceae;g__Dialister;s__	0.0485456	0.674385	0.362987	0.0180079	0.574485	0.158089
k__Bacteria;p__Bacteroidetes;c__Bacteroidia;o__Bacteroidales;f__Odoribacteraceae;g__Butyricimonas;s__	0.0496965	0.0185529	0.00426222	NA	NA	NA
k__Bacteria;p__Actinobacteria;c__Actinobacteria;o__Bifidobacteriales;f__Bifidobacteriaceae;g__Bifidobacterium;s__breve	0.0499235	0	0.0459853	0.0382337	0.0154386	0
k__Bacteria;p__Firmicutes;c__Bacilli;o__Bacillales;f__;g__;s__	NA	NA	NA	4.03e-06	0.00259681	0.0136
k__Bacteria;p__Firmicutes;c__Bacilli;o__Bacillales;f__Bacillaceae;g__Bacillus;s__	NA	NA	NA	7.03e-05	0	0.00591
k__Bacteria;p__Firmicutes;c__Bacilli;o__Bacillales;f__Staphylococcaceae;g__Staphylococcus;s__	NA	NA	NA	0.000227331	0.000590966	0.00472
k__Bacteria;p__Bacteroidetes;c__Bacteroidia;o__Bacteroidales;f__Bacteroidaceae;g__Bacteroides;s__dorei	NA	NA	NA	0.00038723	0.065217	0.137
k__Bacteria;p__Firmicutes;c__Clostridia;o__Clostridiales;f__Oscillospiraceae;g__Oscillibacter;s__Oscillibacter_sp._PEA192	NA	NA	NA	0.000405492	0	0.0149
k__Bacteria;p__Actinobacteria;c__Actinobacteria;o__Corynebacteriales;f__Mycobacteriaceae;g__Mycobacterium;s__tuberculosis	NA	NA	NA	0.000597136	0.00179956	0.0199
k__Bacteria;p__Proteobacteria;c__Gammaproteobacteria;o__Enterobacterales;f__Enterobacteriaceae;g__Salmonella;s__enterica	NA	NA	NA	0.000645558	0	0.0071
k__Bacteria;p__Firmicutes;c__Negativicutes;o__Veillonellales;f__Veillonellaceae;g__Megasphaera;s__	NA	NA	NA	0.000747008	0.0872745	0.0103
k__Bacteria;p__Firmicutes;c__Bacilli;o__Bacillales;f__Staphylococcaceae;g__;s__	NA	NA	NA	0.000911181	5.37e-06	8.03e-05
k__Bacteria;p__Proteobacteria;c__Betaproteobacteria;o__;f__;g__;s__	NA	NA	NA	0.00129186	0.00872612	0.0173
k__Bacteria;p__Firmicutes;c__Bacilli;o__Bacillales;f__Staphylococcaceae;g__Staphylococcus;s__aureus	NA	NA	NA	0.00136225	0.00136982	0.0151
k__Bacteria;p__Actinobacteria;c__Actinobacteria;o__Corynebacteriales;f__Mycobacteriaceae;g__Mycobacterium;s__	NA	NA	NA	0.00137749	0.000230989	0.00177819
k__Bacteria;p__Firmicutes;c__Clostridia;o__Clostridiales;f__Ruminococcaceae;g__Clostridium;s__leptum	NA	NA	NA	0.00152741	0.0585491	0.009372
k__Bacteria;p__Actinobacteria;c__Actinobacteria;o__Corynebacteriales;f__;g__;s__	NA	NA	NA	0.00161761	2.69e-05	0.00088874
k__Bacteria;p__Fusobacteria;c__Fusobacteriia;o__Fusobacteriales;f__;g__;s__	NA	NA	NA	0.00164054	1.61e-05	0.00164718
k__Bacteria;p__Fusobacteria;c__Fusobacteriia;o__Fusobacteriales;f__Fusobacteriaceae;g__;s__	NA	NA	NA	0.00165612	0	0.00728893
k__Bacteria;p__Firmicutes;c__Clostridia;o__Clostridiales;f__Oscillospiraceae;g__Oscillibacter;s__uncultured_Oscillibacter_sp.	NA	NA	NA	0.00169685	0.00943863	0.0451756
k__Bacteria;p__Bacteroidetes;c__Bacteroidia;o__Bacteroidales;f__Prevotellaceae;g__Prevotella;s__Prevotella_sp._Marseille-P4119	NA	NA	NA	0.00178435	0	0.00662923
k__Bacteria;p__Proteobacteria;c__Deltaproteobacteria;o__Desulfovibrionales;f__Desulfovibrionaceae;g__;s__	NA	NA	NA	0.00180449	0.035404	0.0120513
k__Bacteria;p__Bacteroidetes;c__Bacteroidia;o__Bacteroidales;f__Prevotellaceae;g__Prevotella;s__Prevotella_sp._885	NA	NA	NA	0.00190219	0.00528846	0.269653
k__Bacteria;p__Verrucomicrobia;c__Verrucomicrobiae;o__Verrucomicrobiales;f__Akkermansiaceae;g__Akkermansia;s__Akkermansia_sp._KLE1797	NA	NA	NA	0.00197997	0.0344339	0.00152023
k__Bacteria;p__Firmicutes;c__Negativicutes;o__Veillonellales;f__Veillonellaceae;g__Dialister;s__Dialister_sp._CAG:486	NA	NA	NA	0.00205237	0	0.0450103
k__Bacteria;p__Actinobacteria;c__Actinobacteria;o__Corynebacteriales;f__Mycobacteriaceae;g__;s__	NA	NA	NA	0.00223502	6.45e-05	0.000951309
k__Bacteria;p__Bacteroidetes;c__Bacteroidia;o__Bacteroidales;f__Bacteroidaceae;g__Bacteroides;s__sartorii	NA	NA	NA	0.002996	0.00711712	0.0315004
k__Bacteria;p__Chlamydiae;c__Chlamydiia;o__Chlamydiales;f__Chlamydiaceae;g__Chlamydia;s_trachomatis	NA	NA	NA	0.00338067	0	0.0165614
k__Bacteria;p__Bacteroidetes;c__Bacteroidia;o__Bacteroidales;f__Bacteroidaceae;g__Bacteroides;s__Bacteroides_faecis	NA	NA	NA	0.00343562	0.00349768	0.0227052
k__Bacteria;p__Proteobacteria;c__Deltaproteobacteria;o__Desulfovibrionales;f__;g__;s__	NA	NA	NA	0.00378492	0.00359861	0.00126462
k__Bacteria;p__Proteobacteria;c__Gammaproteobacteria;o__Pseudomonadales;f__Moraxellaceae;g__Acinetobacter;s__baumannii	NA	NA	NA	0.00379478	0	0.00482403
k__Bacteria;p__Bacteroidetes;c__Flavobacteriia;o__Flavobacteriales;f__;g__;s__	NA	NA	NA	0.0038302	0.00388414	0.000832464
k__Bacteria;p__Firmicutes;c__Clostridia;o__Clostridiales;f__Oscillospiraceae;g__;s__	NA	NA	NA	0.00384514	0.0259993	0.0532677
k__Bacteria;p__Proteobacteria;c__Gammaproteobacteria;o__Pseudomonadales;f__;g__;s__	NA	NA	NA	0.00406192	0.000639248	0.00381439
k__Bacteria;p__Firmicutes;c__Clostridia;o__Clostridiales;f__;g__Intestinimonas;s__	NA	NA	NA	0.00420972	0.000108017	0.00134791
k__Bacteria;p__Bacteroidetes;c__Bacteroidia;o__Bacteroidales;f__Tannerellaceae;g__Parabacteroides;s__johnsonii	NA	NA	NA	0.00443629	0.00196193	0.00909629
k__Bacteria;p__Proteobacteria;c__Betaproteobacteria;o__Burkholderiales;f__Alcaligenaceae;g__Bordetella;s__bronchiseptica	NA	NA	NA	0.00452759	0	0.00496094
k__Bacteria;p__Proteobacteria;c__Deltaproteobacteria;o__;f__;g__;s__	NA	NA	NA	0.004557	0.0160699	0.00782131
k__Bacteria;p__Bacteroidetes;c__Bacteroidia;o__Bacteroidales;f__Porphyromonadaceae;g__Porphyromonas;s__gingivalis	NA	NA	NA	0.00459716	0	0.00482334
k__Bacteria;p__Firmicutes;c__Bacilli;o__Bacillales;f__Paenibacillaceae;g__Paenibacillus;s__amylolyticus	NA	NA	NA	0.0046425	0	0.00383946
k__Bacteria;p__Fusobacteria;c__Fusobacteriia;o__;f__;g__;s__	NA	NA	NA	0.00484524	0	0.00082171
k__Bacteria;p__Bacteroidetes;c__Bacteroidia;o__Bacteroidales;f__Rikenellaceae;g__Alistipes;s__Alistipes_sp._AM16-43	NA	NA	NA	0.00493841	0.01736	0.00137904
k__Bacteria;p__Firmicutes;c__Clostridia;o__Clostridiales;f__Clostridiaceae;g__Clostridium;s__uncultured_Clostridium_sp.	NA	NA	NA	0.00552906	0.0758382	0.0448322
k__Bacteria;p__Bacteroidetes;c__Bacteroidia;o__Bacteroidales;f__Rikenellaceae;g__;s__	NA	NA	NA	0.00599137	0.0311126	0.0182981
k__Bacteria;p__Firmicutes;c__Clostridia;o__Clostridiales;f__Clostridiaceae;g__Clostridium;s__ramosum	NA	NA	NA	0.00606919	0	0.00302364
k__Bacteria;p__Bacteroidetes;c__Bacteroidia;o__Bacteroidales;f__Bacteroidaceae;g__Bacteroides;s__	NA	NA	NA	0.00680708	29.6669	35.3713
k__Bacteria;p__Chlamydiae;c__Chlamydiia;o__;f__;g__;s__	NA	NA	NA	0.00685077	1.07e-05	8.03e-05
k__Bacteria;p__Firmicutes;c__Negativicutes;o__Veillonellales;f__Veillonellaceae;g__;s__	NA	NA	NA	0.00695447	0.161592	0.0624489
k__Bacteria;p__Firmicutes;c__Bacilli;o__Lactobacillales;f__Streptococcaceae;g__Streptococcus;s__pneumoniae	NA	NA	NA	0.00746807	0.00128387	0.00963469
k__Bacteria;p__Proteobacteria;c__Betaproteobacteria;o__Burkholderiales;f__Sutterellaceae;g__Sutterella;s__parvirubra	NA	NA	NA	0.00760087	0	0.00365753
k__Bacteria;p__Bacteroidetes;c__Bacteroidia;o__Bacteroidales;f__Bacteroidaceae;g__Bacteroides;s__stercoris_CAG:120	NA	NA	NA	0.00883596	0	0.00334456
k__Bacteria;p__Proteobacteria;c__Betaproteobacteria;o__Burkholderiales;f__Burkholderiaceae;g__Burkholderia;s__	NA	NA	NA	0.0090272	0	1.93e-05
k__Bacteria;p__Proteobacteria;c__Gammaproteobacteria;o__Pseudomonadales;f__Moraxellaceae;g__Acinetobacter;s__	NA	NA	NA	0.00904934	0	0.0013968
k__Bacteria;p__Proteobacteria;c__Betaproteobacteria;o__Burkholderiales;f__Burkholderiaceae;g__Burkholderia;s__multivorans	NA	NA	NA	0.00984444	0.000784288	0.0065936
k__Bacteria;p__Fusobacteria;c__Fusobacteriia;o__Fusobacteriales;f__Fusobacteriaceae;g__Fusobacterium;s__	NA	NA	NA	0.010251	2.15e-05	0.0323035
k__Bacteria;p__Firmicutes;c__;o__;f__;g__;s__Firmicutes_bacterium_OM08-11AC	NA	NA	NA	0.0107163	0	0.00228075
k__Bacteria;p__Bacteroidetes;c__Bacteroidia;o__Bacteroidales;f__Bacteroidaceae;g__Bacteroides;s__salyersiae	NA	NA	NA	0.0117939	0.00430876	0.0180909
k__Bacteria;p__Bacteroidetes;c__Bacteroidia;o__Bacteroidales;f__Bacteroidaceae;g__Bacteroides;s__clarus	NA	NA	NA	0.0125935	0	0.00215441
k__Bacteria;p__Firmicutes;c__Clostridia;o__Clostridiales;f__Ruminococcaceae;g__Anaeromassilibacillus;s__Anaeromassilibacillus_sp._An250	NA	NA	NA	0.0127817	0	0.00668014
k__Bacteria;p__Proteobacteria;c__Alphaproteobacteria;o__Rhodospirillales;f__Rhodospirillaceae;g__Azospirillum;s__Azospirillum_sp.	NA	NA	NA	0.0135888	0	0.00447649
k__Bacteria;p__Verrucomicrobia;c__Verrucomicrobiae;o__Verrucomicrobiales;f__Akkermansiaceae;g__Akkermansia;s__Akkermansia_sp._KLE1605	NA	NA	NA	0.0137036	0.00762201	0.000368475
k__Bacteria;p__Firmicutes;c__Clostridia;o__Clostridiales;f__Lachnospiraceae;g__Roseburia;s__intestinalis_CAG:13	NA	NA	NA	0.013767	0	0.00365804
k__Bacteria;p__Proteobacteria;c__Alphaproteobacteria;o__Rhodospirillales;f__Rhodospirillaceae;g__Azospirillum;s__Azospirillum_sp._CAG:260	NA	NA	NA	0.0140092	0	0.00415507
k__Bacteria;p__Proteobacteria;c__Gammaproteobacteria;o__Enterobacterales;f__Enterobacteriaceae;g__Cronobacter;s__sakazakii	NA	NA	NA	0.0150337	0	0.00318979
k__Bacteria;p__Bacteroidetes;c__Bacteroidia;o__Bacteroidales;f__Bacteroidaceae;g__Bacteroides;s__Bacteroides_sp._4_3_47FAA	NA	NA	NA	0.0153333	0	0.00163884
k__Bacteria;p__Firmicutes;c__Clostridia;o__Clostridiales;f__Oscillospiraceae;g__Oscillibacter;s__Oscillibacter_sp._CAG:155	NA	NA	NA	0.0155561	0	0.010509
k__Bacteria;p__Firmicutes;c__Clostridia;o__Clostridiales;f__Clostridiaceae;g__;s__Clostridiaceae_bacterium_OM08-6BH	NA	NA	NA	0.0179394	0	0.00295671
k__Bacteria;p__Proteobacteria;c__Gammaproteobacteria;o__Pseudomonadales;f__Pseudomonadaceae;g__Pseudomonas;s__Pseudomonas_sp._286	NA	NA	NA	0.019405	0	0.00240755
k__Bacteria;p__Bacteroidetes;c__Bacteroidia;o__Bacteroidales;f__Tannerellaceae;g__Parabacteroides;s__Parabacteroides_sp._20_3	NA	NA	NA	0.019881	0	0.00239734
k__Bacteria;p__Firmicutes;c__Clostridia;o__Clostridiales;f__Eubacteriaceae;g__Eubacterium;s__Eubacterium_sp._CAG:252	NA	NA	NA	0.0200837	0	0.0135876
k__Bacteria;p__Firmicutes;c__Clostridia;o__Clostridiales;f__Oscillospiraceae;g__Oscillibacter;s__	NA	NA	NA	0.0205115	0.139414	0.200155
k__Bacteria;p__Proteobacteria;c__Gammaproteobacteria;o__Pseudomonadales;f__Pseudomonadaceae;g__Pseudomonas;s__	NA	NA	NA	0.0212301	0	0.00504249
k__Bacteria;p__Verrucomicrobia;c__Verrucomicrobiae;o__Verrucomicrobiales;f__Akkermansiaceae;g__Akkermansia;s__Akkermansia_sp._KLE1798	NA	NA	NA	0.0214228	0.00624356	0.000301614
k__Bacteria;p__Proteobacteria;c__Gammaproteobacteria;o__Enterobacterales;f__Enterobacteriaceae;g__Salmonella;s__	NA	NA	NA	0.0216919	0	0.000306339
k__Bacteria;p__Bacteroidetes;c__Bacteroidia;o__Bacteroidales;f__Rikenellaceae;g__Alistipes;s__Alistipes_sp._56_sp_Nov_56_25	NA	NA	NA	0.0218686	0	0.00226288
k__Bacteria;p__Firmicutes;c__Bacilli;o__Bacillales;f__Paenibacillaceae;g__Paenibacillus;s_odorifer	NA	NA	NA	0.0230107	0	0.00226128
k__Bacteria;p__Firmicutes;c__Clostridia;o__Clostridiales;f__Clostridiaceae;g__Clostridium;s__Clostridium_sp._CAG:169	NA	NA	NA	0.0233495	0.0145324	0.00368343
k__Bacteria;p__Bacteroidetes;c__Bacteroidia;o__Bacteroidales;f__Rikenellaceae;g__Alistipes;s__Alistipes_sp._HGB5	NA	NA	NA	0.0233587	0.0253756	0.00857919
k__Bacteria;p__Proteobacteria;c__Betaproteobacteria;o__Burkholderiales;f__Sutterellaceae;g__Sutterella;s__Sutterella_sp._63_29	NA	NA	NA	0.0241197	0.00103373	0.0120505
k__Bacteria;p__Bacteroidetes;c__Bacteroidia;o__Bacteroidales;f__Bacteroidaceae;g__Bacteroides;s__intestinalis	NA	NA	NA	0.0243741	0.00898354	0.0214151
k__Bacteria;p__Bacteroidetes;c__Bacteroidia;o__Bacteroidales;f__Bacteroidaceae;g__Bacteroides;s__Bacteroides_sp._NMBE5	NA	NA	NA	0.0253438	0	0.00128223
k__Bacteria;p__Proteobacteria;c__Alphaproteobacteria;o__Rhodospirillales;f__Rhodospirillaceae;g__Azospirillum;s__Azospirillum_sp._47_25	NA	NA	NA	0.0257217	0	0.00314763
k__Bacteria;p__Bacteroidetes;c__Bacteroidia;o__Bacteroidales;f__Rikenellaceae;g__Alistipes;s__Alistipes_sp._CAG:514	NA	NA	NA	0.0258327	0	0.00374506
k__Bacteria;p__Bacteroidetes;c__Bacteroidia;o__Bacteroidales;f__Bacteroidaceae;g__Bacteroides;s__thetaiotaomicron_CAG:40	NA	NA	NA	0.0262833	0	0.00146344
k__Bacteria;p__Bacteroidetes;c__Bacteroidia;o__Bacteroidales;f__Prevotellaceae;g__Prevotella;s__timonensis	NA	NA	NA	0.0273815	0	0.00135803
k__Bacteria;p__Proteobacteria;c__Epsilonproteobacteria;o__Campylobacterales;f__Campylobacteraceae;g__Campylobacter;s__coli	NA	NA	NA	0.0277572	0	0.00143841
k__Bacteria;p__Proteobacteria;c__Deltaproteobacteria;o__Desulfovibrionales;f__Desulfovibrionaceae;g__Bilophila;s__Bilophila_sp._4_1_30	NA	NA	NA	0.0278656	0.00739752	0.00030756
k__Bacteria;p__Proteobacteria;c__Betaproteobacteria;o__Burkholderiales;f__Burkholderiaceae;g__;s__	NA	NA	NA	0.0281171	0.00255798	0.00573631
k__Bacteria;p__Bacteroidetes;c__Bacteroidia;o__Bacteroidales;f__Rikenellaceae;g__Alistipes;s__Alistipes_sp._CAG:29	NA	NA	NA	0.0282277	0.00948365	0.00194674
k__Bacteria;p__Candidatus_Melainabacteria;c__;o__Candidatus_Gastranaerophilales;f__;g__;s__	NA	NA	NA	0.0295446	0.000601696	0.0161566
k__Bacteria;p__Bacteroidetes;c__Bacteroidia;o__Bacteroidales;f__Bacteroidaceae;g__Bacteroides;s__Bacteroides_sp._D20	NA	NA	NA	0.0305618	0	0.0023238
k__Bacteria;p__Firmicutes;c__Bacilli;o__Bacillales;f__Bacillaceae;g__Bacillus;s__cereus	NA	NA	NA	0.0324339	0	0.00150169
k__Bacteria;p__Proteobacteria;c__Alphaproteobacteria;o__Rhodospirillales;f__Rhodospirillaceae;g__;s__	NA	NA	NA	0.0326861	4.83e-05	0.00017703
k__Bacteria;p__Proteobacteria;c__Epsilonproteobacteria;o__Campylobacterales;f__Campylobacteraceae;g__;s__	NA	NA	NA	0.0330903	0	0.000109956
k__Bacteria;p__Bacteroidetes;c__Bacteroidia;o__Bacteroidales;f__Bacteroidaceae;g__Bacteroides;s__Bacteroides_sp._AF39-10AT	NA	NA	NA	0.0344265	0	0.00263614
k__Bacteria;p__Firmicutes;c__Negativicutes;o__Acidaminococcales;f__Acidaminococcaceae;g__;s__	NA	NA	NA	0.0350105	0.0069889	0.0136352
k__Bacteria;p__Bacteroidetes;c__Chitinophagia;o__Chitinophagales;f__Chitinophagaceae;g__;s__	NA	NA	NA	0.0351168	8.15e-05	2.41e-05
k__Bacteria;p__Firmicutes;c__Clostridia;o__Clostridiales;f__Lachnospiraceae;g__;s__Lachnospiraceae_bacterium_AM48-27BH	NA	NA	NA	0.0355072	0	0.00157827
k__Bacteria;p__Firmicutes;c__Clostridia;o__Clostridiales;f__Clostridiaceae;g__Clostridium;s__Clostridium_sp._C105KSO13	NA	NA	NA	0.0372286	0	0.00456886
k__Bacteria;p__Bacteroidetes;c__Chitinophagia;o__Chitinophagales;f__Chitinophagaceae;g__Chitinophaga;s__Chitinophaga_sp._K20C18050901	NA	NA	NA	0.0398807	0.0166291	0.00533228
k__Bacteria;p__Proteobacteria;c__Gammaproteobacteria;o__Vibrionales;f__Vibrionaceae;g__;s__	NA	NA	NA	0.0418714	0	4.46e-05
k__Bacteria;p__Proteobacteria;c__Gammaproteobacteria;o__Vibrionales;f__Vibrionaceae;g__Vibrio;s__	NA	NA	NA	0.0426702	0	0.000885684
k__Bacteria;p__Proteobacteria;c__Betaproteobacteria;o__Burkholderiales;f__Sutterellaceae;g__;s__	NA	NA	NA	0.0432228	0.0176163	0.0310603
k__Bacteria;p__Bacteroidetes;c__Bacteroidia;o__Bacteroidales;f__Bacteroidaceae;g__Bacteroides;s__stercorirosoris	NA	NA	NA	0.044754	0.00356661	0
k__Bacteria;p__Firmicutes;c__Clostridia;o__Clostridiales;f__Eubacteriaceae;g__Eubacterium;s__Eubacterium_sp._CAG:76	NA	NA	NA	0.0449374	0	0.00308945
k__Bacteria;p__Firmicutes;c__Bacilli;o__Bacillales;f__Paenibacillaceae;g__Paenibacillus;s__	NA	NA	NA	0.0449708	0.00119255	0.00453595
k__Bacteria;p__Firmicutes;c__Tissierellia;o__Tissierellales;f__;g__;s__	NA	NA	NA	0.0452659	0	5.94e-06
k__Bacteria;p__Bacteroidetes;c__Bacteroidia;o__Bacteroidales;f__Prevotellaceae;g__Prevotella;s__intermedia	NA	NA	NA	0.0453801	0	0.000973198
k__Bacteria;p__Firmicutes;c__Clostridia;o__Clostridiales;f__Ruminococcaceae;g__Faecalibacterium;s__Faecalibacterium_sp._AF27-11BH	NA	NA	NA	0.0454425	0	0.0012088
k__Bacteria;p__Bacteroidetes;c__Bacteroidia;o__Bacteroidales;f__Prevotellaceae;g__;s__bacterium	NA	NA	NA	0.0466167	0	0.00133425
k__Bacteria;p__Bacteroidetes;c__Bacteroidia;o__Bacteroidales;f__Bacteroidaceae;g__Bacteroides;s__Bacteroides_sp._AF29-11	NA	NA	NA	0.0475415	0	0.00141746
k__Bacteria;p__Bacteroidetes;c__Bacteroidia;o__Bacteroidales;f__Bacteroidaceae;g__Bacteroides;s__Bacteroides_sp._AR29	NA	NA	NA	0.0487316	0	0.00108463
k__Bacteria;p__Firmicutes;c__Clostridia;o__Clostridiales;f__Clostridiaceae;g__Clostridium;s__Clostridium_sp._CAG:417	NA	NA	NA	0.0496339	0.0254605	0

## Sheet: 1.CD_UC_HC
Taxonomy predicted as significance in SRP108708 (CD vs HC vs UC)
Taxonomy	p-values	Effect size	CD: mean rel. freq.	CD: std. dev.	HC: mean rel. freq.	HC: std. dev.	UC: mean rel. freq.	UC: std. dev.	SRR5650036	SRR5650036: parent seq. count	SRR5650036: rel. freq.	SRR5650037	SRR5650037: parent seq. count	SRR5650037: rel. freq.	SRR5650038	SRR5650038: parent seq. count	SRR5650038: rel. freq.	SRR5650039	SRR5650039: parent seq. count	SRR5650039: rel. freq.	SRR5650040	SRR5650040: parent seq. count	SRR5650040: rel. freq.	SRR5650041	SRR5650041: parent seq. count	SRR5650041: rel. freq.	SRR5650042	SRR5650042: parent seq. count	SRR5650042: rel. freq.	SRR5650043	SRR5650043: parent seq. count	SRR5650043: rel. freq.	SRR5650044	SRR5650044: parent seq. count	SRR5650044: rel. freq.	SRR5650065	SRR5650065: parent seq. count	SRR5650065: rel. freq.	SRR5650066	SRR5650066: parent seq. count	SRR5650066: rel. freq.	SRR5650067	SRR5650067: parent seq. count	SRR5650067: rel. freq.	SRR5650068	SRR5650068: parent seq. count	SRR5650068: rel. freq.	SRR5650069	SRR5650069: parent seq. count
k__Bacteria;p__Actinobacteria;c__Coriobacteriia;o__Eggerthellales;f__;g__;s__	4.1907e-21	0.456306	0.0039532	0.011375	0.0765339	0.0686647	0.00310671	0.00995079	0	12071	0	5	12078	0.0413976	0	12073	0	5	12076	0.0414044	0	12084	0	0	12059	0	1	12083	0.00827609	0	12075	0	1	12080	0.00827815	0	12079	0	0	12079	0	0	12083	0	0	12078	0	0	12077
k__Bacteria;p__Actinobacteria;c__Coriobacteriia;o__Eggerthellales;f__Eggerthellaceae;g__Eggerthella;s__Eggerthella_sp._CAG:298	1.15086e-14	0.340865	0.00225942	0.0124709	0.0828439	0.102259	0	0	0	12071	0	6	12078	0.0496771	0	12073	0	0	12076	0	0	12084	0	0	12059	0	0	12083	0	0	12075	0	0	12080	0	0	12079	0	0	12079	0	0	12083	0	0	12078	0	0	12077
k__Bacteria;p__Bacteroidetes;c__Bacteroidia;o__Bacteroidales;f__Prevotellaceae;g__Prevotella;s__Prevotella_sp._CAG:891	5.21926e-14	0.327796	0	0	0.459368	0.612251	0	0	0	12071	0	0	12078	0	0	12073	0	0	12076	0	0	12084	0	0	12059	0	0	12083	0	0	12075	0	0	12080	0	0	12079	0	0	12079	0	0	12083	0	0	12078	0	0	12077
k__Bacteria;p__Proteobacteria;c__Deltaproteobacteria;o__Desulfovibrionales;f__Desulfovibrionaceae;g__Desulfovibrio;s__piger	2.35568e-13	0.314509	0	0	0.0556521	0.0764689	0	0	0	12071	0	0	12078	0	0	12073	0	0	12076	0	0	12084	0	0	12059	0	0	12083	0	0	12075	0	0	12080	0	0	12079	0	0	12079	0	0	12083	0	0	12078	0	0	12077
k__Bacteria;p__Bacteroidetes;c__Bacteroidia;o__Bacteroidales;f__Bacteroidaceae;g__Bacteroides;s__Bacteroides_coprocola	1.47751e-12	0.297967	0	0	0.210359	0.300522	0	0	0	12071	0	0	12078	0	0	12073	0	0	12076	0	0	12084	0	0	12059	0	0	12083	0	0	12075	0	0	12080	0	0	12079	0	0	12079	0	0	12083	0	0	12078	0	0	12077
k__Bacteria;p__Bacteroidetes;c__Bacteroidia;o__Bacteroidales;f__Tannerellaceae;g__Parabacteroides;s__Parabacteroides_sp._CAG:409	9.23124e-12	0.281062	0	0	0.182294	0.271355	0	0	0	12071	0	0	12078	0	0	12073	0	0	12076	0	0	12084	0	0	12059	0	0	12083	0	0	12075	0	0	12080	0	0	12079	0	0	12079	0	0	12083	0	0	12078	0	0	12077
k__Bacteria;p__Bacteroidetes;c__Bacteroidia;o__Bacteroidales;f__Prevotellaceae;g__Prevotella;s__Prevotella_sp._AM34-19LB	4.89037e-11	0.265325	0.00178881	0.0118772	0.0402418	0.055552	0	0	0	12071	0	11	12078	0.0910747	0	12073	0	0	12076	0	0	12084	0	8	12059	0.0663405	0	12083	0	0	12075	0	0	12080	0	0	12079	0	0	12079	0	0	12083	0	0	12078	0	0	12077
k__Bacteria;p__Bacteroidetes;c__Bacteroidia;o__Bacteroidales;f__Odoribacteraceae;g__;s__	3.89454e-10	0.245259	0.0465805	0.0801733	0.130991	0.0539607	0.00847645	0.0316464	11	12071	0.0911275	12	12078	0.0993542	0	12073	0	20	12076	0.165618	0	12084	0	0	12059	0	1	12083	0.00827609	2	12075	0.0165631	6	12080	0.0496689	0	12079	0	0	12079	0	0	12083	0	0	12078	0	0	12077
k__Bacteria;p__Bacteroidetes;c__Bacteroidia;o__Bacteroidales;f__Prevotellaceae;g__Paraprevotella;s__	1.14545e-09	0.23461	0	0	0.213126	0.358281	0	0	0	12071	0	0	12078	0	0	12073	0	0	12076	0	0	12084	0	0	12059	0	0	12083	0	0	12075	0	0	12080	0	0	12079	0	0	12079	0	0	12083	0	0	12078	0	0	12077
k__Bacteria;p__Bacteroidetes;c__Bacteroidia;o__Bacteroidales;f__Prevotellaceae;g__Paraprevotella;s__clara	1.57954e-09	0.231409	0	0	0.0390736	0.0662767	0	0	0	12071	0	0	12078	0	0	12073	0	0	12076	0	0	12084	0	0	12059	0	0	12083	0	0	12075	0	0	12080	0	0	12079	0	0	12079	0	0	12083	0	0	12078	0	0	12077
k__Bacteria;p__Bacteroidetes;c__Bacteroidia;o__Bacteroidales;f__Bacteroidaceae;g__Bacteroides;s__plebeius	1.93497e-08	0.205988	0	0	0.162204	0.296397	0	0	0	12071	0	0	12078	0	0	12073	0	0	12076	0	0	12084	0	0	12059	0	0	12083	0	0	12075	0	0	12080	0	0	12079	0	0	12079	0	0	12083	0	0	12078	0	0	12077
k__Bacteria;p__Firmicutes;c__Clostridia;o__Clostridiales;f__Ruminococcaceae;g__Ruminococcus;s__	4.59572e-08	0.197018	0.0134556	0.0725517	0.17087	0.268097	0	0	0	12071	0	0	12078	0	0	12073	0	0	12076	0	0	12084	0	0	12059	0	12	12083	0.0993131	58	12075	0.480331	58	12080	0.480132	0	12079	0	0	12079	0	0	12083	0	0	12078	0	0	12077
k__Bacteria;p__Bacteroidetes;c__Bacteroidia;o__Bacteroidales;f__Prevotellaceae;g__Paraprevotella;s__xylaniphila	5.38299e-08	0.195367	0	0	0.014999	0.0283306	0	0	0	12071	0	0	12078	0	0	12073	0	0	12076	0	0	12084	0	0	12059	0	0	12083	0	0	12075	0	0	12080	0	0	12079	0	0	12079	0	0	12083	0	0	12078	0	0	12077
k__Bacteria;p__Chlamydiae;c__Chlamydiia;o__Chlamydiales;f__Chlamydiaceae;g__Chlamydia;s__trachomatis	7.89342e-08	0.191357	0.00574345	0.0206926	0.0816717	0.141017	0.00172604	0.0118332	0	12071	0	0	12078	0	0	12073	0	8	12076	0.0662471	0	12084	0	0	12059	0	0	12083	0	0	12075	0	0	12080	0	0	12079	0	0	12079	0	0	12083	0	0	12078	0	0	12077
k__Bacteria;p__Proteobacteria;c__Betaproteobacteria;o__Burkholderiales;f__Sutterellaceae;g__Sutterella;s__	2.0004e-07	0.181532	0.102891	0.200117	0.273813	0.194594	0.0160433	0.0380342	25	12071	0.207108	71	12078	0.587846	28	12073	0.231922	39	12076	0.322955	32	12084	0.264813	51	12059	0.422921	0	12083	0	0	12075	0	0	12080	0	8	12079	0.0662306	0	12079	0	23	12083	0.19035	0	12078	0	0	12077
k__Bacteria;p__Actinobacteria;c__Actinobacteria;o__Bifidobacteriales;f__Bifidobacteriaceae;g__Bifidobacterium;s__bifidum	6.24127e-07	0.169348	0.0210818	0.0743471	0	0	0.114927	0.152576	0	12071	0	0	12078	0	0	12073	0	0	12076	0	0	12084	0	0	12059	0	0	12083	0	0	12075	0	0	12080	0	0	12079	0	0	12079	0	0	12083	0	0	12078	0	0	12077
k__Bacteria;p__Bacteroidetes;c__Bacteroidia;o__Bacteroidales;f__Bacteroidaceae;g__Bacteroides;s__Bacteroides_sp._CAG:443	6.54688e-07	0.168832	0	0	0.0130259	0.0268994	0	0	0	12071	0	0	12078	0	0	12073	0	0	12076	0	0	12084	0	0	12059	0	0	12083	0	0	12075	0	0	12080	0	0	12079	0	0	12079	0	0	12083	0	0	12078	0	0	12077
k__Bacteria;p__Bacteroidetes;c__Bacteroidia;o__Bacteroidales;f__Bacteroidaceae;g__Bacteroides;s__Bacteroides_eggerthii	9.68212e-07	0.164598	0.0211731	0.0580053	0.129386	0.219329	0	0	0	12071	0	0	12078	0	0	12073	0	0	12076	0	0	12084	0	0	12059	0	16	12083	0.132417	9	12075	0.0745342	0	12080	0	0	12079	0	0	12079	0	0	12083	0	0	12078	0	0	12077
k__Bacteria;p__Bacteroidetes;c__Bacteroidia;o__Bacteroidales;f__Rikenellaceae;g__Alistipes;s__Alistipes_sp._CAG:268	1.03174e-06	0.163908	0	0	0.228519	0.480363	0	0	0	12071	0	0	12078	0	0	12073	0	0	12076	0	0	12084	0	0	12059	0	0	12083	0	0	12075	0	0	12080	0	0	12079	0	0	12079	0	0	12083	0	0	12078	0	0	12077
k__Bacteria;p__Firmicutes;c__Bacilli;o__Lactobacillales;f__Lactobacillaceae;g__Lactobacillus;s__ruminis	2.00925e-06	0.156639	0	0	0.0773086	0.166957	0	0	0	12071	0	0	12078	0	0	12073	0	0	12076	0	0	12084	0	0	12059	0	0	12083	0	0	12075	0	0	12080	0	0	12079	0	0	12079	0	0	12083	0	0	12078	0	0	12077
k__Bacteria;p__Firmicutes;c__;o__;f__;g__;s__Firmicutes_bacterium_CAG:129	2.04357e-06	0.156454	0.0130785	0.0384258	0.056418	0.0706423	0.00172547	0.0118292	0	12071	0	0	12078	0	0	12073	0	0	12076	0	0	12084	0	0	12059	0	0	12083	0	0	12075	0	0	12080	0	0	12079	0	0	12079	0	0	12083	0	0	12078	0	0	12077
k__Bacteria;p__Bacteroidetes;c__Bacteroidia;o__Bacteroidales;f__Rikenellaceae;g__Alistipes;s__Alistipes_sp._AF14-19	3.16795e-06	0.151637	0.00160045	0.0105134	0.0323493	0.0656514	0	0	0	12071	0	0	12078	0	0	12073	0	0	12076	0	0	12084	0	0	12059	0	0	12083	0	0	12075	0	0	12080	0	0	12079	0	0	12079	0	0	12083	0	0	12078	0	0	12077
k__Bacteria;p__;c__;o__;f__;g__;s__uncultured_bacterium	4.03847e-06	0.148958	0.0048027	0.0223736	0.0359115	0.0585058	0	0	0	12071	0	0	12078	0	0	12073	0	11	12076	0.0910898	0	12084	0	15	12059	0.124388	0	12083	0	0	12075	0	0	12080	0	0	12079	0	0	12079	0	0	12083	0	0	12078	0	0	12077
k__Bacteria;p__Bacteroidetes;c__Bacteroidia;o__Bacteroidales;f__Odoribacteraceae;g__Odoribacter;s__splanchnicus	4.08992e-06	0.148818	0.0938257	0.143293	0.124306	0.0673188	0.00207014	0.00992803	77	12071	0.637892	69	12078	0.571287	0	12073	0	83	12076	0.687314	0	12084	0	0	12059	0	10	12083	0.0827609	12	12075	0.0993789	0	12080	0	0	12079	0	0	12079	0	0	12083	0	0	12078	0	0	12077
k__Bacteria;p__Bacteroidetes;c__;o__;f__;g__;s__	4.7596e-06	0.14714	0.456476	0.289712	0.757196	0.209608	0.610015	0.220959	70	12071	0.579902	76	12078	0.629243	62	12073	0.513543	90	12076	0.74528	40	12084	0.331016	66	12059	0.547309	36	12083	0.297939	45	12075	0.372671	23	12080	0.190397	0	12079	0	5	12079	0.0413942	1	12083	0.00827609	2	12078	0.016559	1	12077
k__Bacteria;p__Bacteroidetes;c__Bacteroidia;o__Bacteroidales;f__Odoribacteraceae;g__Odoribacter;s__	7.83324e-06	0.141604	0.124974	0.227751	0.220924	0.138802	0.00224258	0.0107879	85	12071	0.704167	88	12078	0.728597	0	12073	0	162	12076	1.3415	0	12084	0	0	12059	0	12	12083	0.0993131	13	12075	0.10766	0	12080	0	0	12079	0	0	12079	0	0	12083	0	0	12078	0	0	12077
k__Bacteria;p__Proteobacteria;c__Betaproteobacteria;o__Burkholderiales;f__Sutterellaceae;g__Sutterella;s__Sutterella_sp._AM11-39	8.67296e-06	0.140468	0	0	0.0576151	0.132647	0	0	0	12071	0	0	12078	0	0	12073	0	0	12076	0	0	12084	0	0	12059	0	0	12083	0	0	12075	0	0	12080	0	0	12079	0	0	12079	0	0	12083	0	0	12078	0	0	12077
k__Bacteria;p__Proteobacteria;c__Gammaproteobacteria;o__Enterobacterales;f__Enterobacteriaceae;g__Klebsiella;s__pneumoniae	1.38187e-05	0.135253	0.00941129	0.0465816	0.158536	0.277388	0.0286676	0.113919	0	12071	0	0	12078	0	0	12073	0	0	12076	0	0	12084	0	0	12059	0	0	12083	0	0	12075	0	0	12080	0	0	12079	0	0	12079	0	0	12083	0	0	12078	0	0	12077
k__Bacteria;p__Bacteroidetes;c__Bacteroidia;o__;f__;g__;s__	2.71092e-05	0.127652	0.0910126	0.0596583	0.148756	0.0409976	0.119274	0.046703	15	12071	0.124265	17	12078	0.140752	13	12073	0.107678	22	12076	0.18218	9	12084	0.0744786	15	12059	0.124388	6	12083	0.0496565	8	12075	0.0662526	4	12080	0.0331126	0	12079	0	1	12079	0.00827883	0	12083	0	0	12078	0	0	12077
k__Bacteria;p__Bacteroidetes;c__Bacteroidia;o__Bacteroidales;f__Bacteroidaceae;g__Bacteroides;s__Bacteroides_sp._3_1_40A	3.23568e-05	0.125645	0.00150761	0.00996429	0.0189458	0.0358281	0.00120753	0.0082784	0	12071	0	0	12078	0	0	12073	0	0	12076	0	0	12084	0	0	12059	0	0	12083	0	0	12075	0	0	12080	0	0	12079	0	0	12079	0	0	12083	0	0	12078	0	0	12077
k__Bacteria;p__Bacteroidetes;c__Bacteroidia;o__Bacteroidales;f__Tannerellaceae;g__;s__	3.3376e-05	0.125293	0.00762355	0.00820845	0.0173621	0.00805354	0.00862917	0.00925372	1	12071	0.00828432	2	12078	0.016559	1	12073	0.00828295	3	12076	0.0248427	1	12084	0.00827541	2	12059	0.0165851	0	12083	0	0	12075	0	0	12080	0	0	12079	0	0	12079	0	0	12083	0	0	12078	0	0	12077
k__Bacteria;p__Bacteroidetes;c__Bacteroidia;o__Bacteroidales;f__Bacteroidaceae;g__Bacteroides;s__vulgatus	3.6068e-05	0.124411	0.479174	0.401414	0.336583	0.151246	0.776259	0.509724	30	12071	0.24853	22	12078	0.182149	88	12073	0.728899	22	12076	0.18218	69	12084	0.571003	85	12059	0.704868	9	12083	0.0744848	13	12075	0.10766	0	12080	0	0	12079	0	0	12079	0	0	12083	0	0	12078	0	0	12077
k__Bacteria;p__Bacteroidetes;c__Bacteroidia;o__Bacteroidales;f__Prevotellaceae;g__Prevotella;s__Prevotella_sp._AM42-24	4.90237e-05	0.120914	0	0	0	0	0.0132839	0.0298446	0	12071	0	0	12078	0	0	12073	0	0	12076	0	0	12084	0	0	12059	0	0	12083	0	0	12075	0	0	12080	0	0	12079	0	0	12079	0	0	12083	0	0	12078	0	0	12077
k__Bacteria;p__Firmicutes;c__Erysipelotrichia;o__Erysipelotrichales;f__Erysipelotrichaceae;g__Holdemania;s__	4.9111e-05	0.120894	0.00809224	0.022608	0	0	0.0281327	0.0398303	0	12071	0	0	12078	0	0	12073	0	0	12076	0	6	12084	0.0496524	0	12059	0	0	12083	0	0	12075	0	0	12080	0	0	12079	0	0	12079	0	0	12083	0	0	12078	0	0	12077
k__Bacteria;p__Firmicutes;c__Clostridia;o__Clostridiales;f__Eubacteriaceae;g__Eubacterium;s__ventriosum	5.24217e-05	0.120149	0.0384947	0.0706287	0.0603609	0.0558442	0	0	0	12071	0	0	12078	0	0	12073	0	0	12076	0	0	12084	0	0	12059	0	43	12083	0.355872	11	12075	0.0910973	13	12080	0.107616	0	12079	0	0	12079	0	0	12083	0	0	12078	0	0	12077
k__Bacteria;p__Actinobacteria;c__Coriobacteriia;o__Eggerthellales;f__Eggerthellaceae;g__Asaccharobacter;s__celatus	6.07006e-05	0.118472	0.0102555	0.02639	0.00276465	0.0123639	0.0383273	0.0574806	0	12071	0	0	12078	0	0	12073	0	7	12076	0.0579662	0	12084	0	0	12059	0	8	12083	0.0662087	8	12075	0.0662526	12	12080	0.0993377	0	12079	0	0	12079	0	0	12083	0	0	12078	0	0	12077
k__Bacteria;p__Firmicutes;c__Clostridia;o__Clostridiales;f__Clostridiaceae;g__Clostridium;s__Clostridium_sp._CAG:299	8.18042e-05	0.115049	0	0	0	0	0.0119173	0.0275398	0	12071	0	0	12078	0	0	12073	0	0	12076	0	0	12084	0	0	12059	0	0	12083	0	0	12075	0	0	12080	0	0	12079	0	0	12079	0	0	12083	0	0	12078	0	0	12077
k__Bacteria;p__Bacteroidetes;c__Bacteroidia;o__Bacteroidales;f__Rikenellaceae;g__Alistipes;s__putredinis	0.000104884	0.112188	0.174217	0.286534	0.3709	0.124289	0.0946049	0.163434	0	12071	0	48	12078	0.397417	0	12073	0	81	12076	0.670752	0	12084	0	0	12059	0	68	12083	0.562774	73	12075	0.604555	57	12080	0.471854	0	12079	0	0	12079	0	0	12083	0	0	12078	0	0	12077
k__Bacteria;p__Bacteroidetes;c__Bacteroidia;o__Bacteroidales;f__Bacteroidaceae;g__Bacteroides;s__Bacteroides_sp._AM25-34	0.000110742	0.111561	0	0	0	0	0.0138249	0.0325074	0	12071	0	0	12078	0	0	12073	0	0	12076	0	0	12084	0	0	12059	0	0	12083	0	0	12075	0	0	12080	0	0	12079	0	0	12079	0	0	12083	0	0	12078	0	0	12077
k__Bacteria;p__Bacteroidetes;c__Bacteroidia;o__Bacteroidales;f__Rikenellaceae;g__Alistipes;s__onderdonkii	0.000112872	0.111342	0	0	0	0	0.0393711	0.0926786	0	12071	0	0	12078	0	0	12073	0	0	12076	0	0	12084	0	0	12059	0	0	12083	0	0	12075	0	0	12080	0	0	12079	0	0	12079	0	0	12083	0	0	12078	0	0	12077
k__Bacteria;p__Bacteroidetes;c__Bacteroidia;o__Bacteroidales;f__Bacteroidaceae;g__Bacteroides;s__finegoldii	0.000140742	0.108791	0.0138363	0.0431235	0.0193332	0.0323836	0.0616498	0.0930152	0	12071	0	12	12078	0.0993542	17	12073	0.14081	34	12076	0.28155	12	12084	0.0993049	16	12059	0.132681	0	12083	0	0	12075	0	0	12080	0	0	12079	0	0	12079	0	0	12083	0	0	12078	0	0	12077
k__Bacteria;p__Proteobacteria;c__Deltaproteobacteria;o__Desulfovibrionales;f__Desulfovibrionaceae;g__Desulfovibrio;s__	0.000141259	0.108749	0.00197523	0.0133223	0.0134199	0.0187124	0	0	0	12071	0	0	12078	0	0	12073	0	0	12076	0	0	12084	0	0	12059	0	0	12083	0	0	12075	0	0	12080	0	0	12079	0	0	12079	0	0	12083	0	0	12078	0	0	12077
k__Bacteria;p__Firmicutes;c__Clostridia;o__Clostridiales;f__;g__Monoglobus;s__pectinilyticus	0.000181311	0.105855	0.0275689	0.053377	0.00236538	0.0105783	0.0742639	0.110487	0	12071	0	0	12078	0	0	12073	0	0	12076	0	0	12084	0	0	12059	0	18	12083	0.14897	13	12075	0.10766	24	12080	0.198675	0	12079	0	0	12079	0	0	12083	0	0	12078	0	0	12077
k__Bacteria;p__Proteobacteria;c__Gammaproteobacteria;o__Enterobacterales;f__Enterobacteriaceae;g__Klebsiella;s__	0.000197016	0.10489	0.00649345	0.0275903	0.263079	0.662245	0.0172762	0.118439	0	12071	0	0	12078	0	0	12073	0	0	12076	0	0	12084	0	0	12059	0	0	12083	0	0	12075	0	0	12080	0	0	12079	0	0	12079	0	0	12083	0	0	12078	0	0	12077
k__Bacteria;p__Firmicutes;c__Clostridia;o__Clostridiales;f__Clostridiaceae;g__Clostridium;s__Clostridium_sp._CAG:302	0.000225412	0.103323	0	0	0.017772	0.0487276	0	0	0	12071	0	0	12078	0	0	12073	0	0	12076	0	0	12084	0	0	12059	0	0	12083	0	0	12075	0	0	12080	0	0	12079	0	0	12079	0	0	12083	0	0	12078	0	0	12077
k__Bacteria;p__Proteobacteria;c__;o__;f__;g__;s__Proteobacteria_bacterium_CAG:495	0.000248166	0.102202	0.00065898	0.00614655	0.0165731	0.0427932	0	0	0	12071	0	0	12078	0	0	12073	0	0	12076	0	0	12084	0	0	12059	0	0	12083	0	0	12075	0	0	12080	0	0	12079	0	0	12079	0	0	12083	0	0	12078	0	0	12077
k__Bacteria;p__Proteobacteria;c__;o__;f__;g__;s__Proteobacteria_bacterium_CAG:139	0.000269611	0.101235	0	0	0	0	0.0117389	0.029144	0	12071	0	0	12078	0	0	12073	0	0	12076	0	0	12084	0	0	12059	0	0	12083	0	0	12075	0	0	12080	0	0	12079	0	0	12079	0	0	12083	0	0	12078	0	0	12077
k__Bacteria;p__Firmicutes;c__Clostridia;o__Clostridiales;f__Clostridiaceae;g__Clostridium;s__	0.000297785	0.100075	1.0712	0.752791	1.62186	0.751276	0.868658	0.521472	10	12071	0.0828432	85	12078	0.703759	57	12073	0.472128	49	12076	0.405763	55	12084	0.455147	90	12059	0.746331	224	12083	1.85384	341	12075	2.82402	163	12080	1.34934	46	12079	0.380826	82	12079	0.678864	73	12083	0.604155	58	12078	0.480212	163	12077
k__Bacteria;p__Firmicutes;c__Clostridia;o__Clostridiales;f__Ruminococcaceae;g__Gemmiger;s__formicilis	0.000305898	0.0997604	0	0	0.0674861	0.114946	0.0134661	0.0288886	0	12071	0	43	12078	0.356019	8	12073	0.0662636	26	12076	0.215303	74	12084	0.61238	66	12059	0.547309	11	12083	0.091037	8	12075	0.0662526	13	12080	0.107616	11	12079	0.0910671	10	12079	0.0827883	13	12083	0.107589	12	12078	0.0993542	0	12077
k__Bacteria;p__Firmicutes;c__Clostridia;o__Clostridiales;f__Ruminococcaceae;g__Flavonifractor;s__uncultured_Flavonifractor_sp.	0.000418301	0.0960941	0.00338948	0.0139448	0.00236538	0.0105783	0.0186526	0.034044	0	12071	0	0	12078	0	0	12073	0	7	12076	0.0579662	0	12084	0	0	12059	0	0	12083	0	0	12075	0	0	12080	0	0	12079	0	0	12079	0	0	12083	0	0	12078	0	0	12077
k__Bacteria;p__Firmicutes;c__Clostridia;o__Clostridiales;f__Lachnospiraceae;g__Blautia;s__torques	0.000425239	0.095901	0.0450741	0.0670813	0	0	0.0153781	0.0374849	26	12071	0.215392	0	12078	0	0	12073	0	9	12076	0.074528	0	12084	0	0	12059	0	16	12083	0.132417	8	12075	0.0662526	18	12080	0.149007	19	12079	0.157298	37	12079	0.306317	19	12083	0.157246	23	12078	0.190429	14	12077
k__Bacteria;p__Firmicutes;c__Clostridia;o__Clostridiales;f__Ruminococcaceae;g__Faecalibacterium;s__Faecalibacterium_sp._CAG:74_58_120	0.000473296	0.0946429	0.052693	0.0999501	0.00867986	0.0272362	0.00138175	0.0094728	0	12071	0	0	12078	0	0	12073	0	0	12076	0	0	12084	0	0	12059	0	0	12083	0	10	12075	0.0828157	0	12080	0	0	12079	0	0	12079	0	0	12083	0	0	12078	0	0	12077
k__Bacteria;p__Bacteroidetes;c__Bacteroidia;o__Bacteroidales;f__Prevotellaceae;g__;s__	0.000473545	0.0946367	0.0650467	0.125161	0.294355	0.359414	0.149234	0.321054	2	12071	0.0165686	62	12078	0.51333	12	12073	0.0993953	27	12076	0.223584	5	12084	0.041377	43	12059	0.35658	0	12083	0	4	12075	0.0331263	0	12080	0	0	12079	0	0	12079	0	0	12083	0	0	12078	0	0	12077
k__Bacteria;p__Bacteroidetes;c__Bacteroidia;o__Bacteroidales;f__Prevotellaceae;g__Prevotella;s__Prevotella_sp._CAG:732	0.000576542	0.0923198	0.000658543	0.00614248	0.00946515	0.0233251	0	0	0	12071	0	0	12078	0	0	12073	0	0	12076	0	0	12084	0	0	12059	0	0	12083	0	0	12075	0	0	12080	0	0	12079	0	0	12079	0	0	12083	0	0	12078	0	0	12077
k__Bacteria;p__Firmicutes;c__Clostridia;o__Clostridiales;f__Lachnospiraceae;g__Coprococcus;s__eutactus	0.000630751	0.0912599	0.00272903	0.012653	0.019681	0.0429477	0	0	0	12071	0	0	12078	0	0	12073	0	0	12076	0	0	12084	0	0	12059	0	0	12083	0	0	12075	0	0	12080	0	6	12079	0.049673	7	12079	0.0579518	0	12083	0	9	12078	0.0745156	0	12077
k__Bacteria;p__Bacteroidetes;c__Bacteroidia;o__Bacteroidales;f__;g__;s__	0.000635304	0.091175	5.54951	3.79406	7.29202	2.00112	7.8081	2.8523	853	12071	7.06652	892	12078	7.38533	828	12073	6.85828	960	12076	7.94965	579	12084	4.79146	1011	12059	8.38378	314	12083	2.59869	383	12075	3.17184	179	12080	1.48179	7	12079	0.0579518	15	12079	0.124182	10	12083	0.0827609	9	12078	0.0745156	6	12077
k__Bacteria;p__Firmicutes;c__Clostridia;o__Clostridiales;f__Eubacteriaceae;g__;s__	0.000749882	0.0892158	0.0127042	0.0116395	0.00828507	0.00676364	0.0391788	0.0713751	0	12071	0	1	12078	0.00827952	0	12073	0	1	12076	0.00828089	1	12084	0.00827541	1	12059	0.00829256	2	12083	0.0165522	1	12075	0.00828157	2	12080	0.0165563	5	12079	0.0413942	4	12079	0.0331153	4	12083	0.0331044	10	12078	0.0827952	1	12077
k__Bacteria;p__Proteobacteria;c__Betaproteobacteria;o__Burkholderiales;f__Sutterellaceae;g__Sutterella;s__wadsworthensis	0.000810629	0.088294	0.0522475	0.130207	0.0962694	0.0744461	0	0	22	12071	0.182255	62	12078	0.51333	25	12073	0.207074	34	12076	0.28155	28	12084	0.231711	44	12059	0.364873	0	12083	0	0	12075	0	0	12080	0	0	12079	0	0	12079	0	0	12083	0	0	12078	0	0	12077
k__Bacteria;p__Actinobacteria;c__Actinobacteria;o__Bifidobacteriales;f__Bifidobacteriaceae;g__Bifidobacterium;s__pseudocatenulatum	0.000846429	0.0877821	0.00357552	0.0194505	0	0	0.0357075	0.0844102	0	12071	0	0	12078	0	0	12073	0	0	12076	0	0	12084	0	0	12059	0	0	12083	0	15	12075	0.124224	14	12080	0.115894	0	12079	0	0	12079	0	0	12083	0	0	12078	0	0	12077
k__Bacteria;p__Firmicutes;c__Clostridia;o__Clostridiales;f__Eubacteriaceae;g__Eubacterium;s__Eubacterium_sp._CAG:161	0.000870886	0.0874446	0.000564653	0.00526673	0	0	0.0119116	0.030019	0	12071	0	0	12078	0	0	12073	0	0	12076	0	0	12084	0	0	12059	0	0	12083	0	0	12075	0	0	12080	0	0	12079	0	0	12079	0	0	12083	0	0	12078	0	0	12077
k__Bacteria;p__Bacteroidetes;c__Bacteroidia;o__Bacteroidales;f__Bacteroidaceae;g__Bacteroides;s__intestinalis	0.000885379	0.087249	0.00950439	0.0397037	0.0430197	0.0759459	0.0771942	0.161151	0	12071	0	0	12078	0	0	12073	0	0	12076	0	0	12084	0	0	12059	0	0	12083	0	0	12075	0	0	12080	0	0	12079	0	0	12079	0	0	12083	0	0	12078	0	0	12077
k__Bacteria;p__Firmicutes;c__;o__;f__;g__;s__	0.000891012	0.0871738	8.83088	3.13255	7.526	1.21425	6.81418	3.21207	240	12071	1.98824	714	12078	5.91157	892	12073	7.38839	711	12076	5.88771	810	12084	6.70308	707	12059	5.86284	1788	12083	14.7976	1360	12075	11.2629	1741	12080	14.4123	1566	12079	12.9646	1589	12079	13.1551	1557	12083	12.8859	1530	12078	12.6677	1344	12077
k__Bacteria;p__Proteobacteria;c__Betaproteobacteria;o__Burkholderiales;f__Sutterellaceae;g__Sutterella;s__Sutterella_sp._KLE1602	0.000931122	0.0866516	0.00705985	0.0275142	0.0240745	0.0328459	0	0	0	12071	0	0	12078	0	0	12073	0	0	12076	0	0	12084	0	0	12059	0	0	12083	0	0	12075	0	0	12080	0	0	12079	0	0	12079	0	0	12083	0	0	12078	0	0	12077
k__Bacteria;p__Candidatus_Melainabacteria;c__;o__;f__;g__;s__Candidatus_Melainabacteria_bacterium_35_41	0.00104987	0.0852268	0	0	0	0	0.0258846	0.0706599	0	12071	0	0	12078	0	0	12073	0	0	12076	0	0	12084	0	0	12059	0	0	12083	0	0	12075	0	0	12080	0	0	12079	0	0	12079	0	0	12083	0	0	12078	0	0	12077
k__Bacteria;p__Proteobacteria;c__Betaproteobacteria;o__Burkholderiales;f__Sutterellaceae;g__;s__	0.0010564	0.0851531	0.0122373	0.0284783	0.016966	0.0100602	0.0489992	0.090225	1	12071	0.00828432	3	12078	0.0248385	1	12073	0.00828295	2	12076	0.0165618	1	12084	0.00827541	2	12059	0.0165851	0	12083	0	0	12075	0	0	12080	0	2	12079	0.0165577	0	12079	0	5	12083	0.0413805	7	12078	0.0579566	0	12077
k__Bacteria;p__Firmicutes;c__Clostridia;o__Clostridiales;f__Ruminococcaceae;g__Flavonifractor;s__	0.00106399	0.085068	0.070209	0.059841	0.0244549	0.0319756	0.0564464	0.0335132	7	12071	0.0579902	23	12078	0.190429	6	12073	0.0496977	12	12076	0.0993707	6	12084	0.0496524	4	12059	0.0331702	9	12083	0.0744848	10	12075	0.0828157	9	12080	0.0745033	12	12079	0.099346	32	12079	0.264923	18	12083	0.14897	17	12078	0.140752	9	12077
k__Bacteria;p__Firmicutes;c__Clostridia;o__Clostridiales;f__Ruminococcaceae;g__Subdoligranulum;s__Subdoligranulum_sp._APC924/74	0.00118771	0.08376	0.495562	0.715964	0.396836	0.367862	0.11716	0.139818	0	12071	0	11	12078	0.0910747	0	12073	0	6	12076	0.0496853	19	12084	0.157233	20	12059	0.165851	97	12083	0.802781	122	12075	1.01035	169	12080	1.39901	266	12079	2.20217	300	12079	2.48365	379	12083	3.13664	263	12078	2.17751	0	12077
k__Bacteria;p__Firmicutes;c__Clostridia;o__Clostridiales;f__Lachnospiraceae;g__Lachnoclostridium;s__Lachnoclostridium_sp._An14	0.0013441	0.082287	0.000752496	0.00701882	0	0	0.0305342	0.0827435	0	12071	0	0	12078	0	0	12073	0	0	12076	0	0	12084	0	0	12059	0	0	12083	0	0	12075	0	0	12080	0	0	12079	0	0	12079	0	0	12083	0	0	12078	0	0	12077
k__Bacteria;p__Bacteroidetes;c__Bacteroidia;o__Bacteroidales;f__Rikenellaceae;g__Alistipes;s__Alistipes_putredinis_CAG:67	0.00137797	0.0819903	0	0	0.0161849	0.0347505	0.012086	0.0336567	0	12071	0	0	12078	0	0	12073	0	0	12076	0	0	12084	0	0	12059	0	0	12083	0	0	12075	0	0	12080	0	0	12079	0	0	12079	0	0	12083	0	0	12078	0	0	12077
k__Bacteria;p__Firmicutes;c__Clostridia;o__Clostridiales;f__Ruminococcaceae;g__Faecalibacterium;s__Faecalibacterium_sp._CAG:74	0.00138097	0.0819644	0.045542	0.0958424	0.00749687	0.0234241	0	0	0	12071	0	0	12078	0	0	12073	0	0	12076	0	0	12084	0	0	12059	0	0	12083	0	8	12075	0.0662526	0	12080	0	0	12079	0	0	12079	0	0	12083	0	0	12078	0	0	12077
k__Bacteria;p__Candidatus_Melainabacteria;c__;o__;f__;g__;s__	0.00144445	0.0814284	0	0	0	0	0.00431409	0.0120732	0	12071	0	0	12078	0	0	12073	0	0	12076	0	0	12084	0	0	12059	0	0	12083	0	0	12075	0	0	12080	0	0	12079	0	0	12079	0	0	12083	0	0	12078	0	0	12077
k__Bacteria;p__Firmicutes;c__Clostridia;o__Clostridiales;f__Ruminococcaceae;g__;s__	0.00150874	0.0809088	0.848281	0.24209	1.33694	1.00032	0.881889	0.353813	41	12071	0.339657	384	12078	3.17933	118	12073	0.977388	254	12076	2.10335	594	12084	4.91559	523	12059	4.33701	231	12083	1.91178	220	12075	1.82195	253	12080	2.09437	159	12079	1.31633	213	12079	1.76339	223	12083	1.84557	203	12078	1.68074	28	12077
k__Bacteria;p__Firmicutes;c__;o__;f__;g__;s__Firmicutes_bacterium_CAG:103	0.00158307	0.0803346	0.0427177	0.0985872	0.121913	0.0998621	0.0265885	0.104921	0	12071	0	0	12078	0	0	12073	0	0	12076	0	0	12084	0	0	12059	0	25	12083	0.206902	48	12075	0.397516	23	12080	0.190397	0	12079	0	0	12079	0	0	12083	0	0	12078	0	0	12077
k__Bacteria;p__Bacteroidetes;c__Flavobacteriia;o__Flavobacteriales;f__;g__;s__	0.00165689	0.07979	0.000658809	0.00224106	0.00552419	0.0145416	0.000517727	0.00200515	0	12071	0	0	12078	0	0	12073	0	0	12076	0	0	12084	0	0	12059	0	0	12083	0	0	12075	0	0	12080	0	0	12079	0	0	12079	0	0	12083	0	0	12078	0	0	12077
k__Bacteria;p__Bacteroidetes;c__Bacteroidia;o__Bacteroidales;f__Bacteroidaceae;g__Bacteroides;s__Bacteroides_thetaiotaomicron	0.00165994	0.0797681	0.0939239	0.0967094	0.0256448	0.0420888	0.206823	0.358245	11	12071	0.0911275	11	12078	0.0910747	24	12073	0.198791	8	12076	0.0662471	14	12084	0.115856	8	12059	0.0663405	0	12083	0	0	12075	0	0	12080	0	0	12079	0	0	12079	0	0	12083	0	0	12078	0	0	12077
k__Bacteria;p__Firmicutes;c__Clostridia;o__Clostridiales;f__Ruminococcaceae;g__Ruminococcus;__	0.0017424	0.0791885	0.0574059	0.0689048	0.0844319	0.025385	0.0300341	0.0508134	0	12071	0	6	12078	0.0496771	19	12073	0.157376	7	12076	0.0579662	0	12084	0	10	12059	0.0829256	14	12083	0.115865	12	12075	0.0993789	9	12080	0.0745033	0	12079	0	0	12079	0	0	12083	0	0	12078	0	0	12077
k__Bacteria;p__Firmicutes;c__Clostridia;o__Clostridiales;f__Eubacteriaceae;g__Eubacterium;s__Eubacterium_sp._CAG:38	0.0024973	0.0748739	0.219092	0.382622	0.0575767	0.110005	0.0436642	0.137123	0	12071	0	0	12078	0	0	12073	0	0	12076	0	0	12084	0	0	12059	0	0	12083	0	10	12075	0.0828157	16	12080	0.13245	118	12079	0.976902	79	12079	0.654028	139	12083	1.15038	154	12078	1.27505	0	12077
k__Bacteria;p__Firmicutes;c__Clostridia;o__;f__;g__;s__	0.00251563	0.0747861	0.32732	0.274382	0.167678	0.0450636	0.229233	0.106733	37	12071	0.30652	26	12078	0.215267	39	12073	0.323035	28	12076	0.231865	41	12084	0.339292	28	12059	0.232192	32	12083	0.264835	34	12075	0.281573	37	12080	0.306291	84	12079	0.695422	166	12079	1.37429	105	12083	0.868989	103	12078	0.85279	61	12077
k__Bacteria;p__Verrucomicrobia;c__Verrucomicrobiae;o__Verrucomicrobiales;f__;g__;s__	0.00277317	0.0736142	0.00301092	0.00708091	0	0	0	0	0	12071	0	0	12078	0	0	12073	0	1	12076	0.00828089	0	12084	0	0	12059	0	3	12083	0.0248283	2	12075	0.0165631	2	12080	0.0165563	0	12079	0	0	12079	0	0	12083	0	0	12078	0	0	12077
k__Bacteria;p__Firmicutes;c__;o__;f__;g__;s__Firmicutes_bacterium_CAG:83	0.00278104	0.0735801	0.0102663	0.0372667	0.0504894	0.0641931	0.0222578	0.054803	0	12071	0	0	12078	0	0	12073	0	0	12076	0	0	12084	0	0	12059	0	0	12083	0	0	12075	0	0	12080	0	0	12079	0	0	12079	0	0	12083	0	0	12078	0	0	12077
k__Bacteria;p__Bacteroidetes;c__Bacteroidia;o__Bacteroidales;f__Prevotellaceae;g__Prevotella;s__copri_CAG:164	0.00292148	0.0729872	0.00131713	0.00872669	0.0122269	0.0257657	0.0122485	0.0281308	0	12071	0	6	12078	0.0496771	0	12073	0	0	12076	0	0	12084	0	0	12059	0	0	12083	0	0	12075	0	0	12080	0	0	12079	0	0	12079	0	0	12083	0	0	12078	0	0	12077
k__Bacteria;p__Actinobacteria;c__Coriobacteriia;o__Coriobacteriales;f__Coriobacteriaceae;g__Collinsella;s__	0.00298386	0.0727328	0.688394	1.00192	1.19348	1.70882	0.281554	0.529695	0	12071	0	240	12078	1.98708	177	12073	1.46608	192	12076	1.58993	415	12084	3.43429	252	12059	2.08973	100	12083	0.827609	88	12075	0.728778	133	12080	1.10099	0	12079	0	0	12079	0	0	12083	0	0	12078	0	0	12077
k__Bacteria;p__Proteobacteria;c__Betaproteobacteria;o__Burkholderiales;f__;g__;s__	0.00306138	0.0724238	0.142679	0.165304	0.0398477	0.0158868	0.166241	0.119819	3	12071	0.024853	4	12078	0.0331181	2	12073	0.0165659	2	12076	0.0165618	1	12084	0.00827541	2	12059	0.0165851	0	12083	0	20	12075	0.165631	8	12080	0.0662252	6	12079	0.049673	7	12079	0.0579518	7	12083	0.0579326	6	12078	0.0496771	0	12077
k__Bacteria;p__Firmicutes;c__Clostridia;o__Clostridiales;f__Lachnospiraceae;g__Lachnoclostridium;s__symbiosum	0.0032046	0.0718729	0.0655973	0.154158	0	0	0.00120883	0.00828733	8	12071	0.0662745	0	12078	0	23	12073	0.190508	0	12076	0	11	12084	0.0910295	0	12059	0	0	12083	0	0	12075	0	0	12080	0	14	12079	0.115904	9	12079	0.0745095	0	12083	0	23	12078	0.190429	61	12077
k__Bacteria;p__Actinobacteria;c__Coriobacteriia;o__Coriobacteriales;f__Coriobacteriaceae;g__;s__	0.00331355	0.0714698	0.0278586	0.048032	0.0453575	0.0648746	0.00793598	0.0151157	0	12071	0	6	12078	0.0496771	4	12073	0.0331318	5	12076	0.0414044	10	12084	0.0827541	6	12059	0.0497554	3	12083	0.0248283	2	12075	0.0165631	3	12080	0.0248344	0	12079	0	0	12079	0	0	12083	0	0	12078	0	0	12077
k__Bacteria;p__Verrucomicrobia;c__Verrucomicrobiae;o__Verrucomicrobiales;f__Akkermansiaceae;g__Akkermansia;s__muciniphila	0.00337378	0.0712526	0.191198	0.437463	0.00789055	0.0254995	0.00810906	0.0342931	0	12071	0	0	12078	0	0	12073	0	104	12076	0.861212	0	12084	0	0	12059	0	162	12083	1.34073	113	12075	0.935818	109	12080	0.902318	0	12079	0	0	12079	0	0	12083	0	0	12078	0	0	12077
k__Bacteria;p__Bacteroidetes;c__Bacteroidia;o__Bacteroidales;f__Odoribacteraceae;g__Butyricimonas;s__	0.00338186	0.0712237	0.00658707	0.0231597	0.0185529	0.0299347	0	0	0	12071	0	0	12078	0	0	12073	0	0	12076	0	0	12084	0	0	12059	0	0	12083	0	0	12075	0	0	12080	0	0	12079	0	0	12079	0	0	12083	0	0	12078	0	0	12077
k__Bacteria;p__Verrucomicrobia;c__Verrucomicrobiae;o__Verrucomicrobiales;f__Akkermansiaceae;g__Akkermansia;s__	0.00347027	0.0709124	0.316346	0.697895	0.0224842	0.0441422	0.0253639	0.0739463	0	12071	0	0	12078	0	0	12073	0	146	12076	1.20901	0	12084	0	0	12059	0	283	12083	2.34213	197	12075	1.63147	190	12080	1.57285	0	12079	0	0	12079	0	0	12083	0	0	12078	0	0	12077
k__Bacteria;p__Actinobacteria;c__Coriobacteriia;o__Coriobacteriales;f__;g__;s__	0.00368405	0.0701908	0.036235	0.0525603	0.0461463	0.0626704	0.0110413	0.0207951	5	12071	0.0414216	10	12078	0.0827952	8	12073	0.0662636	8	12076	0.0662471	18	12084	0.148957	10	12059	0.0829256	4	12083	0.0331044	3	12075	0.0248447	5	12080	0.0413907	0	12079	0	0	12079	0	0	12083	0	0	12078	0	0	12077
k__Bacteria;p__Bacteroidetes;c__Bacteroidia;o__Bacteroidales;f__Prevotellaceae;g__Prevotella;s__	0.00386557	0.0696098	1.66534	4.31003	7.47104	9.9605	5.08494	11.4366	40	12071	0.331373	2047	12078	16.9482	378	12073	3.13095	917	12076	7.59357	187	12084	1.5475	1473	12059	12.2149	0	12083	0	0	12075	0	0	12080	0	0	12079	0	0	12079	0	0	12083	0	0	12078	0	0	12077
k__Bacteria;p__Firmicutes;c__Clostridia;o__Clostridiales;f__;g__;s__	0.00392927	0.0694123	0	0	0.0228804	0.077973	0	0	0	12071	0	0	12078	0	0	12073	0	0	12076	0	0	12084	0	0	12059	0	0	12083	0	0	12075	0	0	12080	0	0	12079	0	0	12079	0	0	12083	0	0	12078	0	0	12077
k__Bacteria;p__Bacteroidetes;c__Bacteroidia;o__Bacteroidales;f__Bacteroidaceae;g__Bacteroides;s__uncultured_Bacteroides_sp.	0.00396776	0.0692945	0.00301524	0.014211	0	0	0.0179414	0.0437632	0	12071	0	0	12078	0	0	12073	0	0	12076	0	0	12084	0	0	12059	0	0	12083	0	0	12075	0	0	12080	0	0	12079	0	0	12079	0	0	12083	0	0	12078	0	0	12077
k__Bacteria;p__Firmicutes;c__Erysipelotrichia;o__Erysipelotrichales;f__Erysipelotrichaceae;g__Coprobacillus;s__	0.00415381	0.0687405	0.0141134	0.0344379	0	0	0	0	0	12071	0	0	12078	0	7	12073	0.0579806	0	12076	0	0	12084	0	0	12059	0	0	12083	0	0	12075	0	7	12080	0.057947	0	12079	0	0	12079	0	10	12083	0.0827609	0	12078	0	18	12077
k__Bacteria;p__Bacteroidetes;c__Bacteroidia;o__Bacteroidales;f__Bacteroidaceae;g__Bacteroides;s__xylanisolvens	0.00441722	0.0679965	0.0306785	0.0408398	0	0	0.0252091	0.0387372	0	12071	0	0	12078	0	15	12073	0.124244	0	12076	0	0	12084	0	0	12059	0	0	12083	0	0	12075	0	0	12080	0	0	12079	0	0	12079	0	0	12083	0	0	12078	0	0	12077
k__Bacteria;p__Bacteroidetes;c__Bacteroidia;o__Bacteroidales;f__Bacteroidaceae;g__Bacteroides;s__Bacteroides_sp._CAG:144	0.00461685	0.0674614	0	0	0	0	0.0414283	0.128341	0	12071	0	0	12078	0	0	12073	0	0	12076	0	0	12084	0	0	12059	0	0	12083	0	0	12075	0	0	12080	0	0	12079	0	0	12079	0	0	12083	0	0	12078	0	0	12077
k__Bacteria;p__Firmicutes;c__Clostridia;o__Clostridiales;f__Lachnospiraceae;g__Dorea;s__	0.00499049	0.0665184	0.298506	0.20242	0.290774	0.0938093	0.191366	0.173432	0	12071	0	48	12078	0.397417	41	12073	0.339601	32	12076	0.264988	53	12084	0.438596	45	12059	0.373165	60	12083	0.496565	41	12075	0.339545	102	12080	0.844371	57	12079	0.471893	54	12079	0.447057	66	12083	0.546222	54	12078	0.447094	11	12077
k__Bacteria;p__Bacteroidetes;c__Bacteroidia;o__Bacteroidales;f__Prevotellaceae;g__Prevotella;s__copri	0.00516955	0.066091	0.535614	1.45226	2.28357	3.0744	1.38876	3.14065	0	12071	0	627	12078	5.19126	117	12073	0.969105	302	12076	2.50083	81	12084	0.670308	418	12059	3.46629	0	12083	0	0	12075	0	0	12080	0	0	12079	0	0	12079	0	0	12083	0	0	12078	0	0	12077
k__Bacteria;p__Firmicutes;c__Clostridia;o__Clostridiales;f__Lachnospiraceae;g__Dorea;s__longicatena	0.00517328	0.0660822	0.181434	0.174006	0.153885	0.0770192	0.0924879	0.119669	0	12071	0	21	12078	0.17387	23	12073	0.190508	12	12076	0.0993707	23	12084	0.190334	28	12059	0.232192	33	12083	0.273111	17	12075	0.140787	43	12080	0.35596	50	12079	0.413942	47	12079	0.389105	59	12083	0.488289	46	12078	0.380858	0	12077
k__Bacteria;p__Firmicutes;c__Clostridia;o__Clostridiales;f__Eubacteriaceae;g__Eubacterium;s__Eubacterium_sp._CAG:274	0.00548234	0.0653782	0.0149657	0.0639177	0.0524585	0.101357	0	0	0	12071	0	0	12078	0	0	12073	0	0	12076	0	0	12084	0	0	12059	0	0	12083	0	0	12075	0	0	12080	0	0	12079	0	0	12079	0	0	12083	0	0	12078	0	0	12077
k__Bacteria;p__Firmicutes;c__Clostridia;o__Clostridiales;f__Lachnospiraceae;g__;s__Lachnospiraceae_bacterium_7_1_58FAA	0.00587083	0.0645468	0	0	0	0	0.0143274	0.045447	0	12071	0	0	12078	0	0	12073	0	0	12076	0	0	12084	0	0	12059	0	0	12083	0	0	12075	0	0	12080	0	0	12079	0	0	12079	0	0	12083	0	0	12078	0	0	12077
k__Bacteria;p__Firmicutes;c__Clostridia;o__Clostridiales;f__Ruminococcaceae;__;__	0.00589823	0.0644902	0.00235225	0.0154375	0	0	0.0122618	0.0259411	0	12071	0	0	12078	0	0	12073	0	0	12076	0	0	12084	0	0	12059	0	0	12083	0	0	12075	0	0	12080	0	0	12079	0	0	12079	0	0	12083	0	0	12078	0	0	12077
k__Bacteria;p__Firmicutes;c__;o__;f__;g__;s__Firmicutes_bacterium_CAG:114	0.00613324	0.0640154	0.0509078	0.0766181	0.0414218	0.04457	0.0146768	0.0291214	0	12071	0	15	12078	0.124193	16	12073	0.132527	14	12076	0.115932	23	12084	0.190334	19	12059	0.157559	23	12083	0.19035	25	12075	0.207039	32	12080	0.264901	0	12079	0	0	12079	0	0	12083	0	0	12078	0	0	12077
k__Bacteria;p__Firmicutes;c__Clostridia;o__Clostridiales;f__Lachnospiraceae;g__Blautia;s__uncultured_Blautia_sp.	0.00634772	0.0635975	0.0604105	0.0603193	0.0532542	0.0434158	0.0270952	0.0565463	0	12071	0	0	12078	0	0	12073	0	0	12076	0	0	12084	0	0	12059	0	31	12083	0.256559	23	12075	0.190476	31	12080	0.256623	12	12079	0.099346	11	12079	0.0910671	12	12083	0.0993131	6	12078	0.0496771	0	12077
k__Bacteria;p__Actinobacteria;c__Coriobacteriia;o__;f__;g__;s__Coriobacteriia_bacterium	0.00732572	0.0618532	0.00780837	0.0254664	0.0197336	0.0384948	0	0	0	12071	0	0	12078	0	0	12073	0	0	12076	0	0	12084	0	0	12059	0	12	12083	0.0993131	13	12075	0.10766	11	12080	0.0910596	0	12079	0	0	12079	0	0	12083	0	0	12078	0	0	12077
k__Bacteria;p__Bacteroidetes;c__Bacteroidia;o__Bacteroidales;f__Bacteroidaceae;g__Bacteroides;s__	0.00737407	0.0617731	16.1409	11.1259	15.3585	8.07469	21.7892	10.1203	3047	12071	25.2423	1183	12078	9.79467	3476	12073	28.7915	1896	12076	15.7006	2040	12084	16.8818	2111	12059	17.5056	800	12083	6.62087	958	12075	7.93375	501	12080	4.14735	0	12079	0	15	12079	0.124182	20	12083	0.165522	0	12078	0	9	12077
k__Bacteria;p__Actinobacteria;c__Actinobacteria;o__Bifidobacteriales;f__Bifidobacteriaceae;g__Bifidobacterium;s__animalis	0.0084462	0.0601176	0.0101639	0.0397139	0	0	0.209936	0.662867	0	12071	0	0	12078	0	0	12073	0	0	12076	0	0	12084	0	0	12059	0	0	12083	0	0	12075	0	0	12080	0	0	12079	0	0	12079	0	0	12083	0	0	12078	0	0	12077
k__Bacteria;p__Firmicutes;c__;o__;f__;g__;s__Firmicutes_bacterium_CAG:65_45_313	0.00860168	0.0598949	0.0169373	0.0444849	0	0	0	0	0	12071	0	0	12078	0	0	12073	0	0	12076	0	0	12084	0	0	12059	0	0	12083	0	0	12075	0	0	12080	0	0	12079	0	0	12079	0	0	12083	0	0	12078	0	0	12077
k__Bacteria;p__Firmicutes;c__Clostridia;o__Clostridiales;f__Ruminococcaceae;g__Flavonifractor;s__plautii	0.00879825	0.059619	0.0938316	0.158051	0.00433905	0.0194048	0.0523075	0.0715203	19	12071	0.157402	0	12078	0	17	12073	0.14081	0	12076	0	17	12084	0.140682	11	12059	0.0912182	0	12083	0	0	12075	0	0	12080	0	29	12079	0.240086	81	12079	0.670585	47	12083	0.388976	40	12078	0.331181	24	12077
k__Bacteria;p__Firmicutes;c__Clostridia;o__Clostridiales;f__Lachnospiraceae;g__Ruminococcus;s__gnavus	0.00916259	0.0591233	0.351954	0.824736	0.0209079	0.0711956	0.0476443	0.0773377	48	12071	0.397647	0	12078	0	0	12073	0	0	12076	0	0	12084	0	0	12059	0	36	12083	0.297939	21	12075	0.173913	65	12080	0.538079	67	12079	0.554682	198	12079	1.63921	67	12083	0.554498	48	12078	0.397417	161	12077
k__Bacteria;p__Firmicutes;c__Clostridia;o__Clostridiales;f__Eubacteriaceae;g__Eubacterium;s__Eubacterium_sp._CAG:248	0.0093144	0.0589225	0.032937	0.0958459	0	0	0.0941332	0.199656	0	12071	0	0	12078	0	0	12073	0	0	12076	0	0	12084	0	0	12059	0	0	12083	0	0	12075	0	0	12080	0	0	12079	0	0	12079	0	0	12083	0	0	12078	0	0	12077
k__Bacteria;p__Firmicutes;c__Clostridia;o__Clostridiales;f__Ruminococcaceae;g__Anaerotruncus;s__colihominis	0.00970307	0.0584227	0	0	0	0	0.00552787	0.0184909	0	12071	0	0	12078	0	0	12073	0	0	12076	0	0	12084	0	0	12059	0	0	12083	0	0	12075	0	0	12080	0	0	12079	0	0	12079	0	0	12083	0	0	12078	0	0	12077
k__Bacteria;p__Firmicutes;c__Clostridia;o__Clostridiales;f__Ruminococcaceae;g__Ruminococcus;s__bromii	0.00975921	0.0583522	0.00103477	0.00965168	0.0191568	0.0551356	0.00946639	0.0236056	0	12071	0	0	12078	0	0	12073	0	0	12076	0	0	12084	0	0	12059	0	0	12083	0	0	12075	0	0	12080	0	0	12079	0	0	12079	0	0	12083	0	0	12078	0	0	12077
k__Bacteria;p__Proteobacteria;c__Betaproteobacteria;o__Burkholderiales;f__Sutterellaceae;g__Parasutterella;s__	0.0101029	0.0579288	0.00847036	0.0224392	0	0	0.0181338	0.0304878	0	12071	0	0	12078	0	0	12073	0	0	12076	0	0	12084	0	0	12059	0	0	12083	0	0	12075	0	0	12080	0	0	12079	0	0	12079	0	0	12083	0	0	12078	0	0	12077
k__Bacteria;p__Firmicutes;c__Clostridia;o__Clostridiales;f__Ruminococcaceae;g__Subdoligranulum;s__	0.0101886	0.0578255	0.1309	0.146566	0.0848202	0.0475339	0.0690477	0.0599363	7	12071	0.0579902	12	12078	0.0993542	8	12073	0.0662636	10	12076	0.0828089	17	12084	0.140682	16	12059	0.132681	23	12083	0.19035	23	12075	0.190476	31	12080	0.256623	40	12079	0.331153	49	12079	0.405663	51	12083	0.422081	42	12078	0.34774	0	12077
k__Bacteria;p__Bacteroidetes;c__Bacteroidia;o__Bacteroidales;f__Barnesiellaceae;g__Barnesiella;s__	0.010451	0.0575143	0	0	0	0	0.00552394	0.0186321	0	12071	0	0	12078	0	0	12073	0	0	12076	0	0	12084	0	0	12059	0	0	12083	0	0	12075	0	0	12080	0	0	12079	0	0	12079	0	0	12083	0	0	12078	0	0	12077
k__Bacteria;p__Proteobacteria;c__Betaproteobacteria;o__;f__;g__;s__	0.0111434	0.0567288	0.00969415	0.0121195	0.0118371	0.00831515	0.00500564	0.00527847	1	12071	0.00828432	2	12078	0.016559	1	12073	0.00828295	1	12076	0.00828089	1	12084	0.00827541	2	12059	0.0165851	0	12083	0	0	12075	0	0	12080	0	2	12079	0.0165577	1	12079	0.00827883	6	12083	0.0496565	2	12078	0.016559	0	12077
k__Bacteria;p__Proteobacteria;c__Deltaproteobacteria;o__Desulfovibrionales;f__;g__;s__	0.0115067	0.0563357	0.00122334	0.00342811	0.00552864	0.0145519	0.00103567	0.00274012	0	12071	0	0	12078	0	0	12073	0	1	12076	0.00828089	0	12084	0	0	12059	0	0	12083	0	0	12075	0	0	12080	0	1	12079	0.00827883	2	12079	0.0165577	1	12083	0.00827609	1	12078	0.00827952	0	12077
k__Bacteria;p__Bacteroidetes;c__Bacteroidia;o__Bacteroidales;f__Rikenellaceae;g__Alistipes;s__Alistipes_obesi	0.0115068	0.0563356	0.0583527	0.112014	0.0950763	0.0896531	0.0208878	0.0673077	0	12071	0	26	12078	0.215267	0	12073	0	32	12076	0.264988	0	12084	0	0	12059	0	36	12083	0.297939	64	12075	0.530021	12	12080	0.0993377	0	12079	0	0	12079	0	0	12083	0	0	12078	0	0	12077
k__Bacteria;p__Bacteroidetes;c__Bacteroidia;o__Bacteroidales;f__Bacteroidaceae;g__Bacteroides;s__coprophilus	0.0118936	0.0559302	0.0194778	0.0530509	0	0	0	0	0	12071	0	0	12078	0	0	12073	0	0	12076	0	0	12084	0	0	12059	0	0	12083	0	0	12075	0	0	12080	0	0	12079	0	0	12079	0	0	12083	0	0	12078	0	0	12077
k__Bacteria;p__Firmicutes;c__Clostridia;o__Clostridiales;f__Lachnospiraceae;g__Lachnoclostridium;s__	0.0119063	0.0559172	0.175885	0.254574	0.0291856	0.0453385	0.145004	0.0933011	19	12071	0.157402	9	12078	0.0745156	9	12073	0.0745465	11	12076	0.0910898	9	12084	0.0744786	14	12059	0.116096	12	12083	0.0993131	9	12075	0.0745342	10	12080	0.0827815	28	12079	0.231807	25	12079	0.206971	20	12083	0.165522	43	12078	0.356019	180	12077
k__Bacteria;p__Proteobacteria;c__;o__;f__;g__;s__	0.0122025	0.0556159	0.364047	0.537047	0.111265	0.041278	0.468861	0.362716	18	12071	0.149118	11	12078	0.0910747	6	12073	0.0496977	9	12076	0.074528	5	12084	0.041377	7	12059	0.0580479	31	12083	0.256559	104	12075	0.861284	20	12080	0.165563	10	12079	0.0827883	17	12079	0.14074	27	12083	0.223454	14	12078	0.115913	13	12077
k__Bacteria;p__Firmicutes;c__Negativicutes;o__Veillonellales;f__Veillonellaceae;g__Veillonella;s__	0.0123656	0.055453	0.201684	0.50995	0	0	0.0217417	0.0579423	0	12071	0	0	12078	0	77	12073	0.637787	0	12076	0	22	12084	0.182059	11	12059	0.0912182	0	12083	0	0	12075	0	0	12080	0	0	12079	0	0	12079	0	0	12083	0	0	12078	0	10	12077
k__Bacteria;p__Firmicutes;c__Clostridia;o__Clostridiales;f__Clostridiaceae;g__Clostridium;s__Clostridium_sp._CAG:127	0.0123993	0.0554196	0.00640221	0.0226096	0.0299794	0.0524755	0.0074179	0.0367664	0	12071	0	0	12078	0	0	12073	0	0	12076	0	0	12084	0	0	12059	0	0	12083	0	11	12075	0.0910973	0	12080	0	0	12079	0	0	12079	0	0	12083	0	0	12078	0	0	12077
k__Bacteria;p__Firmicutes;c__Clostridia;o__Clostridiales;f__Eubacteriaceae;g__Eubacterium;s__Eubacterium_sp._CAG:180	0.0126157	0.0552073	0.0316187	0.148126	0.264978	0.564413	0.101596	0.396247	0	12071	0	0	12078	0	0	12073	0	0	12076	0	0	12084	0	0	12059	0	0	12083	0	0	12075	0	0	12080	0	0	12079	0	0	12079	0	0	12083	0	0	12078	0	0	12077
k__Bacteria;p__Bacteroidetes;c__Bacteroidia;o__Bacteroidales;f__Bacteroidaceae;g__Bacteroides;s__stercoris	0.0146694	0.0533549	0.164267	0.284005	0.0398553	0.0503499	0.0546998	0.195625	6	12071	0.0497059	41	12078	0.33946	39	12073	0.323035	48	12076	0.397483	59	12084	0.488249	21	12059	0.174144	0	12083	0	0	12075	0	0	12080	0	0	12079	0	0	12079	0	0	12083	0	0	12078	0	0	12077
k__Bacteria;p__Firmicutes;c__Clostridia;o__Clostridiales;f__Lachnospiraceae;g__Blautia;s__producta	0.0155895	0.0526068	0.0507223	0.119574	0	0	0.0106983	0.0399318	0	12071	0	0	12078	0	0	12073	0	0	12076	0	0	12084	0	0	12059	0	0	12083	0	0	12075	0	0	12080	0	15	12079	0.124182	44	12079	0.364269	7	12083	0.0579326	7	12078	0.0579566	22	12077
k__Bacteria;p__Firmicutes;c__Clostridia;o__Clostridiales;f__Lachnospiraceae;g__Anaerostipes;s__	0.0156539	0.052556	0.0234309	0.040514	0.000788689	0.0024309	0.014326	0.0231109	0	12071	0	1	12078	0.00827952	1	12073	0.00828295	1	12076	0.00828089	1	12084	0.00827541	1	12059	0.00829256	3	12083	0.0248283	0	12075	0	3	12080	0.0248344	9	12079	0.0745095	10	12079	0.0827883	11	12083	0.091037	12	12078	0.0993542	27	12077
k__Bacteria;p__Firmicutes;c__Clostridia;o__Clostridiales;f__Lachnospiraceae;g__Blautia;s__	0.0157773	0.0524594	0.709756	0.497237	0.448156	0.185565	0.537015	0.394897	4	12071	0.0331373	67	12078	0.554728	86	12073	0.712333	51	12076	0.422325	96	12084	0.794439	72	12059	0.597064	63	12083	0.521394	64	12075	0.530021	99	12080	0.819536	294	12079	2.43398	286	12079	2.36775	248	12083	2.05247	243	12078	2.01192	98	12077
k__Bacteria;p__Firmicutes;c__Erysipelotrichia;o__Erysipelotrichales;f__Erysipelotrichaceae;g__Erysipelatoclostridium;s__ramosum	0.0164904	0.0519153	0.0441968	0.0859922	0.00236675	0.0105844	0.0209864	0.0461075	0	12071	0	0	12078	0	0	12073	0	0	12076	0	0	12084	0	0	12059	0	0	12083	0	0	12075	0	0	12080	0	4	12079	0.0331153	5	12079	0.0413942	10	12083	0.0827609	5	12078	0.0413976	19	12077
k__Bacteria;p__Bacteroidetes;c__Bacteroidia;o__Bacteroidales;f__Bacteroidaceae;g__Bacteroides;s__Bacteroides_sp._AM22-3LB	0.017036	0.0515144	0	0	0.00552556	0.017224	0.00121205	0.00830937	0	12071	0	0	12078	0	0	12073	0	0	12076	0	0	12084	0	0	12059	0	0	12083	0	0	12075	0	0	12080	0	0	12079	0	0	12079	0	0	12083	0	0	12078	0	0	12077
k__Bacteria;p__Firmicutes;c__Clostridia;o__Clostridiales;f__Peptostreptococcaceae;g__Romboutsia;s__	0.0175615	0.0511401	0.0244662	0.0566141	0	0	0.0414118	0.0639516	0	12071	0	0	12078	0	0	12073	0	0	12076	0	0	12084	0	0	12059	0	8	12083	0.0662087	8	12075	0.0662526	0	12080	0	7	12079	0.0579518	0	12079	0	18	12083	0.14897	0	12078	0	0	12077
k__Bacteria;p__Firmicutes;c__Clostridia;o__Clostridiales;f__Peptostreptococcaceae;g__Clostridioides;s__difficile	0.0177263	0.051025	0.147585	0.214537	0.276537	0.23608	0.125825	0.168867	0	12071	0	0	12078	0	0	12073	0	0	12076	0	0	12084	0	0	12059	0	7	12083	0.0579326	0	12075	0	7	12080	0.057947	41	12079	0.339432	31	12079	0.256644	44	12083	0.364148	28	12078	0.231826	25	12077
k__Bacteria;p__Verrucomicrobia;c__Verrucomicrobiae;o__;f__;g__;s__	0.0182413	0.0506719	0.00169354	0.00485953	0	0	0	0	0	12071	0	0	12078	0	0	12073	0	1	12076	0.00828089	0	12084	0	0	12059	0	2	12083	0.0165522	1	12075	0.00828157	1	12080	0.00827815	0	12079	0	0	12079	0	0	12083	0	0	12078	0	0	12077
k__Bacteria;p__Firmicutes;c__;o__;f__;g__;s__Firmicutes_bacterium_CAG:176	0.0196806	0.0497352	0.0307703	0.0865427	0	0	0.00120733	0.00827703	0	12071	0	0	12078	0	0	12073	0	0	12076	0	0	12084	0	0	12059	0	13	12083	0.107589	9	12075	0.0745342	0	12080	0	0	12079	0	0	12079	0	0	12083	0	0	12078	0	0	12077
k__Bacteria;p__Firmicutes;c__Clostridia;o__Clostridiales;f__Lachnospiraceae;g__Coprococcus;s__catus	0.0208367	0.0490305	0.0303905	0.0362936	0.0548689	0.0596104	0.0276164	0.0620736	0	12071	0	21	12078	0.17387	27	12073	0.22364	22	12076	0.18218	24	12084	0.19861	20	12059	0.165851	7	12083	0.0579326	6	12075	0.0496894	10	12080	0.0827815	0	12079	0	0	12079	0	0	12083	0	0	12078	0	0	12077
k__Bacteria;p__Firmicutes;c__Clostridia;o__Clostridiales;f__Oscillospiraceae;g__Oscillibacter;s__	0.0210187	0.048923	0.201857	0.148589	0.178343	0.0498515	0.135512	0.117494	0	12071	0	19	12078	0.157311	11	12073	0.0911124	15	12076	0.124213	26	12084	0.215161	16	12059	0.132681	30	12083	0.248283	22	12075	0.182195	18	12080	0.149007	15	12079	0.124182	44	12079	0.364269	21	12083	0.173798	17	12078	0.140752	0	12077
k__Bacteria;p__Bacteroidetes;c__Bacteroidia;o__Bacteroidales;f__Bacteroidaceae;g__Bacteroides;s__ovatus	0.0227864	0.0479251	0.0809413	0.0824897	0.0860041	0.100234	0.13583	0.152965	18	12071	0.149118	12	12078	0.0993542	43	12073	0.356167	32	12076	0.264988	10	12084	0.0827541	11	12059	0.0912182	0	12083	0	0	12075	0	7	12080	0.057947	0	12079	0	0	12079	0	0	12083	0	0	12078	0	0	12077
k__Bacteria;p__Bacteroidetes;c__Bacteroidia;o__Bacteroidales;f__Tannerellaceae;g__Parabacteroides;s__distasonis	0.0240175	0.0472743	0.0506369	0.0648135	0.0394436	0.0717842	0.0961734	0.15087	10	12071	0.0828432	7	12078	0.0579566	10	12073	0.0828295	11	12076	0.0910898	0	12084	0	10	12059	0.0829256	0	12083	0	0	12075	0	0	12080	0	0	12079	0	0	12079	0	0	12083	0	0	12078	0	0	12077
k__Bacteria;p__Firmicutes;c__Clostridia;o__Clostridiales;f__;g__;s__	0.0246525	0.0469513	18.1733	7.92719	14.9669	3.80214	15.1006	6.09186	683	12071	5.65819	1570	12078	12.9988	1722	12073	14.2632	1779	12076	14.7317	1970	12084	16.3025	1539	12059	12.7623	2827	12083	23.3965	2584	12075	21.3996	3388	12080	28.0464	4580	12079	37.917	3836	12079	31.7576	4117	12083	34.0727	4153	12078	34.3848	4051	12077
k__Bacteria;p__Firmicutes;c__;o__;f__;g__;s__Firmicutes_bacterium_CAG:341	0.0247146	0.0469202	0.0318978	0.0953061	0	0	0	0	0	12071	0	0	12078	0	0	12073	0	0	12076	0	0	12084	0	0	12059	0	14	12083	0.115865	16	12075	0.132505	37	12080	0.306291	0	12079	0	0	12079	0	0	12083	0	0	12078	0	0	12077
k__Bacteria;p__Actinobacteria;c__Actinobacteria;o__Bifidobacteriales;f__Bifidobacteriaceae;g__Bifidobacterium;s__longum	0.0249814	0.0467873	0.390438	0.746778	0.311561	0.617698	0.933578	1.80689	0	12071	0	83	12078	0.6872	8	12073	0.0662636	11	12076	0.0910898	77	12084	0.637206	59	12059	0.489261	0	12083	0	0	12075	0	0	12080	0	0	12079	0	0	12079	0	0	12083	0	0	12078	0	0	12077
k__Bacteria;p__Firmicutes;c__;o__;f__;g__;s__Firmicutes_bacterium_CAG:110	0.0280545	0.04535	0.00799799	0.0329672	0.0225077	0.0539936	0	0	0	12071	0	0	12078	0	0	12073	0	0	12076	0	0	12084	0	0	12059	0	0	12083	0	0	12075	0	0	12080	0	0	12079	0	0	12079	0	0	12083	0	0	12078	0	0	12077
k__Bacteria;p__Firmicutes;c__Clostridia;o__Clostridiales;f__Clostridiaceae;g__;s__Clostridiaceae_bacterium_OM08-6BH	0.0282669	0.0452565	0.013459	0.0288337	0.0209178	0.0298942	0.00396784	0.0157652	0	12071	0	7	12078	0.0579566	0	12073	0	0	12076	0	0	12084	0	8	12059	0.0663405	0	12083	0	0	12075	0	0	12080	0	0	12079	0	0	12079	0	0	12083	0	0	12078	0	0	12077
k__Bacteria;p__Actinobacteria;c__Actinobacteria;o__Bifidobacteriales;f__Bifidobacteriaceae;g__Bifidobacterium;s__adolescentis	0.0287529	0.0450451	0.0874204	0.325339	0.255175	0.393899	0.0512429	0.133608	0	12071	0	0	12078	0	0	12073	0	0	12076	0	228	12084	1.88679	16	12059	0.132681	0	12083	0	0	12075	0	0	12080	0	0	12079	0	0	12079	0	0	12083	0	0	12078	0	0	12077
k__Bacteria;p__Firmicutes;c__Erysipelotrichia;o__Erysipelotrichales;f__Erysipelotrichaceae;g__Turicibacter;s__	0.0294664	0.044741	0.0065869	0.0276976	0.0280102	0.0475203	0.0182899	0.0437889	0	12071	0	0	12078	0	0	12073	0	0	12076	0	0	12084	0	0	12059	0	0	12083	0	0	12075	0	0	12080	0	0	12079	0	0	12079	0	0	12083	0	0	12078	0	0	12077
k__Bacteria;p__Actinobacteria;c__Coriobacteriia;o__Eggerthellales;f__Eggerthellaceae;g__Eggerthella;s__	0.0295619	0.0447009	0.0737849	0.0934197	0.0276155	0.0267255	0.0522971	0.0461609	0	12071	0	1	12078	0.00827952	0	12073	0	7	12076	0.0579662	0	12084	0	0	12059	0	0	12083	0	0	12075	0	17	12080	0.140728	19	12079	0.157298	36	12079	0.298038	29	12083	0.240007	16	12078	0.132472	9	12077
k__Bacteria;p__Bacteroidetes;c__Bacteroidia;o__Bacteroidales;f__Bacteroidaceae;g__Bacteroides;s__Bacteroides_sp._CAG:20	0.0308585	0.0441682	0.000564653	0.00526673	0	0	0.0058691	0.0197951	0	12071	0	0	12078	0	0	12073	0	0	12076	0	0	12084	0	0	12059	0	0	12083	0	0	12075	0	0	12080	0	0	12079	0	0	12079	0	0	12083	0	0	12078	0	0	12077
k__Bacteria;p__Bacteroidetes;c__Bacteroidia;o__Bacteroidales;f__Rikenellaceae;g__Alistipes;s__Alistipes_sp._AL-1	0.0317446	0.0438167	0.000565121	0.0052711	0	0	0.00673732	0.0234359	0	12071	0	0	12078	0	0	12073	0	0	12076	0	0	12084	0	0	12059	0	0	12083	0	0	12075	0	0	12080	0	0	12079	0	0	12079	0	0	12083	0	0	12078	0	0	12077
k__Bacteria;p__Firmicutes;c__Clostridia;o__Clostridiales;f__Ruminococcaceae;g__Subdoligranulum;s__Subdoligranulum_sp._60_17	0.0325558	0.0435033	0.0105422	0.0327708	0	0	0	0	0	12071	0	11	12078	0.0910747	0	12073	0	7	12076	0.0579662	19	12084	0.157233	17	12059	0.140974	0	12083	0	0	12075	0	0	12080	0	0	12079	0	0	12079	0	0	12083	0	0	12078	0	0	12077
k__Bacteria;p__Firmicutes;c__Clostridia;o__Clostridiales;f__Lachnospiraceae;g__Blautia;s__hydrogenotrophica	0.0330343	0.043322	0	0	0	0	0.00448958	0.0175792	0	12071	0	0	12078	0	0	12073	0	0	12076	0	0	12084	0	0	12059	0	0	12083	0	0	12075	0	0	12080	0	0	12079	0	0	12079	0	0	12083	0	0	12078	0	0	12077
k__Bacteria;p__Actinobacteria;c__Coriobacteriia;o__Eggerthellales;f__Eggerthellaceae;g__;s__	0.0334419	0.0431696	0.155652	0.113524	0.115198	0.0618669	0.203523	0.187592	0	12071	0	15	12078	0.124193	0	12073	0	23	12076	0.19046	2	12084	0.0165508	8	12059	0.0663405	28	12083	0.231731	24	12075	0.198758	33	12080	0.273179	19	12079	0.157298	35	12079	0.289759	28	12083	0.231731	16	12078	0.132472	9	12077
k__Bacteria;p__Firmicutes;c__Negativicutes;o__Acidaminococcales;f__Acidaminococcaceae;g__Phascolarctobacterium;s__succinatutens	0.0336344	0.0430983	0	0	0	0	0.00761235	0.0298872	0	12071	0	0	12078	0	0	12073	0	0	12076	0	0	12084	0	0	12059	0	0	12083	0	0	12075	0	0	12080	0	0	12079	0	0	12079	0	0	12083	0	0	12078	0	0	12077
k__Bacteria;p__Firmicutes;c__Clostridia;o__Clostridiales;f__Ruminococcaceae;g__Pseudoflavonifractor;s__	0.0344508	0.0428002	0.00705719	0.0179836	0	0	0.00138164	0.00947201	0	12071	0	0	12078	0	0	12073	0	9	12076	0.074528	0	12084	0	0	12059	0	0	12083	0	0	12075	0	0	12080	0	0	12079	0	0	12079	0	0	12083	0	0	12078	0	1	12077
k__Bacteria;p__Firmicutes;c__Clostridia;o__Clostridiales;f__Ruminococcaceae;g__Subdoligranulum;s__variabile	0.0346887	0.0427147	0.0104485	0.0327914	0	0	0	0	0	12071	0	11	12078	0.0910747	0	12073	0	7	12076	0.0579662	20	12084	0.165508	18	12059	0.149266	0	12083	0	0	12075	0	0	12080	0	0	12079	0	0	12079	0	0	12083	0	0	12078	0	0	12077
k__Bacteria;p__Firmicutes;c__Clostridia;o__Clostridiales;f__Clostridiaceae;g__Hungatella;s__hathewayi	0.0366726	0.042023	0.0782074	0.247546	0	0	0	0	102	12071	0.845	0	12078	0	7	12073	0.0579806	7	12076	0.0579662	8	12084	0.0662032	0	12059	0	0	12083	0	0	12075	0	0	12080	0	0	12079	0	9	12079	0.0745095	0	12083	0	6	12078	0.0496771	171	12077
k__Bacteria;p__Firmicutes;c__Clostridia;o__Clostridiales;f__Clostridiaceae;g__Clostridium;s__Clostridium_sp._CAG:343	0.0382035	0.041514	0	0	0.0189513	0.0847527	0	0	0	12071	0	0	12078	0	0	12073	0	0	12076	0	0	12084	0	0	12059	0	0	12083	0	0	12075	0	0	12080	0	0	12079	0	0	12079	0	0	12083	0	0	12078	0	0	12077
k__Bacteria;p__Proteobacteria;c__Gammaproteobacteria;o__Enterobacterales;f__Enterobacteriaceae;g__Klebsiella;s__variicola	0.0382035	0.041514	0	0	0.0047339	0.0211706	0	0	0	12071	0	0	12078	0	0	12073	0	0	12076	0	0	12084	0	0	12059	0	0	12083	0	0	12075	0	0	12080	0	0	12079	0	0	12079	0	0	12083	0	0	12078	0	0	12077
k__Bacteria;p__Proteobacteria;c__Gammaproteobacteria;o__Pseudomonadales;f__Pseudomonadaceae;g__Pseudomonas;s__aeruginosa	0.0382035	0.041514	0	0	0.00315829	0.0141243	0	0	0	12071	0	0	12078	0	0	12073	0	0	12076	0	0	12084	0	0	12059	0	0	12083	0	0	12075	0	0	12080	0	0	12079	0	0	12079	0	0	12083	0	0	12078	0	0	12077
k__Bacteria;p__Bacteroidetes;c__Bacteroidia;o__Bacteroidales;f__Prevotellaceae;g__Prevotella;s__Prevotella_sp._AM23-5	0.0382035	0.041514	0	0	0.00275961	0.0123414	0	0	0	12071	0	0	12078	0	0	12073	0	0	12076	0	0	12084	0	0	12059	0	0	12083	0	0	12075	0	0	12080	0	0	12079	0	0	12079	0	0	12083	0	0	12078	0	0	12077
k__Bacteria;p__Proteobacteria;c__Gammaproteobacteria;o__Enterobacterales;f__Yersiniaceae;g__Serratia;s__marcescens	0.0382035	0.041514	0	0	0.0063082	0.0282111	0	0	0	12071	0	0	12078	0	0	12073	0	0	12076	0	0	12084	0	0	12059	0	0	12083	0	0	12075	0	0	12080	0	0	12079	0	0	12079	0	0	12083	0	0	12078	0	0	12077
k__Bacteria;p__Proteobacteria;c__Gammaproteobacteria;o__Enterobacterales;f__Yersiniaceae;g__Serratia;s__	0.0382035	0.041514	0	0	0.0248385	0.111081	0	0	0	12071	0	0	12078	0	0	12073	0	0	12076	0	0	12084	0	0	12059	0	0	12083	0	0	12075	0	0	12080	0	0	12079	0	0	12079	0	0	12083	0	0	12078	0	0	12077
k__Bacteria;p__Actinobacteria;c__Coriobacteriia;o__Coriobacteriales;f__Coriobacteriaceae;g__Collinsella;s__Collinsella_sp._TF05-9AC	0.0382035	0.041514	0	0	0.00551968	0.0246847	0	0	0	12071	0	0	12078	0	0	12073	0	0	12076	0	0	12084	0	0	12059	0	0	12083	0	0	12075	0	0	12080	0	0	12079	0	0	12079	0	0	12083	0	0	12078	0	0	12077
k__Bacteria;p__Proteobacteria;c__Gammaproteobacteria;o__Enterobacterales;f__Enterobacteriaceae;g__Escherichia;s__Escherichia_sp._ESNIH1	0.0382035	0.041514	0	0	0.00275984	0.0123424	0	0	0	12071	0	0	12078	0	0	12073	0	0	12076	0	0	12084	0	0	12059	0	0	12083	0	0	12075	0	0	12080	0	0	12079	0	0	12079	0	0	12083	0	0	12078	0	0	12077
k__Bacteria;p__Proteobacteria;c__Gammaproteobacteria;o__Enterobacterales;f__Yersiniaceae;g__;s__	0.0382035	0.041514	0	0	0.00197131	0.00881598	0	0	0	12071	0	0	12078	0	0	12073	0	0	12076	0	0	12084	0	0	12059	0	0	12083	0	0	12075	0	0	12080	0	0	12079	0	0	12079	0	0	12083	0	0	12078	0	0	12077
k__Bacteria;p__Bacteroidetes;c__Bacteroidia;o__Bacteroidales;f__Bacteroidaceae;g__Bacteroides;s__Bacteroides_plebeius_CAG:211	0.0382035	0.041514	0	0	0.00276213	0.0123526	0	0	0	12071	0	0	12078	0	0	12073	0	0	12076	0	0	12084	0	0	12059	0	0	12083	0	0	12075	0	0	12080	0	0	12079	0	0	12079	0	0	12083	0	0	12078	0	0	12077
k__Bacteria;p__Firmicutes;c__Clostridia;o__Clostridiales;f__Clostridiaceae;g__Clostridium;s__Clostridium_sp._CAG:354	0.0382035	0.041514	0	0	0.00867881	0.0388128	0	0	0	12071	0	0	12078	0	0	12073	0	0	12076	0	0	12084	0	0	12059	0	0	12083	0	0	12075	0	0	12080	0	0	12079	0	0	12079	0	0	12083	0	0	12078	0	0	12077
k__Bacteria;p__Firmicutes;c__Bacilli;o__Lactobacillales;f__Lactobacillaceae;g__Pediococcus;s__pentosaceus	0.0382035	0.041514	0	0	0.00867809	0.0388096	0	0	0	12071	0	0	12078	0	0	12073	0	0	12076	0	0	12084	0	0	12059	0	0	12083	0	0	12075	0	0	12080	0	0	12079	0	0	12079	0	0	12083	0	0	12078	0	0	12077
k__Bacteria;p__Firmicutes;c__Clostridia;o__Clostridiales;f__Oscillospiraceae;g__Oscillibacter;s__Oscillibacter_sp._CAG:241_62_21	0.0383043	0.0414812	0	0	0	0	0.00690686	0.0276642	0	12071	0	0	12078	0	0	12073	0	0	12076	0	0	12084	0	0	12059	0	0	12083	0	0	12075	0	0	12080	0	0	12079	0	0	12079	0	0	12083	0	0	12078	0	0	12077
k__Bacteria;p__Firmicutes;c__;o__;f__;g__;s__Firmicutes_bacterium_CAG:424	0.0402102	0.0408766	0.00338845	0.0200047	0	0	0.0148496	0.0418576	0	12071	0	0	12078	0	0	12073	0	0	12076	0	0	12084	0	0	12059	0	0	12083	0	0	12075	0	0	12080	0	0	12079	0	0	12079	0	0	12083	0	0	12078	0	0	12077
k__Bacteria;p__Proteobacteria;c__Alphaproteobacteria;o__Rhodospirillales;f__Rhodospirillaceae;g__Azospirillum;s__	0.0408551	0.0406784	0.0320863	0.0938259	0	0	0.00396923	0.017731	0	12071	0	0	12078	0	0	12073	0	0	12076	0	0	12084	0	0	12059	0	10	12083	0.0827609	39	12075	0.322981	2	12080	0.0165563	0	12079	0	0	12079	0	0	12083	0	0	12078	0	0	12077
k__Bacteria;p__Actinobacteria;c__Coriobacteriia;o__;f__;g__;s__	0.0422749	0.0402527	0.0893157	0.0715906	0.102567	0.0729636	0.0645503	0.0459047	2	12071	0.0165686	24	12078	0.198708	20	12073	0.165659	20	12076	0.165618	28	12084	0.231711	19	12059	0.157559	7	12083	0.0579326	7	12075	0.057971	11	12080	0.0910596	14	12079	0.115904	24	12079	0.198692	20	12083	0.165522	11	12078	0.0910747	8	12077
k__Bacteria;p__Firmicutes;c__Clostridia;o__Clostridiales;f__Peptostreptococcaceae;g__;s__	0.04275	0.0401133	0.047899	0.043698	0.0244604	0.021766	0.0514393	0.0448717	4	12071	0.0331373	9	12078	0.0745156	0	12073	0	11	12076	0.0910898	6	12084	0.0496524	10	12059	0.0829256	3	12083	0.0248283	9	12075	0.0745342	5	12080	0.0413907	4	12079	0.0331153	1	12079	0.00827883	15	12083	0.124141	2	12078	0.016559	6	12077
k__Bacteria;p__Proteobacteria;c__Gammaproteobacteria;o__Pasteurellales;f__Pasteurellaceae;g__;s__	0.0430987	0.0400121	0.0355751	0.0844791	0.00788917	0.0352815	0.00880059	0.0228989	66	12071	0.546765	0	12078	0	16	12073	0.132527	0	12076	0	8	12084	0.0662032	9	12059	0.0746331	0	12083	0	0	12075	0	0	12080	0	0	12079	0	0	12079	0	0	12083	0	0	12078	0	0	12077
k__Bacteria;p__Bacteroidetes;c__Bacteroidia;o__Bacteroidales;f__Rikenellaceae;g__Alistipes;s__Alistipes_sp._CAG:157	0.0467978	0.0389849	0.0179726	0.0561086	0	0	0.00120893	0.00828801	0	12071	0	0	12078	0	0	12073	0	0	12076	0	0	12084	0	0	12059	0	0	12083	0	0	12075	0	0	12080	0	0	12079	0	0	12079	0	0	12083	0	0	12078	0	0	12077
k__Bacteria;p__Bacteroidetes;c__Bacteroidia;o__Bacteroidales;f__Bacteroidaceae;g__Bacteroides;s__caccae	0.047657	0.0387578	0.0932533	0.212505	0.00631595	0.0196332	0.134965	0.205179	7	12071	0.0579902	0	12078	0	0	12073	0	0	12076	0	0	12084	0	0	12059	0	7	12083	0.0579326	8	12075	0.0662526	6	12080	0.0496689	0	12079	0	0	12079	0	0	12083	0	0	12078	0	0	12077
k__Bacteria;p__Firmicutes;c__Clostridia;o__Clostridiales;f__Clostridiaceae;g__Hungatella;s__	0.0479466	0.0386822	0.0741538	0.238583	0	0	0.00276055	0.0133468	41	12071	0.339657	0	12078	0	10	12073	0.0828295	6	12076	0.0496853	10	12084	0.0827541	9	12059	0.0746331	0	12083	0	0	12075	0	0	12080	0	0	12079	0	8	12079	0.0662306	0	12083	0	4	12078	0.0331181	145	12077
k__Bacteria;p__Firmicutes;c__Negativicutes;o__Selenomonadales;f__;g__;s__Selenomonadales_bacterium	0.0487955	0.0384631	0	0	0	0	0.0107042	0.0445942	0	12071	0	0	12078	0	0	12073	0	0	12076	0	0	12084	0	0	12059	0	0	12083	0	0	12075	0	0	12080	0	0	12079	0	0	12079	0	0	12083	0	0	12078	0	0	12077
[truncated: 430 more columns]

## Sheet: 2.CD_UC_HC
Taxonomy predicted as significance in SRP115812 (CD vs HC vs UC)
Taxonomy	p-values	Effect size	CD: mean rel. freq.	CD: std. dev.	HC: mean rel. freq.	HC: std. dev.	UC: mean rel. freq.	UC: std. dev.	SRR5947807	SRR5947807: parent seq. count	SRR5947807: rel. freq.	SRR5947809	SRR5947809: parent seq. count	SRR5947809: rel. freq.	SRR5947811	SRR5947811: parent seq. count	SRR5947811: rel. freq.	SRR5947812	SRR5947812: parent seq. count	SRR5947812: rel. freq.	SRR5947813	SRR5947813: parent seq. count	SRR5947813: rel. freq.	SRR5947814	SRR5947814: parent seq. count	SRR5947814: rel. freq.	SRR5947815	SRR5947815: parent seq. count	SRR5947815: rel. freq.	SRR5947816	SRR5947816: parent seq. count	SRR5947816: rel. freq.	SRR5947817	SRR5947817: parent seq. count	SRR5947817: rel. freq.	SRR5947818	SRR5947818: parent seq. count	SRR5947818: rel. freq.	SRR5947821	SRR5947821: parent seq. count	SRR5947821: rel. freq.	SRR5947825	SRR5947825: parent seq. count	SRR5947825: rel. freq.	SRR5947826	SRR5947826: parent seq. count	SRR5947826: rel. freq.	SRR5947827	SRR5947827: parent seq. count
k__Bacteria;p__Bacteroidetes;c__Bacteroidia;o__Bacteroidales;f__Bacteroidaceae;g__Bacteroides;s__eggerthii	1.56443e-09	0.127626	0.0420535	0.237874	0.357718	0.647469	0.0198031	0.0999137	0	286400	0	0	286400	0	0	286401	0	0	286401	0	0	286252	0	0	286399	0	0	286392	0	0	286030	0	0	286402	0	0	286039	0	0	286392	0	0	286399	0	0	286397	0	611	286399
k__Bacteria;p__Firmicutes;c__Bacilli;o__Bacillales;f__;g__;s__	2.87028e-09	0.124053	0.00653283	0.0194316	0.00259681	0.0104964	0.0262294	0.0388825	0	286400	0	0	286400	0	0	286401	0	0	286401	0	0	286252	0	205	286399	0.0715785	0	286392	0	0	286030	0	0	286402	0	124	286039	0.0433507	0	286392	0	0	286399	0	0	286397	0	0	286399
k__Bacteria;p__Firmicutes;c__Negativicutes;o__Veillonellales;f__Veillonellaceae;g__Megasphaera;s__	4.41102e-08	0.107788	0.0112184	0.0472168	0.0872745	0.17227	0.00870828	0.0526669	0	286400	0	0	286400	0	0	286401	0	0	286401	0	0	286252	0	0	286399	0	0	286392	0	0	286030	0	0	286402	0	0	286039	0	0	286392	0	0	286399	0	0	286397	0	0	286399
k__Bacteria;p__Bacteroidetes;c__Bacteroidia;o__Bacteroidales;f__Prevotellaceae;g__Prevotella;s__Prevotella_sp._TF12-30	4.57361e-08	0.10757	0.0022846	0.0187865	0.025947	0.0557697	0	0	0	286400	0	0	286400	0	0	286401	0	0	286401	0	0	286252	0	0	286399	0	0	286392	0	0	286030	0	0	286402	0	0	286039	0	0	286392	0	0	286399	0	0	286397	0	0	286399
k__Bacteria;p__Actinobacteria;c__Actinobacteria;o__;f__;g__;s__	1.13912e-07	0.102069	0.0143305	0.0236252	0.0244336	0.0247278	0.0427598	0.0556074	0	286400	0	0	286400	0	0	286401	0	0	286401	0	0	286252	0	153	286399	0.053422	103	286392	0.0359647	0	286030	0	0	286402	0	201	286039	0.0702701	62	286392	0.0216486	204	286399	0.0712293	0	286397	0	31	286399
k__Bacteria;p__Verrucomicrobia;c__Verrucomicrobiae;o__Verrucomicrobiales;f__Akkermansiaceae;g__Akkermansia;s__Akkermansia_sp._KLE1797	2.53949e-07	0.0972084	0.00236592	0.024077	0.0344339	0.0811019	0	0	0	286400	0	0	286400	0	0	286401	0	0	286401	0	0	286252	0	0	286399	0	0	286392	0	0	286030	0	0	286402	0	0	286039	0	0	286392	0	0	286399	0	0	286397	0	0	286399
k__Bacteria;p__Firmicutes;c__;o__;f__;g__;s__Firmicutes_bacterium_CAG:341	2.63143e-07	0.0969921	0.000915693	0.0112149	0.151482	0.393874	0.00708723	0.0645678	0	286400	0	0	286400	0	0	286401	0	0	286401	0	0	286252	0	0	286399	0	0	286392	0	0	286030	0	0	286402	0	0	286039	0	0	286392	0	0	286399	0	0	286397	0	0	286399
k__Bacteria;p__Proteobacteria;c__Deltaproteobacteria;o__Desulfovibrionales;f__Desulfovibrionaceae;g__Bilophila;s__	3.95401e-07	0.0945126	0.0662983	0.132582	0.258321	0.411186	0.0724627	0.216908	693	286400	0.241969	0	286400	0	0	286401	0	0	286401	0	1669	286252	0.583053	385	286399	0.134428	0	286392	0	0	286030	0	0	286402	0	0	286039	0	949	286392	0.331364	750	286399	0.261872	0	286397	0	219	286399
k__Bacteria;p__Firmicutes;c__Clostridia;o__Clostridiales;f__Ruminococcaceae;g__;s__	5.04457e-07	0.0930261	0.00425292	0.0358392	0.0585491	0.117046	0.0185742	0.0516425	0	286400	0	0	286400	0	0	286401	0	0	286401	0	0	286252	0	0	286399	0	0	286392	0	0	286030	0	0	286402	0	0	286039	0	0	286392	0	0	286399	0	0	286397	0	0	286399
k__Bacteria;p__Verrucomicrobia;c__Verrucomicrobiae;o__Verrucomicrobiales;f__Akkermansiaceae;g__Akkermansia;s__	8.07459e-07	0.0901485	0.216456	0.809455	1.05974	1.59404	0.257195	1.03359	866	286400	0.302374	164	286400	0.0572626	303	286401	0.105796	10492	286401	3.6634	0	286252	0	0	286399	0	0	286392	0	0	286030	0	0	286402	0	0	286039	0	695	286392	0.242674	345	286399	0.120461	4491	286397	1.5681	0	286399
k__Bacteria;p__Bacteroidetes;c__Bacteroidia;o__Bacteroidales;f__Rikenellaceae;g__Alistipes;s__Alistipes_sp._AM16-43	2.93703e-06	0.0822025	0.00176927	0.0111732	0.01736	0.0436514	0.000677538	0.00617267	0	286400	0	0	286400	0	0	286401	0	0	286401	0	0	286252	0	0	286399	0	0	286392	0	0	286030	0	0	286402	0	0	286039	0	0	286392	0	0	286399	0	0	286397	0	0	286399
k__Bacteria;p__Firmicutes;c__Clostridia;o__Clostridiales;f__Lachnospiraceae;g__Coprococcus;s__catus	3.18186e-06	0.0817075	0.0277403	0.0656977	0.617083	1.66145	0.0389261	0.11976	0	286400	0	0	286400	0	160	286401	0.0558657	170	286401	0.0593573	0	286252	0	201	286399	0.0701818	0	286392	0	0	286030	0	0	286402	0	152	286039	0.0531396	246	286392	0.0858963	0	286399	0	0	286397	0	0	286399
k__Bacteria;p__Firmicutes;c__Clostridia;o__Clostridiales;f__Lachnospiraceae;g__Coprococcus;s__eutactus	3.25758e-06	0.0815621	0	0	0.0310025	0.0873615	0.000855391	0.00684313	0	286400	0	0	286400	0	0	286401	0	0	286401	0	0	286252	0	0	286399	0	0	286392	0	0	286030	0	0	286402	0	0	286039	0	0	286392	0	0	286399	0	0	286397	0	0	286399
k__Bacteria;p__Verrucomicrobia;c__Verrucomicrobiae;o__;f__;g__;s__	5.77024e-06	0.0780193	0.00128613	0.00480936	0.00581671	0.00893317	0.0015216	0.0062217	5	286400	0.00174581	1	286400	0.000349162	2	286401	0.000698322	69	286401	0.0240921	0	286252	0	0	286399	0	0	286392	0	0	286030	0	0	286402	0	0	286039	0	5	286392	0.00174586	0	286399	0	28	286397	0.00977664	0	286399
k__Bacteria;p__Verrucomicrobia;c__Verrucomicrobiae;o__Verrucomicrobiales;f__;g__;s__	9.38067e-06	0.0749973	0.00201476	0.00768812	0.00907566	0.0139002	0.00244452	0.0101188	9	286400	0.00314246	1	286400	0.000349162	3	286401	0.00104748	108	286401	0.0377094	0	286252	0	0	286399	0	0	286392	0	0	286030	0	0	286402	0	0	286039	0	7	286392	0.0024442	1	286399	0.000349163	46	286397	0.0160616	0	286399
k__Bacteria;p__Firmicutes;c__;o__;f__;g__;s__Firmicutes_bacterium_CAG:83	1.0154e-05	0.0745037	0.00373288	0.0200448	0.0344671	0.0696896	0.00769784	0.0460083	0	286400	0	0	286400	0	0	286401	0	0	286401	0	0	286252	0	0	286399	0	0	286392	0	0	286030	0	0	286402	0	0	286039	0	0	286392	0	0	286399	0	0	286397	0	0	286399
k__Bacteria;p__Firmicutes;c__Negativicutes;o__Veillonellales;f__Veillonellaceae;g__Dialister;s__Dialister_sp._CAG:486	1.05592e-05	0.0742598	0.00271378	0.0201721	0	0	0.121043	0.355999	0	286400	0	0	286400	0	0	286401	0	0	286401	0	0	286252	0	0	286399	0	0	286392	0	0	286030	0	0	286402	0	0	286039	0	0	286392	0	0	286399	0	0	286397	0	0	286399
k__Bacteria;p__Proteobacteria;c__Deltaproteobacteria;o__Desulfovibrionales;f__Desulfovibrionaceae;g__;s__	1.48479e-05	0.0721325	0.0124278	0.02141	0.035404	0.0560492	0.0113746	0.0317231	105	286400	0.036662	0	286400	0	0	286401	0	0	286401	0	279	286252	0.0974666	43	286399	0.015014	147	286392	0.0513282	143	286030	0.0499948	0	286402	0	0	286039	0	168	286392	0.0586609	70	286399	0.0244414	0	286397	0	25	286399
k__Bacteria;p__Firmicutes;c__Negativicutes;o__Veillonellales;f__Veillonellaceae;g__;s__	1.71389e-05	0.0712355	0.0589321	0.0627771	0.161592	0.28181	0.0687708	0.0997672	274	286400	0.0956704	220	286400	0.0768156	0	286401	0	1027	286401	0.358588	141	286252	0.0492573	96	286399	0.0335197	239	286392	0.0834521	31	286030	0.010838	59	286402	0.0206004	171	286039	0.0597821	422	286392	0.14735	334	286399	0.116621	224	286397	0.0782131	218	286399
k__Bacteria;p__Bacteroidetes;c__Bacteroidia;o__Bacteroidales;f__Rikenellaceae;g__Alistipes;s__finegoldii	1.74575e-05	0.0711203	0.0289928	0.0822478	0.0874244	0.112141	0.0236903	0.0845946	670	286400	0.233939	0	286400	0	0	286401	0	0	286401	0	248	286252	0.0866369	0	286399	0	0	286392	0	0	286030	0	0	286402	0	145	286039	0.0506924	223	286392	0.0778653	555	286399	0.193786	0	286397	0	0	286399
k__Bacteria;p__Firmicutes;c__Negativicutes;o__Veillonellales;f__Veillonellaceae;g__Dialister;s__invisus	1.81521e-05	0.0708762	0.0173993	0.0410488	0.106289	0.295994	0.00417915	0.0169324	196	286400	0.0684358	204	286400	0.0712291	0	286401	0	858	286401	0.29958	0	286252	0	0	286399	0	0	286392	0	0	286030	0	0	286402	0	0	286039	0	349	286392	0.121861	321	286399	0.112081	218	286397	0.0761181	0	286399
k__Bacteria;p__Firmicutes;c__Clostridia;o__Clostridiales;f__Peptostreptococcaceae;g__Clostridioides;s__difficile	2.49978e-05	0.0688719	0.151039	0.213644	0.147839	0.106402	0.301031	0.362049	208	286400	0.0726257	478	286400	0.166899	221	286401	0.0771645	376	286401	0.131284	201	286252	0.0702179	759	286399	0.265015	175	286392	0.0611051	0	286030	0	288	286402	0.100558	228	286039	0.0797094	305	286392	0.106497	2158	286399	0.753494	427	286397	0.149094	183	286399
k__Bacteria;p__Proteobacteria;c__Gammaproteobacteria;o__Pseudomonadales;f__;g__;s__	3.39498e-05	0.0669506	0.00135742	0.00779312	0.000639248	0.00511399	0.00823109	0.019464	0	286400	0	0	286400	0	0	286401	0	0	286401	0	0	286252	0	0	286399	0	0	286392	0	0	286030	0	0	286402	0	10	286039	0.00349603	0	286392	0	0	286399	0	144	286397	0.0502799	0	286399
k__Bacteria;p__Actinobacteria;c__Actinobacteria;o__Corynebacteriales;f__Mycobacteriaceae;g__Mycobacterium;s__tuberculosis	4.25055e-05	0.0655374	0.00688558	0.0357716	0.00179956	0.0143965	0.0433132	0.11194	0	286400	0	0	286400	0	0	286401	0	0	286401	0	0	286252	0	0	286399	0	0	286392	0	0	286030	0	0	286402	0	592	286039	0.206965	0	286392	0	0	286399	0	0	286397	0	0	286399
k__Bacteria;p__Firmicutes;c__Bacilli;o__Bacillales;f__Staphylococcaceae;g__Staphylococcus;s__	4.55859e-05	0.065097	0.00228968	0.0104332	0.000590966	0.00455589	0.00908939	0.0190623	0	286400	0	0	286400	0	0	286401	0	0	286401	0	0	286252	0	0	286399	0	0	286392	0	0	286030	0	0	286402	0	154	286039	0.0538388	0	286392	0	0	286399	0	0	286397	0	0	286399
k__Bacteria;p__Firmicutes;c__Clostridia;o__Clostridiales;f__Ruminococcaceae;g__Ruminococcus;s__	4.59717e-05	0.065044	0.186687	0.385657	0.739336	1.22382	0.516546	1.10697	1271	286400	0.443785	2295	286400	0.801327	219	286401	0.0764662	3152	286401	1.10055	234	286252	0.0817462	192	286399	0.0670393	166	286392	0.0579625	556	286030	0.194385	217	286402	0.0757676	0	286039	0	3497	286392	1.22105	2204	286399	0.769556	216	286397	0.0754198	525	286399
k__Bacteria;p__Actinobacteria;c__Actinobacteria;o__Bifidobacteriales;f__Bifidobacteriaceae;g__Bifidobacterium;s__adolescentis	5.49457e-05	0.0639206	0.00120936	0.0105772	0.0197945	0.0511186	0.105385	0.320913	0	286400	0	0	286400	0	0	286401	0	0	286401	0	0	286252	0	0	286399	0	0	286392	0	0	286030	0	0	286402	0	0	286039	0	0	286392	0	0	286399	0	0	286397	0	0	286399
k__Bacteria;p__Firmicutes;c__Negativicutes;o__Veillonellales;f__Veillonellaceae;g__Dialister;s__	7.14526e-05	0.0622633	0.171444	0.255322	0.574485	1.3672	0.134082	0.180946	1229	286400	0.42912	974	286400	0.340084	0	286401	0	4990	286401	1.74231	593	286252	0.20716	0	286399	0	680	286392	0.237437	156	286030	0.0545397	239	286402	0.0834491	223	286039	0.0779614	2112	286392	0.737451	1755	286399	0.612781	1138	286397	0.397351	497	286399
k__Bacteria;p__Bacteroidetes;c__Bacteroidia;o__Bacteroidales;f__Rikenellaceae;g__Alistipes;s__	7.66895e-05	0.0618165	1.60308	2.43741	2.82978	2.27072	1.26694	1.76646	22576	286400	7.88268	1604	286400	0.560056	1688	286401	0.589383	0	286401	0	7411	286252	2.58898	0	286399	0	4667	286392	1.62958	5931	286030	2.07356	0	286402	0	4183	286039	1.46239	7207	286392	2.51648	12551	286399	4.38235	0	286397	0	0	286399
k__Bacteria;p__Verrucomicrobia;c__Verrucomicrobiae;o__Verrucomicrobiales;f__Akkermansiaceae;g__Akkermansia;s__Akkermansia_sp._KLE1605	7.81112e-05	0.0617005	0.000573454	0.00702335	0.00762201	0.0227226	0	0	0	286400	0	0	286400	0	0	286401	0	0	286401	0	0	286252	0	0	286399	0	0	286392	0	0	286030	0	0	286402	0	0	286039	0	0	286392	0	0	286399	0	0	286397	0	0	286399
k__Bacteria;p__Firmicutes;c__Bacilli;o__Lactobacillales;f__;g__;s__	0.000107337	0.05969	0.00991777	0.0195467	0.0189601	0.0254754	0.0239536	0.0309811	0	286400	0	108	286400	0.0377095	0	286401	0	76	286401	0.0265362	0	286252	0	50	286399	0.0174582	0	286392	0	0	286030	0	0	286402	0	172	286039	0.0601317	63	286392	0.0219978	0	286399	0	0	286397	0	0	286399
k__Bacteria;p__Proteobacteria;c__Betaproteobacteria;o__Burkholderiales;f__Burkholderiaceae;g__;s__	0.000141351	0.0579454	0.00337596	0.011363	0.00255798	0.00898207	0.00997931	0.0161407	0	286400	0	0	286400	0	0	286401	0	0	286401	0	0	286252	0	37	286399	0.012919	0	286392	0	0	286030	0	0	286402	0	63	286039	0.022025	0	286392	0	9	286399	0.00314247	2	286397	0.000698331	0	286399
k__Bacteria;p__Actinobacteria;c__Coriobacteriia;o__;f__;g__;s__	0.000160481	0.0571398	0.00829358	0.0172527	0.0174248	0.0249549	0.0213511	0.0314657	0	286400	0	160	286400	0.0558659	0	286401	0	0	286401	0	75	286252	0.0262007	0	286399	0	67	286392	0.0233945	33	286030	0.0115373	0	286402	0	0	286039	0	168	286392	0.0586609	0	286399	0	0	286397	0	44	286399
k__Bacteria;p__Bacteroidetes;c__Bacteroidia;o__Bacteroidales;f__Prevotellaceae;g__Prevotella;s__Prevotella_sp._AM42-24	0.000174175	0.0566198	0.00379918	0.0179525	0.0171812	0.0380803	0.0028066	0.0146577	0	286400	0	0	286400	0	0	286401	0	0	286401	0	0	286252	0	0	286399	0	0	286392	0	0	286030	0	0	286402	0	0	286039	0	0	286392	0	0	286399	0	0	286397	0	0	286399
k__Bacteria;p__Bacteroidetes;c__Bacteroidia;o__Bacteroidales;f__Prevotellaceae;g__Prevotella;s__Prevotella_sp._CAG:891	0.000185054	0.0562348	0.00975202	0.0852959	0.000816499	0.00653199	0.121996	0.383708	0	286400	0	0	286400	0	0	286401	0	0	286401	0	0	286252	0	0	286399	0	0	286392	0	0	286030	0	0	286402	0	0	286039	0	0	286392	0	0	286399	0	0	286397	0	0	286399
k__Bacteria;p__Actinobacteria;c__Actinobacteria;o__Corynebacteriales;f__Mycobacteriaceae;g__;s__	0.000186332	0.0561911	0.00025441	0.00132445	6.4462e-05	0.000515696	0.00220407	0.00675816	0	286400	0	0	286400	0	0	286401	0	0	286401	0	0	286252	0	0	286399	0	0	286392	0	0	286030	0	0	286402	0	18	286039	0.00629285	0	286392	0	0	286399	0	0	286397	0	0	286399
k__Bacteria;p__Verrucomicrobia;c__Verrucomicrobiae;o__Verrucomicrobiales;f__Akkermansiaceae;g__Akkermansia;s__Akkermansia_sp._KLE1798	0.000222695	0.0550573	0.0004694	0.00574895	0.00624356	0.0200258	0	0	0	286400	0	0	286400	0	0	286401	0	0	286401	0	0	286252	0	0	286399	0	0	286392	0	0	286030	0	0	286402	0	0	286039	0	0	286392	0	0	286399	0	0	286397	0	0	286399
k__Bacteria;p__Firmicutes;c__Bacilli;o__Bacillales;f__Staphylococcaceae;g__Staphylococcus;s__aureus	0.000231274	0.0548168	0.00536341	0.0260475	0.00136982	0.0109585	0.0325053	0.0938601	0	286400	0	0	286400	0	0	286401	0	0	286401	0	0	286252	0	0	286399	0	0	286392	0	0	286030	0	0	286402	0	370	286039	0.129353	0	286392	0	0	286399	0	0	286397	0	0	286399
k__Bacteria;p__Firmicutes;c__Clostridia;o__Clostridiales;f__Ruminococcaceae;__;__	0.000273323	0.0537529	0.488409	0.447597	0.620997	0.435837	0.758322	0.478402	1142	286400	0.398743	3032	286400	1.05866	892	286401	0.311451	1555	286401	0.542945	941	286252	0.328731	1438	286399	0.502097	3084	286392	1.07685	1001	286030	0.349963	1531	286402	0.534563	327	286039	0.11432	1951	286392	0.681234	2003	286399	0.699374	927	286397	0.323677	2372	286399
k__Bacteria;p__Bacteroidetes;c__Flavobacteriia;o__Flavobacteriales;f__;g__;s__	0.000273683	0.0537445	0.000799871	0.00503507	0.00388414	0.00786386	0.000891054	0.00246087	0	286400	0	0	286400	0	0	286401	0	0	286401	0	0	286252	0	0	286399	0	0	286392	0	0	286030	0	0	286402	0	0	286039	0	0	286392	0	0	286399	0	0	286397	0	0	286399
k__Bacteria;p__Proteobacteria;c__Deltaproteobacteria;o__Desulfovibrionales;f__Desulfovibrionaceae;g__Bilophila;s__Bilophila_sp._4_1_30	0.00028969	0.0533823	0	0	0.00739752	0.0250947	0.000860435	0.00783894	0	286400	0	0	286400	0	0	286401	0	0	286401	0	0	286252	0	0	286399	0	0	286392	0	0	286030	0	0	286402	0	0	286039	0	0	286392	0	0	286399	0	0	286397	0	0	286399
k__Bacteria;p__Chlamydiae;c__Chlamydiia;o__Chlamydiales;f__Chlamydiaceae;g__Chlamydia;s__	0.000317744	0.0527929	0.00102688	0.00681803	0.000838006	0.00670405	0.0062046	0.0153613	0	286400	0	0	286400	0	0	286401	0	0	286401	0	0	286252	0	0	286399	0	0	286392	0	0	286030	0	0	286402	0	69	286039	0.0241226	0	286392	0	0	286399	0	0	286397	0	0	286399
k__Bacteria;p__Firmicutes;c__Clostridia;o__Clostridiales;f__Lachnospiraceae;g__Anaerostipes;s__hadrus	0.00034269	0.0523106	0.00104025	0.00913652	0.00146331	0.0117065	0.0136965	0.0423464	0	286400	0	0	286400	0	0	286401	0	0	286401	0	0	286252	0	0	286399	0	0	286392	0	0	286030	0	0	286402	0	0	286039	0	0	286392	0	0	286399	0	0	286397	0	0	286399
k__Bacteria;p__Actinobacteria;c__Actinobacteria;o__Bifidobacteriales;f__Bifidobacteriaceae;g__Bifidobacterium;s__breve	0.000362124	0.0519586	0	0	0.0154386	0.058367	0	0	0	286400	0	0	286400	0	0	286401	0	0	286401	0	0	286252	0	0	286399	0	0	286392	0	0	286030	0	0	286402	0	0	286039	0	0	286392	0	0	286399	0	0	286397	0	0	286399
k__Bacteria;p__Bacteroidetes;c__Bacteroidia;o__Bacteroidales;f__Odoribacteraceae;g__Odoribacter;s__splanchnicus	0.000362188	0.0519574	0.0924533	0.151019	0.0676356	0.107214	0.0253415	0.0540522	993	286400	0.346718	0	286400	0	213	286401	0.0743712	0	286401	0	672	286252	0.234758	0	286399	0	0	286392	0	1006	286030	0.351711	0	286402	0	0	286039	0	807	286392	0.281782	1277	286399	0.445881	0	286397	0	0	286399
k__Bacteria;p__Bacteroidetes;c__Bacteroidia;o__Bacteroidales;f__Prevotellaceae;g__Paraprevotella;s__xylaniphila	0.00036707	0.051872	0.00703918	0.0395913	0.00734856	0.0512969	0.0356352	0.0764117	0	286400	0	0	286400	0	0	286401	0	0	286401	0	0	286252	0	0	286399	0	0	286392	0	0	286030	0	0	286402	0	0	286039	0	0	286392	0	0	286399	0	0	286397	0	0	286399
k__Bacteria;p__Bacteroidetes;c__Bacteroidia;o__Bacteroidales;f__Bacteroidaceae;g__Bacteroides;s__	0.000426527	0.050913	37.9482	17.9101	29.6669	13.7651	30.7392	16.3384	86467	286400	30.191	0	286400	0	21542	286401	7.52162	321	286401	0.112081	130628	286252	45.6339	132502	286399	46.2648	92250	286392	32.2111	134481	286030	47.0164	146526	286402	51.161	51101	286039	17.865	51258	286392	17.8978	76441	286399	26.6904	143811	286397	50.2139	135261	286399
k__Bacteria;p__Verrucomicrobia;c__Verrucomicrobiae;o__Verrucomicrobiales;f__Akkermansiaceae;g__Akkermansia;s__muciniphila	0.000428895	0.0508776	0.121221	0.472438	0.456089	0.74443	0.145459	0.616638	514	286400	0.179469	0	286400	0	148	286401	0.0516758	6826	286401	2.38337	0	286252	0	0	286399	0	0	286392	0	0	286030	0	0	286402	0	0	286039	0	402	286392	0.140367	0	286399	0	3085	286397	1.07718	0	286399
k__Bacteria;p__Firmicutes;c__Erysipelotrichi;o__Erysipelotrichales;f__Erysipelotrichaceae;g__Clostridium;s__ramosum	0.000460912	0.0504173	0.0758382	0.0806299	0.0375609	0.0562781	0.0579034	0.0725215	278	286400	0.097067	462	286400	0.161313	0	286401	0	158	286401	0.0551674	201	286252	0.0702179	154	286399	0.0537711	291	286392	0.101609	171	286030	0.0597839	430	286402	0.150139	0	286039	0	458	286392	0.159921	259	286399	0.0904333	0	286397	0	0	286399
k__Bacteria;p__Bacteroidetes;c__Bacteroidia;o__Bacteroidales;f__;g__;s__	0.000568661	0.049073	12.4666	4.71333	11.0414	3.59795	10.2015	4.28758	51401	286400	17.9473	1484	286400	0.518156	34776	286401	12.1424	4318	286401	1.50768	33428	286252	11.6778	38734	286399	13.5245	34192	286392	11.9389	40412	286030	14.1286	38192	286402	13.3351	31828	286039	11.1272	21385	286392	7.46704	36228	286399	12.6495	26285	286397	9.17782	25859	286399
k__Bacteria;p__Bacteroidetes;c__Bacteroidia;o__Bacteroidales;f__Bacteroidaceae;g__Bacteroides;s__stercorirosoris	0.000594259	0.048791	0	0	0.00356661	0.0139379	0	0	0	286400	0	0	286400	0	0	286401	0	0	286401	0	0	286252	0	0	286399	0	0	286392	0	0	286030	0	0	286402	0	0	286039	0	0	286392	0	0	286399	0	0	286397	0	0	286399
k__Bacteria;p__Bacteroidetes;c__Bacteroidia;o__Bacteroidales;f__Porphyromonadaceae;g__Porphyromonas;s__gingivalis	0.000665314	0.0480673	0.000936505	0.0083643	0	0	0.0118104	0.0407205	0	286400	0	0	286400	0	0	286401	0	0	286401	0	0	286252	0	0	286399	0	0	286392	0	0	286030	0	0	286402	0	0	286039	0	0	286392	0	0	286399	0	0	286397	0	0	286399
k__Bacteria;p__Firmicutes;c__Bacilli;o__Bacillales;f__Bacillaceae;g__Bacillus;s__	0.000716281	0.047594	0.00287742	0.015127	0	0	0.0113629	0.0306307	0	286400	0	0	286400	0	0	286401	0	0	286401	0	0	286252	0	0	286399	0	0	286392	0	0	286030	0	0	286402	0	295	286039	0.103133	0	286392	0	0	286399	0	0	286397	0	0	286399
k__Bacteria;p__Bacteroidetes;c__Bacteroidia;o__Bacteroidales;f__Bacteroidaceae;g__Bacteroides;s__vulgatus	0.000720524	0.0475561	1.4811	1.12718	1.06905	0.756725	1.00562	0.945489	3143	286400	1.09742	0	286400	0	880	286401	0.307261	0	286401	0	7719	286252	2.69658	6586	286399	2.29959	199	286392	0.0694852	4580	286030	1.60123	9150	286402	3.19481	3740	286039	1.30751	2150	286392	0.750719	3797	286399	1.32577	2439	286397	0.851615	7356	286399
k__Bacteria;p__Chlamydiae;c__Chlamydiia;o__Chlamydiales;f__Chlamydiaceae;g__Chlamydia;s__trachomatis	0.000767777	0.0471487	0.00389317	0.0186459	0	0	0.0393339	0.138006	0	286400	0	0	286400	0	0	286401	0	0	286401	0	0	286252	0	0	286399	0	0	286392	0	0	286030	0	0	286402	0	201	286039	0.0702701	0	286392	0	0	286399	0	231	286397	0.0806573	0	286399
k__Bacteria;p__Bacteroidetes;c__Bacteroidia;o__Bacteroidales;f__Tannerellaceae;g__Parabacteroides;s__Parabacteroides_sp._20_3	0.000775686	0.0470829	0	0	0	0	0.00670685	0.0256024	0	286400	0	0	286400	0	0	286401	0	0	286401	0	0	286252	0	0	286399	0	0	286392	0	0	286030	0	0	286402	0	0	286039	0	0	286392	0	0	286399	0	0	286397	0	0	286399
k__Bacteria;p__Actinobacteria;c__Actinobacteria;o__Corynebacteriales;f__Mycobacteriaceae;g__Mycobacterium;s__	0.000817675	0.0467445	0.00087199	0.00453315	0.000230989	0.00184791	0.00340719	0.00861552	0	286400	0	0	286400	0	0	286401	0	0	286401	0	0	286252	0	0	286399	0	0	286392	0	0	286030	0	0	286402	0	81	286039	0.0283178	0	286392	0	0	286399	0	0	286397	0	0	286399
k__Bacteria;p__Firmicutes;c__Clostridia;o__Clostridiales;f__Clostridiaceae;g__Clostridium;s__Clostridium_sp._CAG:417	0.000820922	0.0467191	0	0	0.0254605	0.10179	0	0	0	286400	0	0	286400	0	0	286401	0	0	286401	0	0	286252	0	0	286399	0	0	286392	0	0	286030	0	0	286402	0	0	286039	0	0	286392	0	0	286399	0	0	286397	0	0	286399
k__Bacteria;p__Firmicutes;c__Negativicutes;o__Acidaminococcales;f__Acidaminococcaceae;g__;s__	0.000827915	0.0466647	0.0094586	0.0175572	0.0069889	0.0204329	0.0211432	0.0382367	0	286400	0	0	286400	0	104	286401	0.0363127	0	286401	0	0	286252	0	0	286399	0	0	286392	0	0	286030	0	0	286402	0	0	286039	0	0	286392	0	0	286399	0	0	286397	0	0	286399
k__Bacteria;p__Firmicutes;c__Clostridia;o__Clostridiales;f__Lachnospiraceae;g__Blautia;s__obeum	0.000852432	0.0464773	0.00587383	0.0230998	0.00610158	0.0219881	0.0280617	0.0767751	0	286400	0	252	286400	0.0879888	0	286401	0	0	286401	0	0	286252	0	0	286399	0	0	286392	0	0	286030	0	0	286402	0	0	286039	0	0	286392	0	0	286399	0	0	286397	0	0	286399
k__Bacteria;p__Firmicutes;c__Clostridia;o__Clostridiales;f__Ruminococcaceae;g__Gemmiger;s__formicilis	0.000957295	0.045732	0.0257563	0.0645134	0.0659098	0.10174	0.0403084	0.0529101	54	286400	0.0188547	577	286400	0.201466	0	286401	0	307	286401	0.107192	70	286252	0.024454	0	286399	0	46	286392	0.0160619	41	286030	0.0143342	0	286402	0	0	286039	0	116	286392	0.0405039	102	286399	0.0356146	0	286397	0	24	286399
k__Bacteria;p__Bacteroidetes;c__Bacteroidia;o__Bacteroidales;f__Odoribacteraceae;g__Odoribacter;s__	0.000992059	0.0455028	0.119608	0.20182	0.0913355	0.138836	0.0368807	0.0642843	1349	286400	0.47102	0	286400	0	231	286401	0.0806561	0	286401	0	875	286252	0.305675	0	286399	0	0	286392	0	1315	286030	0.459742	0	286402	0	0	286039	0	1037	286392	0.362091	3734	286399	1.30378	0	286397	0	0	286399
k__Bacteria;p__Proteobacteria;c__Deltaproteobacteria;o__Desulfovibrionales;f__;g__;s__	0.00102282	0.0453065	0.00108155	0.00220552	0.00359861	0.00588951	0.0015937	0.00612753	8	286400	0.0027933	0	286400	0	0	286401	0	0	286401	0	32	286252	0.011179	3	286399	0.00104749	2	286392	0.000698344	1	286030	0.000349614	0	286402	0	0	286039	0	13	286392	0.00453923	11	286399	0.0038408	0	286397	0	2	286399
k__Bacteria;p__Bacteroidetes;c__Bacteroidia;o__Bacteroidales;f__Bacteroidaceae;g__Bacteroides;s__barnesiae	0.00112296	0.0447058	0	0	0.00565172	0.0231228	0	0	0	286400	0	0	286400	0	0	286401	0	0	286401	0	0	286252	0	0	286399	0	0	286392	0	0	286030	0	0	286402	0	0	286039	0	0	286392	0	0	286399	0	0	286397	0	0	286399
k__Bacteria;p__Firmicutes;c__Clostridia;o__Clostridiales;f__Eubacteriaceae;g__Eubacterium;s__Eubacterium_sp._CAG:180	0.00116536	0.0444674	0	0	0.00256572	0.0205258	0.0263301	0.0992812	0	286400	0	0	286400	0	0	286401	0	0	286401	0	0	286252	0	0	286399	0	0	286392	0	0	286030	0	0	286402	0	0	286039	0	0	286392	0	0	286399	0	0	286397	0	0	286399
k__Bacteria;p__Firmicutes;c__Clostridia;o__Clostridiales;f__Clostridiaceae;g__Mordavella;s__Mordavella_sp._Marseille-P3756	0.00116852	0.0444499	0	0	0.00171895	0.0137516	0.0109809	0.0397827	0	286400	0	0	286400	0	0	286401	0	0	286401	0	0	286252	0	0	286399	0	0	286392	0	0	286030	0	0	286402	0	0	286039	0	0	286392	0	0	286399	0	0	286397	0	0	286399
k__Bacteria;p__Firmicutes;c__Bacilli;o__Bacillales;f__Staphylococcaceae;g__;s__	0.00118678	0.0443501	3.46969e-05	0.000174117	5.37184e-06	4.29747e-05	0.000162166	0.000492231	0	286400	0	0	286400	0	0	286401	0	0	286401	0	0	286252	0	0	286399	0	0	286392	0	0	286030	0	0	286402	0	4	286039	0.00139841	0	286392	0	0	286399	0	0	286397	0	0	286399
k__Bacteria;p__Firmicutes;c__Bacilli;o__Lactobacillales;f__Streptococcaceae;g__Streptococcus;s__pneumoniae	0.001245	0.0440419	0.00344414	0.0199915	0.00128387	0.010271	0.0207629	0.06558	0	286400	0	0	286400	0	0	286401	0	0	286401	0	0	286252	0	0	286399	0	0	286392	0	0	286030	0	0	286402	0	362	286039	0.126556	0	286392	0	0	286399	0	0	286397	0	0	286399
k__Bacteria;p__Chlamydiae;c__Chlamydiia;o__;f__;g__;s__	0.00138371	0.0433617	3.0075e-05	0.000196744	1.07437e-05	8.59494e-05	0.000170574	0.00051887	0	286400	0	0	286400	0	0	286401	0	0	286401	0	0	286252	0	0	286399	0	0	286392	0	0	286030	0	0	286402	0	5	286039	0.00174801	0	286392	0	0	286399	0	0	286397	0	0	286399
k__Bacteria;p__Proteobacteria;c__Gammaproteobacteria;o__Pseudomonadales;f__Moraxellaceae;g__Acinetobacter;s__baumannii	0.00161706	0.0423572	0.00131385	0.00968686	0	0	0.011134	0.0393851	0	286400	0	0	286400	0	0	286401	0	0	286401	0	0	286252	0	0	286399	0	0	286392	0	0	286030	0	0	286402	0	149	286039	0.0520908	0	286392	0	0	286399	0	0	286397	0	0	286399
k__Bacteria;p__Proteobacteria;c__Betaproteobacteria;o__Burkholderiales;f__Alcaligenaceae;g__Bordetella;s__bronchiseptica	0.00168268	0.0421006	0.00127688	0.00923713	0	0	0.0115835	0.0417018	0	286400	0	0	286400	0	0	286401	0	0	286401	0	0	286252	0	0	286399	0	0	286392	0	0	286030	0	0	286402	0	160	286039	0.0559364	0	286392	0	0	286399	0	0	286397	0	0	286399
k__Bacteria;p__Bacteroidetes;c__Bacteroidia;o__Bacteroidales;f__Bacteroidaceae;g__Bacteroides;s__mediterraneensis	0.00185484	0.0414721	0.000513757	0.00629222	0.0942375	0.398218	0.000764839	0.00696802	0	286400	0	0	286400	0	0	286401	0	0	286401	0	0	286252	0	0	286399	0	0	286392	0	0	286030	0	0	286402	0	0	286039	0	0	286392	0	0	286399	0	0	286397	0	0	286399
k__Bacteria;p__Proteobacteria;c__Betaproteobacteria;o__Burkholderiales;f__Burkholderiaceae;g__Burkholderia;s__multivorans	0.00201731	0.04093	0.00215588	0.0134382	0.000784288	0.0062743	0.0145709	0.0494463	0	286400	0	0	286400	0	0	286401	0	0	286401	0	0	286252	0	0	286399	0	0	286392	0	0	286030	0	0	286402	0	267	286039	0.0933439	0	286392	0	0	286399	0	0	286397	0	0	286399
k__Bacteria;p__Actinobacteria;c__Actinobacteria;o__Bifidobacteriales;f__Bifidobacteriaceae;g__Bifidobacterium;s__	0.00236685	0.0398974	0.114118	0.302052	0.289371	0.433257	0.537281	1.57098	0	286400	0	0	286400	0	0	286401	0	0	286401	0	0	286252	0	0	286399	0	1863	286392	0.650507	0	286030	0	0	286402	0	0	286039	0	662	286392	0.231152	0	286399	0	0	286397	0	205	286399
k__Bacteria;p__Firmicutes;c__Bacilli;o__Bacillales;f__Paenibacillaceae;g__Paenibacillus;s__amylolyticus	0.00238411	0.0398504	0.00107293	0.00976409	0	0	0.00881263	0.0311657	0	286400	0	0	286400	0	0	286401	0	0	286401	0	0	286252	0	0	286399	0	0	286392	0	0	286030	0	0	286402	0	0	286039	0	0	286392	0	0	286399	0	0	286397	0	0	286399
k__Bacteria;p__Proteobacteria;c__Deltaproteobacteria;o__;f__;g__;s__	0.00253503	0.0394535	0.00768864	0.014558	0.0160699	0.0211581	0.00805978	0.016699	30	286400	0.0104749	0	286400	0	0	286401	0	0	286401	0	93	286252	0.0324889	14	286399	0.00488829	9	286392	0.00314255	9	286030	0.00314652	0	286402	0	176	286039	0.0615301	44	286392	0.0153636	46	286399	0.0160615	0	286397	0	10	286399
k__Bacteria;p__Bacteroidetes;c__;o__;f__;g__;s__	0.00275807	0.0389079	1.02192	0.355576	1.064	0.556964	0.856417	0.347707	5100	286400	1.78073	477	286400	0.16655	2768	286401	0.966477	548	286401	0.19134	3535	286252	1.23493	2384	286399	0.832405	2334	286392	0.814967	4080	286030	1.42642	2860	286402	0.998596	2077	286039	0.726125	2050	286392	0.715802	3424	286399	1.19553	2717	286397	0.948683	2826	286399
k__Bacteria;p__Firmicutes;c__Bacilli;o__Bacillales;f__Paenibacillaceae;g__Paenibacillus;s__	0.00290247	0.0385776	0.00210969	0.0132115	0.00119255	0.00954038	0.00889743	0.0228576	0	286400	0	0	286400	0	0	286401	0	0	286401	0	0	286252	0	0	286399	0	0	286392	0	0	286030	0	0	286402	0	288	286039	0.100686	0	286392	0	0	286399	0	0	286397	0	0	286399
k__Bacteria;p__Verrucomicrobia;c__;o__;f__;g__;s__	0.00336894	0.0376122	0.00664255	0.0330114	0.0200249	0.0290588	0.0051095	0.0208798	19	286400	0.00663408	9	286400	0.00314246	8	286401	0.00279329	216	286401	0.0754187	0	286252	0	0	286399	0	0	286392	0	0	286030	0	0	286402	0	0	286039	0	15	286392	0.00523758	8	286399	0.00279331	96	286397	0.0335199	0	286399
k__Bacteria;p__Firmicutes;c__Clostridia;o__Clostridiales;f__;g__Intestinimonas;s__butyriciproducens	0.0035896	0.0372009	0.00797114	0.0273022	0.012378	0.0333094	0.0759794	0.284484	0	286400	0	0	286400	0	0	286401	0	0	286401	0	0	286252	0	0	286399	0	0	286392	0	0	286030	0	0	286402	0	0	286039	0	0	286392	0	0	286399	0	182	286397	0.0635482	0	286399
k__Bacteria;p__Proteobacteria;c__Gammaproteobacteria;o__Pasteurellales;f__Pasteurellaceae;g__;s__	0.00369837	0.0370074	0.0269297	0.0669327	0.0357935	0.0810375	0.079147	0.184311	0	286400	0	157	286400	0.0548184	0	286401	0	0	286401	0	0	286252	0	160	286399	0.0558661	0	286392	0	0	286030	0	172	286402	0.0600554	286	286039	0.0999864	214	286392	0.0747228	0	286399	0	0	286397	0	219	286399
k__Bacteria;p__Actinobacteria;c__Actinobacteria;o__Bifidobacteriales;f__Bifidobacteriaceae;g__;s__	0.00374091	0.0369332	0.0053554	0.0144703	0.0163153	0.0244555	0.0285859	0.0911829	0	286400	0	0	286400	0	0	286401	0	0	286401	0	0	286252	0	0	286399	0	76	286392	0.0265371	0	286030	0	0	286402	0	0	286039	0	33	286392	0.0115227	0	286399	0	0	286397	0	6	286399
k__Bacteria;p__Bacteroidetes;c__Bacteroidia;o__Bacteroidales;f__Bacteroidaceae;g__Bacteroides;s__dorei	0.00388554	0.0366872	0.151805	0.211041	0.065217	0.125211	0.111732	0.134218	237	286400	0.0827514	0	286400	0	0	286401	0	0	286401	0	524	286252	0.183055	316	286399	0.110336	0	286392	0	327	286030	0.114324	330	286402	0.115223	0	286039	0	147	286392	0.0513282	412	286399	0.143855	0	286397	0	1316	286399
k__Bacteria;p__Proteobacteria;c__Betaproteobacteria;o__Burkholderiales;f__;g__;s__	0.00424293	0.0361162	0.0887491	0.0953133	0.132742	0.149299	0.0761337	0.0848941	641	286400	0.223813	0	286400	0	176	286401	0.0614523	148	286401	0.0516758	176	286252	0.0614843	305	286399	0.106495	140	286392	0.048884	98	286030	0.0342621	248	286402	0.0865916	344	286039	0.120263	900	286392	0.314255	730	286399	0.254889	3	286397	0.0010475	183	286399
k__Bacteria;p__Firmicutes;c__;o__;f__;g__;s__Firmicutes_bacterium_CAG:24	0.00436972	0.0359251	0	0	0.00281819	0.0129211	0	0	0	286400	0	0	286400	0	0	286401	0	0	286401	0	0	286252	0	0	286399	0	0	286392	0	0	286030	0	0	286402	0	0	286039	0	0	286392	0	0	286399	0	0	286397	0	0	286399
k__Bacteria;p__Bacteroidetes;c__Bacteroidia;o__Bacteroidales;f__Rikenellaceae;g__;s__	0.00456205	0.0356454	0.0197055	0.0286121	0.0311126	0.0334594	0.0157682	0.0249888	271	286400	0.0946229	61	286400	0.0212989	9	286401	0.00314245	0	286401	0	91	286252	0.0317902	0	286399	0	66	286392	0.0230453	84	286030	0.0293675	0	286402	0	37	286039	0.0129353	84	286392	0.0293304	134	286399	0.0467879	0	286397	0	0	286399
k__Bacteria;p__Firmicutes;c__Clostridia;o__Clostridiales;f__Clostridiaceae;g__Clostridium;s__Clostridium_sp._C105KSO15	0.0046787	0.0354814	0.000915693	0.0112149	0	0	0.00681293	0.0230653	0	286400	0	0	286400	0	0	286401	0	0	286401	0	0	286252	0	0	286399	0	0	286392	0	0	286030	0	0	286402	0	0	286039	0	0	286392	0	0	286399	0	0	286397	0	0	286399
k__Bacteria;p__Firmicutes;c__Clostridia;o__Clostridiales;f__Clostridiaceae;g__Clostridium;s__Clostridium_sp._CAG:169	0.00471001	0.0354381	0.00377607	0.0194183	0.0145324	0.0362404	0.0035169	0.0157767	0	286400	0	0	286400	0	0	286401	0	0	286401	0	0	286252	0	0	286399	0	0	286392	0	0	286030	0	0	286402	0	0	286039	0	0	286392	0	0	286399	0	0	286397	0	0	286399
k__Bacteria;p__Bacteroidetes;c__Bacteroidia;o__Bacteroidales;f__Rikenellaceae;g__Alistipes;s__Alistipes_sp._HGB5	0.00475298	0.0353791	0.0101954	0.0337385	0.0253756	0.0557901	0.0056739	0.0237908	416	286400	0.145251	0	286400	0	0	286401	0	0	286401	0	0	286252	0	0	286399	0	0	286392	0	0	286030	0	0	286402	0	0	286039	0	0	286392	0	257	286399	0.089735	0	286397	0	0	286399
k__Bacteria;p__Firmicutes;c__Negativicutes;o__;f__;g__;s__	0.00475594	0.035375	0.0354828	0.0391503	0.0516178	0.0636783	0.0564956	0.0554319	68	286400	0.023743	108	286400	0.0377095	56	286401	0.019553	346	286401	0.12081	42	286252	0.0146724	12	286399	0.00418996	52	286392	0.0181569	11	286030	0.00384575	20	286402	0.00698319	59	286039	0.0206266	232	286392	0.0810078	97	286399	0.0338688	147	286397	0.0513274	29	286399
k__Bacteria;p__Actinobacteria;c__Coriobacteriia;o__Coriobacteriales;f__Coriobacteriaceae;g__Collinsella;s__	0.00496983	0.0350892	0.0322916	0.101481	0.0840566	0.16744	0.135175	0.388032	0	286400	0	0	286400	0	0	286401	0	0	286401	0	157	286252	0.0548468	0	286399	0	214	286392	0.0747228	231	286030	0.0807608	0	286402	0	0	286039	0	0	286392	0	0	286399	0	0	286397	0	1272	286399
k__Bacteria;p__Firmicutes;c__Clostridia;o__Clostridiales;f__;g__;s__Clostridiales_bacterium_42_27	0.00530258	0.034668	0.00603294	0.0233768	0.0222231	0.0490232	0.0119558	0.0335913	0	286400	0	0	286400	0	0	286401	0	0	286401	0	0	286252	0	0	286399	0	0	286392	0	0	286030	0	0	286402	0	0	286039	0	0	286392	0	0	286399	0	0	286397	0	0	286399
k__Bacteria;p__Bacteroidetes;c__Bacteroidia;o__Bacteroidales;f__Rikenellaceae;g__Alistipes;s__Alistipes_sp._CAG:29	0.00533623	0.0346269	0.0021672	0.0136579	0.00948365	0.0261187	0.00155045	0.0101764	0	286400	0	0	286400	0	0	286401	0	0	286401	0	0	286252	0	0	286399	0	0	286392	0	0	286030	0	0	286402	0	0	286039	0	0	286392	0	0	286399	0	0	286397	0	0	286399
k__Bacteria;p__Firmicutes;c__Clostridia;o__Clostridiales;f__Ruminococcaceae;g__Ruminococcus;s__bromii	0.00601943	0.0338434	0	0	0.00434186	0.0205322	0	0	0	286400	0	0	286400	0	0	286401	0	0	286401	0	0	286252	0	0	286399	0	0	286392	0	0	286030	0	0	286402	0	0	286039	0	0	286392	0	0	286399	0	0	286397	0	0	286399
k__Bacteria;p__Proteobacteria;c__Gammaproteobacteria;o__Enterobacterales;f__Enterobacteriaceae;g__Salmonella;s__enterica	0.0061168	0.033739	0.00354281	0.0190837	0	0	0.0134838	0.0451449	0	286400	0	0	286400	0	0	286401	0	0	286401	0	0	286252	0	0	286399	0	0	286392	0	0	286030	0	0	286402	0	206	286039	0.0720182	0	286392	0	0	286399	0	0	286397	0	0	286399
k__Bacteria;p__Proteobacteria;c__Gammaproteobacteria;o__Pseudomonadales;f__Pseudomonadaceae;g__Pseudomonas;s__Pseudomonas_sp._286	0.00643702	0.0334069	0.000439348	0.00538089	0	0	0.00594561	0.0247646	0	286400	0	0	286400	0	0	286401	0	0	286401	0	0	286252	0	0	286399	0	0	286392	0	0	286030	0	0	286402	0	0	286039	0	0	286392	0	0	286399	0	0	286397	0	0	286399
k__Bacteria;p__Bacteroidetes;c__Bacteroidia;o__;f__;g__;s__	0.00651608	0.0333275	0.208504	0.0705732	0.198945	0.111424	0.172635	0.0748651	937	286400	0.327165	73	286400	0.0254888	564	286401	0.196927	78	286401	0.0272345	745	286252	0.26026	517	286399	0.180517	517	286392	0.180522	935	286030	0.326889	599	286402	0.209147	411	286039	0.143687	365	286392	0.127448	623	286399	0.217529	673	286397	0.234988	518	286399
k__Bacteria;p__Bacteroidetes;c__Bacteroidia;o__Bacteroidales;f__Rikenellaceae;g__Alistipes;s__Alistipes_sp._Marseille-P5997	0.00659291	0.0332512	0	0	0	0	0.00437053	0.0199965	0	286400	0	0	286400	0	0	286401	0	0	286401	0	0	286252	0	0	286399	0	0	286392	0	0	286030	0	0	286402	0	0	286039	0	0	286392	0	0	286399	0	0	286397	0	0	286399
k__Bacteria;p__Firmicutes;c__Bacilli;o__Bacillales;f__Staphylococcaceae;g__Staphylococcus;s__simulans	0.00674598	0.0331017	0	0	0	0	0.00405302	0.018587	0	286400	0	0	286400	0	0	286401	0	0	286401	0	0	286252	0	0	286399	0	0	286392	0	0	286030	0	0	286402	0	0	286039	0	0	286392	0	0	286399	0	0	286397	0	0	286399
k__Bacteria;p__Firmicutes;c__;o__;f__;g__;s__Firmicutes_bacterium_AF22-6AC	0.00703486	0.0328287	0	0	0	0	0.00365641	0.0168401	0	286400	0	0	286400	0	0	286401	0	0	286401	0	0	286252	0	0	286399	0	0	286392	0	0	286030	0	0	286402	0	0	286039	0	0	286392	0	0	286399	0	0	286397	0	0	286399
k__Bacteria;p__Bacteroidetes;c__Bacteroidia;o__Bacteroidales;f__Prevotellaceae;g__Prevotella;s__stercorea_CAG:629	0.007532	0.0323839	0	0	0	0	0.00491326	0.0227889	0	286400	0	0	286400	0	0	286401	0	0	286401	0	0	286252	0	0	286399	0	0	286392	0	0	286030	0	0	286402	0	0	286039	0	0	286392	0	0	286399	0	0	286397	0	0	286399
k__Bacteria;p__Firmicutes;c__Bacilli;o__Bacillales;f__Paenibacillaceae;g__Paenibacillus;s__Paenibacillus_sp._FSL_H8-0548	0.00756697	0.0323537	0	0	0	0	0.00369482	0.0171457	0	286400	0	0	286400	0	0	286401	0	0	286401	0	0	286252	0	0	286399	0	0	286392	0	0	286030	0	0	286402	0	0	286039	0	0	286392	0	0	286399	0	0	286397	0	0	286399
k__Bacteria;p__Firmicutes;c__Bacilli;o__Lactobacillales;f__Enterococcaceae;g__Enterococcus;s__faecium	0.00763109	0.0322987	0	0	0	0	0.00443505	0.0205988	0	286400	0	0	286400	0	0	286401	0	0	286401	0	0	286252	0	0	286399	0	0	286392	0	0	286030	0	0	286402	0	0	286039	0	0	286392	0	0	286399	0	0	286397	0	0	286399
k__Bacteria;p__Firmicutes;c__Bacilli;o__Bacillales;f__Paenibacillaceae;g__Paenibacillus;s__odorifer	0.00797154	0.0320142	0.000397725	0.00487112	0	0	0.00561123	0.0240652	0	286400	0	0	286400	0	0	286401	0	0	286401	0	0	286252	0	0	286399	0	0	286392	0	0	286030	0	0	286402	0	0	286039	0	0	286392	0	0	286399	0	0	286397	0	0	286399
k__Bacteria;p__Firmicutes;c__Clostridia;o__Clostridiales;f__Ruminococcaceae;g__Subdoligranulum;s__Subdoligranulum_sp._APC924/74	0.00804057	0.031958	0.0775367	0.316815	0.276351	0.772654	0.0896923	0.234238	297	286400	0.103701	3164	286400	1.10475	0	286401	0	1991	286401	0.695179	168	286252	0.0586895	0	286399	0	344	286392	0.120115	192	286030	0.0671258	0	286402	0	0	286039	0	237	286392	0.0827537	237	286399	0.0827517	0	286397	0	161	286399
k__Bacteria;p__Proteobacteria;c__Gammaproteobacteria;o__Pseudomonadales;f__Pseudomonadaceae;g__Pseudomonas;s__	0.00876507	0.0313955	0.000999437	0.00724208	0	0	0.0123104	0.0540132	0	286400	0	0	286400	0	0	286401	0	0	286401	0	0	286252	0	0	286399	0	0	286392	0	0	286030	0	0	286402	0	172	286039	0.0601317	0	286392	0	0	286399	0	0	286397	0	0	286399
k__Bacteria;p__Proteobacteria;c__Deltaproteobacteria;o__Myxococcales;f__Myxococcaceae;g__Corallococcus;s__Corallococcus_sp._AB049A	0.00918403	0.0310909	0.000397722	0.00487108	0.00253046	0.0143885	0.0149739	0.0650427	0	286400	0	0	286400	0	0	286401	0	0	286401	0	0	286252	0	172	286399	0.0600561	0	286392	0	0	286030	0	0	286402	0	0	286039	0	0	286392	0	0	286399	0	0	286397	0	0	286399
k__Bacteria;p__Bacteroidetes;c__Bacteroidia;o__Bacteroidales;f__Bacteroidaceae;g__Bacteroides;s__Bacteroides_sp._AM25-34	0.00944779	0.0309061	0.0269962	0.0679784	0.00963319	0.031219	0.00645478	0.0367256	193	286400	0.0673883	0	286400	0	0	286401	0	0	286401	0	0	286252	0	0	286399	0	0	286392	0	0	286030	0	0	286402	0	0	286039	0	0	286392	0	296	286399	0.103352	0	286397	0	0	286399
k__Bacteria;p__Bacteroidetes;c__Bacteroidia;o__Bacteroidales;f__Bacteroidaceae;g__Bacteroides;s__Bacteroides_sp._AM16-24	0.0104461	0.0302504	0	0	0	0	0.00497057	0.0238802	0	286400	0	0	286400	0	0	286401	0	0	286401	0	0	286252	0	0	286399	0	0	286392	0	0	286030	0	0	286402	0	0	286039	0	0	286392	0	0	286399	0	0	286397	0	0	286399
k__Bacteria;p__Proteobacteria;c__Betaproteobacteria;o__Burkholderiales;f__Sutterellaceae;g__Parasutterella;s__	0.0105651	0.0301764	0.00374117	0.0160483	0.00969839	0.0231119	0.00164844	0.00948659	0	286400	0	0	286400	0	0	286401	0	0	286401	0	0	286252	0	0	286399	0	0	286392	0	0	286030	0	0	286402	0	0	286039	0	249	286392	0.0869438	188	286399	0.0656427	0	286397	0	0	286399
k__Bacteria;p__Bacteroidetes;c__Bacteroidia;o__Bacteroidales;f__Bacteroidaceae;g__Bacteroides;s__caccae	0.0106533	0.0301221	0.141638	0.184152	0.217247	0.193283	0.132641	0.181854	510	286400	0.178073	0	286400	0	148	286401	0.0516758	0	286401	0	903	286252	0.315456	0	286399	0	384	286392	0.134082	903	286030	0.315701	0	286402	0	0	286039	0	457	286392	0.159571	497	286399	0.173534	608	286397	0.212293	0	286399
k__Bacteria;p__Proteobacteria;c__Deltaproteobacteria;o__Desulfovibrionales;f__Desulfovibrionaceae;g__Bilophila;s__wadsworthia	0.0107767	0.0300469	0.00485131	0.0233136	0.0240727	0.0607602	0.0109843	0.0511936	0	286400	0	0	286400	0	0	286401	0	0	286401	0	284	286252	0.0992133	0	286399	0	0	286392	0	0	286030	0	0	286402	0	0	286039	0	155	286392	0.0541216	0	286399	0	0	286397	0	0	286399
k__Bacteria;p__Bacteroidetes;c__Bacteroidia;o__Bacteroidales;f__Tannerellaceae;g__Parabacteroides;s__johnsonii	0.0111635	0.0298165	0.00574019	0.0210143	0.00196193	0.0110114	0.0151293	0.0442646	288	286400	0.100559	0	286400	0	0	286401	0	0	286401	0	0	286252	0	0	286399	0	0	286392	0	0	286030	0	0	286402	0	0	286039	0	198	286392	0.069136	246	286399	0.0858942	0	286397	0	0	286399
k__Bacteria;p__Proteobacteria;c__Gammaproteobacteria;o__Enterobacterales;f__Enterobacteriaceae;g__Cronobacter;s__sakazakii	0.0113206	0.0297252	0.000872264	0.00754801	0	0	0.00735582	0.031314	0	286400	0	0	286400	0	0	286401	0	0	286401	0	0	286252	0	0	286399	0	0	286392	0	0	286030	0	0	286402	0	175	286039	0.0611805	0	286392	0	0	286399	0	0	286397	0	0	286399
k__Bacteria;p__Firmicutes;c__Clostridia;o__Clostridiales;f__Lachnospiraceae;g__Roseburia;s__Roseburia_sp._TF10-5	0.0116151	0.0295574	0.0135818	0.0439302	0.025004	0.0650314	0.0421838	0.102692	0	286400	0	643	286400	0.224511	0	286401	0	153	286401	0.0534216	183	286252	0.0639297	0	286399	0	0	286392	0	0	286030	0	0	286402	0	0	286039	0	772	286392	0.269561	191	286399	0.0666902	0	286397	0	0	286399
k__Bacteria;p__Bacteroidetes;c__Bacteroidia;o__Bacteroidales;f__Bacteroidaceae;g__Bacteroides;s__intestinalis	0.0144674	0.0281213	0.0275028	0.0636507	0.00898354	0.0321461	0.0104718	0.039951	0	286400	0	0	286400	0	0	286401	0	0	286401	0	249	286252	0.0869863	150	286399	0.0523745	0	286392	0	367	286030	0.128308	0	286402	0	0	286039	0	0	286392	0	0	286399	0	0	286397	0	0	286399
k__Bacteria;p__Actinobacteria;c__Coriobacteriia;o__Coriobacteriales;f__;g__;s__	0.0148153	0.0279658	0.00241805	0.00728664	0.00481927	0.00935968	0.00704796	0.01809	0	286400	0	0	286400	0	0	286401	0	0	286401	0	9	286252	0.00314408	0	286399	0	60	286392	0.0209503	11	286030	0.00384575	0	286402	0	0	286039	0	0	286392	0	0	286399	0	0	286397	0	46	286399
k__Bacteria;p__Firmicutes;c__Clostridia;o__Clostridiales;f__Ruminococcaceae;g__Ruminococcus;s__Ruminococcus_sp._AF31-8BH	0.0156593	0.0276031	0	0	0.00542387	0.0284922	0	0	0	286400	0	0	286400	0	0	286401	0	0	286401	0	0	286252	0	0	286399	0	0	286392	0	0	286030	0	0	286402	0	0	286039	0	0	286392	0	0	286399	0	0	286397	0	0	286399
k__Bacteria;p__Firmicutes;c__Clostridia;o__Clostridiales;f__Lachnospiraceae;g__Eubacterium;s__rectale	0.0157014	0.0275855	0.113435	0.1834	0.205485	0.333785	0.196721	0.305484	0	286400	0	772	286400	0.269553	0	286401	0	698	286401	0.243714	225	286252	0.0786021	524	286399	0.182962	0	286392	0	395	286030	0.138097	810	286402	0.282819	0	286039	0	949	286392	0.331364	0	286399	0	0	286397	0	1056	286399
k__Bacteria;p__Actinobacteria;c__Actinobacteria;o__Corynebacteriales;f__;g__;s__	0.0164062	0.0272979	0.000476357	0.00403056	2.68592e-05	0.000214873	0.00163005	0.00415696	0	286400	0	0	286400	0	0	286401	0	0	286401	0	0	286252	0	0	286399	0	0	286392	0	0	286030	0	0	286402	0	5	286039	0.00174801	0	286392	0	0	286399	0	0	286397	0	0	286399
k__Bacteria;p__Firmicutes;c__Clostridia;o__Clostridiales;f__Eubacteriaceae;g__Eubacterium;s__eligens	0.0170282	0.0270541	0.0318169	0.0994887	0.0151503	0.034323	0.0576895	0.106788	0	286400	0	1291	286400	0.450768	0	286401	0	952	286401	0.332401	0	286252	0	0	286399	0	424	286392	0.148049	182	286030	0.0636297	0	286402	0	0	286039	0	0	286392	0	0	286399	0	0	286397	0	251	286399
k__Bacteria;p__Firmicutes;c__Clostridia;o__Clostridiales;f__Ruminococcaceae;g__Faecalibacterium;s__Faecalibacterium_sp._OM04-11BH	0.0170772	0.0270353	0.00130128	0.0113068	0.00550352	0.0191765	0	0	0	286400	0	0	286400	0	0	286401	0	0	286401	0	0	286252	0	0	286399	0	0	286392	0	0	286030	0	0	286402	0	0	286039	0	0	286392	0	0	286399	0	0	286397	0	0	286399
k__Bacteria;p__Proteobacteria;c__Gammaproteobacteria;o__Pasteurellales;f__;g__;s__	0.0175922	0.0268406	1.84986e-05	8.79296e-05	2.14973e-05	0.000103918	9.1487e-05	0.000337006	0	286400	0	0	286400	0	0	286401	0	0	286401	0	0	286252	0	0	286399	0	0	286392	0	0	286030	0	0	286402	0	0	286039	0	0	286392	0	0	286399	0	0	286397	0	0	286399
k__Bacteria;p__Verrucomicrobia;c__Verrucomicrobiae;o__Verrucomicrobiales;f__Akkermansiaceae;g__Akkermansia;s__Akkermansia_sp._CAG:344	0.0176163	0.0268316	0.000393103	0.00481451	0.00455893	0.0218558	0	0	0	286400	0	0	286400	0	0	286401	0	0	286401	0	0	286252	0	0	286399	0	0	286392	0	0	286030	0	0	286402	0	0	286039	0	0	286392	0	0	286399	0	0	286397	0	0	286399
k__Bacteria;p__Bacteroidetes;c__Bacteroidia;o__Bacteroidales;f__Odoribacteraceae;g__Butyricimonas;s__	0.0180456	0.0266738	0.00164287	0.0097112	0.00888557	0.0272608	0.00563931	0.019432	0	286400	0	0	286400	0	0	286401	0	0	286401	0	185	286252	0.0646284	0	286399	0	0	286392	0	0	286030	0	0	286402	0	0	286039	0	0	286392	0	0	286399	0	0	286397	0	0	286399
k__Bacteria;p__Firmicutes;c__Clostridia;o__Clostridiales;f__Ruminococcaceae;g__Ruminococcus;s__lactaris	0.0181602	0.0266324	0.0133042	0.0642601	0.013266	0.0537939	0.041308	0.104838	0	286400	0	0	286400	0	0	286401	0	0	286401	0	160	286252	0.0558948	0	286399	0	0	286392	0	808	286030	0.282488	0	286402	0	0	286039	0	0	286392	0	0	286399	0	0	286397	0	0	286399
k__Bacteria;p__Bacteroidetes;c__Bacteroidia;o__Bacteroidales;f__Bacteroidaceae;g__Bacteroides;s__Bacteroides_sp._CAG:598	0.0182658	0.0265944	0.00574878	0.0216571	0.0117911	0.0423638	0	0	198	286400	0.0691341	0	286400	0	0	286401	0	0	286401	0	0	286252	0	0	286399	0	0	286392	0	0	286030	0	0	286402	0	0	286039	0	162	286392	0.0565658	284	286399	0.0991624	152	286397	0.0530732	0	286399
k__Bacteria;p__Firmicutes;c__Clostridia;o__Clostridiales;f__Ruminococcaceae;g__Flavonifractor;s__uncultured_Flavonifractor_sp.	0.0187899	0.0264089	0.00532496	0.0194772	0.0126898	0.0324915	0.0164074	0.0408584	0	286400	0	0	286400	0	0	286401	0	0	286401	0	0	286252	0	0	286399	0	0	286392	0	0	286030	0	0	286402	0	0	286039	0	0	286392	0	0	286399	0	0	286397	0	0	286399
k__Bacteria;p__Bacteroidetes;c__Bacteroidia;o__Bacteroidales;f__Bacteroidaceae;g__Bacteroides;s__plebeius	0.0188404	0.0263913	0.00526454	0.0205926	0.0345663	0.114951	0.0472038	0.187847	275	286400	0.0960196	0	286400	0	0	286401	0	0	286401	0	0	286252	0	0	286399	0	0	286392	0	260	286030	0.0908996	0	286402	0	0	286039	0	0	286392	0	0	286399	0	0	286397	0	0	286399
k__Bacteria;p__Firmicutes;c__Clostridia;o__Clostridiales;f__Ruminococcaceae;g__Ruminococcus;__	0.0193193	0.0262267	0.00128852	0.00937204	0.0143557	0.053353	0.0110818	0.0445788	0	286400	0	0	286400	0	0	286401	0	0	286401	0	0	286252	0	0	286399	0	0	286392	0	0	286030	0	0	286402	0	0	286039	0	0	286392	0	0	286399	0	0	286397	0	0	286399
k__Bacteria;p__Bacteroidetes;c__Bacteroidia;o__Bacteroidales;f__Bacteroidaceae;g__Bacteroides;s__Bacteroides_sp._3_1_40A	0.019463	0.0261781	0.0105987	0.0255834	0.00168135	0.00945092	0.00559908	0.0223202	0	286400	0	0	286400	0	0	286401	0	0	286401	0	0	286252	0	0	286399	0	0	286392	0	0	286030	0	0	286402	0	172	286039	0.0601317	0	286392	0	0	286399	0	0	286397	0	0	286399
k__Bacteria;p__Bacteroidetes;c__Chitinophagia;o__Chitinophagales;f__Chitinophagaceae;g__;s__	0.0215996	0.0254948	2.11058e-05	0.000130417	8.14636e-05	0.000203369	2.93881e-05	0.00012424	0	286400	0	0	286400	0	0	286401	0	0	286401	0	0	286252	0	0	286399	0	0	286392	0	0	286030	0	0	286402	0	0	286039	0	0	286392	0	0	286399	0	0	286397	0	0	286399
k__Bacteria;p__Proteobacteria;c__Gammaproteobacteria;o__Vibrionales;f__Vibrionaceae;g__Vibrio;s__vulnificus	0.0218397	0.0254223	0	0	0	0	0.00331668	0.0174249	0	286400	0	0	286400	0	0	286401	0	0	286401	0	0	286252	0	0	286399	0	0	286392	0	0	286030	0	0	286402	0	0	286039	0	0	286392	0	0	286399	0	0	286397	0	0	286399
k__Bacteria;p__Proteobacteria;c__Gammaproteobacteria;o__Alteromonadales;f__Pseudoalteromonadaceae;g__Pseudoalteromonas;s__	0.0223319	0.025276	0	0	0	0	0.00258002	0.0135949	0	286400	0	0	286400	0	0	286401	0	0	286401	0	0	286252	0	0	286399	0	0	286392	0	0	286030	0	0	286402	0	0	286039	0	0	286392	0	0	286399	0	0	286397	0	0	286399
k__Bacteria;p__Proteobacteria;c__Gammaproteobacteria;o__Pseudomonadales;f__Moraxellaceae;g__Psychrobacter;s__cibarius	0.0224088	0.0252534	0	0	0	0	0.00232222	0.0122421	0	286400	0	0	286400	0	0	286401	0	0	286401	0	0	286252	0	0	286399	0	0	286392	0	0	286030	0	0	286402	0	0	286039	0	0	286392	0	0	286399	0	0	286397	0	0	286399
k__Bacteria;p__Actinobacteria;c__Coriobacteriia;o__Coriobacteriales;f__Coriobacteriaceae;g__;s__	0.0225151	0.0252224	0.00127281	0.00500134	0.00409568	0.011416	0.00324747	0.00757809	0	286400	0	0	286400	0	0	286401	0	0	286401	0	5	286252	0.00174671	0	286399	0	5	286392	0.00174586	6	286030	0.00209768	0	286402	0	0	286039	0	0	286392	0	0	286399	0	0	286397	0	34	286399
k__Bacteria;p__Firmicutes;c__;o__;f__;g__;s__Firmicutes_bacterium_AM59-13	0.022748	0.0251548	0	0	0	0	0.00263352	0.0139111	0	286400	0	0	286400	0	0	286401	0	0	286401	0	0	286252	0	0	286399	0	0	286392	0	0	286030	0	0	286402	0	0	286039	0	0	286392	0	0	286399	0	0	286397	0	0	286399
k__Bacteria;p__Firmicutes;c__Clostridia;o__Clostridiales;f__Lachnospiraceae;g__Coprococcus;s__Coprococcus_sp._ART55/1	0.0229145	0.025107	0	0	0	0	0.00213655	0.0112969	0	286400	0	0	286400	0	0	286401	0	0	286401	0	0	286252	0	0	286399	0	0	286392	0	0	286030	0	0	286402	0	0	286039	0	0	286392	0	0	286399	0	0	286397	0	0	286399
k__Bacteria;p__Bacteroidetes;c__Bacteroidia;o__Bacteroidales;f__Prevotellaceae;g__Prevotella;s__bergensis	0.0229216	0.0251049	0	0	0	0	0.00242337	0.012814	0	286400	0	0	286400	0	0	286401	0	0	286401	0	0	286252	0	0	286399	0	0	286392	0	0	286030	0	0	286402	0	0	286039	0	0	286392	0	0	286399	0	0	286397	0	0	286399
k__Bacteria;p__Firmicutes;c__Clostridia;o__Clostridiales;f__Lachnospiraceae;g__Roseburia;s__Roseburia_sp._CAG:18	0.0233492	0.0249836	0.00506672	0.0225336	0.00907217	0.0306684	0.0175969	0.047978	0	286400	0	389	286400	0.135824	0	286401	0	0	286401	0	0	286252	0	0	286399	0	0	286392	0	0	286030	0	0	286402	0	0	286039	0	391	286392	0.136526	0	286399	0	0	286397	0	0	286399
k__Bacteria;p__Firmicutes;c__Bacilli;o__Lactobacillales;f__Streptococcaceae;g__Streptococcus;s__	0.023824	0.0248514	0.021015	0.0549923	0.0606797	0.178293	0.164104	0.699521	0	286400	0	213	286400	0.0743715	0	286401	0	166	286401	0.0579607	0	286252	0	184	286399	0.064246	0	286392	0	0	286030	0	0	286402	0	400	286039	0.139841	205	286392	0.0715802	0	286399	0	0	286397	0	0	286399
k__Bacteria;p__Firmicutes;c__Clostridia;o__Clostridiales;f__Ruminococcaceae;g__Ruminococcus;s__Ruminococcus_sp._CAG:330	0.0244317	0.024686	0	0	0.0175301	0.0958176	0.000748202	0.00681644	0	286400	0	0	286400	0	0	286401	0	0	286401	0	0	286252	0	0	286399	0	0	286392	0	0	286030	0	0	286402	0	0	286039	0	0	286392	0	0	286399	0	0	286397	0	0	286399
k__Bacteria;p__Bacteroidetes;c__Bacteroidia;o__Bacteroidales;f__Bacteroidaceae;g__Bacteroides;s__thetaiotaomicron	0.0245465	0.0246552	0.262517	0.390239	0.167797	0.228561	0.157179	0.214392	414	286400	0.144553	0	286400	0	0	286401	0	0	286401	0	325	286252	0.113536	722	286399	0.252096	0	286392	0	660	286030	0.230745	465	286402	0.162359	0	286039	0	391	286392	0.136526	550	286399	0.19204	7809	286397	2.72663	0	286399
k__Bacteria;p__Proteobacteria;c__Betaproteobacteria;o__;f__;g__;s__	0.025043	0.0245236	0.0205976	0.0458759	0.00872612	0.00780728	0.0114031	0.0103556	15	286400	0.00523743	0	286400	0	40	286401	0.0139664	6	286401	0.00209496	59	286252	0.0206112	111	286399	0.0387571	28	286392	0.00977681	38	286030	0.0132853	5	286402	0.0017458	23	286039	0.00804086	47	286392	0.0164111	27	286399	0.00942741	2	286397	0.000698331	99	286399
k__Bacteria;p__Proteobacteria;c__Gammaproteobacteria;o__Alteromonadales;f__;g__;s__	0.0254962	0.0244058	0	0	0	0	0.000245476	0.00131693	0	286400	0	0	286400	0	0	286401	0	0	286401	0	0	286252	0	0	286399	0	0	286392	0	0	286030	0	0	286402	0	0	286039	0	0	286392	0	0	286399	0	0	286397	0	0	286399
k__Bacteria;p__Bacteroidetes;c__Bacteroidia;o__Bacteroidales;f__Bacteroidaceae;g__Bacteroides;s__Bacteroides_sp._43_108	0.0256849	0.0243574	0.000432957	0.00530262	0.0011764	0.00941123	0.125123	0.668336	0	286400	0	0	286400	0	0	286401	0	0	286401	0	0	286252	0	0	286399	0	0	286392	0	0	286030	0	0	286402	0	0	286039	0	0	286392	0	0	286399	0	0	286397	0	0	286399
k__Bacteria;p__Proteobacteria;c__Epsilonproteobacteria;o__Campylobacterales;f__Campylobacteraceae;g__Campylobacter;s__jejuni	0.0257383	0.0243437	0	0	0	0	0.00320627	0.0172235	0	286400	0	0	286400	0	0	286401	0	0	286401	0	0	286252	0	0	286399	0	0	286392	0	0	286030	0	0	286402	0	0	286039	0	0	286392	0	0	286399	0	0	286397	0	0	286399
k__Bacteria;p__Firmicutes;c__Clostridia;o__Clostridiales;f__Ruminococcaceae;g__Anaerotruncus;s__Anaerotruncus_sp._CAG:528	0.0259733	0.024284	0	0	0.00339492	0.0271593	0.0113312	0.0524834	0	286400	0	0	286400	0	0	286401	0	0	286401	0	0	286252	0	0	286399	0	0	286392	0	0	286030	0	0	286402	0	0	286039	0	0	286392	0	0	286399	0	0	286397	0	0	286399
k__Bacteria;p__Proteobacteria;c__Betaproteobacteria;o__Burkholderiales;f__;g__;s__bacterium	0.0260516	0.0242643	0	0	0.00201246	0.0112949	0	0	0	286400	0	0	286400	0	0	286401	0	0	286401	0	0	286252	0	0	286399	0	0	286392	0	0	286030	0	0	286402	0	0	286039	0	0	286392	0	0	286399	0	0	286397	0	0	286399
k__Bacteria;p__Firmicutes;c__Clostridia;o__Clostridiales;f__Lachnospiraceae;g__;s__Lachnospiraceae_bacterium_1_1_57FAA	0.0260525	0.024264	0	0	0.00161857	0.00908425	0	0	0	286400	0	0	286400	0	0	286401	0	0	286401	0	0	286252	0	0	286399	0	0	286392	0	0	286030	0	0	286402	0	0	286039	0	0	286392	0	0	286399	0	0	286397	0	0	286399
k__Bacteria;p__Firmicutes;c__Clostridia;o__Clostridiales;f__Lachnospiraceae;g__;s__Lachnospiraceae_bacterium_3_1_46FAA	0.0261021	0.0242515	0	0	0.00166159	0.0093282	0	0	0	286400	0	0	286400	0	0	286401	0	0	286401	0	0	286252	0	0	286399	0	0	286392	0	0	286030	0	0	286402	0	0	286039	0	0	286392	0	0	286399	0	0	286397	0	0	286399
k__Bacteria;p__Firmicutes;c__Negativicutes;o__Veillonellales;f__Veillonellaceae;g__Megasphaera;s__Megasphaera_sp._MJR8396C	0.0261167	0.0242478	0	0	0.00169969	0.0095428	0	0	0	286400	0	0	286400	0	0	286401	0	0	286401	0	0	286252	0	0	286399	0	0	286392	0	0	286030	0	0	286402	0	0	286039	0	0	286392	0	0	286399	0	0	286397	0	0	286399
k__Bacteria;p__Bacteroidetes;c__Sphingobacteriia;o__Sphingobacteriales;f__Sphingobacteriaceae;g__;s__	0.0268877	0.0240567	0	0	0.00174047	0.00981149	0	0	0	286400	0	0	286400	0	0	286401	0	0	286401	0	0	286252	0	0	286399	0	0	286392	0	0	286030	0	0	286402	0	0	286039	0	0	286392	0	0	286399	0	0	286397	0	0	286399
k__Bacteria;p__Proteobacteria;c__Betaproteobacteria;o__Burkholderiales;f__Sutterellaceae;g__Sutterella;s__parvirubra	0.0279999	0.0237902	0.00569217	0.025697	0	0	0	0	0	286400	0	0	286400	0	0	286401	0	0	286401	0	0	286252	0	0	286399	0	0	286392	0	0	286030	0	0	286402	0	0	286039	0	0	286392	0	0	286399	0	0	286397	0	0	286399
k__Bacteria;p__Firmicutes;c__Clostridia;o__Clostridiales;f__Lachnospiraceae;g__Eisenbergiella;s__	0.0281139	0.0237635	0.0124645	0.0421552	0.00240194	0.0114045	0.00313528	0.0113767	0	286400	0	502	286400	0.175279	0	286401	0	353	286401	0.123254	0	286252	0	0	286399	0	0	286392	0	0	286030	0	0	286402	0	0	286039	0	0	286392	0	0	286399	0	0	286397	0	0	286399
k__Bacteria;p__Firmicutes;c__Clostridia;o__Clostridiales;f__Ruminococcaceae;g__Anaerotruncus;s__	0.0285197	0.0236693	0.00301744	0.0180289	0.00908365	0.0201956	0.00206199	0.0122836	0	286400	0	0	286400	0	0	286401	0	0	286401	0	0	286252	0	0	286399	0	0	286392	0	0	286030	0	0	286402	0	0	286039	0	0	286392	0	0	286399	0	0	286397	0	0	286399
k__Bacteria;p__Firmicutes;c__;o__;f__;g__;s__	0.0286044	0.0236498	2.88788	2.61582	3.78866	2.67359	3.6018	2.47353	16495	286400	5.75943	28924	286400	10.0992	6252	286401	2.18295	22636	286401	7.9036	8206	286252	2.8667	5721	286399	1.99756	8300	286392	2.89813	5561	286030	1.9442	12144	286402	4.24019	2111	286039	0.738011	28385	286392	9.91124	15561	286399	5.43333	3367	286397	1.17564	5785	286399
k__Bacteria;p__Firmicutes;c__Clostridia;o__Clostridiales;f__Ruminococcaceae;g__Ruminococcus;s__callidus	0.0286365	0.0236425	0	0	0.0083216	0.0422046	0.00525447	0.0198386	0	286400	0	0	286400	0	0	286401	0	0	286401	0	0	286252	0	0	286399	0	0	286392	0	0	286030	0	0	286402	0	0	286039	0	0	286392	0	0	286399	0	0	286397	0	0	286399
k__Bacteria;p__Bacteroidetes;c__Bacteroidia;o__Bacteroidales;f__Rikenellaceae;g__Alistipes;s__putredinis	0.0287563	0.023615	0.206528	0.308063	0.250324	0.243981	0.124393	0.310943	1841	286400	0.642807	0	286400	0	0	286401	0	0	286401	0	1097	286252	0.383229	0	286399	0	1292	286392	0.45113	1243	286030	0.43457	0	286402	0	510	286039	0.178297	578	286392	0.201821	814	286399	0.284219	0	286397	0	0	286399
k__Bacteria;p__Bacteroidetes;c__Bacteroidia;o__Bacteroidales;f__Bacteroidaceae;g__Bacteroides;s__Bacteroides_sp._CAG:875	0.029083	0.0235407	0	0	0.00255154	0.0145443	0	0	0	286400	0	0	286400	0	0	286401	0	0	286401	0	0	286252	0	0	286399	0	0	286392	0	0	286030	0	0	286402	0	0	286039	0	0	286392	0	0	286399	0	0	286397	0	0	286399
k__Bacteria;p__Proteobacteria;c__Epsilonproteobacteria;o__Campylobacterales;f__Campylobacteraceae;g__Campylobacter;s__coli	0.0294429	0.0234599	0.000416224	0.00509768	0	0	0.00327592	0.0149741	0	286400	0	0	286400	0	0	286401	0	0	286401	0	0	286252	0	0	286399	0	0	286392	0	0	286030	0	0	286402	0	0	286039	0	0	286392	0	0	286399	0	0	286397	0	0	286399
k__Bacteria;p__Firmicutes;c__;o__;f__;g__;s__Firmicutes_bacterium_CAG:65_45_313	0.0296893	0.023405	0.00227799	0.0183493	0	0	0.00818727	0.0286089	0	286400	0	0	286400	0	0	286401	0	0	286401	0	0	286252	0	0	286399	0	0	286392	0	0	286030	0	0	286402	0	0	286039	0	0	286392	0	0	286399	0	0	286397	0	0	286399
k__Bacteria;p__Bacteroidetes;c__Bacteroidia;o__Bacteroidales;f__Prevotellaceae;g__Prevotella;s__timonensis	0.0306006	0.0232062	0.000402344	0.00492769	0	0	0.00307599	0.0140264	0	286400	0	0	286400	0	0	286401	0	0	286401	0	0	286252	0	0	286399	0	0	286392	0	0	286030	0	0	286402	0	0	286039	0	0	286392	0	0	286399	0	0	286397	0	0	286399
k__Bacteria;p__Actinobacteria;c__Coriobacteriia;o__Eggerthellales;f__Eggerthellaceae;g__;s__	0.031566	0.0230019	0.000742263	0.00610554	0.00485987	0.0207013	0.000702478	0.00639988	0	286400	0	0	286400	0	0	286401	0	0	286401	0	0	286252	0	0	286399	0	0	286392	0	0	286030	0	0	286402	0	0	286039	0	0	286392	0	0	286399	0	0	286397	0	0	286399
k__Bacteria;p__Proteobacteria;c__Gammaproteobacteria;o__Pasteurellales;f__Pasteurellaceae;g__Haemophilus;s__	0.0319685	0.0229185	0.0360356	0.106484	0.0495497	0.134074	0.0973181	0.265341	0	286400	0	266	286400	0.0928771	0	286401	0	0	286401	0	0	286252	0	236	286399	0.0824025	0	286392	0	0	286030	0	282	286402	0.098463	379	286039	0.132499	332	286392	0.115925	0	286399	0	0	286397	0	353	286399
k__Bacteria;p__Bacteroidetes;c__Bacteroidia;o__Bacteroidales;f__Bacteroidaceae;g__Bacteroides;s__stercoris_CAG:120	0.0321414	0.022883	0.00520511	0.0239706	0	0	0	0	0	286400	0	0	286400	0	0	286401	0	0	286401	0	0	286252	0	0	286399	0	243	286392	0.0848487	0	286030	0	0	286402	0	0	286039	0	0	286392	0	0	286399	0	0	286397	0	0	286399
k__Bacteria;p__Firmicutes;c__Clostridia;o__Clostridiales;f__Lachnospiraceae;g__Eisenbergiella;s__massiliensis	0.0326638	0.0227769	0.036327	0.155003	0.00134294	0.0107436	0.00363294	0.0174498	0	286400	0	1856	286400	0.648045	0	286401	0	1405	286401	0.490571	0	286252	0	0	286399	0	0	286392	0	0	286030	0	0	286402	0	0	286039	0	0	286392	0	0	286399	0	0	286397	0	0	286399
k__Bacteria;p__Proteobacteria;c__Betaproteobacteria;o__Burkholderiales;f__Sutterellaceae;g__Parasutterella;s__excrementihominis	0.0329691	0.0227157	0.000464679	0.00569114	0.00522944	0.0242653	0.000793928	0.00723303	0	286400	0	0	286400	0	0	286401	0	0	286401	0	0	286252	0	0	286399	0	0	286392	0	0	286030	0	0	286402	0	0	286039	0	0	286392	0	0	286399	0	0	286397	0	0	286399
k__Bacteria;p__Firmicutes;c__Clostridia;o__Clostridiales;f__;g__;s__	0.0331004	0.0226895	0.0173025	0.0524158	0.0480508	0.109915	0.0335516	0.0962297	0	286400	0	0	286400	0	0	286401	0	0	286401	0	0	286252	0	0	286399	0	0	286392	0	0	286030	0	0	286402	0	0	286039	0	0	286392	0	0	286399	0	0	286397	0	0	286399
k__Bacteria;p__Bacteroidetes;c__Flavobacteriia;o__Flavobacteriales;f__Flavobacteriaceae;g__;s__	0.0341575	0.0224826	0	0	0.0044801	0.0261457	0	0	0	286400	0	0	286400	0	0	286401	0	0	286401	0	0	286252	0	0	286399	0	0	286392	0	0	286030	0	0	286402	0	0	286039	0	0	286392	0	0	286399	0	0	286397	0	0	286399
k__Bacteria;p__Firmicutes;c__Clostridia;o__Clostridiales;f__Eubacteriaceae;g__Eubacterium;s__Eubacterium_sp._CAG:248	0.0344056	0.022435	0.0015984	0.0112663	0.0015632	0.0125056	0.0136308	0.0648147	0	286400	0	0	286400	0	0	286401	0	0	286401	0	0	286252	0	0	286399	0	0	286392	0	0	286030	0	0	286402	0	0	286039	0	235	286392	0.0820554	0	286399	0	0	286397	0	0	286399
k__Bacteria;p__Firmicutes;c__;o__;f__;g__;s__Firmicutes_bacterium_CAG:103	0.0350222	0.0223181	0.0061902	0.0259818	0.0193758	0.0439549	0.0122534	0.03937	0	286400	0	0	286400	0	0	286401	0	0	286401	0	0	286252	0	0	286399	0	0	286392	0	0	286030	0	0	286402	0	0	286039	0	565	286392	0.197282	0	286399	0	0	286397	0	0	286399
k__Bacteria;p__Bacteroidetes;c__Chitinophagia;o__Chitinophagales;f__Chitinophagaceae;g__Chitinophaga;s__Chitinophaga_sp._K20C18050901	0.0356818	0.0221952	0.00501193	0.0293166	0.0166291	0.040773	0.00590814	0.0244791	0	286400	0	0	286400	0	0	286401	0	0	286401	0	0	286252	0	0	286399	0	0	286392	0	0	286030	0	0	286402	0	0	286039	0	0	286392	0	0	286399	0	0	286397	0	0	286399
k__Bacteria;p__Firmicutes;c__;o__;f__;g__;s__Firmicutes_bacterium_OM08-11AC	0.0365876	0.0220301	0.000999714	0.00906134	0	0	0.00458357	0.0189406	0	286400	0	0	286400	0	0	286401	0	0	286401	0	0	286252	0	0	286399	0	0	286392	0	0	286030	0	0	286402	0	0	286039	0	0	286392	0	0	286399	0	0	286397	0	0	286399
k__Bacteria;p__Firmicutes;c__Clostridia;o__Clostridiales;f__Lachnospiraceae;g__Roseburia;s__Roseburia_sp._CAG:18_43_25	0.0382363	0.0217398	0.00491412	0.0235813	0.0106698	0.0315635	0.016034	0.0434883	0	286400	0	236	286400	0.0824022	0	286401	0	0	286401	0	0	286252	0	0	286399	0	0	286392	0	0	286030	0	0	286402	0	0	286039	0	454	286392	0.158524	0	286399	0	0	286397	0	0	286399
k__Bacteria;p__Proteobacteria;c__Betaproteobacteria;o__Burkholderiales;f__Alcaligenaceae;g__;s__	0.0384447	0.021704	3.46998e-05	0.000247014	0	0	0.00138424	0.00774238	0	286400	0	0	286400	0	0	286401	0	0	286401	0	0	286252	0	0	286399	0	0	286392	0	0	286030	0	0	286402	0	5	286039	0.00174801	0	286392	0	0	286399	0	0	286397	0	0	286399
k__Bacteria;p__Firmicutes;c__Negativicutes;o__Acidaminococcales;f__Acidaminococcaceae;g__Acidaminococcus;s__Acidaminococcus_sp._BV3L6	0.0388752	0.0216306	0.0014961	0.0143988	0	0	0.00617683	0.0232256	0	286400	0	0	286400	0	0	286401	0	0	286401	0	0	286252	0	0	286399	0	0	286392	0	0	286030	0	0	286402	0	0	286039	0	0	286392	0	0	286399	0	0	286397	0	0	286399
k__Bacteria;p__Bacteroidetes;c__Bacteroidia;o__Bacteroidales;f__Bacteroidaceae;g__Bacteroides;s__sartorii	0.0396287	0.0215041	0.0413689	0.144245	0.00711712	0.0211533	0.0137607	0.0305863	0	286400	0	0	286400	0	0	286401	0	0	286401	0	146	286252	0.051004	0	286399	0	0	286392	0	0	286030	0	159	286402	0.0555164	0	286039	0	0	286392	0	169	286399	0.0590086	0	286397	0	226	286399
k__Bacteria;p__Firmicutes;c__Negativicutes;o__Selenomonadales;f__Selenomonadaceae;g__;s__	0.041003	0.0212795	0.00263145	0.0205948	0.00217138	0.00920568	0.0109747	0.039491	0	286400	0	0	286400	0	0	286401	0	0	286401	0	0	286252	0	0	286399	0	0	286392	0	0	286030	0	0	286402	0	0	286039	0	0	286392	0	0	286399	0	0	286397	0	0	286399
k__Bacteria;p__Firmicutes;c__Clostridia;o__Clostridiales;f__Clostridiaceae;g__Clostridium;s__Clostridium_sp._CAG:167	0.0421393	0.0210993	0.00214316	0.0262482	0.0112553	0.0460727	0	0	0	286400	0	0	286400	0	0	286401	0	0	286401	0	0	286252	0	0	286399	0	0	286392	0	0	286030	0	0	286402	0	0	286039	0	0	286392	0	0	286399	0	0	286397	0	0	286399
k__Bacteria;p__Firmicutes;c__Negativicutes;o__Acidaminococcales;f__Acidaminococcaceae;g__Acidaminococcus;s__	0.0425277	0.0210388	0.0499225	0.208334	0.00818745	0.0479201	0.101319	0.317933	0	286400	0	0	286400	0	0	286401	0	0	286401	0	0	286252	0	0	286399	0	0	286392	0	0	286030	0	0	286402	0	0	286039	0	0	286392	0	0	286399	0	0	286397	0	0	286399
k__Bacteria;p__Bacteroidetes;c__Bacteroidia;o__Bacteroidales;f__Rikenellaceae;g__Alistipes;s__Alistipes_sp._CAG:268	0.0442377	0.0207789	0.0204807	0.203364	0.0348486	0.155076	0.162246	0.743816	0	286400	0	0	286400	0	0	286401	0	0	286401	0	0	286252	0	0	286399	0	0	286392	0	0	286030	0	0	286402	0	0	286039	0	0	286392	0	0	286399	0	0	286397	0	0	286399
k__Bacteria;p__Cyanobacteria;c__;o__;f__;g__;s__	0.0456328	0.0205741	0	0	0	0	0.00145072	0.00849326	0	286400	0	0	286400	0	0	286401	0	0	286401	0	0	286252	0	0	286399	0	0	286392	0	0	286030	0	0	286402	0	0	286039	0	0	286392	0	0	286399	0	0	286397	0	0	286399
k__Bacteria;p__Bacteroidetes;c__Bacteroidia;o__Bacteroidales;f__Bacteroidaceae;g__Bacteroides;s__Bacteroides_sp._CAG:98	0.0463716	0.0204682	0.0320077	0.0869464	0.0211734	0.0714025	0.00721224	0.0385213	835	286400	0.29155	0	286400	0	0	286401	0	0	286401	0	0	286252	0	0	286399	0	0	286392	0	0	286030	0	0	286402	0	0	286039	0	470	286392	0.164111	1414	286399	0.493717	0	286397	0	0	286399
k__Bacteria;p__Firmicutes;c__Clostridia;o__Clostridiales;f__Lachnospiraceae;g__Blautia;s__torques	0.0475151	0.0203075	0.0054209	0.0232922	0.017791	0.0874817	0	0	0	286400	0	0	286400	0	0	286401	0	0	286401	0	0	286252	0	0	286399	0	0	286392	0	0	286030	0	0	286402	0	0	286039	0	0	286392	0	0	286399	0	0	286397	0	0	286399
k__Bacteria;p__Firmicutes;c__Clostridia;o__Clostridiales;f__Lachnospiraceae;g__Roseburia;s__intestinalis_CAG:13	0.0480479	0.020234	0.00569297	0.0279185	0	0	0	0	0	286400	0	448	286400	0.156425	0	286401	0	596	286401	0.2081	0	286252	0	0	286399	0	0	286392	0	0	286030	0	0	286402	0	0	286039	0	0	286392	0	0	286399	0	0	286397	0	0	286399
k__Bacteria;p__Firmicutes;c__Clostridia;o__Clostridiales;f__Lachnospiraceae;g__Lachnoclostridium;s__clostridioforme	0.0485912	0.0201598	0.0495649	0.163435	0.023244	0.185952	0.00141326	0.00904945	0	286400	0	393	286400	0.137221	0	286401	0	858	286401	0.29958	0	286252	0	0	286399	0	0	286392	0	0	286030	0	0	286402	0	0	286039	0	0	286392	0	0	286399	0	0	286397	0	0	286399
[truncated: 859 more columns]

## Sheet: 308_OTUs
Taxonomy predicted as significance among the five datasets and their significant mean relative frequency values for all the predicted taxonomy was highlighted in yellow. The taxonomy conserved in minimum of 3 datasets out of 5 datasets in our previous comparison were highlighted with different colours, blue indicates CD, orange indicates HC and green indicates UC.
	SRP108708				SRP115812
Taxonomy	p-values	CD	HC	UC	p-values	CD	HC	UC
k__Bacteria;p__Firmicutes;c__Clostridia;o__Clostridiales;f__Ruminococcaceae;g__Ruminococcus;s__	4.6e-08	0.0134556	0.17087	0	4.6e-05	0.186687	0.739336	0.516546
k__Bacteria;p__Firmicutes;c__Clostridia;o__Clostridiales;f__Ruminococcaceae;g__Gemmiger;s__formicilis	0.000305898	0	0.0674861	0.0134661	0.000957295	0.0257563	0.0659098	0.0403084
k__Bacteria;p__Firmicutes;c__Clostridia;o__Clostridiales;f__Lachnospiraceae;g__Coprococcus;s__eutactus	0.000630751	0.00272903	0.019681	0	3.26e-06	0	0.0310025	0.000855391
k__Bacteria;p__Firmicutes;c__Clostridia;o__Clostridiales;f__Ruminococcaceae;g__Ruminococcus;__	0.0017424	0.0574059	0.0844319	0.0300341	0.0193193	0.00128852	0.0143557	0.0110818
k__Bacteria;p__Actinobacteria;c__Coriobacteriia;o__Coriobacteriales;f__Coriobacteriaceae;g__;s__	0.00331355	0.0278586	0.0453575	0.00793598	0.0225151	0.00127281	0.00409568	0.00324747
k__Bacteria;p__Firmicutes;c__Clostridia;o__Clostridiales;f__;g__;s__	0.00392927	0	0.0228804	0	0.0331004	0.0173025	0.0480508	0.0335517
k__Bacteria;p__Firmicutes;c__Clostridia;o__Clostridiales;f__Ruminococcaceae;__;__	0.00589823	0.00235225	0	0.0122618	0.000273323	0.488409	0.620997	0.758322
k__Bacteria;p__Firmicutes;c__Clostridia;o__Clostridiales;f__Ruminococcaceae;g__Ruminococcus;s__bromii	0.00975921	0.00103477	0.0191568	0.00946639	0.00602	0	0.00434186	0
k__Bacteria;p__Firmicutes;c__Erysipelotrichia;o__Erysipelotrichales;f__Erysipelotrichaceae;g__Clostridium;s__ramosum	0.0164904	0.0441968	0.00236675	0.0209864	0.000460912	0.0758382	0.0375609	0.0579034
k__Bacteria;p__Firmicutes;c__Clostridia;o__Clostridiales;f__Ruminococcaceae;g__;s__	0.00150874	0.848281	1.33694	0.881889	5.04e-07	0.00425292	0.0585491	0.0185742
k__Bacteria;p__Firmicutes;c__Clostridia;o__Clostridiales;f__Lachnospiraceae;g__Coprococcus;s__catus	0.0208367	0.0303905	0.0548689	0.0276164	3.18e-06	0.0277403	0.617083	0.0389261
k__Bacteria;p__Actinobacteria;c__Coriobacteriia;o__Eggerthellales;f__;g__;s__	4.19e-21	0.00395319	0.0765339	0.00310671	NA	NA	NA	NA
k__Bacteria;p__Actinobacteria;c__Coriobacteriia;o__Eggerthellales;f__Eggerthellaceae;g__Eggerthella;s__Eggerthella_sp._CAG:298	1.15e-14	0.00225942	0.0828439	0	NA	NA	NA	NA
k__Bacteria;p__Bacteroidetes;c__Bacteroidia;o__Bacteroidales;f__Prevotellaceae;g__Prevotella;s__Prevotella_sp._CAG:891	5.22e-14	0	0.459368	0	0.000185054	0.00975202	0.000816499	0.121996
k__Bacteria;p__Proteobacteria;c__Deltaproteobacteria;o__Desulfovibrionales;f__Desulfovibrionaceae;g__Desulfovibrio;s__piger	2.36e-13	0	0.0556521	0	NA	NA	NA	NA
k__Bacteria;p__Bacteroidetes;c__Bacteroidia;o__Bacteroidales;f__Bacteroidaceae;g__Bacteroides;s__Bacteroides_coprocola	1.48e-12	0	0.210359	0	NA	NA	NA	NA
k__Bacteria;p__Bacteroidetes;c__Bacteroidia;o__Bacteroidales;f__Tannerellaceae;g__Parabacteroides;s__Parabacteroides_sp._CAG:409	9.23e-12	0	0.182294	0	NA	NA	NA	NA
k__Bacteria;p__Bacteroidetes;c__Bacteroidia;o__Bacteroidales;f__Prevotellaceae;g__Prevotella;s__Prevotella_sp._AM34-19LB	4.89e-11	0.00178881	0.0402418	0	NA	NA	NA	NA
k__Bacteria;p__Bacteroidetes;c__Bacteroidia;o__Bacteroidales;f__Odoribacteraceae;g__;s__	3.89e-10	0.0465805	0.130991	0.00847645	NA	NA	NA	NA
k__Bacteria;p__Bacteroidetes;c__Bacteroidia;o__Bacteroidales;f__Prevotellaceae;g__Paraprevotella;s__	1.15e-09	0	0.213126	0	NA	NA	NA	NA
k__Bacteria;p__Bacteroidetes;c__Bacteroidia;o__Bacteroidales;f__Prevotellaceae;g__Paraprevotella;s__clara	1.58e-09	0	0.0390736	0	NA	NA	NA	NA
k__Bacteria;p__Bacteroidetes;c__Bacteroidia;o__Bacteroidales;f__Bacteroidaceae;g__Bacteroides;s__plebeius	1.93e-08	0	0.162204	0	0.0188404	0.00526454	0.0345663	0.0472038
k__Bacteria;p__Bacteroidetes;c__Bacteroidia;o__Bacteroidales;f__Prevotellaceae;g__Paraprevotella;s__xylaniphila	5.38e-08	0	0.014999	0	0.00036707	0.00703918	0.00734856	0.0356352
k__Bacteria;p__Chlamydiae;c__Chlamydiia;o__Chlamydiales;f__Chlamydiaceae;g__Chlamydia;s__trachomatis	7.89e-08	0.00574345	0.0816717	0.00172604	0.000767777	0.00389317	0	0.0393339
k__Bacteria;p__Proteobacteria;c__Betaproteobacteria;o__Burkholderiales;f__Sutterellaceae;g__Sutterella;s__	2e-07	0.102891	0.273813	0.0160433	NA	NA	NA	NA
k__Bacteria;p__Actinobacteria;c__Actinobacteria;o__Bifidobacteriales;f__Bifidobacteriaceae;g__Bifidobacterium;s__bifidum	6.24e-07	0.0210818	0	0.114927	NA	NA	NA	NA
k__Bacteria;p__Bacteroidetes;c__Bacteroidia;o__Bacteroidales;f__Bacteroidaceae;g__Bacteroides;s__Bacteroides_sp._CAG:443	6.55e-07	0	0.0130259	0	NA	NA	NA	NA
k__Bacteria;p__Bacteroidetes;c__Bacteroidia;o__Bacteroidales;f__Bacteroidaceae;g__Bacteroides;s__Bacteroides_eggerthii	9.68e-07	0.0211731	0.129386	0	NA	NA	NA	NA
k__Bacteria;p__Bacteroidetes;c__Bacteroidia;o__Bacteroidales;f__Rikenellaceae;g__Alistipes;s__Alistipes_sp._CAG:268	1.03e-06	0	0.228519	0	0.0442377	0.0204807	0.0348486	0.162246
k__Bacteria;p__Firmicutes;c__Bacilli;o__Lactobacillales;f__Lactobacillaceae;g__Lactobacillus;s__ruminis	2.01e-06	0	0.0773086	0	NA	NA	NA	NA
k__Bacteria;p__Firmicutes;c__;o__;f__;g__;s__Firmicutes_bacterium_CAG:129	2.04e-06	0.0130785	0.056418	0.00172547	NA	NA	NA	NA
k__Bacteria;p__Bacteroidetes;c__Bacteroidia;o__Bacteroidales;f__Rikenellaceae;g__Alistipes;s__Alistipes_sp._AF14-19	3.17e-06	0.00160045	0.0323493	0	NA	NA	NA	NA
k__Bacteria;p__;c__;o__;f__;g__;s__uncultured_bacterium	4.04e-06	0.0048027	0.0359115	0	NA	NA	NA	NA
k__Bacteria;p__Bacteroidetes;c__Bacteroidia;o__Bacteroidales;f__Odoribacteraceae;g__Odoribacter;s__splanchnicus	4.09e-06	0.0938257	0.124306	0.00207014	0.000362188	0.0924533	0.0676356	0.0253415
k__Bacteria;p__Bacteroidetes;c__;o__;f__;g__;s__	4.76e-06	0.456476	0.757196	0.610015	0.00275807	1.02192	1.064	0.856417
k__Bacteria;p__Bacteroidetes;c__Bacteroidia;o__Bacteroidales;f__Odoribacteraceae;g__Odoribacter;s__	7.83e-06	0.124974	0.220924	0.00224258	0.000992059	0.119608	0.0913355	0.0368807
k__Bacteria;p__Proteobacteria;c__Betaproteobacteria;o__Burkholderiales;f__Sutterellaceae;g__Sutterella;s__Sutterella_sp._AM11-39	8.67e-06	0	0.0576151	0	NA	NA	NA	NA
k__Bacteria;p__Proteobacteria;c__Gammaproteobacteria;o__Enterobacterales;f__Enterobacteriaceae;g__Klebsiella;s__pneumoniae	1.38e-05	0.00941129	0.158536	0.0286676	NA	NA	NA	NA
k__Bacteria;p__Bacteroidetes;c__Bacteroidia;o__;f__;g__;s__	2.71e-05	0.0910126	0.148756	0.119274	0.00652	0.208504	0.198945	0.172635
k__Bacteria;p__Bacteroidetes;c__Bacteroidia;o__Bacteroidales;f__Bacteroidaceae;g__Bacteroides;s__Bacteroides_sp._3_1_40A	3.24e-05	0.00150761	0.0189458	0.00120753	0.019463	0.0105987	0.00168135	0.00559909
k__Bacteria;p__Bacteroidetes;c__Bacteroidia;o__Bacteroidales;f__Tannerellaceae;g__;s__	3.34e-05	0.00762355	0.0173621	0.00862917	NA	NA	NA	NA
k__Bacteria;p__Bacteroidetes;c__Bacteroidia;o__Bacteroidales;f__Bacteroidaceae;g__Bacteroides;s__vulgatus	3.61e-05	0.479174	0.336583	0.776259	0.000720524	1.4811	1.06905	1.00562
k__Bacteria;p__Bacteroidetes;c__Bacteroidia;o__Bacteroidales;f__Prevotellaceae;g__Prevotella;s__Prevotella_sp._AM42-24	4.9e-05	0	0	0.0132839	0.000174175	0.00379918	0.0171812	0.0028066
k__Bacteria;p__Firmicutes;c__Erysipelotrichia;o__Erysipelotrichales;f__Erysipelotrichaceae;g__Holdemania;s__	4.91e-05	0.00809224	0	0.0281327	NA	NA	NA	NA
k__Bacteria;p__Firmicutes;c__Clostridia;o__Clostridiales;f__Eubacteriaceae;g__Eubacterium;s__ventriosum	5.24e-05	0.0384947	0.0603609	0	NA	NA	NA	NA
k__Bacteria;p__Actinobacteria;c__Coriobacteriia;o__Eggerthellales;f__Eggerthellaceae;g__Asaccharobacter;s__celatus	6.07e-05	0.0102555	0.00276465	0.0383273	NA	NA	NA	NA
k__Bacteria;p__Firmicutes;c__Clostridia;o__Clostridiales;f__Clostridiaceae;g__Clostridium;s__Clostridium_sp._CAG:299	8.18e-05	0	0	0.0119173	NA	NA	NA	NA
k__Bacteria;p__Bacteroidetes;c__Bacteroidia;o__Bacteroidales;f__Rikenellaceae;g__Alistipes;s__putredinis	0.000104884	0.174217	0.3709	0.0946049	0.0287563	0.206528	0.250324	0.124393
k__Bacteria;p__Bacteroidetes;c__Bacteroidia;o__Bacteroidales;f__Bacteroidaceae;g__Bacteroides;s__Bacteroides_sp._AM25-34	0.000110742	0	0	0.0138249	0.00944779	0.027	0.00963	0.00645478
k__Bacteria;p__Bacteroidetes;c__Bacteroidia;o__Bacteroidales;f__Rikenellaceae;g__Alistipes;s__onderdonkii	0.000112872	0	0	0.0393711	NA	NA	NA	NA
k__Bacteria;p__Bacteroidetes;c__Bacteroidia;o__Bacteroidales;f__Bacteroidaceae;g__Bacteroides;s__finegoldii	0.000140742	0.0138363	0.0193332	0.0616498	NA	NA	NA	NA
k__Bacteria;p__Proteobacteria;c__Deltaproteobacteria;o__Desulfovibrionales;f__Desulfovibrionaceae;g__Desulfovibrio;s__	0.000141259	0.00197523	0.0134199	0	NA	NA	NA	NA
k__Bacteria;p__Firmicutes;c__Clostridia;o__Clostridiales;f__;g__Monoglobus;s__pectinilyticus	0.000181311	0.0275689	0.00236538	0.0742639	NA	NA	NA	NA
k__Bacteria;p__Proteobacteria;c__Gammaproteobacteria;o__Enterobacterales;f__Enterobacteriaceae;g__Klebsiella;s__	0.000197016	0.00649345	0.263079	0.0172762	NA	NA	NA	NA
k__Bacteria;p__Firmicutes;c__Clostridia;o__Clostridiales;f__Clostridiaceae;g__Clostridium;s__Clostridium_sp._CAG:302	0.000225412	0	0.017772	0	NA	NA	NA	NA
k__Bacteria;p__Proteobacteria;c__;o__;f__;g__;s__Proteobacteria_bacterium_CAG:495	0.000248166	0.00065898	0.0165731	0	NA	NA	NA	NA
k__Bacteria;p__Proteobacteria;c__;o__;f__;g__;s__Proteobacteria_bacterium_CAG:139	0.000269611	0	0	0.0117389	NA	NA	NA	NA
k__Bacteria;p__Firmicutes;c__Clostridia;o__Clostridiales;f__Clostridiaceae;g__Clostridium;s__	0.000297785	1.0712	1.62186	0.868658	NA	NA	NA	NA
k__Bacteria;p__Firmicutes;c__Clostridia;o__Clostridiales;f__Ruminococcaceae;g__Flavonifractor;s__uncultured_Flavonifractor_sp.	0.000418301	0.00338948	0.00236538	0.0186526	0.0187899	0.00532496	0.0126898	0.0164074
k__Bacteria;p__Firmicutes;c__Clostridia;o__Clostridiales;f__Lachnospiraceae;g__Blautia;s__torques	0.000425239	0.0450741	0	0.0153781	0.0475151	0.00542091	0.017791	0
k__Bacteria;p__Firmicutes;c__Clostridia;o__Clostridiales;f__Ruminococcaceae;g__Faecalibacterium;s__Faecalibacterium_sp._CAG:74_58_120	0.000473296	0.052693	0.00867986	0.00138175	NA	NA	NA	NA
k__Bacteria;p__Bacteroidetes;c__Bacteroidia;o__Bacteroidales;f__Prevotellaceae;g__;s__	0.000473545	0.0650467	0.294355	0.149234	NA	NA	NA	NA
k__Bacteria;p__Bacteroidetes;c__Bacteroidia;o__Bacteroidales;f__Prevotellaceae;g__Prevotella;s__Prevotella_sp._CAG:732	0.000576542	0.000658543	0.00946515	0	NA	NA	NA	NA
k__Bacteria;p__Bacteroidetes;c__Bacteroidia;o__Bacteroidales;f__;g__;s__	0.000635304	5.54951	7.29202	7.8081	0.000568661	12.4666	11.0414	10.2015
k__Bacteria;p__Firmicutes;c__Clostridia;o__Clostridiales;f__Eubacteriaceae;g__;s__	0.000749882	0.0127042	0.00828507	0.0391788	NA	NA	NA	NA
k__Bacteria;p__Proteobacteria;c__Betaproteobacteria;o__Burkholderiales;f__Sutterellaceae;g__Sutterella;s__wadsworthensis	0.000810629	0.0522475	0.0962694	0	NA	NA	NA	NA
k__Bacteria;p__Actinobacteria;c__Actinobacteria;o__Bifidobacteriales;f__Bifidobacteriaceae;g__Bifidobacterium;s__pseudocatenulatum	0.000846429	0.00357552	0	0.0357075	NA	NA	NA	NA
k__Bacteria;p__Firmicutes;c__Clostridia;o__Clostridiales;f__Eubacteriaceae;g__Eubacterium;s__Eubacterium_sp._CAG:161	0.000870886	0.000564653	0	0.0119116	NA	NA	NA	NA
k__Bacteria;p__Bacteroidetes;c__Bacteroidia;o__Bacteroidales;f__Bacteroidaceae;g__Bacteroides;s__intestinalis	0.000885379	0.00950439	0.0430197	0.0771942	0.0144674	0.0275028	0.00898354	0.0104718
k__Bacteria;p__Firmicutes;c__;o__;f__;g__;s__	0.000891012	8.83088	7.526	6.81418	0.0286044	2.88788	3.78866	3.6018
k__Bacteria;p__Proteobacteria;c__Betaproteobacteria;o__Burkholderiales;f__Sutterellaceae;g__Sutterella;s__Sutterella_sp._KLE1602	0.000931122	0.00706	0.0240745	0	NA	NA	NA	NA
k__Bacteria;p__Candidatus_Melainabacteria;c__;o__;f__;g__;s__Candidatus_Melainabacteria_bacterium_35_41	0.00104987	0	0	0.0258846	NA	NA	NA	NA
k__Bacteria;p__Proteobacteria;c__Betaproteobacteria;o__Burkholderiales;f__Sutterellaceae;g__;s__	0.0010564	0.0122	0.016966	0.0489992	NA	NA	NA	NA
k__Bacteria;p__Firmicutes;c__Clostridia;o__Clostridiales;f__Ruminococcaceae;g__Flavonifractor;s__	0.00106399	0.070209	0.0244549	0.0564464	NA	NA	NA	NA
k__Bacteria;p__Firmicutes;c__Clostridia;o__Clostridiales;f__Ruminococcaceae;g__Subdoligranulum;s__Subdoligranulum_sp._APC924/74	0.00118771	0.495562	0.396836	0.11716	0.00804	0.0775367	0.276351	0.0896923
k__Bacteria;p__Firmicutes;c__Clostridia;o__Clostridiales;f__Lachnospiraceae;g__Lachnoclostridium;s__Lachnoclostridium_sp._An14	0.0013441	0.000752496	0	0.0305342	NA	NA	NA	NA
k__Bacteria;p__Bacteroidetes;c__Bacteroidia;o__Bacteroidales;f__Rikenellaceae;g__Alistipes;s__Alistipes_putredinis_CAG:67	0.00137797	0	0.0161849	0.012086	NA	NA	NA	NA
k__Bacteria;p__Firmicutes;c__Clostridia;o__Clostridiales;f__Ruminococcaceae;g__Faecalibacterium;s__Faecalibacterium_sp._CAG:74	0.00138097	0.045542	0.00749687	0	NA	NA	NA	NA
k__Bacteria;p__Candidatus_Melainabacteria;c__;o__;f__;g__;s__	0.00144445	0	0	0.00431409	NA	NA	NA	NA
k__Bacteria;p__Firmicutes;c__;o__;f__;g__;s__Firmicutes_bacterium_CAG:103	0.00158307	0.0427177	0.121913	0.0265885	0.0350222	0.0061902	0.0193758	0.0122534
k__Bacteria;p__Bacteroidetes;c__Flavobacteriia;o__Flavobacteriales;f__;g__;s__	0.00165689	0.000658809	0.00552419	0.000517727	0.000273683	0.000799871	0.00388414	0.000891054
k__Bacteria;p__Bacteroidetes;c__Bacteroidia;o__Bacteroidales;f__Bacteroidaceae;g__Bacteroides;s__Bacteroides_thetaiotaomicron	0.00165994	0.0939239	0.0256448	0.206823	NA	NA	NA	NA
k__Bacteria;p__Firmicutes;c__Clostridia;o__Clostridiales;f__Eubacteriaceae;g__Eubacterium;s__Eubacterium_sp._CAG:38	0.0024973	0.219092	0.0575767	0.0436642	NA	NA	NA	NA
k__Bacteria;p__Firmicutes;c__Clostridia;o__;f__;g__;s__	0.00251563	0.32732	0.167678	0.229233	NA	NA	NA	NA
k__Bacteria;p__Verrucomicrobia;c__Verrucomicrobiae;o__Verrucomicrobiales;f__;g__;s__	0.00277317	0.00301092	0	0	9.38e-06	0.00201476	0.00907566	0.00244452
k__Bacteria;p__Firmicutes;c__;o__;f__;g__;s__Firmicutes_bacterium_CAG:83	0.00278104	0.0102663	0.0504894	0.0222578	1.02e-05	0.00373289	0.0344671	0.00769784
k__Bacteria;p__Bacteroidetes;c__Bacteroidia;o__Bacteroidales;f__Prevotellaceae;g__Prevotella;s__copri_CAG:164	0.00292148	0.00131713	0.0122269	0.0122485	NA	NA	NA	NA
k__Bacteria;p__Actinobacteria;c__Coriobacteriia;o__Coriobacteriales;f__Coriobacteriaceae;g__Collinsella;s__	0.00298386	0.688394	1.19348	0.281554	0.00496983	0.0322916	0.0840566	0.135175
k__Bacteria;p__Proteobacteria;c__Betaproteobacteria;o__Burkholderiales;f__;g__;s__	0.00306138	0.142679	0.0398477	0.166241	0.00424293	0.0887491	0.132742	0.0761337
k__Bacteria;p__Firmicutes;c__Clostridia;o__Clostridiales;f__Lachnospiraceae;g__Lachnoclostridium;s__symbiosum	0.0032046	0.0655973	0	0.00120883	NA	NA	NA	NA
k__Bacteria;p__Verrucomicrobia;c__Verrucomicrobiae;o__Verrucomicrobiales;f__Akkermansiaceae;g__Akkermansia;s__muciniphila	0.00337378	0.191198	0.00789055	0.00810906	0.000428895	0.121221	0.456089	0.145459
k__Bacteria;p__Bacteroidetes;c__Bacteroidia;o__Bacteroidales;f__Odoribacteraceae;g__Butyricimonas;s__	0.00338186	0.00658707	0.0185529	0	0.0180456	0.00164287	0.00888557	0.00563931
k__Bacteria;p__Verrucomicrobia;c__Verrucomicrobiae;o__Verrucomicrobiales;f__Akkermansiaceae;g__Akkermansia;s__	0.00347027	0.316346	0.0224842	0.0253639	8.07e-07	0.216456	1.05974	0.257195
k__Bacteria;p__Actinobacteria;c__Coriobacteriia;o__Coriobacteriales;f__;g__;s__	0.00368405	0.036235	0.0461463	0.0110413	0.0148153	0.00241805	0.00481927	0.00704796
k__Bacteria;p__Bacteroidetes;c__Bacteroidia;o__Bacteroidales;f__Prevotellaceae;g__Prevotella;s__	0.00386557	1.66534	7.47104	5.08494	NA	NA	NA	NA
k__Bacteria;p__Bacteroidetes;c__Bacteroidia;o__Bacteroidales;f__Bacteroidaceae;g__Bacteroides;s__uncultured_Bacteroides_sp.	0.00396776	0.00301524	0	0.0179414	NA	NA	NA	NA
k__Bacteria;p__Firmicutes;c__Erysipelotrichia;o__Erysipelotrichales;f__Erysipelotrichaceae;g__Coprobacillus;s__	0.00415381	0.0141134	0	0	NA	NA	NA	NA
k__Bacteria;p__Bacteroidetes;c__Bacteroidia;o__Bacteroidales;f__Bacteroidaceae;g__Bacteroides;s__xylanisolvens	0.00441722	0.0306785	0	0.0252091	NA	NA	NA	NA
k__Bacteria;p__Bacteroidetes;c__Bacteroidia;o__Bacteroidales;f__Bacteroidaceae;g__Bacteroides;s__Bacteroides_sp._CAG:144	0.00461685	0	0	0.0414283	NA	NA	NA	NA
k__Bacteria;p__Firmicutes;c__Clostridia;o__Clostridiales;f__Lachnospiraceae;g__Dorea;s__	0.00499049	0.298506	0.290774	0.191366	NA	NA	NA	NA
k__Bacteria;p__Bacteroidetes;c__Bacteroidia;o__Bacteroidales;f__Prevotellaceae;g__Prevotella;s__copri	0.00516955	0.535614	2.28357	1.38876	NA	NA	NA	NA
k__Bacteria;p__Firmicutes;c__Clostridia;o__Clostridiales;f__Lachnospiraceae;g__Dorea;s__longicatena	0.00517328	0.181434	0.153885	0.0924879	NA	NA	NA	NA
k__Bacteria;p__Firmicutes;c__Clostridia;o__Clostridiales;f__Eubacteriaceae;g__Eubacterium;s__Eubacterium_sp._CAG:274	0.00548234	0.0149657	0.0524585	0	NA	NA	NA	NA
k__Bacteria;p__Firmicutes;c__Clostridia;o__Clostridiales;f__Lachnospiraceae;g__;s__Lachnospiraceae_bacterium_7_1_58FAA	0.00587083	0	0	0.0143274	NA	NA	NA	NA
k__Bacteria;p__Firmicutes;c__;o__;f__;g__;s__Firmicutes_bacterium_CAG:114	0.00613324	0.0509078	0.0414218	0.0146768	NA	NA	NA	NA
k__Bacteria;p__Firmicutes;c__Clostridia;o__Clostridiales;f__Lachnospiraceae;g__Blautia;s__uncultured_Blautia_sp.	0.00634772	0.0604105	0.0532542	0.0270952	NA	NA	NA	NA
k__Bacteria;p__Actinobacteria;c__Coriobacteriia;o__;f__;g__;s__Coriobacteriia_bacterium	0.00732572	0.00781	0.0197336	0	NA	NA	NA	NA
k__Bacteria;p__Bacteroidetes;c__Bacteroidia;o__Bacteroidales;f__Bacteroidaceae;g__Bacteroides;s__	0.00737407	16.1409	15.3585	21.7892	0.000426527	37.9482	29.6669	30.7392
k__Bacteria;p__Actinobacteria;c__Actinobacteria;o__Bifidobacteriales;f__Bifidobacteriaceae;g__Bifidobacterium;s__animalis	0.0084462	0.0101639	0	0.209936	NA	NA	NA	NA
k__Bacteria;p__Firmicutes;c__;o__;f__;g__;s__Firmicutes_bacterium_CAG:65_45_313	0.00860168	0.0169373	0	0	0.0296893	0.00227799	0	0.00818727
k__Bacteria;p__Firmicutes;c__Clostridia;o__Clostridiales;f__Ruminococcaceae;g__Flavonifractor;s__plautii	0.00879825	0.0938316	0.00433904	0.0523075	NA	NA	NA	NA
k__Bacteria;p__Firmicutes;c__Clostridia;o__Clostridiales;f__Lachnospiraceae;g__Ruminococcus;s__gnavus	0.00916259	0.351954	0.0209079	0.0476443	NA	NA	NA	NA
k__Bacteria;p__Firmicutes;c__Clostridia;o__Clostridiales;f__Eubacteriaceae;g__Eubacterium;s__Eubacterium_sp._CAG:248	0.0093144	0.032937	0	0.0941332	0.0344056	0.0015984	0.0015632	0.0136308
k__Bacteria;p__Firmicutes;c__Clostridia;o__Clostridiales;f__Ruminococcaceae;g__Anaerotruncus;s__colihominis	0.00970307	0	0	0.00552787	NA	NA	NA	NA
k__Bacteria;p__Proteobacteria;c__Betaproteobacteria;o__Burkholderiales;f__Sutterellaceae;g__Parasutterella;s__	0.0101029	0.00847036	0	0.0181338	0.0105651	0.00374117	0.00969839	0.00164844
k__Bacteria;p__Firmicutes;c__Clostridia;o__Clostridiales;f__Ruminococcaceae;g__Subdoligranulum;s__	0.0101886	0.1309	0.0848202	0.0690477	NA	NA	NA	NA
k__Bacteria;p__Bacteroidetes;c__Bacteroidia;o__Bacteroidales;f__Barnesiellaceae;g__Barnesiella;s__	0.010451	0	0	0.00552394	NA	NA	NA	NA
k__Bacteria;p__Proteobacteria;c__Betaproteobacteria;o__;f__;g__;s__	0.0111434	0.00969415	0.0118371	0.00500564	0.025043	0.0205976	0.00872612	0.0114031
k__Bacteria;p__Proteobacteria;c__Deltaproteobacteria;o__Desulfovibrionales;f__;g__;s__	0.0115067	0.00122334	0.00552864	0.00103567	0.00102282	0.00108155	0.00359861	0.0015937
k__Bacteria;p__Bacteroidetes;c__Bacteroidia;o__Bacteroidales;f__Rikenellaceae;g__Alistipes;s__Alistipes_obesi	0.0115068	0.0583527	0.0950763	0.0208878	NA	NA	NA	NA
k__Bacteria;p__Bacteroidetes;c__Bacteroidia;o__Bacteroidales;f__Bacteroidaceae;g__Bacteroides;s__coprophilus	0.0118936	0.0194778	0	0	NA	NA	NA	NA
k__Bacteria;p__Firmicutes;c__Clostridia;o__Clostridiales;f__Lachnospiraceae;g__Lachnoclostridium;s__	0.0119063	0.175885	0.0291856	0.145004	NA	NA	NA	NA
k__Bacteria;p__Proteobacteria;c__;o__;f__;g__;s__	0.0122025	0.364047	0.111265	0.468861	NA	NA	NA	NA
k__Bacteria;p__Firmicutes;c__Negativicutes;o__Veillonellales;f__Veillonellaceae;g__Veillonella;s__	0.0123656	0.201684	0	0.0217417	NA	NA	NA	NA
k__Bacteria;p__Firmicutes;c__Clostridia;o__Clostridiales;f__Clostridiaceae;g__Clostridium;s__Clostridium_sp._CAG:127	0.0123993	0.00640221	0.0299794	0.0074179	NA	NA	NA	NA
k__Bacteria;p__Firmicutes;c__Clostridia;o__Clostridiales;f__Eubacteriaceae;g__Eubacterium;s__Eubacterium_sp._CAG:180	0.0126157	0.0316187	0.264978	0.101596	0.00116536	0	0.00256572	0.0263301
k__Bacteria;p__Bacteroidetes;c__Bacteroidia;o__Bacteroidales;f__Bacteroidaceae;g__Bacteroides;s__stercoris	0.0146694	0.164267	0.0398553	0.0546998	NA	NA	NA	NA
k__Bacteria;p__Firmicutes;c__Clostridia;o__Clostridiales;f__Lachnospiraceae;g__Blautia;s__producta	0.0155895	0.0507223	0	0.0106983	NA	NA	NA	NA
k__Bacteria;p__Firmicutes;c__Clostridia;o__Clostridiales;f__Lachnospiraceae;g__Anaerostipes;s__	0.0156539	0.0234309	0.000788689	0.014326	NA	NA	NA	NA
k__Bacteria;p__Firmicutes;c__Clostridia;o__Clostridiales;f__Lachnospiraceae;g__Blautia;s__	0.0157773	0.709756	0.448156	0.537015	NA	NA	NA	NA
k__Bacteria;p__Bacteroidetes;c__Bacteroidia;o__Bacteroidales;f__Bacteroidaceae;g__Bacteroides;s__Bacteroides_sp._AM22-3LB	0.017036	0	0.00552556	0.00121205	NA	NA	NA	NA
k__Bacteria;p__Firmicutes;c__Clostridia;o__Clostridiales;f__Peptostreptococcaceae;g__Romboutsia;s__	0.0175615	0.0244662	0	0.0414118	NA	NA	NA	NA
k__Bacteria;p__Firmicutes;c__Clostridia;o__Clostridiales;f__Peptostreptococcaceae;g__Clostridioides;s__difficile	0.0177263	0.147585	0.276537	0.125825	2.5e-05	0.151039	0.147839	0.301031
k__Bacteria;p__Verrucomicrobia;c__Verrucomicrobiae;o__;f__;g__;s__	0.0182413	0.00169354	0	0	5.77e-06	0.00128613	0.00581671	0.0015216
k__Bacteria;p__Firmicutes;c__;o__;f__;g__;s__Firmicutes_bacterium_CAG:176	0.0196806	0.0307703	0	0.00120733	NA	NA	NA	NA
k__Bacteria;p__Firmicutes;c__Clostridia;o__Clostridiales;f__Oscillospiraceae;g__Oscillibacter;s__	0.0210187	0.201857	0.178343	0.135512	NA	NA	NA	NA
k__Bacteria;p__Bacteroidetes;c__Bacteroidia;o__Bacteroidales;f__Bacteroidaceae;g__Bacteroides;s__ovatus	0.0227864	0.0809413	0.0860041	0.13583	NA	NA	NA	NA
k__Bacteria;p__Bacteroidetes;c__Bacteroidia;o__Bacteroidales;f__Tannerellaceae;g__Parabacteroides;s__distasonis	0.0240175	0.0506369	0.0394436	0.0961734	NA	NA	NA	NA
k__Bacteria;p__Firmicutes;c__Clostridia;o__Clostridiales;f__;g__;__	0.0246525	18.1733	14.9669	15.1006	0.0331004	0.0173025	0.0480508	0.0335517
k__Bacteria;p__Firmicutes;c__;o__;f__;g__;s__Firmicutes_bacterium_CAG:341	0.0247146	0.0318978	0	0	2.63e-07	0.000915693	0.151482	0.00708723
k__Bacteria;p__Actinobacteria;c__Actinobacteria;o__Bifidobacteriales;f__Bifidobacteriaceae;g__Bifidobacterium;s__longum	0.0249814	0.390438	0.311561	0.933578	NA	NA	NA	NA
k__Bacteria;p__Firmicutes;c__;o__;f__;g__;s__Firmicutes_bacterium_CAG:110	0.0280545	0.00799799	0.0225077	0	NA	NA	NA	NA
k__Bacteria;p__Firmicutes;c__Clostridia;o__Clostridiales;f__Clostridiaceae;g__;s__Clostridiaceae_bacterium_OM08-6BH	0.0282669	0.013459	0.0209178	0.00396784	NA	NA	NA	NA
k__Bacteria;p__Actinobacteria;c__Actinobacteria;o__Bifidobacteriales;f__Bifidobacteriaceae;g__Bifidobacterium;s__adolescentis	0.0287529	0.0874204	0.255175	0.0512429	5.49e-05	0.00120936	0.0197945	0.105385
k__Bacteria;p__Firmicutes;c__Erysipelotrichia;o__Erysipelotrichales;f__Erysipelotrichaceae;g__Turicibacter;s__	0.0294664	0.0065869	0.0280102	0.0182899	NA	NA	NA	NA
k__Bacteria;p__Actinobacteria;c__Coriobacteriia;o__Eggerthellales;f__Eggerthellaceae;g__Eggerthella;s__	0.0295619	0.0737849	0.0276155	0.0522971	NA	NA	NA	NA
k__Bacteria;p__Bacteroidetes;c__Bacteroidia;o__Bacteroidales;f__Bacteroidaceae;g__Bacteroides;s__Bacteroides_sp._CAG:20	0.0308585	0.000564653	0	0.00586911	NA	NA	NA	NA
k__Bacteria;p__Bacteroidetes;c__Bacteroidia;o__Bacteroidales;f__Rikenellaceae;g__Alistipes;s__Alistipes_sp._AL-1	0.0317446	0.000565121	0	0.00673732	NA	NA	NA	NA
k__Bacteria;p__Firmicutes;c__Clostridia;o__Clostridiales;f__Ruminococcaceae;g__Subdoligranulum;s__Subdoligranulum_sp._60_17	0.0325558	0.0105422	0	0	NA	NA	NA	NA
k__Bacteria;p__Firmicutes;c__Clostridia;o__Clostridiales;f__Lachnospiraceae;g__Blautia;s__hydrogenotrophica	0.0330343	0	0	0.00448958	NA	NA	NA	NA
k__Bacteria;p__Actinobacteria;c__Coriobacteriia;o__Eggerthellales;f__Eggerthellaceae;g__;s__	0.0334419	0.155652	0.115198	0.203523	0.031566	0.000742263	0.00485987	0.000702478
k__Bacteria;p__Firmicutes;c__Negativicutes;o__Acidaminococcales;f__Acidaminococcaceae;g__Phascolarctobacterium;s__succinatutens	0.0336344	0	0	0.00761235	NA	NA	NA	NA
k__Bacteria;p__Firmicutes;c__Clostridia;o__Clostridiales;f__Ruminococcaceae;g__Pseudoflavonifractor;s__	0.0344508	0.00705719	0	0.00138163	NA	NA	NA	NA
k__Bacteria;p__Firmicutes;c__Clostridia;o__Clostridiales;f__Ruminococcaceae;g__Subdoligranulum;s__variabile	0.0346887	0.0104485	0	0	NA	NA	NA	NA
k__Bacteria;p__Firmicutes;c__Clostridia;o__Clostridiales;f__Clostridiaceae;g__Hungatella;s__hathewayi	0.0366726	0.0782074	0	0	NA	NA	NA	NA
k__Bacteria;p__Firmicutes;c__Clostridia;o__Clostridiales;f__Clostridiaceae;g__Clostridium;s__Clostridium_sp._CAG:343	0.0382035	0	0.0189513	0	NA	NA	NA	NA
k__Bacteria;p__Proteobacteria;c__Gammaproteobacteria;o__Enterobacterales;f__Enterobacteriaceae;g__Klebsiella;s__variicola	0.0382035	0	0.0047339	0	NA	NA	NA	NA
k__Bacteria;p__Proteobacteria;c__Gammaproteobacteria;o__Pseudomonadales;f__Pseudomonadaceae;g__Pseudomonas;s__aeruginosa	0.0382035	0	0.00315828	0	NA	NA	NA	NA
k__Bacteria;p__Bacteroidetes;c__Bacteroidia;o__Bacteroidales;f__Prevotellaceae;g__Prevotella;s__Prevotella_sp._AM23-5	0.0382035	0	0.00275961	0	NA	NA	NA	NA
k__Bacteria;p__Proteobacteria;c__Gammaproteobacteria;o__Enterobacterales;f__Yersiniaceae;g__Serratia;s__marcescens	0.0382035	0	0.0063082	0	NA	NA	NA	NA
k__Bacteria;p__Proteobacteria;c__Gammaproteobacteria;o__Enterobacterales;f__Yersiniaceae;g__Serratia;s__	0.0382035	0	0.0248385	0	NA	NA	NA	NA
k__Bacteria;p__Actinobacteria;c__Coriobacteriia;o__Coriobacteriales;f__Coriobacteriaceae;g__Collinsella;s__Collinsella_sp._TF05-9AC	0.0382035	0	0.00551968	0	NA	NA	NA	NA
k__Bacteria;p__Proteobacteria;c__Gammaproteobacteria;o__Enterobacterales;f__Enterobacteriaceae;g__Escherichia;s__Escherichia_sp._ESNIH1	0.0382035	0	0.00275984	0	NA	NA	NA	NA
k__Bacteria;p__Proteobacteria;c__Gammaproteobacteria;o__Enterobacterales;f__Yersiniaceae;g__;s__	0.0382035	0	0.00197131	0	NA	NA	NA	NA
k__Bacteria;p__Bacteroidetes;c__Bacteroidia;o__Bacteroidales;f__Bacteroidaceae;g__Bacteroides;s__Bacteroides_plebeius_CAG:211	0.0382035	0	0.00276213	0	NA	NA	NA	NA
k__Bacteria;p__Firmicutes;c__Clostridia;o__Clostridiales;f__Clostridiaceae;g__Clostridium;s__Clostridium_sp._CAG:354	0.0382035	0	0.00867881	0	NA	NA	NA	NA
k__Bacteria;p__Firmicutes;c__Bacilli;o__Lactobacillales;f__Lactobacillaceae;g__Pediococcus;s__pentosaceus	0.0382035	0	0.00867809	0	NA	NA	NA	NA
k__Bacteria;p__Firmicutes;c__Clostridia;o__Clostridiales;f__Oscillospiraceae;g__Oscillibacter;s__Oscillibacter_sp._CAG:241_62_21	0.0383043	0	0	0.00690686	NA	NA	NA	NA
k__Bacteria;p__Firmicutes;c__;o__;f__;g__;s__Firmicutes_bacterium_CAG:424	0.0402102	0.00338845	0	0.0148496	NA	NA	NA	NA
k__Bacteria;p__Proteobacteria;c__Alphaproteobacteria;o__Rhodospirillales;f__Rhodospirillaceae;g__Azospirillum;s__	0.0408551	0.0320863	0	0.00396923	NA	NA	NA	NA
k__Bacteria;p__Actinobacteria;c__Coriobacteriia;o__;f__;g__;s__	0.0422749	0.0893157	0.102567	0.0645503	0.000160481	0.00829358	0.0174248	0.0213511
k__Bacteria;p__Firmicutes;c__Clostridia;o__Clostridiales;f__Peptostreptococcaceae;g__;s__	0.04275	0.047899	0.0244604	0.0514393	NA	NA	NA	NA
k__Bacteria;p__Proteobacteria;c__Gammaproteobacteria;o__Pasteurellales;f__Pasteurellaceae;g__;s__	0.0430987	0.0355751	0.00788917	0.00880059	0.00369836	0.0269297	0.0357935	0.079147
k__Bacteria;p__Bacteroidetes;c__Bacteroidia;o__Bacteroidales;f__Rikenellaceae;g__Alistipes;s__Alistipes_sp._CAG:157	0.0467978	0.0179726	0	0.00120893	NA	NA	NA	NA
k__Bacteria;p__Bacteroidetes;c__Bacteroidia;o__Bacteroidales;f__Bacteroidaceae;g__Bacteroides;s__caccae	0.047657	0.0932533	0.00631595	0.134965	0.0106533	0.142	0.217247	0.132641
k__Bacteria;p__Firmicutes;c__Clostridia;o__Clostridiales;f__Clostridiaceae;g__Hungatella;s__	0.0479466	0.0741538	0	0.00276055	NA	NA	NA	NA
k__Bacteria;p__Firmicutes;c__Negativicutes;o__Selenomonadales;f__;g__;s__Selenomonadales_bacterium	0.0487955	0	0	0.0107042	NA	NA	NA	NA
k__Bacteria;p__Bacteroidetes;c__Bacteroidia;o__Bacteroidales;f__Bacteroidaceae;g__Bacteroides;s__eggerthii	NA	NA	NA	NA	1.56e-09	0.0420535	0.357718	0.0198031
k__Bacteria;p__Firmicutes;c__Bacilli;o__Bacillales;f__;g__;s__	NA	NA	NA	NA	2.87e-09	0.00653283	0.00259681	0.0262294
k__Bacteria;p__Firmicutes;c__Negativicutes;o__Veillonellales;f__Veillonellaceae;g__Megasphaera;s__	NA	NA	NA	NA	4.41e-08	0.0112184	0.0872745	0.00870828
k__Bacteria;p__Bacteroidetes;c__Bacteroidia;o__Bacteroidales;f__Prevotellaceae;g__Prevotella;s__Prevotella_sp._TF12-30	NA	NA	NA	NA	4.57e-08	0.0022846	0.025947	0
k__Bacteria;p__Actinobacteria;c__Actinobacteria;o__;f__;g__;s__	NA	NA	NA	NA	1.14e-07	0.0143305	0.0244336	0.0427598
k__Bacteria;p__Verrucomicrobia;c__Verrucomicrobiae;o__Verrucomicrobiales;f__Akkermansiaceae;g__Akkermansia;s__Akkermansia_sp._KLE1797	NA	NA	NA	NA	2.54e-07	0.00236592	0.0344339	0
k__Bacteria;p__Proteobacteria;c__Deltaproteobacteria;o__Desulfovibrionales;f__Desulfovibrionaceae;g__Bilophila;s__	NA	NA	NA	NA	3.95e-07	0.0662983	0.258321	0.0724627
k__Bacteria;p__Bacteroidetes;c__Bacteroidia;o__Bacteroidales;f__Rikenellaceae;g__Alistipes;s__Alistipes_sp._AM16-43	NA	NA	NA	NA	2.94e-06	0.00176927	0.01736	0.000677538
k__Bacteria;p__Firmicutes;c__Negativicutes;o__Veillonellales;f__Veillonellaceae;g__Dialister;s__Dialister_sp._CAG:486	NA	NA	NA	NA	1.06e-05	0.00271378	0	0.121043
k__Bacteria;p__Proteobacteria;c__Deltaproteobacteria;o__Desulfovibrionales;f__Desulfovibrionaceae;g__;s__	NA	NA	NA	NA	1.48e-05	0.0124278	0.035404	0.0113746
k__Bacteria;p__Firmicutes;c__Negativicutes;o__Veillonellales;f__Veillonellaceae;g__;s__	NA	NA	NA	NA	1.71e-05	0.0589321	0.161592	0.0687708
k__Bacteria;p__Bacteroidetes;c__Bacteroidia;o__Bacteroidales;f__Rikenellaceae;g__Alistipes;s__finegoldii	NA	NA	NA	NA	1.75e-05	0.0289928	0.0874244	0.0236903
k__Bacteria;p__Firmicutes;c__Negativicutes;o__Veillonellales;f__Veillonellaceae;g__Dialister;s__invisus	NA	NA	NA	NA	1.82e-05	0.0173993	0.106289	0.00417915
k__Bacteria;p__Proteobacteria;c__Gammaproteobacteria;o__Pseudomonadales;f__;g__;s__	NA	NA	NA	NA	3.39e-05	0.00135742	0.000639248	0.00823109
k__Bacteria;p__Actinobacteria;c__Actinobacteria;o__Corynebacteriales;f__Mycobacteriaceae;g__Mycobacterium;s__tuberculosis	NA	NA	NA	NA	4.25e-05	0.00688558	0.00179956	0.0433132
k__Bacteria;p__Firmicutes;c__Bacilli;o__Bacillales;f__Staphylococcaceae;g__Staphylococcus;s__	NA	NA	NA	NA	4.56e-05	0.00228968	0.000590966	0.00908939
k__Bacteria;p__Firmicutes;c__Negativicutes;o__Veillonellales;f__Veillonellaceae;g__Dialister;s__	NA	NA	NA	NA	7.15e-05	0.171444	0.574485	0.134082
k__Bacteria;p__Bacteroidetes;c__Bacteroidia;o__Bacteroidales;f__Rikenellaceae;g__Alistipes;s__	NA	NA	NA	NA	7.67e-05	1.60308	2.82978	1.26694
k__Bacteria;p__Verrucomicrobia;c__Verrucomicrobiae;o__Verrucomicrobiales;f__Akkermansiaceae;g__Akkermansia;s__Akkermansia_sp._KLE1605	NA	NA	NA	NA	7.81e-05	0.000573454	0.00762201	0
k__Bacteria;p__Firmicutes;c__Bacilli;o__Lactobacillales;f__;g__;s__	NA	NA	NA	NA	0.000107337	0.00991777	0.0189601	0.0239536
k__Bacteria;p__Proteobacteria;c__Betaproteobacteria;o__Burkholderiales;f__Burkholderiaceae;g__;s__	NA	NA	NA	NA	0.000141351	0.00337596	0.00255798	0.00997931
k__Bacteria;p__Actinobacteria;c__Actinobacteria;o__Corynebacteriales;f__Mycobacteriaceae;g__;s__	NA	NA	NA	NA	0.000186332	0.00025441	6.45e-05	0.00220407
k__Bacteria;p__Verrucomicrobia;c__Verrucomicrobiae;o__Verrucomicrobiales;f__Akkermansiaceae;g__Akkermansia;s__Akkermansia_sp._KLE1798	NA	NA	NA	NA	0.000222695	0.0004694	0.00624356	0
k__Bacteria;p__Firmicutes;c__Bacilli;o__Bacillales;f__Staphylococcaceae;g__Staphylococcus;s__aureus	NA	NA	NA	NA	0.000231274	0.00536341	0.00136982	0.0325053
k__Bacteria;p__Proteobacteria;c__Deltaproteobacteria;o__Desulfovibrionales;f__Desulfovibrionaceae;g__Bilophila;s__Bilophila_sp._4_1_30	NA	NA	NA	NA	0.00028969	0	0.00739752	0.000860435
k__Bacteria;p__Chlamydiae;c__Chlamydiia;o__Chlamydiales;f__Chlamydiaceae;g__Chlamydia;s__	NA	NA	NA	NA	0.000317744	0.00102688	0.000838006	0.0062046
k__Bacteria;p__Firmicutes;c__Clostridia;o__Clostridiales;f__Lachnospiraceae;g__Anaerostipes;s__hadrus	NA	NA	NA	NA	0.00034269	0.00104025	0.00146331	0.0136965
k__Bacteria;p__Actinobacteria;c__Actinobacteria;o__Bifidobacteriales;f__Bifidobacteriaceae;g__Bifidobacterium;s__breve	NA	NA	NA	NA	0.000362124	0	0.0154386	0
k__Bacteria;p__Bacteroidetes;c__Bacteroidia;o__Bacteroidales;f__Bacteroidaceae;g__Bacteroides;s__stercorirosoris	NA	NA	NA	NA	0.000594259	0	0.00356661	0
k__Bacteria;p__Bacteroidetes;c__Bacteroidia;o__Bacteroidales;f__Porphyromonadaceae;g__Porphyromonas;s__gingivalis	NA	NA	NA	NA	0.000665314	0.000936505	0	0.0118104
k__Bacteria;p__Firmicutes;c__Bacilli;o__Bacillales;f__Bacillaceae;g__Bacillus;s__	NA	NA	NA	NA	0.000716281	0.00287742	0	0.0113629
k__Bacteria;p__Bacteroidetes;c__Bacteroidia;o__Bacteroidales;f__Tannerellaceae;g__Parabacteroides;s__Parabacteroides_sp._20_3	NA	NA	NA	NA	0.000775686	0	0	0.00670685
k__Bacteria;p__Actinobacteria;c__Actinobacteria;o__Corynebacteriales;f__Mycobacteriaceae;g__Mycobacterium;s__	NA	NA	NA	NA	0.000817675	0.00087199	0.000230989	0.00340719
k__Bacteria;p__Firmicutes;c__Clostridia;o__Clostridiales;f__Clostridiaceae;g__Clostridium;s__Clostridium_sp._CAG:417	NA	NA	NA	NA	0.000820922	0	0.0254605	0
k__Bacteria;p__Firmicutes;c__Negativicutes;o__Acidaminococcales;f__Acidaminococcaceae;g__;s__	NA	NA	NA	NA	0.000827915	0.0094586	0.0069889	0.0211432
k__Bacteria;p__Firmicutes;c__Clostridia;o__Clostridiales;f__Lachnospiraceae;g__Blautia;s__obeum	NA	NA	NA	NA	0.000852432	0.00587383	0.00610158	0.0280617
k__Bacteria;p__Bacteroidetes;c__Bacteroidia;o__Bacteroidales;f__Bacteroidaceae;g__Bacteroides;s__barnesiae	NA	NA	NA	NA	0.00112296	0	0.00565172	0
k__Bacteria;p__Firmicutes;c__Clostridia;o__Clostridiales;f__Clostridiaceae;g__Mordavella;s__Mordavella_sp._Marseille-P3756	NA	NA	NA	NA	0.00116852	0	0.00171894	0.0109809
k__Bacteria;p__Firmicutes;c__Bacilli;o__Bacillales;f__Staphylococcaceae;g__;s__	NA	NA	NA	NA	0.00118678	3.47e-05	5.37e-06	0.000162166
k__Bacteria;p__Firmicutes;c__Bacilli;o__Lactobacillales;f__Streptococcaceae;g__Streptococcus;s__pneumoniae	NA	NA	NA	NA	0.001245	0.00344414	0.00128387	0.0207629
k__Bacteria;p__Chlamydiae;c__Chlamydiia;o__;f__;g__;s__	NA	NA	NA	NA	0.00138371	3.01e-05	1.07e-05	0.000170574
k__Bacteria;p__Proteobacteria;c__Gammaproteobacteria;o__Pseudomonadales;f__Moraxellaceae;g__Acinetobacter;s__baumannii	NA	NA	NA	NA	0.00161706	0.00131385	0	0.011134
k__Bacteria;p__Proteobacteria;c__Betaproteobacteria;o__Burkholderiales;f__Alcaligenaceae;g__Bordetella;s__bronchiseptica	NA	NA	NA	NA	0.00168268	0.00127688	0	0.0115835
k__Bacteria;p__Bacteroidetes;c__Bacteroidia;o__Bacteroidales;f__Bacteroidaceae;g__Bacteroides;s__mediterraneensis	NA	NA	NA	NA	0.00185484	0.000513757	0.0942375	0.000764839
k__Bacteria;p__Proteobacteria;c__Betaproteobacteria;o__Burkholderiales;f__Burkholderiaceae;g__Burkholderia;s__multivorans	NA	NA	NA	NA	0.00201731	0.00215588	0.000784288	0.0145709
k__Bacteria;p__Actinobacteria;c__Actinobacteria;o__Bifidobacteriales;f__Bifidobacteriaceae;g__Bifidobacterium;s__	NA	NA	NA	NA	0.00236685	0.114118	0.289371	0.537281
k__Bacteria;p__Firmicutes;c__Bacilli;o__Bacillales;f__Paenibacillaceae;g__Paenibacillus;s__amylolyticus	NA	NA	NA	NA	0.00238411	0.00107293	0	0.00881263
k__Bacteria;p__Proteobacteria;c__Deltaproteobacteria;o__;f__;g__;s__	NA	NA	NA	NA	0.00253503	0.00768865	0.0160699	0.00805978
k__Bacteria;p__Firmicutes;c__Bacilli;o__Bacillales;f__Paenibacillaceae;g__Paenibacillus;s__	NA	NA	NA	NA	0.00290247	0.00210969	0.00119255	0.00889743
k__Bacteria;p__Verrucomicrobia;c__;o__;f__;g__;s__	NA	NA	NA	NA	0.00336894	0.00664255	0.0200249	0.0051095
k__Bacteria;p__Firmicutes;c__Clostridia;o__Clostridiales;f__;g__Intestinimonas;s__butyriciproducens	NA	NA	NA	NA	0.0035896	0.00797114	0.012378	0.0759794
k__Bacteria;p__Actinobacteria;c__Actinobacteria;o__Bifidobacteriales;f__Bifidobacteriaceae;g__;s__	NA	NA	NA	NA	0.00374091	0.0053554	0.0163153	0.0285858
k__Bacteria;p__Bacteroidetes;c__Bacteroidia;o__Bacteroidales;f__Bacteroidaceae;g__Bacteroides;s__dorei	NA	NA	NA	NA	0.00388554	0.151805	0.065217	0.111732
k__Bacteria;p__Firmicutes;c__;o__;f__;g__;s__Firmicutes_bacterium_CAG:24	NA	NA	NA	NA	0.00436972	0	0.00281819	0
k__Bacteria;p__Bacteroidetes;c__Bacteroidia;o__Bacteroidales;f__Rikenellaceae;g__;s__	NA	NA	NA	NA	0.00456205	0.0197055	0.0311126	0.0157682
k__Bacteria;p__Firmicutes;c__Clostridia;o__Clostridiales;f__Clostridiaceae;g__Clostridium;s__Clostridium_sp._C105KSO15	NA	NA	NA	NA	0.0046787	0.000915693	0	0.00681293
k__Bacteria;p__Firmicutes;c__Clostridia;o__Clostridiales;f__Clostridiaceae;g__Clostridium;s__Clostridium_sp._CAG:169	NA	NA	NA	NA	0.00471001	0.00377607	0.0145324	0.00351689
k__Bacteria;p__Bacteroidetes;c__Bacteroidia;o__Bacteroidales;f__Rikenellaceae;g__Alistipes;s__Alistipes_sp._HGB5	NA	NA	NA	NA	0.00475298	0.0101954	0.0253756	0.0056739
k__Bacteria;p__Firmicutes;c__Negativicutes;o__;f__;g__;s__	NA	NA	NA	NA	0.00475595	0.0354828	0.0516178	0.0564956
k__Bacteria;p__Firmicutes;c__Clostridia;o__Clostridiales;f__;g__;s__Clostridiales_bacterium_42_27	NA	NA	NA	NA	0.00530258	0.00603294	0.0222231	0.0119558
k__Bacteria;p__Bacteroidetes;c__Bacteroidia;o__Bacteroidales;f__Rikenellaceae;g__Alistipes;s__Alistipes_sp._CAG:29	NA	NA	NA	NA	0.00533623	0.0021672	0.00948365	0.00155045
k__Bacteria;p__Proteobacteria;c__Gammaproteobacteria;o__Enterobacterales;f__Enterobacteriaceae;g__Salmonella;s__enterica	NA	NA	NA	NA	0.00612	0.00354281	0	0.0134838
k__Bacteria;p__Proteobacteria;c__Gammaproteobacteria;o__Pseudomonadales;f__Pseudomonadaceae;g__Pseudomonas;s__Pseudomonas_sp._286	NA	NA	NA	NA	0.00644	0.000439348	0	0.00594561
k__Bacteria;p__Bacteroidetes;c__Bacteroidia;o__Bacteroidales;f__Rikenellaceae;g__Alistipes;s__Alistipes_sp._Marseille-P5997	NA	NA	NA	NA	0.00659	0	0	0.00437053
k__Bacteria;p__Firmicutes;c__Bacilli;o__Bacillales;f__Staphylococcaceae;g__Staphylococcus;s__simulans	NA	NA	NA	NA	0.00675	0	0	0.00405302
k__Bacteria;p__Firmicutes;c__;o__;f__;g__;s__Firmicutes_bacterium_AF22-6AC	NA	NA	NA	NA	0.00703	0	0	0.00365641
k__Bacteria;p__Bacteroidetes;c__Bacteroidia;o__Bacteroidales;f__Prevotellaceae;g__Prevotella;s__stercorea_CAG:629	NA	NA	NA	NA	0.00753	0	0	0.00491326
k__Bacteria;p__Firmicutes;c__Bacilli;o__Bacillales;f__Paenibacillaceae;g__Paenibacillus;s__Paenibacillus_sp._FSL_H8-0548	NA	NA	NA	NA	0.00757	0	0	0.00369482
k__Bacteria;p__Firmicutes;c__Bacilli;o__Lactobacillales;f__Enterococcaceae;g__Enterococcus;s__faecium	NA	NA	NA	NA	0.00763	0	0	0.00443505
k__Bacteria;p__Firmicutes;c__Bacilli;o__Bacillales;f__Paenibacillaceae;g__Paenibacillus;s__odorifer	NA	NA	NA	NA	0.00797	0.000397725	0	0.00561123
k__Bacteria;p__Proteobacteria;c__Gammaproteobacteria;o__Pseudomonadales;f__Pseudomonadaceae;g__Pseudomonas;s__	NA	NA	NA	NA	0.00876507	0.000999	0	0.0123
k__Bacteria;p__Proteobacteria;c__Deltaproteobacteria;o__Myxococcales;f__Myxococcaceae;g__Corallococcus;s__Corallococcus_sp._AB049A	NA	NA	NA	NA	0.00918403	0.000397722	0.00253046	0.0149739
k__Bacteria;p__Bacteroidetes;c__Bacteroidia;o__Bacteroidales;f__Bacteroidaceae;g__Bacteroides;s__Bacteroides_sp._AM16-24	NA	NA	NA	NA	0.0104461	0	0	0.00497057
k__Bacteria;p__Proteobacteria;c__Deltaproteobacteria;o__Desulfovibrionales;f__Desulfovibrionaceae;g__Bilophila;s__wadsworthia	NA	NA	NA	NA	0.0107767	0.00485131	0.0240727	0.0109843
k__Bacteria;p__Bacteroidetes;c__Bacteroidia;o__Bacteroidales;f__Tannerellaceae;g__Parabacteroides;s__johnsonii	NA	NA	NA	NA	0.0111635	0.00574019	0.00196193	0.0151293
k__Bacteria;p__Proteobacteria;c__Gammaproteobacteria;o__Enterobacterales;f__Enterobacteriaceae;g__Cronobacter;s__sakazakii	NA	NA	NA	NA	0.0113206	0.000872264	0	0.00735582
k__Bacteria;p__Firmicutes;c__Clostridia;o__Clostridiales;f__Lachnospiraceae;g__Roseburia;s__Roseburia_sp._TF10-5	NA	NA	NA	NA	0.0116151	0.0135818	0.025004	0.0421838
k__Bacteria;p__Firmicutes;c__Clostridia;o__Clostridiales;f__Ruminococcaceae;g__Ruminococcus;s__Ruminococcus_sp._AF31-8BH	NA	NA	NA	NA	0.0156593	0	0.00542387	0
k__Bacteria;p__Firmicutes;c__Clostridia;o__Clostridiales;f__Lachnospiraceae;g__Eubacterium;s__rectale	NA	NA	NA	NA	0.0157014	0.113435	0.205485	0.196721
k__Bacteria;p__Actinobacteria;c__Actinobacteria;o__Corynebacteriales;f__;g__;s__	NA	NA	NA	NA	0.0164062	0.000476357	2.69e-05	0.00163005
k__Bacteria;p__Firmicutes;c__Clostridia;o__Clostridiales;f__Eubacteriaceae;g__Eubacterium;s__eligens	NA	NA	NA	NA	0.0170282	0.0318169	0.0151503	0.0576895
k__Bacteria;p__Firmicutes;c__Clostridia;o__Clostridiales;f__Ruminococcaceae;g__Faecalibacterium;s__Faecalibacterium_sp._OM04-11BH	NA	NA	NA	NA	0.0170772	0.00130127	0.00550352	0
k__Bacteria;p__Proteobacteria;c__Gammaproteobacteria;o__Pasteurellales;f__;g__;s__	NA	NA	NA	NA	0.0175922	1.85e-05	2.15e-05	9.15e-05
k__Bacteria;p__Verrucomicrobia;c__Verrucomicrobiae;o__Verrucomicrobiales;f__Akkermansiaceae;g__Akkermansia;s__Akkermansia_sp._CAG:344	NA	NA	NA	NA	0.0176163	0.000393103	0.00455893	0
k__Bacteria;p__Firmicutes;c__Clostridia;o__Clostridiales;f__Ruminococcaceae;g__Ruminococcus;s__lactaris	NA	NA	NA	NA	0.0181602	0.0133042	0.013266	0.041308
k__Bacteria;p__Bacteroidetes;c__Bacteroidia;o__Bacteroidales;f__Bacteroidaceae;g__Bacteroides;s__Bacteroides_sp._CAG:598	NA	NA	NA	NA	0.0182658	0.00574878	0.0117911	0
k__Bacteria;p__Bacteroidetes;c__Chitinophagia;o__Chitinophagales;f__Chitinophagaceae;g__;s__	NA	NA	NA	NA	0.0215996	2.11e-05	8.15e-05	2.94e-05
k__Bacteria;p__Proteobacteria;c__Gammaproteobacteria;o__Vibrionales;f__Vibrionaceae;g__Vibrio;s__vulnificus	NA	NA	NA	NA	0.0218397	0	0	0.00331668
k__Bacteria;p__Proteobacteria;c__Gammaproteobacteria;o__Alteromonadales;f__Pseudoalteromonadaceae;g__Pseudoalteromonas;s__	NA	NA	NA	NA	0.0223319	0	0	0.00258002
k__Bacteria;p__Proteobacteria;c__Gammaproteobacteria;o__Pseudomonadales;f__Moraxellaceae;g__Psychrobacter;s__cibarius	NA	NA	NA	NA	0.0224088	0	0	0.00232222
k__Bacteria;p__Firmicutes;c__;o__;f__;g__;s__Firmicutes_bacterium_AM59-13	NA	NA	NA	NA	0.022748	0	0	0.00263352
k__Bacteria;p__Firmicutes;c__Clostridia;o__Clostridiales;f__Lachnospiraceae;g__Coprococcus;s__Coprococcus_sp._ART55/1	NA	NA	NA	NA	0.0229145	0	0	0.00213655
k__Bacteria;p__Bacteroidetes;c__Bacteroidia;o__Bacteroidales;f__Prevotellaceae;g__Prevotella;s__bergensis	NA	NA	NA	NA	0.0229216	0	0	0.00242337
k__Bacteria;p__Firmicutes;c__Clostridia;o__Clostridiales;f__Lachnospiraceae;g__Roseburia;s__Roseburia_sp._CAG:18	NA	NA	NA	NA	0.0233492	0.00506672	0.00907217	0.0175969
k__Bacteria;p__Firmicutes;c__Bacilli;o__Lactobacillales;f__Streptococcaceae;g__Streptococcus;s__	NA	NA	NA	NA	0.023824	0.021015	0.0606797	0.164104
k__Bacteria;p__Firmicutes;c__Clostridia;o__Clostridiales;f__Ruminococcaceae;g__Ruminococcus;s__Ruminococcus_sp._CAG:330	NA	NA	NA	NA	0.0244317	0	0.0175301	0.000748202
k__Bacteria;p__Bacteroidetes;c__Bacteroidia;o__Bacteroidales;f__Bacteroidaceae;g__Bacteroides;s__thetaiotaomicron	NA	NA	NA	NA	0.0245465	0.262517	0.167797	0.157179
k__Bacteria;p__Proteobacteria;c__Gammaproteobacteria;o__Alteromonadales;f__;g__;s__	NA	NA	NA	NA	0.0254962	0	0	0.000245476
k__Bacteria;p__Bacteroidetes;c__Bacteroidia;o__Bacteroidales;f__Bacteroidaceae;g__Bacteroides;s__Bacteroides_sp._43_108	NA	NA	NA	NA	0.0256849	0.000432957	0.0011764	0.125123
k__Bacteria;p__Proteobacteria;c__Epsilonproteobacteria;o__Campylobacterales;f__Campylobacteraceae;g__Campylobacter;s__jejuni	NA	NA	NA	NA	0.0257383	0	0	0.00320627
k__Bacteria;p__Firmicutes;c__Clostridia;o__Clostridiales;f__Ruminococcaceae;g__Anaerotruncus;s__Anaerotruncus_sp._CAG:528	NA	NA	NA	NA	0.0259733	0	0.00339492	0.0113312
k__Bacteria;p__Proteobacteria;c__Betaproteobacteria;o__Burkholderiales;f__;g__;s__bacterium	NA	NA	NA	NA	0.0260516	0	0.00201246	0
k__Bacteria;p__Firmicutes;c__Clostridia;o__Clostridiales;f__Lachnospiraceae;g__;s__Lachnospiraceae_bacterium_1_1_57FAA	NA	NA	NA	NA	0.0260525	0	0.00161857	0
k__Bacteria;p__Firmicutes;c__Clostridia;o__Clostridiales;f__Lachnospiraceae;g__;s__Lachnospiraceae_bacterium_3_1_46FAA	NA	NA	NA	NA	0.0261021	0	0.0016616	0
k__Bacteria;p__Firmicutes;c__Negativicutes;o__Veillonellales;f__Veillonellaceae;g__Megasphaera;s__Megasphaera_sp._MJR8396C	NA	NA	NA	NA	0.0261167	0	0.00169969	0
k__Bacteria;p__Bacteroidetes;c__Sphingobacteriia;o__Sphingobacteriales;f__Sphingobacteriaceae;g__;s__	NA	NA	NA	NA	0.0268877	0	0.00174047	0
k__Bacteria;p__Proteobacteria;c__Betaproteobacteria;o__Burkholderiales;f__Sutterellaceae;g__Sutterella;s__parvirubra	NA	NA	NA	NA	0.0279999	0.00569217	0	0
k__Bacteria;p__Firmicutes;c__Clostridia;o__Clostridiales;f__Lachnospiraceae;g__Eisenbergiella;s__	NA	NA	NA	NA	0.0281139	0.0124645	0.00240194	0.00313528
k__Bacteria;p__Firmicutes;c__Clostridia;o__Clostridiales;f__Ruminococcaceae;g__Anaerotruncus;s__	NA	NA	NA	NA	0.0285197	0.00301744	0.00908365	0.00206199
k__Bacteria;p__Firmicutes;c__Clostridia;o__Clostridiales;f__Ruminococcaceae;g__Ruminococcus;s__callidus	NA	NA	NA	NA	0.0286365	0	0.0083216	0.00525447
k__Bacteria;p__Bacteroidetes;c__Bacteroidia;o__Bacteroidales;f__Bacteroidaceae;g__Bacteroides;s__Bacteroides_sp._CAG:875	NA	NA	NA	NA	0.029083	0	0.00255154	0
k__Bacteria;p__Proteobacteria;c__Epsilonproteobacteria;o__Campylobacterales;f__Campylobacteraceae;g__Campylobacter;s__coli	NA	NA	NA	NA	0.0294429	0.000416224	0	0.00327592
k__Bacteria;p__Bacteroidetes;c__Bacteroidia;o__Bacteroidales;f__Prevotellaceae;g__Prevotella;s__timonensis	NA	NA	NA	NA	0.0306006	0.000402344	0	0.00307599
k__Bacteria;p__Proteobacteria;c__Gammaproteobacteria;o__Pasteurellales;f__Pasteurellaceae;g__Haemophilus;s__	NA	NA	NA	NA	0.0319685	0.0360356	0.0495497	0.0973181
k__Bacteria;p__Bacteroidetes;c__Bacteroidia;o__Bacteroidales;f__Bacteroidaceae;g__Bacteroides;s__stercoris_CAG:120	NA	NA	NA	NA	0.0321414	0.00520511	0	0
k__Bacteria;p__Firmicutes;c__Clostridia;o__Clostridiales;f__Lachnospiraceae;g__Eisenbergiella;s__massiliensis	NA	NA	NA	NA	0.0326638	0.036327	0.00134294	0.00363294
k__Bacteria;p__Proteobacteria;c__Betaproteobacteria;o__Burkholderiales;f__Sutterellaceae;g__Parasutterella;s__excrementihominis	NA	NA	NA	NA	0.0329691	0.000464679	0.00522944	0.000793928
k__Bacteria;p__Bacteroidetes;c__Flavobacteriia;o__Flavobacteriales;f__Flavobacteriaceae;g__;s__	NA	NA	NA	NA	0.0341575	0	0.0044801	0
k__Bacteria;p__Bacteroidetes;c__Chitinophagia;o__Chitinophagales;f__Chitinophagaceae;g__Chitinophaga;s__Chitinophaga_sp._K20C18050901	NA	NA	NA	NA	0.0356818	0.00501193	0.0166291	0.00590814
k__Bacteria;p__Firmicutes;c__;o__;f__;g__;s__Firmicutes_bacterium_OM08-11AC	NA	NA	NA	NA	0.0365876	0.000999714	0	0.00458357
k__Bacteria;p__Firmicutes;c__Clostridia;o__Clostridiales;f__Lachnospiraceae;g__Roseburia;s__Roseburia_sp._CAG:18_43_25	NA	NA	NA	NA	0.0382363	0.00491412	0.0106698	0.016034
k__Bacteria;p__Proteobacteria;c__Betaproteobacteria;o__Burkholderiales;f__Alcaligenaceae;g__;s__	NA	NA	NA	NA	0.0384447	3.47e-05	0	0.00138424
k__Bacteria;p__Firmicutes;c__Negativicutes;o__Acidaminococcales;f__Acidaminococcaceae;g__Acidaminococcus;s__Acidaminococcus_sp._BV3L6	NA	NA	NA	NA	0.0388752	0.0014961	0	0.00617683
k__Bacteria;p__Bacteroidetes;c__Bacteroidia;o__Bacteroidales;f__Bacteroidaceae;g__Bacteroides;s__sartorii	NA	NA	NA	NA	0.0396287	0.0413689	0.00711712	0.0137607
k__Bacteria;p__Firmicutes;c__Negativicutes;o__Selenomonadales;f__Selenomonadaceae;g__;s__	NA	NA	NA	NA	0.041003	0.00263145	0.00217138	0.0109747
k__Bacteria;p__Firmicutes;c__Clostridia;o__Clostridiales;f__Clostridiaceae;g__Clostridium;s__Clostridium_sp._CAG:167	NA	NA	NA	NA	0.0421393	0.00214316	0.0112553	0
k__Bacteria;p__Firmicutes;c__Negativicutes;o__Acidaminococcales;f__Acidaminococcaceae;g__Acidaminococcus;s__	NA	NA	NA	NA	0.0425277	0.0499225	0.00818745	0.101319
k__Bacteria;p__Cyanobacteria;c__;o__;f__;g__;s__	NA	NA	NA	NA	0.0456328	0	0	0.00145072
k__Bacteria;p__Bacteroidetes;c__Bacteroidia;o__Bacteroidales;f__Bacteroidaceae;g__Bacteroides;s__Bacteroides_sp._CAG:98	NA	NA	NA	NA	0.0463716	0.0320077	0.0211734	0.00721224
k__Bacteria;p__Firmicutes;c__Clostridia;o__Clostridiales;f__Lachnospiraceae;g__Roseburia;s__intestinalis_CAG:13	NA	NA	NA	NA	0.0480479	0.00569297	0	0
k__Bacteria;p__Firmicutes;c__Clostridia;o__Clostridiales;f__Lachnospiraceae;g__Lachnoclostridium;s__clostridioforme	NA	NA	NA	NA	0.0485912	0.0495649	0.023244	0.00141326

## Sheet: 1.CD_UC
Taxonomy predicted as significance in SRP108708 (CD vs UC)
Taxonomy	CD: mean rel. freq.	CD: std. dev.	UC: mean rel. freq.	UC: std. dev.	p-values	Difference between means	95.0% lower CI	95.0% upper CI	SRR5650036	SRR5650036: parent seq. count	SRR5650036: rel. freq.	SRR5650037	SRR5650037: parent seq. count	SRR5650037: rel. freq.	SRR5650038	SRR5650038: parent seq. count	SRR5650038: rel. freq.	SRR5650039	SRR5650039: parent seq. count	SRR5650039: rel. freq.	SRR5650040	SRR5650040: parent seq. count	SRR5650040: rel. freq.	SRR5650041	SRR5650041: parent seq. count	SRR5650041: rel. freq.	SRR5650042	SRR5650042: parent seq. count	SRR5650042: rel. freq.	SRR5650043	SRR5650043: parent seq. count	SRR5650043: rel. freq.	SRR5650044	SRR5650044: parent seq. count	SRR5650044: rel. freq.	SRR5650065	SRR5650065: parent seq. count	SRR5650065: rel. freq.	SRR5650066	SRR5650066: parent seq. count	SRR5650066: rel. freq.	SRR5650067	SRR5650067: parent seq. count	SRR5650067: rel. freq.	SRR5650068	SRR5650068: parent seq. count	SRR5650068: rel. freq.	SRR5650069	SRR5650069: parent seq. count
k__Bacteria;p__Bacteroidetes;c__Bacteroidia;o__Bacteroidales;f__Odoribacteraceae;g__Odoribacter;s__splanchnicus	0.0938257	0.143293	0.00207014	0.00992803	5.34525e-08	0.0917556	0.0610929	0.122418	77	12071	0.637892	69	12078	0.571287	0	12073	0	83	12076	0.687314	0	12084	0	0	12059	0	10	12083	0.0827609	12	12075	0.0993789	0	12080	0	0	12079	0	0	12079	0	0	12083	0	0	12078	0	0	12077
k__Bacteria;p__Firmicutes;c__Clostridia;o__Clostridiales;f__Eubacteriaceae;g__Eubacterium;s__ventriosum	0.0384947	0.0706287	0	0	2.09961e-06	0.0384947	0.0234442	0.0535453	0	12071	0	0	12078	0	0	12073	0	0	12076	0	0	12084	0	0	12059	0	43	12083	0.355872	11	12075	0.0910973	13	12080	0.107616	0	12079	0	0	12079	0	0	12083	0	0	12078	0	0	12077
k__Bacteria;p__Bacteroidetes;c__Bacteroidia;o__Bacteroidales;f__Odoribacteraceae;g__Odoribacter;s__	0.124974	0.227751	0.00224258	0.0107879	2.72983e-06	0.122731	0.0741037	0.171359	85	12071	0.704167	88	12078	0.728597	0	12073	0	162	12076	1.3415	0	12084	0	0	12059	0	12	12083	0.0993131	13	12075	0.10766	0	12080	0	0	12079	0	0	12079	0	0	12083	0	0	12078	0	0	12077
k__Bacteria;p__Firmicutes;c__Clostridia;o__Clostridiales;f__Ruminococcaceae;g__Subdoligranulum;s__Subdoligranulum_sp._APC924/74	0.495562	0.715964	0.11716	0.139818	6.5104e-06	0.378402	0.220807	0.535997	0	12071	0	11	12078	0.0910747	0	12073	0	6	12076	0.0496853	19	12084	0.157233	20	12059	0.165851	97	12083	0.802781	122	12075	1.01035	169	12080	1.39901	266	12079	2.20217	300	12079	2.48365	379	12083	3.13664	263	12078	2.17751	0	12077
k__Bacteria;p__Firmicutes;c__Clostridia;o__Clostridiales;f__Ruminococcaceae;g__Faecalibacterium;s__prausnitzii	0.00138175	0.0094728	0.052693	0.0999501	7.69055e-06	0.0513113	0.0298459	0.0727767	0	12071	0	0	12078	0	0	12073	0	0	12076	0	0	12084	0	0	12059	0	0	12083	0	10	12075	0.0828157	0	12080	0	0	12079	0	0	12079	0	0	12083	0	0	12078	0	0	12077
k__Bacteria;p__Firmicutes;c__Clostridia;o__Clostridiales;f__Ruminococcaceae;g__Faecalibacterium;s__Faecalibacterium_sp._CAG:74	0.045542	0.0958424	0	0	2.7083e-05	0.045542	0.0251185	0.0659654	0	12071	0	0	12078	0	0	12073	0	0	12076	0	0	12084	0	0	12059	0	0	12083	0	8	12075	0.0662526	0	12080	0	0	12079	0	0	12079	0	0	12083	0	0	12078	0	0	12077
k__Bacteria;p__Firmicutes;c__Clostridia;o__Clostridiales;f__Ruminococcaceae;g__Gemmiger;s__formicilis	0.0674861	0.114946	0.0134661	0.0288886	6.79659e-05	0.05402	0.0281983	0.0798417	0	12071	0	43	12078	0.356019	8	12073	0.0662636	26	12076	0.215303	74	12084	0.61238	66	12059	0.547309	11	12083	0.091037	8	12075	0.0662526	13	12080	0.107616	11	12079	0.0910671	10	12079	0.0827883	13	12083	0.107589	12	12078	0.0993542	0	12077
k__Bacteria;p__Actinobacteria;c__Coriobacteriia;o__Coriobacteriales;f__;g__;s__	0.036235	0.0525603	0.0110413	0.0207951	0.000136193	0.0251936	0.0125283	0.037859	5	12071	0.0414216	10	12078	0.0827952	8	12073	0.0662636	8	12076	0.0662471	18	12084	0.148957	10	12059	0.0829256	4	12083	0.0331044	3	12075	0.0248447	5	12080	0.0413907	0	12079	0	0	12079	0	0	12083	0	0	12078	0	0	12077
k__Bacteria;p__Firmicutes;c__;o__;f__;g__;s__Firmicutes_bacterium_CAG:114	0.0509078	0.0766181	0.0146768	0.0291214	0.000147052	0.036231	0.0179264	0.0545355	0	12071	0	15	12078	0.124193	16	12073	0.132527	14	12076	0.115932	23	12084	0.190334	19	12059	0.157559	23	12083	0.19035	25	12075	0.207039	32	12080	0.264901	0	12079	0	0	12079	0	0	12083	0	0	12078	0	0	12077
k__Bacteria;p__Verrucomicrobia;c__Verrucomicrobiae;o__Verrucomicrobiales;f__;g__;s__	0.00301092	0.00708091	0	0	0.000149565	0.00301092	0.00150202	0.00451982	0	12071	0	0	12078	0	0	12073	0	1	12076	0.00828089	0	12084	0	0	12059	0	3	12083	0.0248283	2	12075	0.0165631	2	12080	0.0165563	0	12079	0	0	12079	0	0	12083	0	0	12078	0	0	12077
k__Bacteria;p__Bacteroidetes;c__Bacteroidia;o__Bacteroidales;f__Odoribacteraceae;g__;s__	0.0465805	0.0801733	0.00847645	0.0316464	0.00015294	0.038104	0.0187948	0.0574133	11	12071	0.0911275	12	12078	0.0993542	0	12073	0	20	12076	0.165618	0	12084	0	0	12059	0	1	12083	0.00827609	2	12075	0.0165631	6	12080	0.0496689	0	12079	0	0	12079	0	0	12083	0	0	12078	0	0	12077
k__Bacteria;p__Proteobacteria;c__Betaproteobacteria;o__Burkholderiales;f__Sutterellaceae;g__Sutterella;s__	0.102891	0.200117	0.0160433	0.0380342	0.000164506	0.0868476	0.0428721	0.130823	25	12071	0.207108	71	12078	0.587846	28	12073	0.231922	39	12076	0.322955	32	12084	0.264813	51	12059	0.422921	0	12083	0	0	12075	0	0	12080	0	8	12079	0.0662306	0	12079	0	23	12083	0.19035	0	12078	0	0	12077
k__Bacteria;p__Bacteroidetes;c__Bacteroidia;o__Bacteroidales;f__;g__;s__	5.54951	3.79406	7.8081	2.8523	0.00016985	-2.25859	-3.41059	-1.10659	853	12071	7.06652	892	12078	7.38533	828	12073	6.85828	960	12076	7.94965	579	12084	4.79146	1011	12059	8.38378	314	12083	2.59869	383	12075	3.17184	179	12080	1.48179	7	12079	0.0579518	15	12079	0.124182	10	12083	0.0827609	9	12078	0.0745156	6	12077
k__Bacteria;p__Firmicutes;c__Clostridia;o__Clostridiales;f__Eubacteriaceae;g__Eubacterium;s__Eubacterium_sp._CAG:38	0.219092	0.382622	0.0436642	0.137123	0.000194692	0.175428	0.0850735	0.265783	0	12071	0	0	12078	0	0	12073	0	0	12076	0	0	12084	0	0	12059	0	0	12083	0	10	12075	0.0828157	16	12080	0.13245	118	12079	0.976902	79	12079	0.654028	139	12083	1.15038	154	12078	1.27505	0	12077
k__Bacteria;p__Actinobacteria;c__Actinobacteria;o__Bifidobacteriales;f__Bifidobacteriaceae;g__Bifidobacterium;s__bifidum	0.0210818	0.0743471	0.114927	0.152576	0.000196921	-0.0938452	-0.141143	-0.0465471	0	12071	0	0	12078	0	0	12073	0	0	12076	0	0	12084	0	0	12059	0	0	12083	0	0	12075	0	0	12080	0	0	12079	0	0	12079	0	0	12083	0	0	12078	0	0	12077
k__Bacteria;p__Firmicutes;c__Clostridia;o__Clostridiales;f__Lachnospiraceae;g__Lachnoclostridium;s__symbiosum	0.0655973	0.154158	0.00120883	0.00828733	0.000197525	0.0643885	0.0314556	0.0973214	8	12071	0.0662745	0	12078	0	23	12073	0.190508	0	12076	0	11	12084	0.0910295	0	12059	0	0	12083	0	0	12075	0	0	12080	0	14	12079	0.115904	9	12079	0.0745095	0	12083	0	23	12078	0.190429	61	12077
k__Bacteria;p__Verrucomicrobia;c__Verrucomicrobiae;o__Verrucomicrobiales;f__Akkermansiaceae;g__Akkermansia;s__muciniphila	0.191198	0.437463	0.00810906	0.0342931	0.000198758	0.183089	0.0893689	0.276809	0	12071	0	0	12078	0	0	12073	0	104	12076	0.861212	0	12084	0	0	12059	0	162	12083	1.34073	113	12075	0.935818	109	12080	0.902318	0	12079	0	0	12079	0	0	12083	0	0	12078	0	0	12077
k__Bacteria;p__Firmicutes;c__Clostridia;o__Clostridiales;f__Ruminococcaceae;g__;s__Ruminococcaceae_bacterium	1.33694	1.00032	0.881889	0.353813	0.000210194	0.45505	0.219405	0.690695	41	12071	0.339657	384	12078	3.17933	118	12073	0.977388	254	12076	2.10335	594	12084	4.91559	523	12059	4.33701	231	12083	1.91178	220	12075	1.82195	253	12080	2.09437	159	12079	1.31633	213	12079	1.76339	223	12083	1.84557	203	12078	1.68074	28	12077
k__Bacteria;p__Verrucomicrobia;c__Verrucomicrobiae;o__Verrucomicrobiales;f__Akkermansiaceae;g__Akkermansia;s__	0.316346	0.697895	0.0253639	0.0739463	0.000220511	0.290982	0.140811	0.441153	0	12071	0	0	12078	0	0	12073	0	146	12076	1.20901	0	12084	0	0	12059	0	283	12083	2.34213	197	12075	1.63147	190	12080	1.57285	0	12079	0	0	12079	0	0	12083	0	0	12078	0	0	12077
k__Bacteria;p__Firmicutes;c__Erysipelotrichia;o__Erysipelotrichales;f__Erysipelotrichaceae;g__Coprobacillus;s__	0.0141134	0.0344379	0	0	0.000247538	0.0141134	0.00677493	0.021452	0	12071	0	0	12078	0	7	12073	0.0579806	0	12076	0	0	12084	0	0	12059	0	0	12083	0	0	12075	0	7	12080	0.057947	0	12079	0	0	12079	0	10	12083	0.0827609	0	12078	0	18	12077
k__Bacteria;p__Proteobacteria;c__Betaproteobacteria;o__Burkholderiales;f__Sutterellaceae;g__Sutterella;s__wadsworthensis	0.0522475	0.130207	0	0	0.000325945	0.0522475	0.0245013	0.0799938	22	12071	0.182255	62	12078	0.51333	25	12073	0.207074	34	12076	0.28155	28	12084	0.231711	44	12059	0.364873	0	12083	0	0	12075	0	0	12080	0	0	12079	0	0	12079	0	0	12083	0	0	12078	0	0	12077
k__Bacteria;p__Actinobacteria;c__Coriobacteriia;o__Coriobacteriales;f__Coriobacteriaceae;g__;s__	0.00793598	0.0151157	0.0278586	0.048032	0.000547376	0.0199227	0.00882638	0.031019	0	12071	0	6	12078	0.0496771	4	12073	0.0331318	5	12076	0.0414044	10	12084	0.0827541	6	12059	0.0497554	3	12083	0.0248283	2	12075	0.0165631	3	12080	0.0248344	0	12079	0	0	12079	0	0	12083	0	0	12078	0	0	12077
k__Bacteria;p__Firmicutes;c__;o__;f__;g__;s__Firmicutes_bacterium_CAG:65_45_313	0.0169373	0.0444849	0	0	0.000621371	0.0169373	0.00745785	0.0264168	0	12071	0	0	12078	0	0	12073	0	0	12076	0	0	12084	0	0	12059	0	0	12083	0	0	12075	0	0	12080	0	0	12079	0	0	12079	0	0	12083	0	0	12078	0	0	12077
k__Bacteria;p__Firmicutes;c__Clostridia;o__Clostridiales;f__Lachnospiraceae;g__Dorea;s__longicatena	0.181434	0.174006	0.0924879	0.119669	0.000685071	0.0889458	0.0383883	0.139503	0	12071	0	21	12078	0.17387	23	12073	0.190508	12	12076	0.0993707	23	12084	0.190334	28	12059	0.232192	33	12083	0.273111	17	12075	0.140787	43	12080	0.35596	50	12079	0.413942	47	12079	0.389105	59	12083	0.488289	46	12078	0.380858	0	12077
k__Bacteria;p__Firmicutes;c__;o__;f__;g__;s__	8.83088	3.13255	6.81418	3.21207	0.000716211	2.0167	0.872157	3.16124	240	12071	1.98824	714	12078	5.91157	892	12073	7.38839	711	12076	5.88771	810	12084	6.70308	707	12059	5.86284	1788	12083	14.7976	1360	12075	11.2629	1741	12080	14.4123	1566	12079	12.9646	1589	12079	13.1551	1557	12083	12.8859	1530	12078	12.6677	1344	12077
k__Bacteria;p__Firmicutes;c__Clostridia;o__Clostridiales;f__Ruminococcaceae;g__Subdoligranulum;s__	0.1309	0.146566	0.0690477	0.0599363	0.000789	0.0618518	0.0262681	0.0974356	7	12071	0.0579902	12	12078	0.0993542	8	12073	0.0662636	10	12076	0.0828089	17	12084	0.140682	16	12059	0.132681	23	12083	0.19035	23	12075	0.190476	31	12080	0.256623	40	12079	0.331153	49	12079	0.405663	51	12083	0.422081	42	12078	0.34774	0	12077
k__Bacteria;p__Bacteroidetes;c__;o__;f__;g__;s__	0.456476	0.289712	0.610015	0.220959	0.000829107	-0.153539	-0.242168	-0.0649102	70	12071	0.579902	76	12078	0.629243	62	12073	0.513543	90	12076	0.74528	40	12084	0.331016	66	12059	0.547309	36	12083	0.297939	45	12075	0.372671	23	12080	0.190397	0	12079	0	5	12079	0.0413942	1	12083	0.00827609	2	12078	0.016559	1	12077
k__Bacteria;p__Bacteroidetes;c__Bacteroidia;o__Bacteroidales;f__Bacteroidaceae;g__Bacteroides;s__vulgatus	0.479174	0.401414	0.776259	0.509724	0.000879095	-0.297085	-0.468081	-0.126089	30	12071	0.24853	22	12078	0.182149	88	12073	0.728899	22	12076	0.18218	69	12084	0.571003	85	12059	0.704868	9	12083	0.0744848	13	12075	0.10766	0	12080	0	0	12079	0	0	12079	0	0	12083	0	0	12078	0	0	12077
k__Bacteria;p__Bacteroidetes;c__Bacteroidia;o__Bacteroidales;f__Bacteroidaceae;g__Bacteroides;s__Bcoprophilus	0.0194778	0.0530509	0	0	0.000941404	0.0194778	0.00817295	0.0307826	0	12071	0	0	12078	0	0	12073	0	0	12076	0	0	12084	0	0	12059	0	0	12083	0	0	12075	0	0	12080	0	0	12079	0	0	12079	0	0	12083	0	0	12078	0	0	12077
k__Bacteria;p__Firmicutes;c__Clostridia;o__Clostridiales;f__Lachnospiraceae;g__Ruminococcus;s__gnavus	0.351954	0.824736	0.0476443	0.0773377	0.000962616	0.30431	0.127217	0.481402	48	12071	0.397647	0	12078	0	0	12073	0	0	12076	0	0	12084	0	0	12059	0	36	12083	0.297939	21	12075	0.173913	65	12080	0.538079	67	12079	0.554682	198	12079	1.63921	67	12083	0.554498	48	12078	0.397417	161	12077
k__Bacteria;p__Bacteroidetes;c__Bacteroidia;o__Bacteroidales;f__Bacteroidaceae;g__Bacteroides;s__eggerthii	0.0211731	0.0580053	0	0	0.00100393	0.0211731	0.00881252	0.0335337	0	12071	0	0	12078	0	0	12073	0	0	12076	0	0	12084	0	0	12059	0	16	12083	0.132417	9	12075	0.0745342	0	12080	0	0	12079	0	0	12079	0	0	12083	0	0	12078	0	0	12077
k__Bacteria;p__Firmicutes;c__Clostridia;o__Clostridiales;f__Lachnospiraceae;g__Blautia;s__torques	0.0450741	0.0670813	0.0153781	0.0374849	0.00129329	0.029696	0.0118275	0.0475645	26	12071	0.215392	0	12078	0	0	12073	0	9	12076	0.074528	0	12084	0	0	12059	0	16	12083	0.132417	8	12075	0.0662526	18	12080	0.149007	19	12079	0.157298	37	12079	0.306317	19	12083	0.157246	23	12078	0.190429	14	12077
k__Bacteria;p__Bacteroidetes;c__Bacteroidia;o__Bacteroidales;f__Bacteroidaceae;g__Bacteroides;s__finegoldii	0.0138363	0.0431235	0.0616498	0.0930152	0.00148663	-0.0478135	-0.0765043	-0.0191227	0	12071	0	12	12078	0.0993542	17	12073	0.14081	34	12076	0.28155	12	12084	0.0993049	16	12059	0.132681	0	12083	0	0	12075	0	0	12080	0	0	12079	0	0	12079	0	0	12083	0	0	12078	0	0	12077
k__Bacteria;p__Firmicutes;c__Negativicutes;o__Veillonellales;f__Veillonellaceae;g__Veillonella;s__	0.201684	0.50995	0.0217417	0.0579423	0.0016042	0.179942	0.0700538	0.28983	0	12071	0	0	12078	0	77	12073	0.637787	0	12076	0	22	12084	0.182059	11	12059	0.0912182	0	12083	0	0	12075	0	0	12080	0	0	12079	0	0	12079	0	0	12083	0	0	12078	0	10	12077
k__Bacteria;p__Verrucomicrobia;c__Verrucomicrobiae;o__;f__;g__;s__	0.00169354	0.00485953	0	0	0.00163879	0.00169354	0.000658002	0.00272907	0	12071	0	0	12078	0	0	12073	0	1	12076	0.00828089	0	12084	0	0	12059	0	2	12083	0.0165522	1	12075	0.00828157	1	12080	0.00827815	0	12079	0	0	12079	0	0	12083	0	0	12078	0	0	12077
k__Bacteria;p__Firmicutes;c__Clostridia;o__Clostridiales;f__Lachnospiraceae;g__Dorea;s__	0.298506	0.20242	0.191366	0.173432	0.0017173	0.10714	0.0410836	0.173196	0	12071	0	48	12078	0.397417	41	12073	0.339601	32	12076	0.264988	53	12084	0.438596	45	12059	0.373165	60	12083	0.496565	41	12075	0.339545	102	12080	0.844371	57	12079	0.471893	54	12079	0.447057	66	12083	0.546222	54	12078	0.447094	11	12077
k__Bacteria;p__Firmicutes;c__Clostridia;o__Clostridiales;f__Lachnospiraceae;g__Blautia;s__uncultured_Blautia_sp.	0.0604105	0.0603193	0.0270952	0.0565463	0.00196046	0.0333154	0.0125257	0.054105	0	12071	0	0	12078	0	0	12073	0	0	12076	0	0	12084	0	0	12059	0	31	12083	0.256559	23	12075	0.190476	31	12080	0.256623	12	12079	0.099346	11	12079	0.0910671	12	12083	0.0993131	6	12078	0.0496771	0	12077
k__Bacteria;p__Firmicutes;c__;o__;f__;g__;s__Firmicutes_bacterium_CAG:176	0.0307703	0.0865427	0.00120733	0.00827703	0.00215249	0.029563	0.0109743	0.0481517	0	12071	0	0	12078	0	0	12073	0	0	12076	0	0	12084	0	0	12059	0	13	12083	0.107589	9	12075	0.0745342	0	12080	0	0	12079	0	0	12079	0	0	12083	0	0	12078	0	0	12077
k__Bacteria;p__Firmicutes;c__Erysipelotrichia;o__Erysipelotrichales;f__Erysipelotrichaceae;g__Holdemania;s__	0.00809224	0.022608	0.0281327	0.0398303	0.00225125	-0.0200404	-0.0326175	-0.00746336	0	12071	0	0	12078	0	0	12073	0	0	12076	0	6	12084	0.0496524	0	12059	0	0	12083	0	0	12075	0	0	12080	0	0	12079	0	0	12079	0	0	12083	0	0	12078	0	0	12077
k__Bacteria;p__Proteobacteria;c__Betaproteobacteria;o__;f__;g__;s__	0.00969415	0.0121195	0.00500564	0.00527847	0.00234373	0.00468851	0.00170034	0.00767668	1	12071	0.00828432	2	12078	0.016559	1	12073	0.00828295	1	12076	0.00828089	1	12084	0.00827541	2	12059	0.0165851	0	12083	0	0	12075	0	0	12080	0	2	12079	0.0165577	1	12079	0.00827883	6	12083	0.0496565	2	12078	0.016559	0	12077
k__Bacteria;p__Actinobacteria;c__Coriobacteriia;o__Eggerthellales;f__Eggerthellaceae;g__Asaccharobacter;s_celatus	0.0102555	0.02639	0.0383273	0.0574806	0.00241978	-0.0280718	-0.0457854	-0.0103581	0	12071	0	0	12078	0	0	12073	0	7	12076	0.0579662	0	12084	0	0	12059	0	8	12083	0.0662087	8	12075	0.0662526	12	12080	0.0993377	0	12079	0	0	12079	0	0	12083	0	0	12078	0	0	12077
k__Bacteria;p__Firmicutes;c__;o__;f__;g__;s__Firmicutes_bacterium_CAG:341	0.0318978	0.0953061	0	0	0.0024404	0.0318978	0.0115887	0.052207	0	12071	0	0	12078	0	0	12073	0	0	12076	0	0	12084	0	0	12059	0	14	12083	0.115865	16	12075	0.132505	37	12080	0.306291	0	12079	0	0	12079	0	0	12083	0	0	12078	0	0	12077
k__Bacteria;p__Actinobacteria;c__Coriobacteriia;o__Coriobacteriales;f__Coriobacteriaceae;g__Collinsella;s__	0.688394	1.00192	0.281554	0.529695	0.00255429	0.40684	0.145137	0.668543	0	12071	0	240	12078	1.98708	177	12073	1.46608	192	12076	1.58993	415	12084	3.43429	252	12059	2.08973	100	12083	0.827609	88	12075	0.728778	133	12080	1.10099	0	12079	0	0	12079	0	0	12083	0	0	12078	0	0	12077
k__Bacteria;p__Bacteroidetes;c__Bacteroidia;o__;f__;g__;s__	0.0910126	0.0596583	0.119274	0.046703	0.00306108	-0.0282618	-0.0467675	-0.00975605	15	12071	0.124265	17	12078	0.140752	13	12073	0.107678	22	12076	0.18218	9	12084	0.0744786	15	12059	0.124388	6	12083	0.0496565	8	12075	0.0662526	4	12080	0.0331126	0	12079	0	1	12079	0.00827883	0	12083	0	0	12078	0	0	12077
k__Bacteria;p__Firmicutes;c__Clostridia;o__Clostridiales;f__Lachnospiraceae;g__Coprococcus;s__	0.532956	0.988824	0.186788	0.294786	0.00307356	0.346168	0.119504	0.572832	0	12071	0	14	12078	0.115913	21	12073	0.173942	23	12076	0.19046	24	12084	0.19861	19	12059	0.157559	4	12083	0.0331044	3	12075	0.0248447	4	12080	0.0331126	8	12079	0.0662306	14	12079	0.115904	14	12083	0.115865	9	12078	0.0745156	8	12077
k__Bacteria;p__Firmicutes;c__Clostridia;o__Clostridiales;f__Ruminococcaceae;g__Subdoligranulum;s__Subdoligranulum_sp._60_17	0.0105422	0.0327708	0	0	0.00351514	0.0105422	0.00355894	0.0175254	0	12071	0	11	12078	0.0910747	0	12073	0	7	12076	0.0579662	19	12084	0.157233	17	12059	0.140974	0	12083	0	0	12075	0	0	12080	0	0	12079	0	0	12079	0	0	12083	0	0	12078	0	0	12077
k__Bacteria;p__Bacteroidetes;c__Bacteroidia;o__Bacteroidales;f__Bacteroidaceae;g__Bacteroides;s__	16.1409	11.1259	21.7892	10.1203	0.00362876	-5.64827	-9.41171	-1.88483	3047	12071	25.2423	1183	12078	9.79467	3476	12073	28.7915	1896	12076	15.7006	2040	12084	16.8818	2111	12059	17.5056	800	12083	6.62087	958	12075	7.93375	501	12080	4.14735	0	12079	0	15	12079	0.124182	20	12083	0.165522	0	12078	0	9	12077
k__Bacteria;p__Bacteroidetes;c__Bacteroidia;o__Bacteroidales;f__Prevotellaceae;g__Prevotella;s__Prevotella_sp._AM42-24	0	0	0.0132839	0.0298446	0.00373834	-0.0132839	-0.0220416	-0.00452623	0	12071	0	0	12078	0	0	12073	0	0	12076	0	0	12084	0	0	12059	0	0	12083	0	0	12075	0	0	12080	0	0	12079	0	0	12079	0	0	12083	0	0	12078	0	0	12077
k__Bacteria;p__Firmicutes;c__Clostridia;o__Clostridiales;f__Ruminococcaceae;g__Subdoligranulum;s__variabile	0.0104485	0.0327914	0	0	0.00382529	0.0104485	0.00346083	0.0174361	0	12071	0	11	12078	0.0910747	0	12073	0	7	12076	0.0579662	20	12084	0.165508	18	12059	0.149266	0	12083	0	0	12075	0	0	12080	0	0	12079	0	0	12079	0	0	12083	0	0	12078	0	0	12077
k__Bacteria;p__Firmicutes;c__Clostridia;o__;f__;g__;s__	0.32732	0.274382	0.229233	0.106733	0.00383077	0.098087	0.0322141	0.16396	37	12071	0.30652	26	12078	0.215267	39	12073	0.323035	28	12076	0.231865	41	12084	0.339292	28	12059	0.232192	32	12083	0.264835	34	12075	0.281573	37	12080	0.306291	84	12079	0.695422	166	12079	1.37429	105	12083	0.868989	103	12078	0.85279	61	12077
k__Bacteria;p__Firmicutes;c__Clostridia;o__Clostridiales;f__Clostridiaceae;g__Hungatella;s__hathewayi	0.0782074	0.247546	0	0	0.00412023	0.0782074	0.0254568	0.130958	102	12071	0.845	0	12078	0	7	12073	0.0579806	7	12076	0.0579662	8	12084	0.0662032	0	12059	0	0	12083	0	0	12075	0	0	12080	0	0	12079	0	9	12079	0.0745095	0	12083	0	6	12078	0.0496771	171	12077
k__Bacteria;p__Firmicutes;c__Clostridia;o__Clostridiales;f__Clostridiaceae;g__Clostridium;s__	0	0	0.0119173	0.0275398	0.00472135	-0.0119173	-0.0199987	-0.00383599	0	12071	0	0	12078	0	0	12073	0	0	12076	0	0	12084	0	0	12059	0	0	12083	0	0	12075	0	0	12080	0	0	12079	0	0	12079	0	0	12083	0	0	12078	0	0	12077
k__Bacteria;p__Firmicutes;c__Clostridia;o__Clostridiales;f__Ruminococcaceae;g__Flavonifractor;s__uncultured_Flavonifractor_sp.	0.00338948	0.0139448	0.0186526	0.034044	0.00473082	-0.0152631	-0.0256533	-0.00487288	0	12071	0	0	12078	0	0	12073	0	7	12076	0.0579662	0	12084	0	0	12059	0	0	12083	0	0	12075	0	0	12080	0	0	12079	0	0	12079	0	0	12083	0	0	12078	0	0	12077
k__Bacteria;p__Firmicutes;c__Clostridia;o__Clostridiales;f__Lachnospiraceae;g__Blautia;s__producta	0.0507223	0.119574	0.0106983	0.0399318	0.00528149	0.040024	0.0121384	0.0679096	0	12071	0	0	12078	0	0	12073	0	0	12076	0	0	12084	0	0	12059	0	0	12083	0	0	12075	0	0	12080	0	15	12079	0.124182	44	12079	0.364269	7	12083	0.0579326	7	12078	0.0579566	22	12077
k__Bacteria;p__Actinobacteria;c__Coriobacteriia;o__;f__;g__;s__Coriobacteriia_bacterium	0.00780837	0.0254664	0	0	0.00530433	0.00780837	0.00238162	0.0132351	0	12071	0	0	12078	0	0	12073	0	0	12076	0	0	12084	0	0	12059	0	12	12083	0.0993131	13	12075	0.10766	11	12080	0.0910596	0	12079	0	0	12079	0	0	12083	0	0	12078	0	0	12077
k__Bacteria;p__Firmicutes;c__Clostridia;o__Clostridiales;f__Oscillospiraceae;g__Oscillibacter;s__	0.201857	0.148589	0.135512	0.117494	0.00539795	0.0663458	0.0200032	0.112688	0	12071	0	19	12078	0.157311	11	12073	0.0911124	15	12076	0.124213	26	12084	0.215161	16	12059	0.132681	30	12083	0.248283	22	12075	0.182195	18	12080	0.149007	15	12079	0.124182	44	12079	0.364269	21	12083	0.173798	17	12078	0.140752	0	12077
k__Bacteria;p__Bacteroidetes;c__Bacteroidia;o__Bacteroidales;f__Bacteroidaceae;g__Bacteroides;s__Bacteroides_sp._AM25-34	0	0	0.0138249	0.0325074	0.00542453	-0.0138249	-0.023364	-0.00428585	0	12071	0	0	12078	0	0	12073	0	0	12076	0	0	12084	0	0	12059	0	0	12083	0	0	12075	0	0	12080	0	0	12079	0	0	12079	0	0	12083	0	0	12078	0	0	12077
k__Bacteria;p__Bacteroidetes;c__Bacteroidia;o__Bacteroidales;f__Rikenellaceae;g__Alistipes;s__onderdonkii	0	0	0.0393711	0.0926786	0.00547221	-0.0393711	-0.0665669	-0.0121752	0	12071	0	0	12078	0	0	12073	0	0	12076	0	0	12084	0	0	12059	0	0	12083	0	0	12075	0	0	12080	0	0	12079	0	0	12079	0	0	12083	0	0	12078	0	0	12077
k__Bacteria;p__Proteobacteria;c__Gammaproteobacteria;o__Pasteurellales;f__Pasteurellaceae;g__;s__	0.0355751	0.0844791	0.00880059	0.0228989	0.00652792	0.0267745	0.00764091	0.045908	66	12071	0.546765	0	12078	0	16	12073	0.132527	0	12076	0	8	12084	0.0662032	9	12059	0.0746331	0	12083	0	0	12075	0	0	12080	0	0	12079	0	0	12079	0	0	12083	0	0	12078	0	0	12077
k__Bacteria;p__Firmicutes;c__Clostridia;o__Clostridiales;f__Clostridiaceae;g__Hungatella;s__	0.0741538	0.238583	0.00276055	0.0133468	0.00658953	0.0713932	0.0204137	0.122373	41	12071	0.339657	0	12078	0	10	12073	0.0828295	6	12076	0.0496853	10	12084	0.0827541	9	12059	0.0746331	0	12083	0	0	12075	0	0	12080	0	0	12079	0	8	12079	0.0662306	0	12083	0	4	12078	0.0331181	145	12077
k__Bacteria;p__Bacteroidetes;c__Bacteroidia;o__Bacteroidales;f__Bacteroidaceae;g__Bacteroides;s__intestinalis	0.00950439	0.0397037	0.0771942	0.161151	0.00661683	-0.0676898	-0.115669	-0.0197107	0	12071	0	0	12078	0	0	12073	0	0	12076	0	0	12084	0	0	12059	0	0	12083	0	0	12075	0	0	12080	0	0	12079	0	0	12079	0	0	12083	0	0	12078	0	0	12077
[truncated: 104 more rows]
[truncated: 367 more columns]

## Sheet: 2.CD_UC
Taxonomy predicted as significance in SRP115812 (CD vs UC)
[truncated: 124 more rows]
[truncated: 664 more columns]

[truncated: 1 more sheets: 242_OTUs]
